# Supplementary material for: A genome-wide CRISPR screen in Anopheles mosquito cells identifies fitness and immune cell function-related genes
Source: Nat Commun. 2025 Nov 24;16:10323. doi: 10.1038/s41467-025-65304-y (PMC12644648; doi:10.1038/s41467-025-65304-y)
Supplement: Supplementary file 5 — Supplementary Data 1 [file 41467_2025_65304_MOESM5_ESM.xlsx]

## Sheet: Legend
Supplementary Data 1
	Tab	Description
	Gene list statistics	Summary statistics of the genes targeted by the library in each screen.
	Target gene list	Annotated list of all genes targeted by the library.

## Sheet: Gene list statistics
Note: these statistics are calculated on the most current annotation AgamP4.14 enlisting 13845 genes
		Genes targeted	Genes not targeted	% genes targeted
	Targeted in (by design)	12902	943	93.1889
	Targeted in ("plasmid sample")	12892	953	93.1166
	Targeted in ("Fitness screen" ≥135 reads)	9330	4515	67.3889
	Targeted in ("Clodronate screen")-A-R1	12677	1168	91.5637
	Targeted in ("Clodronate screen")-A-R2	12677	1168	91.5637
	Targeted in ("Clodronate screen")-B-R1	12690	1155	91.6576
	Targeted in ("Clodronate screen")-B-R2	12705	1140	91.766

## Sheet: Target gene lists
Note: Genes targeted by GWCRISPKO_AGAM. Unlkess otherwise specified "Targeted" means ≥1 read of any sgRNA has been detected for that gene by sequencing, hence that gene included in the analysis
Gene ID (AgamP4.14)	Targeted in (by design)	Targeted in ("plasmid sample")	Targeted in ("Fitness screen" ≥135 reads)	Targeted in ("Clodronate screen")-A-R1	Targeted in ("Clodronate screen")-A-R2	Targeted in ("Clodronate screen")-B-R1	Targeted in ("Clodronate screen")-B-R2	Gene Type	Is Pseudo	Genomic Location (Gene)	Gene Name or Symbol	Product Description	Interpro Description
AGAP000002	Yes	Yes	Yes	Yes	Yes	Yes	Yes	protein coding gene	No	AgamP4_X:582..22,703(-)		unspecified product	C2 domain;WW domain;C2 domain superfamily;WW domain superfamily
AGAP000005	Yes	Yes	Yes	Yes	Yes	Yes	Yes	protein coding gene	No	AgamP4_X:32,382..38,843(-)		high mobility group protein B1	High mobility group box domain;HMG box A DNA-binding domain, conserved site;High mobility group box domain superfamily
AGAP000007	Yes	Yes	Yes	Yes	Yes	Yes	Yes	protein coding gene	No	AgamP4_X:83,817..88,773(-)	IGL1	contactin-like putative cell adhesion molecule	C-type lectin-like;Immunoglobulin subtype 2;Immunoglobulin subtype;Fibronectin type III;Immunoglobulin-like domain;C-type lectin fold;Fibronectin type III superfamily;Immunoglobulin-like domain superfamily;Basigin-like
AGAP000008	Yes	Yes	Yes	Yes	Yes	Yes	Yes	protein coding gene	No	AgamP4_X:90,142..94,903(+)		DnaJ (Hsp40) homolog subfamily A member 1	Heat shock protein DnaJ, cysteine-rich domain;DnaJ domain;Chaperone DnaJ, C-terminal;HSP40/DnaJ peptide-binding;Chaperone DnaJ;DnaJ domain, conserved site;Heat shock protein DnaJ, cysteine-rich domain superfamily;Chaperone J-domain superfamily;DnaJ homolog subfamily A member 1/2-like
AGAP000009	Yes	Yes	Yes	Yes	Yes	Yes	Yes	protein coding gene	No	AgamP4_X:96,532..117,445(-)		syntaxin-binding protein	Lethal(2) giant larvae protein;WD40 repeat;Quinoprotein alcohol dehydrogenase-like superfamily;Lethal giant larvae homologue 2;WD40-repeat-containing domain superfamily;v-SNARE, coiled-coil homology domain
AGAP000010	Yes	Yes	Yes	Yes	Yes	Yes	Yes	protein coding gene	No	AgamP4_X:120,548..124,129(-)		ethanolamine kinase	Protein kinase-like domain superfamily
AGAP000011	Yes	Yes	Yes	Yes	Yes	Yes	Yes	protein coding gene	No	AgamP4_X:126,414..134,756(-)		Branched-chain-amino-acid aminotransferase [Source:UniProtKB/TrEMBL;Acc:Q7QEI9]	Aminotransferase class IV;Branched-chain amino acid aminotransferase II;Aminotransferase, class IV, conserved site;Branched-chain aminotransferase;Aminotransferase-like, PLP-dependent enzymes
AGAP000012	Yes	Yes	Yes	Yes	Yes	Yes	Yes	protein coding gene	No	AgamP4_X:146,181..147,832(+)	TTRNA1	tyrosyl-tRNA synthetase	Aminoacyl-tRNA synthetase, class I, conserved site;Aminoacyl-tRNA synthetase, class Ic;Tyrosine-tRNA ligase;RNA-binding S4 domain;Tyrosine-tRNA ligase, bacterial-type;Tyrosine-tRNA ligase, bacterial-type, type 1
AGAP000013	Yes	Yes	Yes	Yes	Yes	Yes	Yes	protein coding gene	No	AgamP4_X:148,957..163,951(+)		unspecified product	Popeye protein;Cyclic nucleotide-binding-like
AGAP000014	Yes	Yes	Yes	Yes	Yes	Yes	Yes	protein coding gene	No	AgamP4_X:153,943..155,876(-)		DUF4149 domain-containing protein [Source:UniProtKB/TrEMBL;Acc:A0A1S4G8C2]	Domain of unknown function DUF4149
AGAP000015	Yes	Yes	Yes	Yes	Yes	Yes	Yes	protein coding gene	No	AgamP4_X:170,871..202,868(+)		proto-oncogene tyrosine-protein kinase ROS	Protein kinase domain;Serine-threonine/tyrosine-protein kinase, catalytic domain;Tyrosine-protein kinase, receptor class II, conserved site;Fibronectin type III;Tyrosine-protein kinase, active site;Protein kinase-like domain superfamily;Protein kinase, ATP binding site;Tyrosine-protein kinase, catalytic domain;Fibronectin type III superfamily
AGAP000016	Yes	Yes	Yes	Yes	Yes	Yes	Yes	protein coding gene	No	AgamP4_X:204,167..207,572(+)	SCRB10	Class B Scavenger Receptor (CD36 domain).	CD36 family
AGAP000017	Yes	Yes	No	Yes	Yes	Yes	Yes	protein coding gene	No	AgamP4_X:209,892..238,150(+)		unspecified product	BEACH domain;WD40 repeat;Neurobeachin-like, DUF1088;Concanavalin A-like lectin/glucanase domain superfamily;Armadillo-type fold;PH-BEACH domain;Neurobeachin/BDCP, DUF4704;WD40-repeat-containing domain superfamily;BEACH domain superfamily
AGAP000018	Yes	Yes	Yes	Yes	Yes	Yes	Yes	protein coding gene	No	AgamP4_X:240,703..256,993(+)		phosphatidylinositol-4,5-bisphosphate 3-kinase	Phosphatidylinositol 3-kinase Ras-binding (PI3K RBD) domain;Phosphatidylinositol 3-/4-kinase, catalytic domain;Phosphoinositide 3-kinase, accessory (PIK) domain;C2 phosphatidylinositol 3-kinase-type domain;Phosphatidylinositol 3-kinase, adaptor-binding domain;Protein kinase-like domain superfamily;Phosphatidylinositol kinase;Armadillo-type fold;Phosphatidylinositol 3/4-kinase, conserved site;Ubiq…
AGAP000019	Yes	Yes	Yes	Yes	Yes	Yes	Yes	protein coding gene	No	AgamP4_X:259,332..289,517(+)		chaoptin	Leucine-rich repeat;Leucine-rich repeat, typical subtype;Leucine rich repeat 4
AGAP000021	Yes	Yes	Yes	Yes	Yes	Yes	Yes	protein coding gene	No	AgamP4_X:314,467..315,701(+)		unspecified product	Snake toxin-like superfamily
AGAP000022	Yes	Yes	Yes	Yes	Yes	Yes	Yes	protein coding gene	No	AgamP4_X:309,046..313,230(-)		amino acid transporter protein	Glycosyl hydrolase, family 13, catalytic domain;Glycoside hydrolase superfamily;Solute carrier family 3 member 2, N-terminal domain;4F2 cell-surface antigen heavy chain
AGAP000023	Yes	Yes	Yes	Yes	Yes	Yes	Yes	protein coding gene	No	AgamP4_X:320,064..323,468(-)		unspecified product	Peptidase C45
AGAP000025	Yes	Yes	Yes	Yes	Yes	Yes	Yes	protein coding gene	No	AgamP4_X:328,314..336,986(-)		unspecified product	Zinc finger, RanBP2-type;Nuclear pore complex protein;Zinc finger, RanBP2-type superfamily
AGAP000028	Yes	Yes	Yes	Yes	Yes	Yes	Yes	protein coding gene	No	AgamP4_X:357,391..364,560(+)		calcium/calmodulin-dependent protein kinase (CaM kinase) II	Protein kinase domain;Serine/threonine-protein kinase, active site;Protein kinase-like domain superfamily;Calcium/calmodulin-dependent protein kinase II, association-domain;Protein kinase, ATP binding site;NTF2-like domain superfamily
AGAP000029	Yes	Yes	Yes	Yes	Yes	Yes	Yes	protein coding gene	No	AgamP4_X:374,582..400,558(-)		E1A/CREB-binding protein	Zinc finger, TAZ-type;Zinc finger, ZZ-type;Bromodomain;Coactivator CBP, KIX domain;Nuclear receptor coactivator, interlocking;CREB-binding protein/p300, atypical RING domain;Histone acetyltransferase Rtt109/CBP;Bromodomain, conserved site;CBP/p300-type histone acetyltransferase domain;TAZ domain superfamily;Bromodomain-like superfamily;Coactivator CBP, KIX domain superfamily
AGAP000032	Yes	Yes	No	Yes	Yes	Yes	Yes	protein coding gene	No	AgamP4_X:405,473..427,161(+)		Integrin_alpha2 domain-containing protein [Source:UniProtKB/TrEMBL;Acc:A0A1S4G7X5]	Integrin alpha chain;FG-GAP repeat;Integrin alpha beta-propellor;Integrin alpha-2;Integrin alpha, N-terminal;Integrin domain superfamily
AGAP000033	Yes	Yes	Yes	Yes	Yes	Yes	Yes	protein coding gene	No	AgamP4_X:428,876..443,061(+)		Protein retinal degeneration B	Phosphatidylinositol transfer protein;DDHD domain;LNS2/PITP;HAD-like superfamily
AGAP000035	Yes	Yes	Yes	Yes	Yes	Yes	Yes	protein coding gene	No	AgamP4_X:444,442..453,228(-)		unspecified product	N/A
AGAP000037	Yes	Yes	No	Yes	Yes	Yes	Yes	protein coding gene	No	AgamP4_X:458,489..479,836(+)		unspecified product	LDLR class B repeat;EGF-type aspartate/asparagine hydroxylation site;EGF-like domain;EGF-like calcium-binding domain;Low-density lipoprotein (LDL) receptor class A repeat;EGF-like calcium-binding, conserved site;Low-density lipoprotein (LDL) receptor class A, conserved site;LDL receptor-like superfamily
AGAP000038	Yes	Yes	Yes	Yes	Yes	Yes	Yes	protein coding gene	No	AgamP4_X:480,944..485,896(-)		gamma-aminobutyric acid receptor subunit beta	Gamma-aminobutyric-acid A receptor, beta subunit;Gamma-aminobutyric acid A receptor/Glycine receptor alpha;Neurotransmitter-gated ion-channel transmembrane domain;Neurotransmitter-gated ion-channel;Neurotransmitter-gated ion-channel ligand-binding domain;Neurotransmitter-gated ion-channel, conserved site;Neurotransmitter-gated ion-channel transmembrane domain superfamily;Neurotransmitter-gated io…
AGAP000039	Yes	Yes	Yes	Yes	Yes	Yes	Yes	protein coding gene	No	AgamP4_X:490,757..496,716(+)		unspecified product	Gamma-aminobutyric-acid A receptor, alpha subunit;Gamma-aminobutyric acid A receptor/Glycine receptor alpha;Neurotransmitter-gated ion-channel transmembrane domain;Neurotransmitter-gated ion-channel;Neurotransmitter-gated ion-channel ligand-binding domain;Neurotransmitter-gated ion-channel, conserved site;Neurotransmitter-gated ion-channel transmembrane domain superfamily;Neurotransmitter-gated i…
AGAP000040	Yes	Yes	Yes	Yes	Yes	Yes	Yes	protein coding gene	No	AgamP4_X:500,521..510,089(+)		MFS domain-containing protein [Source:UniProtKB/TrEMBL;Acc:Q7QEL2]	Major facilitator superfamily;Major facilitator superfamily domain;MFS transporter superfamily
AGAP000041	Yes	Yes	Yes	Yes	Yes	Yes	Yes	protein coding gene	No	AgamP4_X:511,724..518,940(-)		unspecified product	SET domain
AGAP000042	Yes	Yes	Yes	Yes	Yes	Yes	Yes	protein coding gene	No	AgamP4_X:524,352..542,647(-)		Histone-lysine N-methyltransferase [Source:UniProtKB/TrEMBL;Acc:A0A1S4G7P2]	SET domain;Suv4-20 family, animal;Histone-lysine N-methyltransferase Suv4-20/Set9;Suv4-20, SET domain
AGAP000043	Yes	Yes	Yes	Yes	Yes	Yes	Yes	protein coding gene	No	AgamP4_X:581,116..620,396(+)		tousled-like kinase	Protein kinase domain;Serine/threonine-protein kinase, active site;Protein kinase-like domain superfamily;Protein kinase, ATP binding site
AGAP000044	Yes	Yes	Yes	Yes	Yes	Yes	Yes	protein coding gene	No	AgamP4_X:626,266..628,342(+)		thioredoxin domain-containing protein	Thioredoxin domain;Thioredoxin, conserved site;Thioredoxin-like superfamily
AGAP000045	Yes	Yes	Yes	Yes	Yes	Yes	Yes	protein coding gene	No	AgamP4_X:686,905..736,274(+)		G_PROTEIN_RECEP_F1_2 domain-containing protein [Source:UniProtKB/TrEMBL;Acc:Q7PRZ8]	G protein-coupled receptor, rhodopsin-like;GPCR, rhodopsin-like, 7TM
AGAP000046	Yes	Yes	Yes	Yes	Yes	Yes	Yes	protein coding gene	No	AgamP4_X:739,969..744,717(-)		unspecified product	Major facilitator, sugar transporter-like;MFS transporter superfamily
AGAP000047	Yes	Yes	Yes	Yes	Yes	Yes	Yes	protein coding gene	No	AgamP4_X:752,557..754,633(-)	CPR130	cuticular protein RR-2 family 130	Insect cuticle protein;Chitin-binding type R&R consensus
AGAP000048	Yes	Yes	Yes	Yes	Yes	Yes	Yes	protein coding gene	No	AgamP4_X:779,216..788,489(-)		unspecified product	Armadillo;Adenomatous polyposis coli protein repeat;Armadillo-type fold;Adenomatous polyposis coli (APC) family;Adenomatous polyposis coli (APC) repeat
AGAP000049	Yes	Yes	Yes	Yes	Yes	Yes	Yes	protein coding gene	No	AgamP4_X:803,026..810,496(+)		CCHC-type domain-containing protein [Source:UniProtKB/TrEMBL;Acc:A0A1S4G8G9]	Zinc finger, CCHC-type;K Homology domain;K Homology domain, type 1;BBP/SF1 family;Splicing factor 1, helix-hairpin domain;K Homology domain, type 1 superfamily;Zinc finger, CCHC-type superfamily;KH domain-containing BBP-like
AGAP000051	Yes	Yes	Yes	Yes	Yes	Yes	Yes	protein coding gene	No	AgamP4_X:828,269..841,821(+)		Heme peroxidase 5 [Source:UniProtKB/TrEMBL;Acc:A0A1S4G8F3]	Haem peroxidase superfamily;Haem peroxidase, animal-type
AGAP000053	Yes	Yes	No	Yes	Yes	Yes	Yes	protein coding gene	No	AgamP4_X:842,664..844,158(-)		Mannose-6-phosphate isomerase [Source:UniProtKB/TrEMBL;Acc:Q7QEL8]	Mannose-6-phosphate isomerase, type I;RmlC-like cupin domain superfamily;Mannose-6-phosphate isomerase;Phosphomannose isomerase, type I, conserved site
AGAP000056	Yes	Yes	Yes	Yes	Yes	Yes	Yes	protein coding gene	No	AgamP4_X:900,291..904,742(-)		neuronal PAS domain-containing protein	PAS domain;Myc-type, basic helix-loop-helix (bHLH) domain;PAS fold;PAS domain superfamily;Helix-loop-helix DNA-binding domain superfamily
AGAP000057	Yes	Yes	Yes	Yes	Yes	Yes	Yes	protein coding gene	No	AgamP4_X:920,472..927,549(-)		paired box protein	Paired domain;Homeobox-like domain superfamily;Paired DNA-binding domain;PAX family
AGAP000058	Yes	Yes	No	Yes	Yes	Yes	Yes	protein coding gene	No	AgamP4_X:931,301..947,954(-)		unspecified product	Homeobox domain;Matrin/U1-C-like, C2H2-type zinc finger;Homeobox-like domain superfamily;Zinc finger C2H2-type;Homeobox, conserved site;Zinc finger C2H2 superfamily
AGAP000061	Yes	Yes	No	Yes	Yes	Yes	Yes	protein coding gene	No	AgamP4_X:954,969..961,877(+)		One cut domain family member [Source:UniProtKB/TrEMBL;Acc:A0NCM1]	Homeobox domain;CUT domain;Homeobox-like domain superfamily;Lambda repressor-like, DNA-binding domain superfamily
AGAP000062	Yes	Yes	Yes	Yes	Yes	Yes	Yes	protein coding gene	No	AgamP4_X:965,551..979,059(+)		unspecified product	Zinc finger C2H2-type;Zinc finger C2H2 superfamily
AGAP000063	Yes	Yes	No	Yes	Yes	Yes	Yes	protein coding gene	No	AgamP4_X:979,189..985,184(-)		paired box protein	Homeobox domain;Paired domain;Homeobox-like domain superfamily;Homeobox, conserved site;Paired DNA-binding domain;PAX family
AGAP000064	Yes	Yes	Yes	Yes	Yes	Yes	Yes	protein coding gene	No	AgamP4_X:986,837..1,000,922(+)	plexA	plexin A	Sema domain;Plexin repeat;IPT domain;Rho GTPase activation protein;Plexin, cytoplasmic RasGAP domain;Immunoglobulin E-set;PSI domain;Plexin family;Sema domain superfamily;Plexin, TIG domain 1;Plexin, TIG domain 2
AGAP000066	Yes	Yes	No	Yes	Yes	Yes	Yes	protein coding gene	No	AgamP4_X:1,026,072..1,029,625(-)		unspecified product	High mobility group box domain;High mobility group box domain superfamily
AGAP000067	Yes	Yes	Yes	Yes	Yes	Yes	Yes	protein coding gene	No	AgamP4_X:1,035,518..1,037,408(+)		unspecified product	Homeobox domain;Paired domain;Homeobox-like domain superfamily;Paired DNA-binding domain;PAX family
AGAP000068	Yes	Yes	Yes	Yes	Yes	Yes	Yes	protein coding gene	No	AgamP4_X:1,039,508..1,059,116(+)		nuclear factor I	CTF transcription factor/nuclear factor 1;MAD homology 1, Dwarfin-type;CTF transcription factor/nuclear factor 1, N-terminal;CTF transcription factor/nuclear factor 1, DNA-binding domain
AGAP000069	Yes	Yes	Yes	Yes	Yes	Yes	Yes	protein coding gene	No	AgamP4_X:1,060,754..1,062,050(-)		unspecified product	Fork head domain;Fork head domain conserved site1;Fork head domain conserved site 2;Winged helix DNA-binding domain superfamily
AGAP000070	Yes	Yes	Yes	Yes	Yes	Yes	Yes	protein coding gene	No	AgamP4_X:1,098,557..1,107,555(-)		protein kinase	Protein kinase domain;Pleckstrin homology domain;Protein kinase C-like, phorbol ester/diacylglycerol-binding domain;Serine/threonine-protein kinase, active site;Protein kinase-like domain superfamily;Protein kinase C mu-related;Protein kinase, ATP binding site;Diacylglycerol/phorbol-ester binding
AGAP000071	Yes	Yes	No	Yes	Yes	Yes	Yes	protein coding gene	No	AgamP4_X:1,113,566..1,115,420(-)		unspecified product	ELM2 domain;Homeobox-like domain superfamily
AGAP000072	Yes	Yes	No	Yes	Yes	Yes	Yes	protein coding gene	No	AgamP4_X:1,120,300..1,122,236(+)		unspecified product	ELM2 domain;Homeobox-like domain superfamily
AGAP000073	Yes	Yes	Yes	Yes	Yes	Yes	Yes	protein coding gene	No	AgamP4_X:1,159,357..1,183,718(-)		gamma-sarcoglycan	Sarcoglycan complex subunit protein;Sarcoglycan gamma/delta/zeta
AGAP000074	Yes	Yes	No	Yes	Yes	Yes	Yes	protein coding gene	No	AgamP4_X:1,207,040..1,211,725(-)		unspecified product	Otopetrin
AGAP000075	Yes	Yes	Yes	Yes	Yes	Yes	Yes	protein coding gene	No	AgamP4_X:1,243,425..1,252,054(+)		otopetrin	Otopetrin
AGAP000076	Yes	Yes	Yes	Yes	Yes	Yes	Yes	protein coding gene	No	AgamP4_X:1,254,630..1,261,036(-)		sterol regulatory element-binding transcription factor 1	Myc-type, basic helix-loop-helix (bHLH) domain;Helix-loop-helix DNA-binding domain superfamily
AGAP000078	Yes	Yes	Yes	Yes	Yes	Yes	Yes	protein coding gene	No	AgamP4_X:1,263,159..1,273,692(-)		unspecified product	Mitochondrial protein C2orf69
AGAP000079	Yes	Yes	Yes	Yes	Yes	Yes	Yes	protein coding gene	No	AgamP4_X:1,269,003..1,270,895(+)		unspecified product	Two pore domain potassium channel;Potassium channel domain
AGAP000080	Yes	Yes	Yes	Yes	Yes	Yes	Yes	protein coding gene	No	AgamP4_X:1,283,016..1,373,662(-)		unspecified product	BTB/POZ domain;SKP1/BTB/POZ domain superfamily;Zinc finger C2H2-type;Zinc finger C2H2 superfamily
AGAP000081	Yes	Yes	Yes	Yes	Yes	Yes	Yes	protein coding gene	No	AgamP4_X:1,418,398..1,422,973(+)		glucuronyl/N-acetylglucosaminyl transferase	Exostosin-like;Glycosyl transferase 64 domain;Exostosin-2;Nucleotide-diphospho-sugar transferases;Exostosin, GT47 domain
AGAP000082	Yes	Yes	Yes	No	Yes	Yes	No	protein coding gene	No	AgamP4_X:1,423,897..1,426,641(-)		translation initiation factor eIF-2B subunit epsilon	Hexapeptide repeat;W2 domain;Nucleotidyl transferase domain;Armadillo-type fold;Nucleotide-diphospho-sugar transferases;Translation initiation factor eIF-2B subunit epsilon, N-terminal;Translation initiation factor eIF-2B subunit epsilon, W2 domain
AGAP000085	Yes	Yes	Yes	Yes	Yes	Yes	Yes	protein coding gene	No	AgamP4_X:1,433,019..1,435,747(-)	CPR129	cuticular protein RR-2 family 129	Insect cuticle protein;Chitin-binding type R&R consensus
AGAP000088	Yes	Yes	Yes	Yes	Yes	Yes	Yes	protein coding gene	No	AgamP4_X:1,456,937..1,459,201(+)	CYP4H19	cytochrome P450	Cytochrome P450;Cytochrome P450, E-class, group I;Cytochrome P450, conserved site;Cytochrome P450 superfamily
AGAP000090	Yes	Yes	Yes	Yes	Yes	Yes	Yes	protein coding gene	No	AgamP4_X:1,512,423..1,531,038(+)		adenylate cyclase	Adenylyl cyclase class-3/4/guanylyl cyclase;Adenylyl cyclase class-4/guanylyl cyclase, conserved site;P-type ATPase, transmembrane domain superfamily;Nucleotide cyclase
AGAP000091	Yes	Yes	Yes	Yes	Yes	Yes	Yes	protein coding gene	No	AgamP4_X:1,532,006..1,534,788(-)		methylsterol monooxygenase	Fatty acid hydroxylase
AGAP000092	Yes	Yes	Yes	Yes	Yes	Yes	Yes	protein coding gene	No	AgamP4_X:1,537,681..1,539,215(+)		methylsterol monooxygenase	Fatty acid hydroxylase
AGAP000093	Yes	Yes	Yes	Yes	Yes	Yes	Yes	protein coding gene	No	AgamP4_X:1,541,104..1,543,412(-)		unspecified product	N/A
AGAP000094	Yes	Yes	Yes	Yes	Yes	Yes	Yes	protein coding gene	No	AgamP4_X:1,548,088..1,549,242(-)		4-nitrophenylphosphatase	HAD-superfamily hydrolase, subfamily IIA;HAD-like superfamily
AGAP000095	Yes	Yes	No	Yes	Yes	Yes	Yes	protein coding gene	No	AgamP4_X:1,550,317..1,564,204(-)		anoctamin 5	Anoctamin;Anoctamin, dimerisation domain
AGAP000096	Yes	Yes	Yes	Yes	Yes	Yes	Yes	protein coding gene	No	AgamP4_X:1,565,449..1,566,851(+)		unspecified product	N/A
AGAP000097	Yes	Yes	Yes	Yes	Yes	Yes	Yes	protein coding gene	No	AgamP4_X:1,568,954..1,577,105(+)		solute carrier family 25	Mitochondrial carrier protein;Graves disease carrier protein;Mitochondrial substrate/solute carrier;Mitochondrial carrier domain superfamily
AGAP000098	Yes	Yes	Yes	Yes	Yes	Yes	Yes	protein coding gene	No	AgamP4_X:1,578,586..1,580,968(+)	APG1	autophagy related gene	Protein kinase domain;MIT domain;Serine/threonine-protein kinase, active site;Protein kinase-like domain superfamily;Protein kinase, ATP binding site;MIT domain superfamily;Serine/threonine-protein kinase Atg1-like
AGAP000099	Yes	Yes	No	Yes	Yes	Yes	Yes	protein coding gene	No	AgamP4_X:1,585,191..1,621,292(+)	STAT2	JAKSTAT pathway signalling transcription factor	SH2 domain;Transcription factor STAT;p53-like transcription factor, DNA-binding;STAT transcription factor, protein interaction;STAT transcription factor, all-alpha domain;STAT transcription factor, DNA-binding;STAT transcription factor, coiled coil;STAT transcription factor, N-terminal domain superfamily;SH2 domain superfamily
AGAP000100	Yes	Yes	Yes	Yes	Yes	Yes	Yes	protein coding gene	No	AgamP4_X:1,628,900..1,629,785(+)		unspecified product	Ctr copper transporter
AGAP000102	Yes	Yes	No	Yes	Yes	Yes	Yes	protein coding gene	No	AgamP4_X:1,734,441..1,738,744(+)		alpha-1,6-mannosyltransferase	GPI mannosyltransferase;Dol-P-Man:Man(7)GlcNAc(2)-PP-Dol alpha-1,6-mannosyltransferase
AGAP000104	Yes	Yes	Yes	Yes	Yes	Yes	Yes	protein coding gene	No	AgamP4_X:1,739,264..1,746,900(-)		unspecified product	TRP-interacting helix, InaF motif
AGAP000105	Yes	Yes	Yes	Yes	Yes	Yes	Yes	protein coding gene	No	AgamP4_X:1,749,118..1,751,758(-)		unspecified product	N/A
AGAP000106	Yes	Yes	Yes	Yes	Yes	Yes	Yes	protein coding gene	No	AgamP4_X:1,752,973..1,765,061(+)		Ubiquinone biosynthesis monooxygenase COQ6, mitochondrial [Source:UniProtKB/TrEMBL;Acc:Q7QER0]	Ubiquinone biosynthesis monooxygenase COQ6;FAD-binding domain;Ubiquinone biosynthesis hydroxylase UbiH/COQ6;Ubiquinone biosynthesis hydroxylase, UbiH/UbiF/VisC/COQ6, conserved site;FAD/NAD(P)-binding domain superfamily
AGAP000107	Yes	Yes	Yes	Yes	Yes	Yes	Yes	protein coding gene	No	AgamP4_X:1,754,563..1,762,187(-)		unspecified product	Ankyrin repeat;Ion transport domain;Ankyrin repeat-containing domain superfamily
AGAP000108	Yes	Yes	Yes	Yes	Yes	Yes	Yes	protein coding gene	No	AgamP4_X:1,788,029..1,789,220(-)	OEH	ovary ecdysteroidogenic hormone	Neuroparsin
AGAP000109	Yes	Yes	Yes	Yes	Yes	Yes	Yes	protein coding gene	No	AgamP4_X:1,792,391..1,793,512(-)		cytochrome c oxidase subunit VIIa	Cytochrome c oxidase subunit VIIa, metazoa;Cytochrome c oxidase, subunit VIIa superfamily
AGAP000110	Yes	Yes	Yes	Yes	Yes	Yes	Yes	protein coding gene	No	AgamP4_X:1,793,891..1,794,897(+)	mRpL40	39S ribosomal protein L40, mitochondrial [Source:UniProtKB/TrEMBL;Acc:Q7QER3]	Ribosomal protein L28/L40, mitochondrial;39S ribosomal protein L40, mitochondrial
AGAP000111	Yes	Yes	Yes	Yes	Yes	Yes	Yes	protein coding gene	No	AgamP4_X:1,796,537..1,797,733(-)		unspecified product	N/A
AGAP000112	Yes	Yes	No	Yes	Yes	Yes	Yes	protein coding gene	No	AgamP4_X:1,798,381..1,835,932(+)		NAD+ synthase (glutamine-hydrolysing)	Carbon-nitrogen hydrolase;NAD(+) synthetase;Glutamine-dependent NAD(+) synthetase;NAD/GMP synthase;Carbon-nitrogen hydrolase superfamily
AGAP000113	Yes	Yes	Yes	Yes	Yes	Yes	Yes	protein coding gene	No	AgamP4_X:1,803,101..1,819,656(-)		unspecified product	Peptidase M14, carboxypeptidase A;Cytosolic carboxypeptidase, N-terminal
AGAP000114	Yes	Yes	Yes	Yes	Yes	Yes	Yes	protein coding gene	No	AgamP4_X:1,852,650..1,884,326(-)		unspecified product	Zinc finger C2H2-type;Ovo-like;Zinc finger C2H2 superfamily
AGAP000115	Yes	Yes	Yes	Yes	Yes	Yes	Yes	protein coding gene	No	AgamP4_X:1,865,162..1,866,412(+)	GPRNPY4	neuropeptide Y receptor 4	G protein-coupled receptor, rhodopsin-like;Neuropeptide Y receptor family;GPCR, rhodopsin-like, 7TM
AGAP000116	Yes	Yes	Yes	Yes	Yes	Yes	Yes	protein coding gene	No	AgamP4_X:1,918,845..1,925,946(-)		Rab11 family-interacting protein 1/2/5	C2 domain;Rab-binding domain FIP-RBD;C2 domain superfamily;FIP-RBD, C-terminal domain superfamily;Rab11-family interacting protein class I
AGAP000117	Yes	Yes	Yes	Yes	Yes	Yes	Yes	protein coding gene	No	AgamP4_X:1,928,066..1,935,830(+)		Wnt inhibitory factor 1000117]	EGF-like domain;WIF domain
AGAP000118	Yes	Yes	Yes	Yes	Yes	Yes	Yes	protein coding gene	No	AgamP4_X:1,937,074..1,938,427(-)		ubiquinone biosynthesis monooxygenase Coq7	Ferritin-like superfamily;Ubiquinone biosynthesis protein Coq7
AGAP000119	Yes	Yes	No	Yes	Yes	Yes	Yes	protein coding gene	No	AgamP4_X:1,940,472..1,942,726(-)		golgi to ER traffic protein 4 homolog	Golgi to ER traffic protein 4
AGAP000120	Yes	Yes	Yes	Yes	Yes	Yes	Yes	protein coding gene	No	AgamP4_X:1,944,205..1,945,422(-)		tubulin folding cofactor B	Ubiquitin-like domain;CAP Gly-rich domain;Ubiquitin-like domain superfamily;CAP Gly-rich domain superfamily;Tubulin-folding cofactor B, N-terminal ubiquitin-like domain
AGAP000121	Yes	Yes	Yes	Yes	Yes	Yes	Yes	protein coding gene	No	AgamP4_X:1,965,711..1,974,139(-)		unspecified product	PDZ domain;PDZ superfamily
AGAP000123	Yes	Yes	Yes	Yes	Yes	Yes	Yes	protein coding gene	No	AgamP4_X:1,992,536..2,014,275(+)	CTLSE2	C-type lectin (CTL)	Sushi/SCR/CCP domain;C-type lectin-like;Fucolectin tachylectin-4 pentraxin-1;Galactose-binding-like domain superfamily;C-type lectin fold;C-type lectin, conserved site;Sushi/SCR/CCP superfamily
AGAP000124	Yes	Yes	Yes	Yes	Yes	Yes	Yes	protein coding gene	No	AgamP4_X:2,016,924..2,027,411(-)		inositol polyphosphate-4-phosphatase	C2 domain;Pleckstrin homology domain;C2 domain superfamily;Inositol 3,4-bisphosphate 4-phosphatase
AGAP000126	Yes	Yes	Yes	Yes	Yes	Yes	Yes	protein coding gene	No	AgamP4_X:2,028,124..2,037,975(+)		unspecified product	Rho GTPase-activating protein domain;Pleckstrin homology domain;Rho GTPase activation protein;Ubiquitin-like domain superfamily
AGAP000127	Yes	Yes	Yes	Yes	Yes	Yes	Yes	protein coding gene	No	AgamP4_X:2,039,086..2,040,978(+)		zinc finger protein-like 1 homolog	Zinc finger, RING-type;Zinc finger protein-like 1
AGAP000128	Yes	Yes	Yes	Yes	Yes	Yes	Yes	protein coding gene	No	AgamP4_X:2,057,361..2,061,212(-)		MFS transporter, VNT family, synaptic vesicle glycoprotein 2	Major facilitator, sugar transporter-like;Major facilitator superfamily domain;MFS transporter superfamily
AGAP000129	Yes	Yes	Yes	Yes	Yes	Yes	Yes	protein coding gene	No	AgamP4_X:2,065,516..2,073,304(-)		Aminopeptidase [Source:UniProtKB/TrEMBL;Acc:Q7PRZ0]	Peptidase M1, alanine aminopeptidase/leukotriene A4 hydrolase;Peptidase M1, membrane alanine aminopeptidase;ERAP1-like C-terminal domain;Aminopeptidase N-type;Aminopeptidase N-like , N-terminal domain superfamliy;Aminopeptidase N-like , N-terminal domain
AGAP000131	Yes	Yes	Yes	Yes	Yes	Yes	Yes	protein coding gene	No	AgamP4_X:2,077,907..2,083,702(+)		unspecified product	Peptidase M1, membrane alanine aminopeptidase;ERAP1-like C-terminal domain;Aminopeptidase N-like , N-terminal domain superfamliy;Aminopeptidase N-like , N-terminal domain
AGAP000132	Yes	Yes	Yes	Yes	Yes	Yes	Yes	protein coding gene	No	AgamP4_X:2,083,769..2,084,444(-)		unspecified product	Acyl-CoA N-acyltransferase;Yjdj-type Gcn5-related N-acetyltransferase;Gcn5-related N-acetyltransferase
AGAP000133	Yes	Yes	Yes	Yes	Yes	Yes	Yes	protein coding gene	No	AgamP4_X:2,090,480..2,091,343(-)		unspecified product	N/A
AGAP000136	Yes	Yes	Yes	Yes	Yes	Yes	Yes	protein coding gene	No	AgamP4_X:2,101,325..2,106,566(+)		tetratricopeptide repeat domain 21B	Tetratricopeptide-like helical domain superfamily;Tetratricopeptide repeat;Tetratricopeptide repeat protein 21A/21B
AGAP000137	Yes	Yes	Yes	Yes	Yes	Yes	Yes	protein coding gene	No	AgamP4_X:2,106,805..2,112,000(-)		solute carrier family 45, member 1/2/4	MFS transporter superfamily
AGAP000138	Yes	Yes	Yes	Yes	Yes	Yes	Yes	protein coding gene	No	AgamP4_X:2,115,579..2,143,389(+)		nicotinic acetylcholine receptor subunit alpha 4	Nicotinic acetylcholine receptor;Neurotransmitter-gated ion-channel transmembrane domain;Neurotransmitter-gated ion-channel;Neurotransmitter-gated ion-channel ligand-binding domain;Neurotransmitter-gated ion-channel, conserved site;Neurotransmitter-gated ion-channel transmembrane domain superfamily;Neurotransmitter-gated ion-channel ligand-binding domain superfamily
AGAP000139	Yes	Yes	Yes	Yes	Yes	Yes	Yes	protein coding gene	No	AgamP4_X:2,144,202..2,149,391(+)		DNA polymerase gamma	DNA-directed DNA polymerase, family A, palm domain;DNA-directed DNA-polymerase, family A, mitochondria;Ribonuclease H-like superfamily;DNA-directed DNA polymerase, family A, conserved site;DNA mitochondrial polymerase, exonuclease domain;DNA/RNA polymerase superfamily
AGAP000140	Yes	Yes	Yes	Yes	Yes	Yes	Yes	protein coding gene	No	AgamP4_X:2,149,467..2,153,072(+)	IR100a	ionotropic receptor IR100a	N/A
AGAP000141	Yes	Yes	Yes	Yes	Yes	Yes	Yes	protein coding gene	No	AgamP4_X:2,158,301..2,169,006(-)		unspecified product	Zinc finger C2H2-type;Zinc finger C2H2 superfamily
AGAP000142	Yes	Yes	Yes	Yes	Yes	Yes	Yes	protein coding gene	No	AgamP4_X:2,170,384..2,179,345(+)		unspecified product	WD40 repeat;WD40-repeat-containing domain superfamily;WD repeat-containing protein WDR44/Dgr2
AGAP000143	Yes	Yes	No	Yes	Yes	Yes	Yes	protein coding gene	No	AgamP4_X:2,179,506..2,186,180(-)		beta-mannosidase	Galactose-binding-like domain superfamily;Glycoside hydrolase superfamily;Beta-Galactosidase/glucuronidase domain superfamily
AGAP000144	Yes	Yes	Yes	Yes	Yes	Yes	Yes	protein coding gene	No	AgamP4_X:2,190,074..2,207,047(-)		progestin and adipoQ receptor family member 3	AdipoR/Haemolysin-III-related
AGAP000145	Yes	Yes	No	No	No	No	No	protein coding gene	No	AgamP4_X:2,213,770..2,233,007(-)	eff	E2 ubiquitin-conjugating enzyme E2D, effete	Ubiquitin-conjugating enzyme E2;Ubiquitin-conjugating enzyme/RWD-like;Ubiquitin-conjugating enzyme, active site
AGAP000146	Yes	Yes	No	Yes	Yes	Yes	Yes	protein coding gene	No	AgamP4_X:2,240,223..2,320,246(+)		unspecified product	N/A
AGAP000147	Yes	Yes	Yes	Yes	Yes	Yes	Yes	protein coding gene	No	AgamP4_X:2,329,924..2,334,904(-)		PDZ-binding kinase	Protein kinase domain;Serine/threonine-protein kinase, active site;Protein kinase-like domain superfamily
AGAP000149	Yes	Yes	Yes	Yes	Yes	Yes	Yes	protein coding gene	No	AgamP4_X:2,337,429..2,346,372(+)		Ras association domain-containing protein 2/4	Ras-associating (RA) domain;Zinc finger, LIM-type;SARAH domain;Ubiquitin-like domain superfamily;Ras association domain-containing protein 1-6
AGAP000150	Yes	Yes	Yes	Yes	Yes	Yes	Yes	protein coding gene	No	AgamP4_X:2,405,458..2,406,119(-)	SG6	salivary gland protein 6	N/A
AGAP000151	Yes	Yes	Yes	Yes	Yes	Yes	Yes	protein coding gene	No	AgamP4_X:2,454,823..2,455,534(-)		unspecified product	N/A
AGAP000152	Yes	Yes	No	Yes	Yes	Yes	Yes	protein coding gene	No	AgamP4_X:2,455,825..2,456,455(-)		unspecified product	N/A
AGAP000153	Yes	Yes	Yes	Yes	Yes	Yes	Yes	protein coding gene	No	AgamP4_X:2,359,758..2,479,227(+)		unspecified product	Cadherin-like;Cadherin-like superfamily;Cadherin conserved site
AGAP000154	Yes	Yes	Yes	Yes	Yes	Yes	Yes	protein coding gene	No	AgamP4_X:2,485,052..2,486,869(+)		AMP dependent ligase	AMP-dependent synthetase/ligase;AMP-binding, conserved site;AMP-binding enzyme, C-terminal domain
AGAP000155	Yes	Yes	Yes	Yes	Yes	Yes	Yes	protein coding gene	No	AgamP4_X:2,489,002..2,491,230(+)		alkylated DNA repair protein alkB homolog	Alkylated DNA repair protein AlkB;Oxoglutarate/iron-dependent dioxygenase;Alpha-ketoglutarate-dependent dioxygenase AlkB-like
AGAP000156	Yes	Yes	Yes	Yes	Yes	Yes	Yes	protein coding gene	No	AgamP4_X:2,732,910..2,742,579(-)		unspecified product	N/A
AGAP000158	Yes	Yes	No	Yes	Yes	Yes	Yes	protein coding gene	No	AgamP4_X:2,773,438..2,777,901(+)		histone arginine demethylase	JmjC domain
AGAP000159	Yes	Yes	Yes	Yes	Yes	Yes	Yes	protein coding gene	No	AgamP4_X:2,780,430..2,816,494(+)		Kinesin-like protein [Source:UniProtKB/TrEMBL;Acc:Q7PRX2]	Kinesin motor domain;Kinesin motor domain, conserved site;P-loop containing nucleoside triphosphate hydrolase
AGAP000160	Yes	Yes	Yes	Yes	Yes	Yes	Yes	protein coding gene	No	AgamP4_X:2,807,352..2,809,268(-)		unspecified product	Haemolymph juvenile hormone binding
AGAP000161	Yes	Yes	No	Yes	Yes	Yes	Yes	protein coding gene	No	AgamP4_X:2,821,398..2,831,075(-)		Adaptor-related protein complex 3, delta 1 subunit	Clathrin/coatomer adaptor, adaptin-like, N-terminal;AP-3 complex subunit delta domain, metazoa;Armadillo-type fold;Adaptor protein complex AP-3, delta subunit
AGAP000162	Yes	Yes	Yes	Yes	Yes	Yes	Yes	protein coding gene	No	AgamP4_X:2,832,353..2,836,376(-)		Cystathionine beta-synthase [Source:UniProtKB/TrEMBL;Acc:Q7QEV0]	CBS domain;Cysteine synthase/cystathionine beta-synthase, pyridoxal-phosphate attachment site;Pyridoxal-phosphate dependent enzyme;Cystathionine beta-synthase;Tryptophan synthase beta subunit-like PLP-dependent enzyme
AGAP000163	Yes	Yes	Yes	Yes	Yes	Yes	Yes	protein coding gene	No	AgamP4_X:2,843,996..2,846,441(-)	GSTMS2	glutathione transferase microsomal 2	Membrane-associated, eicosanoid/glutathione metabolism (MAPEG) protein;Membrane associated eicosanoid/glutathione metabolism-like domain superfamily;Microsomal glutathione S-transferase 1-like
AGAP000164	Yes	Yes	Yes	Yes	Yes	Yes	Yes	protein coding gene	No	AgamP4_X:2,848,251..2,849,270(+)		unspecified product	Zinc finger C2H2-type;Zinc finger C2H2 superfamily
AGAP000165	Yes	Yes	Yes	Yes	Yes	Yes	Yes	protein coding gene	No	AgamP4_X:2,849,321..2,851,042(-)	GSTMS1	glutathione transferase microsomal 1	Membrane-associated, eicosanoid/glutathione metabolism (MAPEG) protein;Membrane associated eicosanoid/glutathione metabolism-like domain superfamily;Microsomal glutathione S-transferase 1-like
AGAP000166	Yes	Yes	Yes	Yes	Yes	Yes	Yes	protein coding gene	No	AgamP4_X:2,852,547..2,857,964(-)		PA2c domain-containing protein [Source:UniProtKB/TrEMBL;Acc:A0A1S4G897]	Phospholipase A2 domain;Phospholipase A2, histidine active site;Phospholipase A2 domain superfamily
AGAP000167	Yes	Yes	Yes	Yes	Yes	Yes	Yes	protein coding gene	No	AgamP4_X:2,865,740..2,870,153(+)		Lipid storage droplets surface-binding protein 2	Perilipin
AGAP000168	Yes	Yes	Yes	Yes	Yes	Yes	Yes	protein coding gene	No	AgamP4_X:2,873,393..2,895,964(+)	GPRFZ3	Putative frizzled receptor 3 [Source:UniProtKB/TrEMBL;Acc:A0A1S4G8S5]	Frizzled/Smoothened, transmembrane domain;Frizzled/secreted frizzled-related protein;GPCR, family 2-like;Frizzled domain;Frizzled cysteine-rich domain superfamily
AGAP000169	Yes	Yes	Yes	Yes	Yes	Yes	Yes	protein coding gene	No	AgamP4_X:2,896,809..2,902,991(-)		fanconi anemia group M protein	Helicase, C-terminal;Helicase/UvrB, N-terminal;Helicase superfamily 1/2, ATP-binding domain;P-loop containing nucleoside triphosphate hydrolase;FANCM/Mph1-like;FANCM, DEAH-box helicase domain
AGAP000170	Yes	Yes	Yes	Yes	Yes	Yes	Yes	protein coding gene	No	AgamP4_X:2,904,991..2,906,114(-)		NADH dehydrogenase (ubiquinone) Fe-S protein 7	NADH:ubiquinone oxidoreductase-like, 20kDa subunit;NADH-ubiquinone oxidoreductase, 20 Kd subunit
AGAP000171	Yes	Yes	Yes	Yes	Yes	Yes	Yes	protein coding gene	No	AgamP4_X:2,911,094..2,926,217(+)		E3 ubiquitin-protein ligase	Zinc finger, UBR-type;Adaptor protein ClpS, core;Ribosomal protein L7/L12, C-terminal/adaptor protein ClpS-like;Winged helix DNA-binding domain superfamily;E3 ubiquitin-protein ligase UBR1-like
AGAP000173	Yes	Yes	Yes	Yes	Yes	Yes	Yes	protein coding gene	No	AgamP4_X:2,938,445..2,941,344(+)		unspecified product	Protein of unknown function DUF2358
AGAP000177	Yes	Yes	Yes	Yes	Yes	Yes	Yes	protein coding gene	No	AgamP4_X:2,980,078..2,981,108(+)	CPR128	cuticular protein RR-2 family 128	Insect cuticle protein
AGAP000178	Yes	Yes	No	Yes	Yes	Yes	Yes	protein coding gene	No	AgamP4_X:2,987,079..2,991,906(+)		splicing factor 3B subunit 1	Splicing factor 3B subunit 1;Armadillo-type fold;TOG domain;Splicing factor 3B subunit 1-like
AGAP000179	Yes	Yes	Yes	Yes	Yes	Yes	Yes	protein coding gene	No	AgamP4_X:2,992,904..2,997,011(-)		Amidophosphoribosyltransferase [Source:UniProtKB/TrEMBL;Acc:Q7QEW3]	Phosphoribosyltransferase domain;Amidophosphoribosyltransferase;Glutamine amidotransferase type 2 domain;Nucleophile aminohydrolases, N-terminal;Phosphoribosyltransferase-like;Amidophosphoribosyltransferase, N-terminal
AGAP000180	Yes	Yes	Yes	Yes	Yes	Yes	Yes	protein coding gene	No	AgamP4_X:3,000,116..3,001,857(+)		phosphoribosylaminoimidazole carboxylase	PurE domain;SAICAR synthetase, conserved site;SAICAR synthetase/ADE2, N-terminal;Class II PurE
AGAP000181	Yes	Yes	Yes	Yes	Yes	Yes	Yes	protein coding gene	No	AgamP4_X:3,003,900..3,005,901(+)		riboflavin transporter 2	Solute carrier family 52, riboflavin transporter
AGAP000182	Yes	Yes	Yes	Yes	Yes	Yes	Yes	protein coding gene	No	AgamP4_X:3,006,198..3,008,379(-)		unspecified product	Serine proteases, trypsin domain;Peptidase S1, PA clan
AGAP000183	Yes	Yes	Yes	Yes	Yes	Yes	Yes	protein coding gene	No	AgamP4_X:3,009,411..3,010,662(+)		unspecified product	N/A
AGAP000184	Yes	Yes	Yes	Yes	Yes	Yes	Yes	protein coding gene	No	AgamP4_X:3,012,698..3,021,784(+)		malate dehydrogenase (oxaloacetate-decarboxylating)(NADP+)	Malic oxidoreductase;Malic enzyme, N-terminal domain;Malic enzyme, NAD-binding;Malic enzyme, conserved site;NAD(P)-binding domain superfamily
AGAP000185	Yes	Yes	Yes	Yes	Yes	Yes	Yes	protein coding gene	No	AgamP4_X:3,031,360..3,046,362(-)		double stranded RNA-specific editase	Adenosine deaminase/editase;Double-stranded RNA-binding domain
AGAP000186	Yes	Yes	No	Yes	Yes	Yes	Yes	protein coding gene	No	AgamP4_X:3,058,945..3,061,008(-)		unspecified product	N/A
AGAP000187	Yes	Yes	Yes	Yes	Yes	Yes	Yes	protein coding gene	No	AgamP4_X:3,062,107..3,068,297(+)		unspecified product	Armadillo;Kinesin-associated protein 3;Armadillo-type fold
AGAP000188	Yes	Yes	Yes	Yes	Yes	Yes	Yes	protein coding gene	No	AgamP4_X:3,070,951..3,081,974(+)		Uridine phosphorylase [Source:UniProtKB/TrEMBL;Acc:Q7PFX7]	Nucleoside phosphorylase domain;Uridine phosphorylase, eukaryotic;Nucleoside phosphorylase, conserved site;Nucleoside phosphorylase superfamily
AGAP000189	Yes	Yes	Yes	Yes	Yes	Yes	Yes	protein coding gene	No	AgamP4_X:3,084,792..3,090,951(+)		transcription initiation factor TFIID subunit 3	Zinc finger, PHD-type;Bromodomain associated domain;Zinc finger, FYVE/PHD-type;Zinc finger, PHD-type, conserved site;Zinc finger, PHD-finger
AGAP000190	Yes	Yes	Yes	Yes	Yes	Yes	Yes	protein coding gene	No	AgamP4_X:3,105,999..3,164,306(+)		unspecified product	Homeobox domain;OAR domain;Homeobox-like domain superfamily;Homeobox, conserved site
AGAP000191	Yes	Yes	Yes	Yes	Yes	Yes	Yes	protein coding gene	No	AgamP4_X:3,166,550..3,168,189(-)		unspecified product	Transmembrane protein 135
AGAP000192	Yes	Yes	Yes	Yes	Yes	Yes	Yes	protein coding gene	No	AgamP4_X:3,173,838..3,179,220(+)	CYP4C26	cytochrome P450	Cytochrome P450;Cytochrome P450, E-class, group I;Cytochrome P450, conserved site;Cytochrome P450 superfamily
AGAP000193	Yes	Yes	No	Yes	Yes	Yes	Yes	protein coding gene	No	AgamP4_X:3,181,145..3,184,530(+)	CYP4C37	cytochrome P450	Cytochrome P450;Cytochrome P450, E-class, group I;Cytochrome P450, conserved site;Cytochrome P450 superfamily
AGAP000194	Yes	Yes	Yes	Yes	Yes	Yes	Yes	protein coding gene	No	AgamP4_X:3,190,383..3,200,861(+)	CYP4C25	cytochrome P450	Cytochrome P450;Cytochrome P450, E-class, group I;Cytochrome P450, conserved site;Cytochrome P450 superfamily
AGAP000195	Yes	Yes	Yes	Yes	Yes	Yes	Yes	protein coding gene	No	AgamP4_X:3,201,611..3,209,952(-)		cytoplasmic FMR1 interacting protein	Cytoplasmic FMR1-interacting;CYRIA/CYRIB, Rac1 binding domain
AGAP000196	Yes	Yes	Yes	Yes	Yes	Yes	Yes	protein coding gene	No	AgamP4_X:3,211,660..3,214,634(+)		unspecified product	Zinc finger, AD-type;Zinc finger C2H2-type;Zinc finger C2H2 superfamily
AGAP000198	Yes	Yes	Yes	Yes	Yes	Yes	Yes	protein coding gene	No	AgamP4_X:3,219,388..3,259,374(+)	Cht5-5	Chitinase [Source:UniProtKB/TrEMBL;Acc:A0A1S4G846]	Glycoside hydrolase family 18, catalytic domain;Glycosyl hydrolases family 18 (GH18) active site;Chitin binding domain;Chitinase II;Glycoside hydrolase superfamily;Chitinase insertion domain superfamily;Chitin binding domain superfamily
AGAP000199	Yes	Yes	Yes	Yes	Yes	Yes	Yes	protein coding gene	No	AgamP4_X:3,259,796..3,264,654(-)		phospholipase D3/4	Phospholipase D/Transphosphatidylase;PLD-like domain
AGAP000200	Yes	Yes	Yes	Yes	Yes	Yes	Yes	protein coding gene	No	AgamP4_X:3,266,470..3,276,315(-)		unspecified product	WD40 repeat;WD40 repeat, conserved site;WD40-repeat-containing domain superfamily;DDB1- and CUL4-associated factor 10
AGAP000201	Yes	Yes	Yes	Yes	Yes	Yes	Yes	protein coding gene	No	AgamP4_X:3,279,032..3,280,615(-)		26S proteasome non-ATPase regulatory subunit 9 [Source:UniProtKB/TrEMBL;Acc:Q7QEX9]	PDZ domain;26S Proteasome non-ATPase regulatory subunit 9;PDZ superfamily;Nas2, N-terminal;PDZ domain 6
AGAP000202	Yes	Yes	Yes	Yes	Yes	Yes	Yes	protein coding gene	No	AgamP4_X:3,335,581..3,335,905(+)		unspecified product	WH2 domain
AGAP000203	Yes	Yes	Yes	Yes	Yes	Yes	Yes	protein coding gene	No	AgamP4_X:3,356,005..3,373,136(-)		inositol-1,4,5-trisphosphate 5-phosphatase	Inositol polyphosphate-related phosphatase;Endonuclease/exonuclease/phosphatase;Endonuclease/exonuclease/phosphatase superfamily;Type I inositol 1,4,5-trisphosphate 5-phosphatase
AGAP000204	Yes	Yes	Yes	Yes	Yes	Yes	Yes	protein coding gene	No	AgamP4_X:3,375,689..3,377,001(+)		unspecified product	N/A
AGAP000205	Yes	Yes	Yes	Yes	Yes	Yes	Yes	protein coding gene	No	AgamP4_X:3,379,753..3,426,374(+)		unspecified product	Peptidase C19, ubiquitin carboxyl-terminal hydrolase;Ubiquitin specific protease domain;Papain-like cysteine peptidase superfamily
AGAP000206	Yes	Yes	No	Yes	Yes	Yes	Yes	protein coding gene	No	AgamP4_X:3,426,857..3,427,908(+)		unspecified product	N/A
AGAP000209	Yes	Yes	Yes	Yes	Yes	Yes	Yes	protein coding gene	No	AgamP4_X:3,462,170..3,475,941(+)		glutamate receptor binding protein	PDZ domain;PDZ superfamily
AGAP000210	Yes	Yes	Yes	Yes	Yes	Yes	Yes	protein coding gene	No	AgamP4_X:3,476,817..3,479,258(+)		triacylglycerol lipase	Triacylglycerol lipase family;Pancreatic lipase;Lipase;Lipase, LIPH-type;Alpha/Beta hydrolase fold;Lipase, N-terminal
AGAP000211	Yes	Yes	Yes	Yes	Yes	Yes	Yes	protein coding gene	No	AgamP4_X:3,480,446..3,482,704(+)		triacylglycerol lipase	Triacylglycerol lipase family;Pancreatic lipase;Lipase;Lipase, LIPH-type;Alpha/Beta hydrolase fold;Lipase, N-terminal
AGAP000213	Yes	Yes	Yes	Yes	Yes	Yes	Yes	protein coding gene	No	AgamP4_X:3,485,496..3,486,691(+)		ankyrin repeat and SOCS box protein 17	SOCS box domain;SOCS box-like domain superfamily;Ankyrin repeat and SOCS box protein 17
AGAP000214	Yes	Yes	No	Yes	Yes	Yes	Yes	protein coding gene	No	AgamP4_X:3,483,003..3,496,649(-)		unspecified product	Adenylyl cyclase class-3/4/guanylyl cyclase;Heme NO-binding;Haem NO binding associated;Adenylyl cyclase class-4/guanylyl cyclase, conserved site;NO signalling/Golgi transport ligand-binding domain superfamily;Nucleotide cyclase
AGAP000215	Yes	Yes	Yes	Yes	Yes	Yes	Yes	protein coding gene	No	AgamP4_X:3,553,375..3,583,834(+)		unspecified product	Homeobox domain;Homeobox-like domain superfamily;Homeobox, conserved site
AGAP000216	Yes	Yes	Yes	Yes	Yes	Yes	Yes	protein coding gene	No	AgamP4_X:3,610,197..3,614,334(+)		unspecified product	SET domain;Zinc finger, MYND-type;Tetratricopeptide-like helical domain superfamily
AGAP000217	Yes	Yes	Yes	Yes	Yes	Yes	Yes	protein coding gene	No	AgamP4_X:3,631,076..3,639,040(-)		unspecified product	Immunoglobulin subtype 2;Immunoglobulin subtype;Immunoglobulin-like domain;Immunoglobulin I-set;CD80-like, immunoglobulin C2-set;Immunoglobulin-like domain superfamily
AGAP000218	Yes	Yes	Yes	Yes	Yes	Yes	Yes	protein coding gene	No	AgamP4_X:4,001,911..4,006,662(+)		unspecified product	Immunoglobulin subtype 2;Immunoglobulin subtype;Immunoglobulin-like domain;Immunoglobulin I-set;CD80-like, immunoglobulin C2-set;Immunoglobulin-like domain superfamily
AGAP000219	Yes	Yes	Yes	Yes	Yes	Yes	Yes	protein coding gene	No	AgamP4_X:4,084,811..4,088,452(+)		Tektin-3	Tektin
AGAP000220	Yes	Yes	Yes	Yes	Yes	Yes	Yes	protein coding gene	No	AgamP4_X:4,089,326..4,094,219(-)		xylulokinase	Carbohydrate kinase, FGGY;Carbohydrate kinase, FGGY, N-terminal;Carbohydrate kinase, FGGY, C-terminal;D-xylulose kinase;ATPase, nucleotide binding domain
AGAP000222	Yes	Yes	Yes	Yes	Yes	Yes	Yes	protein coding gene	No	AgamP4_X:4,097,905..4,166,559(+)		unspecified product	Calponin homology domain;Zinc finger, LIM-type;bMERB domain;FAD/NAD(P)-binding domain superfamily;CH domain superfamily
AGAP000223	Yes	Yes	Yes	Yes	Yes	Yes	Yes	protein coding gene	No	AgamP4_X:4,169,109..4,176,611(-)		unspecified product	SH3 domain;Armadillo-type fold;SPIN90/Ldb17, leucine-rich domain;SPIN90/Ldb17;SPIN90, SH3 domain;SH3-like domain superfamily
AGAP000225	Yes	Yes	Yes	Yes	Yes	Yes	Yes	protein coding gene	No	AgamP4_X:4,179,574..4,238,978(-)		unspecified product	Netrin domain;Laminin-type EGF domain;Laminin, N-terminal;Tissue inhibitor of metalloproteinases-like, OB-fold;Netrin module, non-TIMP type
AGAP000226	Yes	Yes	Yes	Yes	Yes	Yes	Yes	protein coding gene	No	AgamP4_X:4,257,878..4,259,443(-)	Or41	odorant receptor 41	Olfactory receptor, insect
AGAP000228	Yes	Yes	No	Yes	Yes	Yes	Yes	protein coding gene	No	AgamP4_X:4,267,721..4,327,267(-)		netrin 1	Netrin domain;Laminin-type EGF domain;Laminin, N-terminal;Tissue inhibitor of metalloproteinases-like, OB-fold;Netrin module, non-TIMP type
AGAP000230	Yes	Yes	Yes	Yes	Yes	Yes	Yes	protein coding gene	No	AgamP4_X:4,332,624..4,333,934(+)	Or52	odorant receptor 52	Olfactory receptor, insect
AGAP000232	Yes	Yes	Yes	Yes	Yes	Yes	Yes	protein coding gene	No	AgamP4_X:4,337,428..4,376,054(-)		regulator of G-protein signaling	DEP domain;G-protein gamma-like domain;RGS domain;G-protein gamma-like domain superfamily;RGS domain superfamily;Winged helix DNA-binding domain superfamily;Regulator of G-protein signalling, DHEX domain
AGAP000233	Yes	Yes	Yes	Yes	Yes	Yes	Yes	protein coding gene	No	AgamP4_X:4,379,120..4,386,304(-)		BTB domain-containing protein [Source:UniProtKB/TrEMBL;Acc:A0A1S4G8Z3]	BTB/POZ domain;SKP1/BTB/POZ domain superfamily
AGAP000234	Yes	Yes	Yes	Yes	Yes	Yes	Yes	protein coding gene	No	AgamP4_X:4,388,904..4,408,998(-)		unspecified product	Protein kinase domain;Serine/threonine-protein kinase, active site;Protein kinase-like domain superfamily;Serine/Threonine Kinase AGC, catalytic domain
AGAP000235	Yes	Yes	Yes	Yes	Yes	Yes	Yes	protein coding gene	No	AgamP4_X:4,414,895..4,430,015(+)		Thymosin	Beta-thymosin
AGAP000236	Yes	Yes	Yes	Yes	Yes	Yes	Yes	protein coding gene	No	AgamP4_X:4,437,207..4,463,288(+)		3',5'-cyclic-nucleotide phosphodiesterase	3'5'-cyclic nucleotide phosphodiesterase, catalytic domain;HD/PDEase domain;3'5'-cyclic nucleotide phosphodiesterase;3'5'-cyclic nucleotide phosphodiesterase, conserved site;Phosphodiesterase 4 upstream conserved regions (UCR)
AGAP000237	Yes	Yes	Yes	Yes	Yes	Yes	Yes	protein coding gene	No	AgamP4_X:4,464,198..4,487,101(-)		cAMP response element-binding protein (CREB)	cAMP response element binding (CREB) protein;Coactivator CBP, pKID;Basic-leucine zipper domain
AGAP000238	Yes	Yes	Yes	Yes	Yes	Yes	Yes	protein coding gene	No	AgamP4_X:4,494,266..4,496,105(-)		unspecified product	DAN;Cystine knot, C-terminal
AGAP000239	Yes	Yes	Yes	Yes	Yes	Yes	Yes	protein coding gene	No	AgamP4_X:4,504,112..4,505,751(-)		allantoinase	Amidohydrolase-related;Metal-dependent hydrolase, composite domain superfamily;Allantoinase;Deoxyribonuclease, TatD-related, conserved site;Metal-dependent hydrolase
AGAP000240	Yes	Yes	Yes	Yes	Yes	Yes	Yes	protein coding gene	No	AgamP4_X:4,507,891..4,509,554(+)		HtrA serine peptidase 2	PDZ domain;Peptidase S1C;Peptidase S1, PA clan;PDZ superfamily
AGAP000241	Yes	Yes	Yes	Yes	Yes	Yes	Yes	protein coding gene	No	AgamP4_X:4,510,139..4,520,051(-)		N-acetylglucosamine kinase	ATPase, BadF/BadG/BcrA/BcrD type;N-acetyl-D-glucosamine kinase NAGK-like;ATPase, nucleotide binding domain
AGAP000242	Yes	Yes	Yes	Yes	No	Yes	No	protein coding gene	No	AgamP4_X:4,521,866..4,523,624(+)		vesicle transport protein SEC20	Sec20
AGAP000243	Yes	Yes	Yes	Yes	Yes	Yes	Yes	protein coding gene	No	AgamP4_X:4,524,427..4,557,428(-)		Rhophilin-2	PDZ domain;BRO1 domain;HR1 rho-binding domain;PDZ superfamily;HR1 repeat superfamily
AGAP000244	Yes	Yes	Yes	Yes	Yes	Yes	Yes	protein coding gene	No	AgamP4_X:4,551,074..4,552,449(+)		unspecified product	SMAD/FHA domain superfamily
AGAP000245	Yes	Yes	Yes	Yes	Yes	Yes	Yes	protein coding gene	No	AgamP4_X:4,559,969..4,565,956(-)		unspecified product	N/A
AGAP000246	Yes	Yes	Yes	Yes	Yes	Yes	Yes	protein coding gene	No	AgamP4_X:4,567,469..4,570,158(+)		unspecified product	Clusterin-associated protein-1
AGAP000247	Yes	Yes	Yes	Yes	Yes	Yes	Yes	protein coding gene	No	AgamP4_X:4,570,338..4,586,224(-)		unspecified product	N/A
AGAP000248	Yes	Yes	Yes	Yes	Yes	Yes	Yes	protein coding gene	No	AgamP4_X:4,572,161..4,575,744(+)		protein phosphatase 1H	PPM-type phosphatase, divalent cation binding;PPM-type phosphatase domain;Protein phosphatase 2C family;PPM-type phosphatase domain superfamily
AGAP000249	Yes	Yes	Yes	Yes	Yes	Yes	Yes	protein coding gene	No	AgamP4_X:4,593,069..4,596,332(-)		mannosyl-glycoprotein endo-beta-N-acetylglucosaminidase	Glycoside hydrolase, family 85;Cytosolic endo-beta-N-acetylglucosaminidase
AGAP000250	Yes	Yes	Yes	Yes	Yes	Yes	Yes	protein coding gene	No	AgamP4_X:4,598,047..4,600,227(+)		STAGA complex 65 subunit gamma	STAGA complex 65 subunit gamma
AGAP000251	Yes	Yes	Yes	Yes	Yes	Yes	Yes	protein coding gene	No	AgamP4_X:4,600,403..4,604,672(-)		unspecified product	AVL9/DENND6 domain;Tripartite DENN domain
AGAP000252	Yes	Yes	Yes	Yes	Yes	Yes	Yes	protein coding gene	No	AgamP4_X:4,606,870..4,609,898(+)		oligopeptidase A	Peptidase M3A/M3B catalytic domain;Peptidyl-dipeptidase DCP;Peptidase M3A/M3B
AGAP000253	Yes	Yes	Yes	Yes	Yes	Yes	Yes	protein coding gene	No	AgamP4_X:4,610,008..4,611,922(-)		solute carrier family 25	Mitochondrial substrate/solute carrier;Mitochondrial carrier domain superfamily
AGAP000254	Yes	Yes	No	Yes	Yes	Yes	Yes	protein coding gene	No	AgamP4_X:4,750,295..4,800,681(+)		potassium voltage-gated channel Shaker-related subfamily A	Potassium channel, voltage dependent, Kv;Potassium channel, voltage dependent, Kv1;Ion transport domain;Voltage-gated potassium channel
AGAP000255	Yes	Yes	Yes	Yes	Yes	Yes	Yes	protein coding gene	No	AgamP4_X:4,818,589..4,871,565(-)		unspecified product	SH3 domain;PDZ domain;L27 domain;Guanylate kinase-like domain;Guanylate kinase/L-type calcium channel beta subunit;L27-1;Disks large 1-like;Guanylate kinase, conserved site;P-loop containing nucleoside triphosphate hydrolase;SH3-like domain superfamily;PDZ superfamily;L27 domain superfamily
AGAP000256	Yes	Yes	Yes	Yes	Yes	Yes	Yes	protein coding gene	No	AgamP4_X:4,899,409..4,905,579(-)		unspecified product	Ionotropic glutamate receptor;Ionotropic glutamate receptor, metazoa
AGAP000258	Yes	Yes	Yes	Yes	Yes	Yes	Yes	protein coding gene	No	AgamP4_X:4,908,750..4,914,403(-)		Hexosyltransferase [Source:UniProtKB/TrEMBL;Acc:Q7PRX3]	Glycosyl transferase, family 31
AGAP000260	Yes	Yes	Yes	Yes	Yes	Yes	Yes	protein coding gene	No	AgamP4_X:4,916,103..4,917,787(+)	ATPsynepsilon	mitochondrial ATP synthase epsilon chain	ATP synthase, F1 complex, epsilon subunit, mitochondrial;ATP synthase, F1 complex, epsilon subunit superfamily, mitochondrial
AGAP000261	Yes	Yes	Yes	Yes	Yes	Yes	Yes	protein coding gene	No	AgamP4_X:4,919,509..4,921,713(+)		DnaJ-like protein subfamily C	SANT/Myb domain;DnaJ domain;Homeobox-like domain superfamily;SANT domain;Myb domain;DnaJ domain, conserved site;Chaperone J-domain superfamily
AGAP000262	Yes	Yes	No	Yes	Yes	Yes	Yes	protein coding gene	No	AgamP4_X:4,925,268..4,930,616(+)		unspecified product	Glutaredoxin;Thioredoxin-like superfamily
AGAP000264	Yes	Yes	Yes	Yes	Yes	Yes	Yes	protein coding gene	No	AgamP4_X:4,937,232..4,952,623(+)		unspecified product	Cerebellar degeneration-related protein 2
AGAP000266	Yes	Yes	Yes	Yes	Yes	Yes	Yes	protein coding gene	No	AgamP4_X:4,953,414..4,954,737(-)		unspecified product	Cellulose/chitin-binding protein, N-terminal
AGAP000267	Yes	Yes	Yes	Yes	Yes	Yes	Yes	protein coding gene	No	AgamP4_X:4,953,448..4,957,565(+)		unspecified product	N/A
AGAP000268	Yes	Yes	Yes	Yes	Yes	Yes	Yes	protein coding gene	No	AgamP4_X:4,961,558..4,963,460(-)		unspecified product	N/A
AGAP000269	Yes	Yes	Yes	Yes	Yes	Yes	Yes	protein coding gene	No	AgamP4_X:4,976,872..4,981,700(-)		ubiquitin carboxyl-terminal hydrolase 30	Peptidase C19, ubiquitin carboxyl-terminal hydrolase;Ubiquitin specific protease, conserved site;Ubiquitin specific protease domain;Papain-like cysteine peptidase superfamily
AGAP000270	Yes	Yes	Yes	Yes	Yes	Yes	Yes	protein coding gene	No	AgamP4_X:4,983,467..4,985,283(+)		nucleolar protein 53	Ribosome biogenesis protein Nop53/GLTSCR2
AGAP000271	Yes	Yes	Yes	Yes	Yes	Yes	Yes	protein coding gene	No	AgamP4_X:4,986,597..4,992,703(+)		unspecified product	Armadillo-type fold;Exportin-6
AGAP000272	Yes	Yes	Yes	Yes	Yes	Yes	Yes	protein coding gene	No	AgamP4_X:4,994,393..4,996,244(+)		transcription initiation factor TFIID subunit 9 / adenylate kinase	Adenylate kinase isoenzyme 6;P-loop containing nucleoside triphosphate hydrolase
AGAP000273	Yes	Yes	Yes	Yes	Yes	Yes	Yes	protein coding gene	No	AgamP4_X:4,997,112..5,005,972(+)		unspecified product	Armadillo-type fold;Maestro heat-like repeat-containing protein
AGAP000274	Yes	Yes	Yes	Yes	Yes	Yes	Yes	protein coding gene	No	AgamP4_X:5,005,958..5,006,816(-)		unspecified product	Invertebrate-type lysozyme
AGAP000275	Yes	Yes	Yes	Yes	Yes	Yes	Yes	protein coding gene	No	AgamP4_X:5,008,876..5,020,582(-)		epidermal retinal dehydrogenase	Short-chain dehydrogenase/reductase SDR;Short-chain dehydrogenase/reductase, conserved site;NAD(P)-binding domain superfamily
AGAP000277	Yes	Yes	Yes	Yes	Yes	Yes	Yes	protein coding gene	No	AgamP4_X:5,028,370..5,034,922(-)		EF-hand calcium-binding domain-containing protein 1	EF-hand domain;EF-hand domain pair;EF-Hand 1, calcium-binding site;Recoverin family
AGAP000278	Yes	Yes	Yes	Yes	Yes	Yes	Yes	protein coding gene	No	AgamP4_X:5,035,248..5,036,100(-)	OBP9	odorant-binding protein 9	Pheromone/general odorant binding protein;Pheromone/general odorant binding protein superfamily
AGAP000279	Yes	Yes	Yes	Yes	Yes	Yes	Yes	protein coding gene	No	AgamP4_X:5,036,601..5,037,272(-)	Obp8	Odorant-binding protein 8 [Source:UniProtKB/TrEMBL;Acc:A0A1S4G948]	Pheromone/general odorant binding protein;Pheromone/general odorant binding protein superfamily
AGAP000280	Yes	Yes	Yes	Yes	Yes	Yes	Yes	protein coding gene	No	AgamP4_X:5,040,238..5,043,715(-)		guanylate cyclase soluble subunit alpha	Adenylyl cyclase class-3/4/guanylyl cyclase;Heme NO-binding;Haem NO binding associated;Adenylyl cyclase class-4/guanylyl cyclase, conserved site;NO signalling/Golgi transport ligand-binding domain superfamily;Nucleotide cyclase
AGAP000281	Yes	Yes	Yes	Yes	Yes	Yes	Yes	protein coding gene	No	AgamP4_X:5,044,431..5,098,284(-)		HMG box domain-containing protein [Source:UniProtKB/TrEMBL;Acc:A0A1S4G8L8]	High mobility group box domain;High mobility group box domain superfamily
AGAP000283	Yes	Yes	Yes	Yes	Yes	Yes	Yes	protein coding gene	No	AgamP4_X:5,109,537..5,111,961(+)		unspecified product	Coiled-coil domain-containing protein 186
AGAP000284	Yes	Yes	Yes	Yes	Yes	Yes	Yes	protein coding gene	No	AgamP4_X:5,112,021..5,114,815(-)	CYP315A1	cytochrome P450	Cytochrome P450;Cytochrome P450, E-class, group I;Cytochrome P450 superfamily
AGAP000285	Yes	Yes	Yes	Yes	Yes	Yes	Yes	protein coding gene	No	AgamP4_X:5,115,298..5,119,032(-)		unspecified product	Ion channel TACAN/TMEM120B
AGAP000286	Yes	Yes	Yes	Yes	Yes	Yes	Yes	protein coding gene	No	AgamP4_X:5,120,170..5,122,415(+)		unspecified product	Zinc finger, AD-type;Zinc finger C2H2-type;Zinc finger C2H2 superfamily
AGAP000287	Yes	Yes	Yes	Yes	Yes	Yes	Yes	protein coding gene	No	AgamP4_X:5,121,994..5,123,598(-)		prostaglandin reductase 1, gene	GroES-like superfamily;Alcohol dehydrogenase-like, C-terminal;Polyketide synthase, enoylreductase domain;NAD(P)-binding domain superfamily;Oxidoreductase, N-terminal domain;Medium-chain dehydrogenase/reductase
AGAP000288	Yes	Yes	Yes	Yes	Yes	Yes	Yes	protein coding gene	No	AgamP4_X:5,124,882..5,126,231(-)		prostaglandin reductase 1	GroES-like superfamily;Alcohol dehydrogenase-like, C-terminal;Leukotriene B4 12-hydroxydehydrogenase/15-oxo-prostaglandin 13-reductase;Polyketide synthase, enoylreductase domain;NAD(P)-binding domain superfamily;Oxidoreductase, N-terminal domain;Medium-chain dehydrogenase/reductase
AGAP000289	Yes	Yes	Yes	Yes	Yes	Yes	Yes	protein coding gene	No	AgamP4_X:5,127,054..5,128,808(-)		prostaglandin reductase 1, gene 2	GroES-like superfamily;Alcohol dehydrogenase-like, C-terminal;Leukotriene B4 12-hydroxydehydrogenase/15-oxo-prostaglandin 13-reductase;Polyketide synthase, enoylreductase domain;NAD(P)-binding domain superfamily;Oxidoreductase, N-terminal domain;Medium-chain dehydrogenase/reductase
AGAP000290	Yes	Yes	Yes	Yes	Yes	Yes	Yes	protein coding gene	No	AgamP4_X:5,130,353..5,139,642(-)	CLIPA27	CLIP-domain serine protease	Serine proteases, trypsin domain;Peptidase S1A, chymotrypsin family;Peptidase S1, PA clan;Serine proteases, trypsin family, histidine active site
AGAP000291	Yes	Yes	Yes	Yes	Yes	Yes	Yes	protein coding gene	No	AgamP4_X:5,133,995..5,136,022(+)		Translocase of inner mitochondrial membrane 44 homolog (yeast)	Tim44-like domain;Mitochondrial import inner membrane translocase subunit Tim44;NTF2-like domain superfamily;Tim44-like
AGAP000292	Yes	Yes	Yes	Yes	Yes	Yes	Yes	protein coding gene	No	AgamP4_X:5,147,890..5,185,545(-)		unspecified product	PDZ domain;PDZ superfamily
AGAP000293	Yes	Yes	Yes	Yes	Yes	Yes	Yes	protein coding gene	No	AgamP4_X:5,199,638..5,204,600(+)	IR100h	ionotropic receptor IR100h	N/A
AGAP000294	Yes	Yes	Yes	Yes	Yes	Yes	Yes	protein coding gene	No	AgamP4_X:5,264,281..5,280,360(-)		unspecified product	Protein of unknown function DUF4805
AGAP000295	Yes	Yes	Yes	Yes	Yes	Yes	Yes	protein coding gene	No	AgamP4_X:5,299,117..5,309,094(+)		unspecified product	Marvel domain
AGAP000296	Yes	Yes	Yes	Yes	Yes	Yes	Yes	protein coding gene	No	AgamP4_X:5,311,763..5,312,670(+)		unspecified product	N/A
AGAP000297	Yes	Yes	Yes	Yes	Yes	Yes	Yes	protein coding gene	No	AgamP4_X:5,315,567..5,320,730(+)		unspecified product	Marvel domain
AGAP000298	Yes	Yes	Yes	Yes	Yes	Yes	Yes	protein coding gene	No	AgamP4_X:5,324,597..5,325,464(+)		unspecified product	Marvel domain
AGAP000299	Yes	Yes	Yes	Yes	Yes	Yes	Yes	protein coding gene	No	AgamP4_X:5,326,140..5,337,482(+)		unspecified product	N/A
AGAP000300	Yes	Yes	Yes	Yes	Yes	Yes	Yes	protein coding gene	No	AgamP4_X:5,337,591..5,363,793(-)		Bifunctional pyrimidine biosynthesis protein (PyrABCN)	Aspartate carbamoyltransferase;Dihydroorotase, conserved site;Carbamoyl-phosphate synthase small subunit, N-terminal domain;Carbamoyl-phosphate synthetase large subunit-like, ATP-binding domain;Carbamoyl-phosphate synthetase, large subunit oligomerisation domain;Carbamoyl-phosphate synthase large subunit, CPSase domain;Aspartate/ornithine carbamoyltransferase;Aspartate/ornithine carbamoyltransfer…
AGAP000301	Yes	Yes	Yes	Yes	Yes	Yes	Yes	protein coding gene	No	AgamP4_X:5,346,135..5,352,888(+)		unspecified product	Mab-21 domain
AGAP000303	Yes	Yes	Yes	Yes	Yes	Yes	Yes	protein coding gene	No	AgamP4_X:5,365,314..5,371,281(-)		unspecified product	SEA domain;Serine proteases, trypsin domain;Low-density lipoprotein (LDL) receptor class A repeat;Peptidase S1, PA clan;Frizzled domain;LDL receptor-like superfamily;SEA domain superfamily;Frizzled cysteine-rich domain superfamily
AGAP000304	Yes	Yes	Yes	Yes	Yes	Yes	Yes	protein coding gene	No	AgamP4_X:5,401,645..5,405,666(+)		Protein twisted gastrulation	Twisted gastrulation (Tsg) protein
AGAP000305	Yes	Yes	Yes	Yes	Yes	Yes	Yes	protein coding gene	No	AgamP4_X:5,410,287..5,411,262(+)		SPARC	Osteonectin-like, conserved site;EF-hand domain pair;EF-Hand 1, calcium-binding site;SPARC/Testican, calcium-binding domain;Kazal domain superfamily
AGAP000306	Yes	Yes	Yes	Yes	Yes	Yes	Yes	protein coding gene	No	AgamP4_X:5,406,871..5,423,585(+)		Histone H2A [Source:UniProtKB/TrEMBL;Acc:Q7QF50]	Histone H2A;Histone H2A/H2B/H3;Histone-fold;Histone H2A, C-terminal domain;Histone H2A conserved site
AGAP000307	Yes	Yes	Yes	Yes	Yes	Yes	Yes	protein coding gene	No	AgamP4_X:5,431,839..5,445,451(-)		Integrin alpha-PS1	Integrin alpha chain;FG-GAP repeat;Integrin alpha beta-propellor;Integrin alpha-2;Integrin alpha chain, C-terminal cytoplasmic region, conserved site;Integrin alpha, N-terminal;Integrin domain superfamily
AGAP000308	Yes	Yes	Yes	Yes	Yes	Yes	Yes	protein coding gene	No	AgamP4_X:5,447,851..5,449,889(+)		proteasome activator subunit 3 (PA28 gamma)	Proteasome activator PA28, N-terminal domain;Proteasome activator PA28, C-terminal domain;Proteasome activator PA28;Proteasome activator superfamily
AGAP000309	Yes	Yes	Yes	Yes	Yes	Yes	Yes	protein coding gene	No	AgamP4_X:5,451,801..5,467,736(-)		unspecified product	Triacylglycerol lipase family;Lipase;Alpha/Beta hydrolase fold;Lipase, N-terminal
AGAP000310	Yes	Yes	Yes	Yes	Yes	Yes	Yes	protein coding gene	No	AgamP4_X:5,468,098..5,470,361(+)		mitogen-activated protein kinase kinase 3	Protein kinase domain;Serine/threonine-protein kinase, active site;Protein kinase-like domain superfamily;Protein kinase, ATP binding site
AGAP000311	Yes	Yes	Yes	Yes	Yes	Yes	Yes	protein coding gene	No	AgamP4_X:5,474,327..5,479,640(+)		UNC93-like protein MFSD11	Ion channel regulatory protein, UNC-93;MFS transporter superfamily
AGAP000312	Yes	Yes	No	Yes	Yes	Yes	Yes	protein coding gene	No	AgamP4_X:5,487,707..5,491,415(+)		unspecified product	Vacuolar import/degradation protein Vid24
AGAP000313	Yes	Yes	Yes	Yes	Yes	Yes	Yes	protein coding gene	No	AgamP4_X:5,495,763..5,503,866(-)		alanine-glyoxylate aminotransferase 2-like	Aminotransferase class-III;Pyridoxal phosphate-dependent transferase
AGAP000314	Yes	Yes	Yes	Yes	Yes	Yes	Yes	protein coding gene	No	AgamP4_X:5,511,782..5,540,765(-)		unspecified product	Zinc finger, SWIM-type
AGAP000315	Yes	Yes	Yes	Yes	Yes	Yes	Yes	protein coding gene	No	AgamP4_X:10,090,324..10,093,280(+)	CLIPC6	CLIP-domain serine protease	Serine proteases, trypsin domain;Peptidase S1A, chymotrypsin family;Peptidase S1, PA clan;Serine proteases, trypsin family, histidine active site;Proteinase, regulatory CLIP domain;Serine proteases, trypsin family, serine active site
AGAP000316	Yes	Yes	Yes	Yes	Yes	Yes	Yes	protein coding gene	No	AgamP4_X:5,542,940..5,544,636(+)		unspecified product	Protein of unknown function DUF4791
AGAP000317	Yes	Yes	Yes	Yes	Yes	Yes	Yes	protein coding gene	No	AgamP4_X:5,607,453..5,617,571(-)		unspecified product	Core-binding factor, beta subunit;Core-binding factor, beta subunit superfamily
AGAP000319	Yes	Yes	Yes	Yes	Yes	Yes	Yes	protein coding gene	No	AgamP4_X:5,661,004..5,676,527(-)		katanin p80 WD40 repeat-containing subunit	WD40 repeat;WD40 repeat, conserved site;G-protein beta WD-40 repeat;Katanin p80 WD40 repeat-containing subunit B1;Katanin p80 subunit, C-terminal;WD40-repeat-containing domain superfamily
AGAP000320	Yes	Yes	Yes	Yes	Yes	Yes	Yes	protein coding gene	No	AgamP4_X:5,679,568..5,695,844(+)		dynein intermediate chain, cytosolic	WD40 repeat;Cytoplasmic dynein 1 intermediate chain 1/2;WD40-repeat-containing domain superfamily
AGAP000321	Yes	Yes	Yes	Yes	Yes	Yes	Yes	protein coding gene	No	AgamP4_X:5,698,848..5,711,854(+)		unspecified product	Nucleoside phosphorylase superfamily
AGAP000322	Yes	Yes	Yes	Yes	Yes	Yes	Yes	protein coding gene	No	AgamP4_X:5,719,130..5,721,298(+)		Adaptin ear-binding coat-associated protein 1	NECAP, PHear domain
AGAP000323	Yes	Yes	No	Yes	Yes	Yes	Yes	protein coding gene	No	AgamP4_X:5,723,668..5,732,265(-)		unspecified product	N/A
AGAP000324	Yes	Yes	Yes	Yes	Yes	Yes	Yes	protein coding gene	No	AgamP4_X:5,732,642..5,734,589(+)		tRNA (guanine9-N1)-methyltransferase	tRNA (guanine-N1-)-methyltransferase, eukaryotic;tRNA methyltransferase TRMD/TRM10-type domain;tRNA (guanine(9)-N(1))-methyltransferase TRM10/TRM10A;tRNA methyltransferase TRM10-type domain
AGAP000325	Yes	Yes	Yes	Yes	Yes	Yes	Yes	protein coding gene	No	AgamP4_X:5,743,590..5,746,202(+)		lysyl-tRNA synthetase, class II	Lysine-tRNA ligase, class II;Aminoacyl-tRNA synthetase, class II (D/K/N);OB-fold nucleic acid binding domain, AA-tRNA synthetase-type;Aminoacyl-tRNA synthetase, class II;Nucleic acid-binding, OB-fold;Lysyl-tRNA synthetase, class II, C-terminal;Bacterial/eukaryotic lysine-tRNA ligase, class II;Lysine-tRNA ligase, class II, N-terminal;Class II Aminoacyl-tRNA synthetase/Biotinyl protein ligase (BPL)…
AGAP000326	Yes	Yes	Yes	Yes	Yes	Yes	Yes	protein coding gene	No	AgamP4_X:5,748,305..5,750,174(+)		unspecified product	Squalene/phytoene synthase;Isoprenoid synthase domain superfamily
AGAP000327	Yes	Yes	Yes	Yes	Yes	Yes	Yes	protein coding gene	No	AgamP4_X:5,751,978..5,755,535(-)		tyrosine aminotransferase	Aminotransferases, class-I, pyridoxal-phosphate-binding site;Aminotransferase, class I/classII;Tyrosine aminotransferase;Tyrosine/nicotianamine aminotransferase;Pyridoxal phosphate-dependent transferase
AGAP000328	Yes	Yes	Yes	Yes	Yes	Yes	Yes	protein coding gene	No	AgamP4_X:5,757,367..5,767,336(-)		AMME syndrome candidate gene 1 protein	AMMECR1 domain;AMMECR1;AMMECR1 domain superfamily
AGAP000329	Yes	Yes	Yes	Yes	Yes	Yes	Yes	protein coding gene	No	AgamP4_X:5,771,583..5,783,307(+)	alpha3	nicotinic acetylcholine receptor subunit alpha 3	Nicotinic acetylcholine receptor;Neurotransmitter-gated ion-channel transmembrane domain;Neurotransmitter-gated ion-channel;Neurotransmitter-gated ion-channel ligand-binding domain;Neurotransmitter-gated ion-channel, conserved site;Neurotransmitter-gated ion-channel transmembrane domain superfamily;Neurotransmitter-gated ion-channel ligand-binding domain superfamily
AGAP000330	Yes	Yes	Yes	Yes	Yes	Yes	Yes	protein coding gene	No	AgamP4_X:5,783,883..5,786,645(-)		unspecified product	N/A
AGAP000331	Yes	Yes	Yes	Yes	Yes	Yes	Yes	protein coding gene	No	AgamP4_X:5,788,372..5,841,117(-)		low density lipoprotein-related protein 2]	LDLR class B repeat;EGF-type aspartate/asparagine hydroxylation site;EGF-like domain;EGF-like calcium-binding domain;Low-density lipoprotein (LDL) receptor class A repeat;Growth factor receptor cysteine-rich domain superfamily;EGF-like calcium-binding, conserved site;Low-density lipoprotein (LDL) receptor class A, conserved site;Complement Clr-like EGF domain;Domain of unknown function DUF5050;LD…
AGAP000332	Yes	Yes	Yes	Yes	Yes	Yes	Yes	protein coding gene	No	AgamP4_X:5,846,884..5,855,601(-)	Vir	protein virilizer	Protein virilizer;Virilizer, N-terminal
AGAP000334	Yes	Yes	Yes	Yes	Yes	Yes	Yes	protein coding gene	No	AgamP4_X:5,858,074..5,864,723(-)		unspecified product	N/A
AGAP000336	Yes	Yes	Yes	Yes	Yes	Yes	Yes	protein coding gene	No	AgamP4_X:5,866,613..5,875,559(-)		transcription initiation factor TFIID TATA-box-binding protein	TATA-box binding protein;TATA-Box binding protein-like
AGAP000337	Yes	Yes	Yes	Yes	Yes	Yes	Yes	protein coding gene	No	AgamP4_X:5,877,411..5,882,209(+)		regulator of nonsense transcripts 2	MIF4G-like, type 3;Up-frameshift suppressor 2, C-terminal;Armadillo-type fold;Nonsense-mediated mRNA decay protein Nmd2/UPF2
AGAP000338	Yes	Yes	Yes	Yes	Yes	Yes	Yes	protein coding gene	No	AgamP4_X:5,884,575..5,885,561(+)		phosphomevalonate kinase	Higher eukaryotic phosphomevalonate kinase;P-loop containing nucleoside triphosphate hydrolase
AGAP000339	Yes	Yes	Yes	Yes	Yes	Yes	Yes	protein coding gene	No	AgamP4_X:5,885,819..5,887,823(-)		E3 ubiquitin-protein ligase Hakai	Zinc finger, RING-type;Zinc finger, RING-type, conserved site;HAKAI-like, RING finger, HC subclass;E3 ubiquitin-protein ligase HAKAI/CBLL2;Hakai, C2H2 zinc finger domain
AGAP000340	Yes	Yes	Yes	Yes	Yes	Yes	Yes	protein coding gene	No	AgamP4_X:5,890,104..5,892,370(-)		LRRCT domain-containing protein [Source:UniProtKB/TrEMBL;Acc:A0A1S4G9B1]	Cysteine-rich flanking region, C-terminal;Leucine-rich repeat;Leucine-rich repeat, typical subtype
AGAP000341	Yes	Yes	Yes	Yes	Yes	Yes	Yes	protein coding gene	No	AgamP4_X:5,897,753..5,899,511(-)		Galectin [Source:UniProtKB/TrEMBL;Acc:Q7QF77]	Galectin, carbohydrate recognition domain;Concanavalin A-like lectin/glucanase domain superfamily;Galectin-like
AGAP000342	Yes	Yes	Yes	Yes	Yes	Yes	Yes	protein coding gene	No	AgamP4_X:5,899,591..5,902,185(+)		inhibin, beta	Transforming growth factor-beta, C-terminal;Transforming growth factor-beta-related;Transforming growth factor beta, conserved site;Cystine-knot cytokine
AGAP000343	Yes	Yes	Yes	Yes	Yes	Yes	Yes	protein coding gene	No	AgamP4_X:5,905,558..5,911,115(+)	Vps50	vacuolar protein sorting 50	Syndetin, C-terminal;Vacuolar protein sorting-associated protein 54, N-terminal;Syndetin
AGAP000344	Yes	Yes	Yes	Yes	Yes	Yes	Yes	protein coding gene	No	AgamP4_X:5,961,988..5,967,875(+)	CPR127	cuticular protein RR-1 family 127	Insect cuticle protein
AGAP000345	Yes	Yes	Yes	Yes	Yes	Yes	Yes	protein coding gene	No	AgamP4_X:5,983,741..5,996,498(+)	CPR126	cuticular protein RR-2 family 126	Insect cuticle protein
AGAP000346	Yes	Yes	Yes	Yes	Yes	Yes	Yes	protein coding gene	No	AgamP4_X:6,123,699..6,131,481(+)	SPZ1	spaetzle-like cytokine 1	Cystine-knot cytokine;Spaetzle
AGAP000347	Yes	Yes	Yes	Yes	Yes	Yes	Yes	protein coding gene	No	AgamP4_X:6,135,743..6,139,283(-)	CAPA	pyrokinin capa-like	Periviscerokinin
AGAP000348	Yes	Yes	Yes	Yes	Yes	Yes	Yes	protein coding gene	No	AgamP4_X:6,140,641..6,155,859(-)		unspecified product	Ankyrin repeat;Transient receptor potential channel, canonical;Ion transport domain;Transient receptor ion channel domain;Ankyrin repeat-containing domain superfamily
AGAP000349	Yes	Yes	Yes	Yes	Yes	Yes	Yes	protein coding gene	No	AgamP4_X:6,166,032..6,178,804(+)		transient receptor potential cation channel subfamily C, invertebrate	N/A
AGAP000351	Yes	Yes	Yes	Yes	Yes	Yes	Yes	protein coding gene	No	AgamP4_X:6,187,880..6,277,170(-)	GPRNPY1	neuropeptide Y receptor 1	G protein-coupled receptor, rhodopsin-like;Neuropeptide Y receptor family;GPCR, rhodopsin-like, 7TM
AGAP000352	Yes	Yes	Yes	Yes	Yes	Yes	Yes	protein coding gene	No	AgamP4_X:6,220,473..6,223,199(-)	TWDL1	cuticular protein TWDL family (TWDL1)	Domain of unknown function DUF243
AGAP000354	Yes	Yes	No	Yes	Yes	Yes	Yes	protein coding gene	No	AgamP4_X:6,307,404..6,318,998(+)		unspecified product	Zinc finger, RING-type
AGAP000355	Yes	Yes	Yes	Yes	Yes	Yes	Yes	protein coding gene	No	AgamP4_X:6,326,317..6,338,708(-)		unspecified product	Zinc finger, CCCH-type;Zinc finger, RING-type;Zinc finger, RING-type, conserved site;Zinc finger, C3HC4 RING-type;Zinc finger, CCCH-type superfamily;MKRN-like
AGAP000356	Yes	Yes	Yes	Yes	Yes	Yes	Yes	protein coding gene	No	AgamP4_X:6,348,420..6,350,337(+)		SCP domain-containing protein [Source:UniProtKB/TrEMBL;Acc:A0A1S4G8Q1]	Cysteine-rich secretory protein-related;CAP domain;CAP superfamily
AGAP000357	Yes	Yes	Yes	Yes	Yes	Yes	Yes	protein coding gene	No	AgamP4_X:6,350,261..6,351,219(-)		E3 ubiquitin-protein ligase ZNRF1/2	Cysteine-rich secretory protein-related;CAP domain;CAP superfamily
AGAP000358	Yes	Yes	No	Yes	Yes	Yes	Yes	protein coding gene	No	AgamP4_X:6,354,576..6,355,649(+)		unspecified product	Selenoprotein SelK/SelG
AGAP000359	Yes	Yes	No	Yes	Yes	Yes	Yes	protein coding gene	No	AgamP4_X:6,357,999..6,381,091(-)		venom allergen	Chitin binding domain;Glycoside hydrolase/deacetylase, beta/alpha-barrel;Chitin binding domain superfamily
AGAP000360	Yes	Yes	Yes	Yes	Yes	Yes	Yes	protein coding gene	No	AgamP4_X:6,486,342..6,504,908(+)		unspecified product	Leucine-rich repeat;Leucine-rich repeat, typical subtype
AGAP000361	Yes	Yes	Yes	Yes	Yes	Yes	Yes	protein coding gene	No	AgamP4_X:6,545,061..6,548,897(+)		unspecified product	Ankyrin repeat;Ion transport domain;Ankyrin repeat-containing domain superfamily
AGAP000363	Yes	Yes	Yes	Yes	Yes	Yes	Yes	protein coding gene	No	AgamP4_X:6,747,236..6,756,993(-)		unspecified product	Clathrin adaptor, mu subunit;Stonin homology;Stonin;Mu homology domain;AP-2 complex subunit mu, C-terminal superfamily
AGAP000364	Yes	Yes	Yes	Yes	Yes	Yes	Yes	protein coding gene	No	AgamP4_X:6,756,989..6,762,508(-)		protein stoned-A	N/A
AGAP000365	Yes	Yes	Yes	Yes	Yes	Yes	Yes	protein coding gene	No	AgamP4_X:6,766,362..6,768,435(-)		alpha-1,3-fucosyltransferase	Glycosyl transferase family 10;Fucosyltransferase, N-terminal
AGAP000366	Yes	Yes	Yes	Yes	Yes	Yes	Yes	protein coding gene	No	AgamP4_X:6,771,323..6,772,153(-)		unspecified product	N/A
AGAP000367	Yes	Yes	Yes	Yes	Yes	Yes	Yes	protein coding gene	No	AgamP4_X:6,773,087..6,774,793(-)		glyoxalase domain-containing protein 4	Glyoxalase/fosfomycin resistance/dioxygenase domain;Glyoxalase/Bleomycin resistance protein/Dihydroxybiphenyl dioxygenase;Vicinal oxygen chelate (VOC) domain;Glyoxalase domain-containing protein 4;Glyoxalase domain-containing protein 4, C-terminal
AGAP000368	Yes	Yes	No	Yes	Yes	Yes	Yes	protein coding gene	No	AgamP4_X:6,776,805..6,803,638(+)		PI-3-kinase-related kinase SMG-1	Phosphatidylinositol 3-/4-kinase, catalytic domain;FATC domain;Protein kinase-like domain superfamily;Armadillo-type fold;Phosphatidylinositol 3/4-kinase, conserved site;Serine/threonine-protein kinase SMG1;SMG1, PIKK catalytic domain
AGAP000369	Yes	Yes	Yes	Yes	Yes	Yes	Yes	protein coding gene	No	AgamP4_X:6,790,963..6,793,687(-)	GPRNNA10	putative GPCR class a orphan receptor 10	G protein-coupled receptor, rhodopsin-like;GPCR, rhodopsin-like, 7TM
AGAP000372	Yes	Yes	Yes	Yes	Yes	Yes	Yes	protein coding gene	No	AgamP4_X:6,805,083..6,813,682(-)		unspecified product	Ataxin, AXH domain;Ataxin, AXH domain superfamily;ATAXIN1-like
AGAP000374	Yes	Yes	Yes	Yes	Yes	Yes	Yes	protein coding gene	No	AgamP4_X:6,846,913..6,860,990(-)		anaphase-promoting complex subunit 1	Anaphase-promoting complex subunit 1;Anaphase-promoting complex subunit 1, C-terminal
AGAP000375	Yes	Yes	Yes	Yes	Yes	Yes	Yes	protein coding gene	No	AgamP4_X:6,864,349..6,866,041(+)		unspecified product	Cysteine alpha-hairpin motif superfamily
AGAP000376	Yes	Yes	Yes	Yes	Yes	Yes	Yes	protein coding gene	No	AgamP4_X:6,869,814..6,872,985(+)	Tsf1	Transferrin [Source:UniProtKB/TrEMBL;Acc:Q7QF98]	Transferrin-like domain;Transferrin;Transferrin family, iron binding site
AGAP000377	Yes	Yes	Yes	Yes	Yes	Yes	Yes	protein coding gene	No	AgamP4_X:6,873,729..6,875,848(-)		E3 ubiquitin-protein ligase	E3 ubiquitin-protein ligase SINA-like, animal;Zinc finger, SIAH-type;Seven-in-absentia protein, TRAF-like domain
AGAP000378	Yes	Yes	Yes	Yes	Yes	Yes	Yes	protein coding gene	No	AgamP4_X:6,879,686..6,894,564(+)		programmed cell death protein 4	Initiation factor eIF-4 gamma, MA3;Armadillo-type fold;Programmed cell death protein 4
AGAP000379	Yes	Yes	Yes	Yes	Yes	Yes	Yes	protein coding gene	No	AgamP4_X:6,897,856..6,899,358(+)	PBD3	piggyBac-derived 3	PiggyBac transposable element-derived protein
AGAP000380	Yes	Yes	Yes	Yes	Yes	Yes	Yes	protein coding gene	No	AgamP4_X:6,903,246..6,929,187(-)		5'-nucleotidase [Source:UniProtKB/TrEMBL;Acc:Q7QFA2]	HAD-superfamily hydrolase, subfamily IG, 5'-nucleotidase;HAD-like superfamily
AGAP000382	Yes	Yes	Yes	Yes	Yes	Yes	Yes	protein coding gene	No	AgamP4_X:6,942,990..6,944,357(+)		unspecified product	Pupal cuticle protein C1
AGAP000383	Yes	Yes	Yes	Yes	Yes	Yes	Yes	protein coding gene	No	AgamP4_X:6,973,105..7,046,303(-)		unspecified product	G protein-coupled receptor, rhodopsin-like;GPCR, rhodopsin-like, 7TM
AGAP000385	Yes	Yes	Yes	Yes	Yes	Yes	Yes	protein coding gene	No	AgamP4_X:7,074,832..7,083,087(+)		unspecified product	Protein of unknown function DUF4803
AGAP000387	Yes	Yes	Yes	Yes	Yes	Yes	Yes	protein coding gene	No	AgamP4_X:7,113,179..7,115,877(-)		UDP-N-acetylglucosamine transporter	Nucleotide-sugar transporter
AGAP000388	Yes	Yes	Yes	Yes	Yes	Yes	Yes	protein coding gene	No	AgamP4_X:7,118,379..7,121,756(+)	TRAF6	TOLL pathway signalling TNF Receptor-Associated Factor (TRAF).	TNF receptor-associated factor TRAF
AGAP000389	Yes	Yes	Yes	Yes	Yes	Yes	Yes	protein coding gene	No	AgamP4_X:7,121,889..7,152,466(-)		unspecified product	C2 domain;Ferlin B-domain;FerIin domain;Otoferlin;Ferlin, C-terminal domain;C2 domain superfamily;Ferlin, second C2 domain;Ferlin family;Ferlin, third C2 domain;Ferlin, fourth C2 domain;Ferlin, fifth C2 domain;Ferlin, sixth C2 domain
AGAP000390	Yes	Yes	Yes	Yes	Yes	Yes	Yes	protein coding gene	No	AgamP4_X:7,155,941..7,181,349(-)		phospholipid-transporting ATPase	P-type ATPase;P-type ATPase, subfamily IV;P-type ATPase, A domain superfamily;P-type ATPase, phosphorylation site;P-type ATPase, transmembrane domain superfamily;P-type ATPase, cytoplasmic domain N;P-type ATPase, C-terminal;P-type ATPase, N-terminal;HAD-like superfamily;P-type ATPase, haloacid dehalogenase domain
AGAP000391	Yes	Yes	Yes	Yes	Yes	Yes	Yes	protein coding gene	No	AgamP4_X:7,184,147..7,188,438(-)		negative elongation factor C/D	TH1 protein
AGAP000392	Yes	Yes	Yes	Yes	Yes	Yes	Yes	protein coding gene	No	AgamP4_X:7,190,193..7,192,563(+)	Ykt6	synaptobrevin homolog YKT6	Longin domain;Longin-like domain superfamily;v-SNARE, coiled-coil homology domain;YKT6, SNARE motif
AGAP000393	Yes	Yes	Yes	Yes	Yes	Yes	Yes	protein coding gene	No	AgamP4_X:7,193,219..7,197,077(+)		Trimeric intracellular cation channel type B	TRIC channel
AGAP000394	Yes	Yes	Yes	Yes	Yes	Yes	Yes	protein coding gene	No	AgamP4_X:7,199,445..7,202,297(+)		facilitated glucose transporter (solute carrier family 2)	UBX domain;TUG ubiquitin-like domain;Ubiquitin-like domain superfamily
AGAP000395	Yes	Yes	Yes	Yes	Yes	Yes	Yes	protein coding gene	No	AgamP4_X:7,231,460..7,232,678(-)		endoplasmic reticulum protein	Endoplasmic reticulum resident protein 29, C-terminal;ERp29, N-terminal;Endoplasmic reticulum resident protein 29;Thioredoxin-like superfamily;Endoplasmic reticulum resident protein 29, C-terminal domain superfamily
AGAP000396	Yes	Yes	Yes	Yes	Yes	Yes	Yes	protein coding gene	No	AgamP4_X:7,239,849..7,241,015(+)	TPX1	thioredoxin peroxidase 1	Alkyl hydroperoxide reductase subunit C/ Thiol specific antioxidant;Thioredoxin domain;Peroxiredoxin, C-terminal;Thioredoxin-like superfamily
AGAP000397	Yes	Yes	Yes	Yes	Yes	Yes	Yes	protein coding gene	No	AgamP4_X:7,242,574..7,245,753(-)		nucleolar protein 14	Nucleolar protein 14
AGAP000398	Yes	Yes	Yes	Yes	Yes	Yes	Yes	protein coding gene	No	AgamP4_X:7,247,090..7,248,549(+)		methionyl-tRNA formyltransferase	Formyl transferase, N-terminal;Formyl transferase, C-terminal;Methionyl-tRNA formyltransferase;Formyl transferase-like, C-terminal domain superfamily;Formyl transferase, N-terminal domain superfamily;Methionyl-tRNA formyltransferase, N-terminal domain;Methionyl-tRNA formyltransferase, C-terminal domain
AGAP000399	Yes	Yes	No	Yes	Yes	Yes	Yes	protein coding gene	No	AgamP4_X:7,249,711..7,270,283(-)		squid	RNA recognition motif domain;RNA-binding domain superfamily
AGAP000400	Yes	Yes	Yes	Yes	Yes	Yes	Yes	protein coding gene	No	AgamP4_X:7,272,597..7,276,462(+)		unspecified product	Transcription factor IIS, N-terminal
AGAP000401	Yes	Yes	Yes	Yes	Yes	Yes	Yes	protein coding gene	No	AgamP4_X:7,276,546..7,277,421(-)		carbonic anhydrase 2	Alpha carbonic anhydrase domain;Carbonic anhydrase, alpha-class, conserved site;Carbonic anhydrase, alpha-class;Alpha carbonic anhydrase domain superfamily
AGAP000402	Yes	Yes	Yes	Yes	Yes	Yes	Yes	protein coding gene	No	AgamP4_X:7,278,599..7,280,164(-)		Nogo-B receptor precursor	Decaprenyl diphosphate synthase-like superfamily;Dehydrodolichyl diphosphate synthase complex subunit Nus1
AGAP000403	Yes	Yes	Yes	Yes	Yes	Yes	Yes	protein coding gene	No	AgamP4_X:7,286,093..7,296,604(-)		unspecified product	RNA recognition motif domain;Nuclear transport factor 2 domain;Nuclear transport factor 2, eukaryote;NTF2-like domain superfamily;RNA-binding domain superfamily;Ras GTPase-activating protein-binding protein
AGAP000405	Yes	Yes	Yes	Yes	Yes	Yes	Yes	protein coding gene	No	AgamP4_X:7,299,085..7,303,866(-)		sphingomyelin phosphodiesterase 4	Sphingomyelin phosphodiesterase 4
AGAP000406	Yes	Yes	Yes	Yes	Yes	Yes	Yes	protein coding gene	No	AgamP4_X:7,308,688..7,319,601(+)		Rho-associated protein kinase	Protein kinase domain;AGC-kinase, C-terminal;Pleckstrin homology domain;Protein kinase C-like, phorbol ester/diacylglycerol-binding domain;Serine/threonine-protein kinase, active site;Protein kinase-like domain superfamily;ROCK, Rho binding domain;Protein kinase, ATP binding site;Rho-associated protein kinase LET-502
AGAP000407	Yes	Yes	Yes	Yes	Yes	Yes	Yes	protein coding gene	No	AgamP4_X:7,325,613..7,331,429(-)		unspecified product	FYVE zinc finger;Zinc finger, FYVE/PHD-type;Rabaptin, GTPase-Rab5 binding domain;Zinc finger, FYVE-related;Rabaptin coiled-coil domain
AGAP000408	No	No	No	No	No	No	No	protein coding gene	No	AgamP4_X:7,334,403..7,336,707(+)		unspecified product	N/A
AGAP000410	Yes	Yes	Yes	Yes	Yes	Yes	Yes	protein coding gene	No	AgamP4_X:7,338,083..7,369,332(+)		histone deacetylase 4/5	Histone deacetylase family;Histone deacetylase class II, eukaryotic;Ureohydrolase domain superfamily;Histone deacetylase domain
AGAP000411	Yes	Yes	No	Yes	Yes	Yes	Yes	protein coding gene	No	AgamP4_X:7,378,463..7,382,195(-)		unspecified product	Serine proteases, trypsin domain;Peptidase S1A, chymotrypsin family;Peptidase S1, PA clan;Serine proteases, trypsin family, histidine active site
AGAP000412	Yes	Yes	Yes	Yes	Yes	Yes	Yes	protein coding gene	No	AgamP4_X:7,385,776..7,392,182(+)		unspecified product	EF-hand domain pair;Deubiquitinating enzyme MINDY-3/4, conserved domain;Deubiquitinating enzyme MINDY-3/4
AGAP000413	Yes	Yes	No	Yes	Yes	Yes	Yes	protein coding gene	No	AgamP4_X:7,395,054..7,400,773(-)		unspecified product	Ankyrin repeat;Ion transport domain;Transient receptor potential cation channel subfamily V;Ankyrin repeat-containing domain superfamily
AGAP000414	Yes	Yes	No	Yes	Yes	Yes	Yes	protein coding gene	No	AgamP4_X:7,403,005..7,404,376(+)		prostaglandin reductase 1	GroES-like superfamily;Alcohol dehydrogenase-like, C-terminal;Leukotriene B4 12-hydroxydehydrogenase/15-oxo-prostaglandin 13-reductase;Polyketide synthase, enoylreductase domain;NAD(P)-binding domain superfamily;Oxidoreductase, N-terminal domain;Medium-chain dehydrogenase/reductase
AGAP000415	Yes	Yes	Yes	Yes	Yes	Yes	Yes	protein coding gene	No	AgamP4_X:7,404,352..7,405,250(-)		5-hydroxyisourate hydrolase	Transthyretin/hydroxyisourate hydrolase;Hydroxyisourate hydrolase;Transthyretin/hydroxyisourate hydrolase domain;Transthyretin, thyroxine binding site;Transthyretin/hydroxyisourate hydrolase domain superfamily
AGAP000416	Yes	Yes	Yes	Yes	Yes	Yes	Yes	protein coding gene	No	AgamP4_X:7,437,022..7,438,341(-)		hydroxyacylglutathione hydrolase	Metallo-beta-lactamase;Hydroxyacylglutathione hydrolase;Hydroxyacylglutathione hydrolase, C-terminal domain;Hydroxyacylglutathione hydrolase, MBL domain;Ribonuclease Z/Hydroxyacylglutathione hydrolase-like
AGAP000417	Yes	Yes	Yes	Yes	Yes	Yes	Yes	protein coding gene	No	AgamP4_X:7,449,803..7,450,639(-)		unspecified product	N/A
AGAP000420	Yes	Yes	Yes	Yes	Yes	Yes	Yes	protein coding gene	No	AgamP4_X:7,545,011..7,550,460(+)		unspecified product	MFS transporter superfamily
AGAP000421	Yes	Yes	Yes	Yes	Yes	Yes	Yes	protein coding gene	No	AgamP4_X:7,554,571..7,561,857(-)		unspecified product	Ankyrin repeat and LEM domain-containing protein 2;Ankyrin repeat-containing domain superfamily
AGAP000422	Yes	Yes	Yes	Yes	Yes	Yes	Yes	protein coding gene	No	AgamP4_X:7,593,777..7,598,788(+)		(heparan sulfate)-glucosamine 3-sulfotransferase 3	Sulfotransferase domain;P-loop containing nucleoside triphosphate hydrolase;Heparan sulfate sulfotransferase
AGAP000423	No	No	No	No	No	No	No	protein coding gene	No	AgamP4_X:7,603,590..7,604,223(-)		unspecified product	N/A
AGAP000424	No	No	No	No	No	No	No	protein coding gene	No	AgamP4_X:7,602,148..7,602,788(-)		unspecified product	N/A
AGAP000425	Yes	Yes	No	Yes	Yes	Yes	Yes	protein coding gene	No	AgamP4_X:7,613,848..7,616,028(-)		unspecified product	Protein FAM32A
AGAP000426	Yes	Yes	Yes	Yes	Yes	Yes	Yes	protein coding gene	No	AgamP4_X:7,617,893..7,619,360(-)		benzodiazapine receptor	TspO/MBR-related protein
AGAP000427	Yes	Yes	Yes	Yes	Yes	Yes	Yes	protein coding gene	No	AgamP4_X:7,623,631..7,631,249(-)		vitellogenin receptor	LDLR class B repeat;EGF-type aspartate/asparagine hydroxylation site;EGF-like domain;EGF-like calcium-binding domain;Low-density lipoprotein (LDL) receptor class A repeat;EGF-like calcium-binding, conserved site;Low-density lipoprotein (LDL) receptor class A, conserved site;LDL receptor-like superfamily
AGAP000428	Yes	Yes	Yes	Yes	Yes	Yes	Yes	protein coding gene	No	AgamP4_X:7,633,418..7,637,604(-)		CUE domain-containing protein [Source:UniProtKB/TrEMBL;Acc:Q7QFD7]	Ubiquitin system component CUE
AGAP000429	Yes	Yes	No	Yes	Yes	Yes	Yes	protein coding gene	No	AgamP4_X:7,638,218..7,644,883(+)		Protein FAN	BEACH domain;WD40 repeat;PH-BEACH domain;WD40-repeat-containing domain superfamily;BEACH domain superfamily
AGAP000430	Yes	Yes	Yes	Yes	Yes	Yes	Yes	protein coding gene	No	AgamP4_X:7,646,047..7,650,454(-)		unspecified product	C2 domain;C2 domain superfamily;Synaptotagmin-14/14L/16
AGAP000431	Yes	Yes	Yes	Yes	Yes	Yes	Yes	protein coding gene	No	AgamP4_X:7,657,772..7,672,113(+)		unspecified product	DM DNA-binding domain;DMRTA motif;UBA-like superfamily;DMRT family;DM DNA-binding domain superfamily
AGAP000432	Yes	Yes	Yes	Yes	Yes	Yes	Yes	protein coding gene	No	AgamP4_X:7,690,859..7,691,632(+)		unspecified product	Protein C19orf12 homologue
AGAP000433	Yes	Yes	Yes	Yes	Yes	Yes	Yes	protein coding gene	No	AgamP4_X:7,694,969..7,699,060(-)		Ras-related protein Rab-39B	Small GTPase;Small GTP-binding protein domain;P-loop containing nucleoside triphosphate hydrolase;Rab39
AGAP000434	Yes	Yes	Yes	Yes	Yes	Yes	Yes	protein coding gene	No	AgamP4_X:7,701,644..7,706,535(-)		dolichyl-diphosphooligosaccharide--protein glycosyltransferase	Oligosaccharyl transferase, STT3 subunit
AGAP000436	Yes	Yes	Yes	Yes	Yes	Yes	Yes	protein coding gene	No	AgamP4_X:7,710,414..7,717,638(+)	Cht11	chitinase	Glycoside hydrolase family 18, catalytic domain;Glycosyl hydrolases family 18 (GH18) active site;Chitinase II;Glycoside hydrolase superfamily;Chitinase insertion domain superfamily
AGAP000437	Yes	Yes	No	Yes	Yes	Yes	Yes	protein coding gene	No	AgamP4_X:7,721,460..7,723,368(-)		DM5 domain-containing protein [Source:UniProtKB/TrEMBL;Acc:Q7PS59]	Domain of unknown function DUF243
AGAP000438	Yes	Yes	Yes	Yes	Yes	Yes	Yes	protein coding gene	No	AgamP4_X:7,764,447..7,766,035(+)		unspecified product	Nitrogen permease regulator 2
AGAP000439	Yes	Yes	Yes	Yes	Yes	Yes	Yes	protein coding gene	No	AgamP4_X:7,768,368..7,769,746(+)		4a-hydroxytetrahydrobiopterin dehydratase	Pterin 4 alpha carbinolamine dehydratase;Pterin 4 alpha carbinolamine dehydratase superfamily
AGAP000440	Yes	Yes	No	Yes	Yes	Yes	Yes	protein coding gene	No	AgamP4_X:7,772,090..7,780,456(+)	ABCD2	ATP-binding cassette transporter (ABC transporter) family D member 2	ABC transporter-like, ATP-binding domain;AAA+ ATPase domain;ABC transporter type 1, transmembrane domain;ABC transporter-like, conserved site;P-loop containing nucleoside triphosphate hydrolase;ABC transporter type 1, transmembrane domain superfamily
AGAP000441	Yes	Yes	Yes	Yes	Yes	Yes	Yes	protein coding gene	No	AgamP4_X:7,782,461..7,788,459(-)		nuclear transcription factor Y, gamma	Transcription factor CBF/NF-Y/archaeal histone domain;Histone-fold;Transcriptional activator HAP5 subunit
AGAP000444	Yes	Yes	Yes	Yes	Yes	Yes	Yes	protein coding gene	No	AgamP4_X:7,822,257..7,824,134(-)	Ciao1	cytosolic iron-sulfur protein assembly protein	WD40 repeat;WD40 repeat, conserved site;G-protein beta WD-40 repeat;Probable cytosolic iron-sulfur protein assembly protein, CIAO1/Cia1;WD40-repeat-containing domain superfamily
AGAP000445	Yes	Yes	Yes	Yes	Yes	Yes	Yes	protein coding gene	No	AgamP4_X:7,833,802..7,836,015(-)		putative adenosine receptor	G protein-coupled receptor, rhodopsin-like;GPCR, rhodopsin-like, 7TM
AGAP000446	Yes	Yes	Yes	Yes	Yes	Yes	Yes	protein coding gene	No	AgamP4_X:7,837,403..7,847,110(+)		unspecified product	Cysteine-rich flanking region, C-terminal;Leucine-rich repeat;Leucine-rich repeat, typical subtype;Immunoglobulin subtype 2;Immunoglobulin subtype;Immunoglobulin-like domain;Immunoglobulin I-set;Immunoglobulin-like domain superfamily
AGAP000447	Yes	Yes	Yes	Yes	Yes	Yes	Yes	protein coding gene	No	AgamP4_X:7,850,066..7,854,150(+)		unspecified product	RAP domain
AGAP000448	Yes	Yes	Yes	Yes	Yes	Yes	Yes	protein coding gene	No	AgamP4_X:7,854,021..7,855,721(-)		solute carrier family 25 (mitochondrial ornithine transporter) member 2/15	Mitochondrial substrate/solute carrier;Mitochondrial carrier domain superfamily
AGAP000449	Yes	Yes	Yes	Yes	Yes	Yes	Yes	protein coding gene	No	AgamP4_X:7,877,837..7,887,279(-)		unspecified product	PDZ domain;PTB/PI domain;PDZ superfamily
AGAP000452	Yes	Yes	Yes	Yes	Yes	Yes	Yes	protein coding gene	No	AgamP4_X:7,892,602..7,901,380(+)		unspecified product	PDZ domain;PTB/PI domain;PDZ superfamily
AGAP000453	Yes	Yes	Yes	Yes	Yes	Yes	Yes	protein coding gene	No	AgamP4_X:7,902,210..7,915,815(-)		unspecified product	Eukaryotic translation initiation factor 4E binding protein
AGAP000454	Yes	Yes	Yes	Yes	Yes	Yes	Yes	protein coding gene	No	AgamP4_X:7,935,980..7,938,935(+)		unspecified product	Electron transfer flavoprotein alpha subunit/FixB;Acyl-CoA dehydrogenase/oxidase C-terminal;Acyl-CoA dehydrogenase/oxidase, N-terminal and middle domain superfamily;Acyl-CoA dehydrogenase/oxidase, N-terminal;Acyl-CoA dehydrogenase-like, C-terminal
AGAP000456	Yes	Yes	No	Yes	Yes	Yes	Yes	protein coding gene	No	AgamP4_X:7,918,700..7,926,877(+)		unspecified product	PMP-22/EMP/MP20/Claudin superfamily;P53-induced protein
AGAP000457	Yes	Yes	Yes	Yes	Yes	Yes	Yes	protein coding gene	No	AgamP4_X:7,930,828..7,935,051(-)		protein-L-isoaspartate(D-aspartate) O-methyltransferase	Protein-L-isoaspartate(D-aspartate) O-methyltransferase;S-adenosyl-L-methionine-dependent methyltransferase
AGAP000458	Yes	Yes	Yes	Yes	Yes	Yes	Yes	protein coding gene	No	AgamP4_X:7,941,956..7,948,123(+)		unspecified product	Vesicular, overexpressed in cancer, prosurvival protein 1
AGAP000460	Yes	Yes	Yes	Yes	Yes	Yes	Yes	protein coding gene	No	AgamP4_X:7,953,325..7,968,364(+)		unspecified product	N/A
AGAP000461	Yes	Yes	Yes	Yes	Yes	Yes	Yes	protein coding gene	No	AgamP4_X:7,971,847..8,011,061(-)		Odz, odd Oz/ten-m homolog 2 (Drosophila)	EGF-like domain;Laminin-type EGF domain;EGF-like domain, extracellular;Tox-GHH domain
AGAP000462	Yes	Yes	No	Yes	Yes	Yes	Yes	protein coding gene	No	AgamP4_X:8,016,703..8,021,041(-)		peptidyl-prolyl isomerase F (cyclophilin D)	Cyclophilin-type peptidyl-prolyl cis-trans isomerase domain;Cyclophilin-type peptidyl-prolyl cis-trans isomerase, conserved site;Cyclophilin-like domain superfamily
AGAP000463	Yes	Yes	Yes	Yes	Yes	Yes	Yes	protein coding gene	No	AgamP4_X:8,024,194..8,035,855(+)		SAP domain-containing protein [Source:UniProtKB/TrEMBL;Acc:A0A1S4G8W3]	SAP domain;S1-like RNA binding domain;Cell cycle and apoptosis regulator protein;DBC1/CARP1 catalytically inactive NUDIX hydrolase domain;SAP domain superfamily;LAIKA domain
AGAP000466	Yes	Yes	Yes	Yes	Yes	Yes	Yes	protein coding gene	No	AgamP4_X:8,044,454..8,067,081(+)	ACE2	acetylcholinesterase	Cholinesterase;Acetylcholinesterase, insect;Carboxylesterase, type B;Carboxylesterase type B, conserved site;Carboxylesterase type B, active site;Alpha/Beta hydrolase fold
AGAP000467	Yes	Yes	Yes	Yes	Yes	Yes	Yes	protein coding gene	No	AgamP4_X:8,072,620..8,088,217(+)		lysophospholipid hydrolase	Cyclic nucleotide-binding domain;Lysophospholipase patatin, conserved site;Patatin-like phospholipase domain;Acyl transferase/acyl hydrolase/lysophospholipase;Cyclic nucleotide-binding-like
AGAP000468	Yes	Yes	Yes	Yes	Yes	Yes	Yes	protein coding gene	No	AgamP4_X:8,090,847..8,094,293(+)		unspecified product	Chitin binding domain;Chitin binding domain superfamily
AGAP000469	Yes	Yes	Yes	Yes	Yes	Yes	Yes	protein coding gene	No	AgamP4_X:8,094,597..8,102,973(-)		unspecified product	UBA-like superfamily;Next to BRCA1, central domain;C6orf106, UBA-like domain
AGAP000470	Yes	Yes	No	Yes	Yes	Yes	Yes	protein coding gene	No	AgamP4_X:8,105,206..8,110,152(+)		methylthioribulose-1-phosphate dehydratase	Class II aldolase/adducin N-terminal;Methylthioribulose-1-phosphate dehydratase;Methylthioribulose-1-phosphate dehydratase, eukaryotes;Class II aldolase/adducin N-terminal domain superfamily
AGAP000471	Yes	Yes	Yes	Yes	Yes	Yes	Yes	protein coding gene	No	AgamP4_X:8,111,769..8,116,713(+)		F-box and leucine-rich repeat protein 4	F-box domain;Leucine-rich repeat, cysteine-containing subtype;F-box-like domain superfamily
AGAP000472	Yes	Yes	Yes	Yes	Yes	Yes	Yes	protein coding gene	No	AgamP4_X:8,119,179..8,151,441(-)		chordin	VWFC domain;CHRD;Chordin
AGAP000473	Yes	Yes	Yes	Yes	Yes	Yes	Yes	protein coding gene	No	AgamP4_X:8,187,816..8,191,763(-)		Aa_trans domain-containing protein [Source:UniProtKB/TrEMBL;Acc:Q7QFG5]	Amino acid transporter, transmembrane domain
AGAP000474	Yes	Yes	Yes	Yes	Yes	Yes	Yes	protein coding gene	No	AgamP4_X:8,221,802..8,225,633(+)		origin recognition complex subunit 2	Origin recognition complex, subunit 2
AGAP000475	Yes	Yes	Yes	Yes	Yes	Yes	Yes	protein coding gene	No	AgamP4_X:8,264,241..8,269,053(+)		unspecified product	BTB/POZ domain;SKP1/BTB/POZ domain superfamily
AGAP000476	Yes	Yes	Yes	Yes	Yes	Yes	Yes	protein coding gene	No	AgamP4_X:8,271,710..8,275,858(-)		Xaa-Pro aminopeptidase	Creatinase, N-terminal;Peptidase M24;Creatinase/Aminopeptidase P/Spt16, N-terminal;Peptidase M24, C-terminal domain;Aminopeptidase P;Creatinase/aminopeptidase-like
AGAP000477	Yes	Yes	No	Yes	Yes	Yes	Yes	protein coding gene	No	AgamP4_X:8,286,592..8,360,886(+)		serine/threonine kinase 32	Protein kinase domain;Serine/threonine-protein kinase, active site;Protein kinase-like domain superfamily;Protein kinase, ATP binding site
AGAP000478	Yes	Yes	Yes	Yes	Yes	Yes	Yes	protein coding gene	No	AgamP4_X:8,423,140..8,424,387(-)		BTB/POZ domain-containing protein KCTD9	BTB/POZ domain;Pentapeptide repeat;Potassium channel tetramerisation-type BTB domain;SKP1/BTB/POZ domain superfamily
AGAP000479	Yes	Yes	Yes	Yes	Yes	Yes	Yes	protein coding gene	No	AgamP4_X:8,426,333..8,427,705(+)		pre-rRNA-processing protein IPI3	WD40 repeat;Quinoprotein alcohol dehydrogenase-like superfamily;WD repeat-containing protein WDR18/Ipi3/RID3
AGAP000480	Yes	Yes	Yes	Yes	Yes	Yes	Yes	protein coding gene	No	AgamP4_X:8,427,833..8,429,319(-)		nuclear pore complex protein Nup43	WD40 repeat;WD40-repeat-containing domain superfamily
AGAP000481	Yes	Yes	Yes	Yes	Yes	Yes	Yes	protein coding gene	No	AgamP4_X:8,432,913..8,436,736(+)		cyanogenic beta-glucosidase	Glycoside hydrolase family 1;Glycoside hydrolase superfamily;Glycosyl hydrolases family 1, N-terminal conserved site
AGAP000482	Yes	Yes	Yes	Yes	Yes	Yes	Yes	protein coding gene	No	AgamP4_X:8,438,347..8,439,461(-)		unspecified product	SRA1/Sec31;Steroid receptor RNA activator 1
AGAP000483	Yes	Yes	Yes	Yes	Yes	Yes	Yes	protein coding gene	No	AgamP4_X:8,441,826..8,453,124(+)		Inositol polyphosphate-5-phosphatase F	SAC domain;Inositol phosphatase;hSac2 domain
AGAP000484	Yes	Yes	No	Yes	Yes	Yes	Yes	protein coding gene	No	AgamP4_X:8,487,286..8,509,533(-)		homeobox protein Nkx-1	Homeobox domain;Homeobox-like domain superfamily;Homeobox, conserved site;Homeobox domain, metazoa
AGAP000485	Yes	Yes	Yes	Yes	Yes	Yes	Yes	protein coding gene	No	AgamP4_X:8,537,815..8,538,555(+)		venom allergen	Cysteine-rich secretory protein-related;CAP domain;Venom allergen 3, insect;CAP superfamily
AGAP000488	Yes	Yes	No	Yes	Yes	Yes	Yes	protein coding gene	No	AgamP4_X:8,578,925..8,603,356(-)		homeobox protein Nkx-5	Homeobox domain;Homeobox-like domain superfamily;Homeobox, conserved site;Homeobox domain, metazoa
AGAP000489	Yes	Yes	Yes	Yes	Yes	Yes	Yes	protein coding gene	No	AgamP4_X:8,626,681..8,673,482(-)		Eph receptor B1	Protein kinase domain;Ephrin receptor ligand binding domain;Serine-threonine/tyrosine-protein kinase, catalytic domain;Tyrosine-protein kinase, receptor class V, conserved site;Sterile alpha motif domain;Fibronectin type III;Tyrosine-protein kinase, active site;Galactose-binding-like domain superfamily;Protein kinase-like domain superfamily;Sterile alpha motif/pointed domain superfamily;Protein k…
AGAP000491	Yes	Yes	Yes	Yes	Yes	Yes	Yes	protein coding gene	No	AgamP4_X:8,681,589..8,682,217(-)		HIG1 domain family member 2A	Hypoxia induced protein, domain
AGAP000493	Yes	Yes	No	Yes	Yes	Yes	Yes	protein coding gene	No	AgamP4_X:8,703,277..8,704,125(-)		unspecified product	Sodium:neurotransmitter symporter;Sodium:neurotransmitter symporter superfamily
AGAP000494	Yes	Yes	No	Yes	Yes	Yes	Yes	protein coding gene	No	AgamP4_X:8,715,250..8,717,867(+)		unspecified product	Sodium:neurotransmitter symporter;Sodium:neurotransmitter symporter superfamily
AGAP000495	Yes	Yes	Yes	Yes	Yes	Yes	Yes	protein coding gene	No	AgamP4_X:8,753,114..8,754,386(-)		SUMO-conjugating enzyme UBC9	Ubiquitin-conjugating enzyme E2;Ubiquitin-conjugating enzyme/RWD-like
AGAP000496	Yes	Yes	Yes	Yes	Yes	Yes	Yes	protein coding gene	No	AgamP4_X:8,755,020..8,755,868(+)		geminin	Geminin/Multicilin
AGAP000497	Yes	Yes	Yes	Yes	Yes	Yes	Yes	protein coding gene	No	AgamP4_X:8,756,833..8,758,494(-)		unspecified product	Zinc finger, LIM-type
AGAP000498	Yes	Yes	Yes	Yes	Yes	Yes	Yes	protein coding gene	No	AgamP4_X:8,762,002..8,764,579(+)		nuclear transport factor 2	Nuclear transport factor 2 domain;Nuclear transport factor 2, eukaryote;NTF2-like domain superfamily;Nuclear transport factor 2/Mtr2
AGAP000499	Yes	Yes	Yes	Yes	Yes	Yes	Yes	protein coding gene	No	AgamP4_X:8,769,460..8,778,176(-)		unspecified product	Tetratricopeptide-like helical domain superfamily;Tetratricopeptide repeat
AGAP000500	Yes	Yes	Yes	Yes	Yes	Yes	Yes	protein coding gene	No	AgamP4_X:8,780,077..8,799,840(+)	Cpr	NADPH cytochrome P450 reductase	Flavodoxin-like;Oxidoreductase FAD/NAD(P)-binding;Flavoprotein pyridine nucleotide cytochrome reductase;Sulfite reductase [NADPH] flavoprotein alpha-component-like, FAD-binding;Flavodoxin/nitric oxide synthase;FAD-binding domain, ferredoxin reductase-type;Riboflavin synthase-like beta-barrel;Flavoprotein-like superfamily;Ferredoxin-NADP reductase (FNR), nucleotide-binding domain
AGAP000504	Yes	Yes	Yes	Yes	Yes	Yes	Yes	protein coding gene	No	AgamP4_X:8,856,703..8,905,975(-)		unspecified product	Rho GTPase-activating protein domain;PDZ domain;Pleckstrin homology domain;Rho GTPase activation protein;PDZ superfamily;PDZ domain 6
AGAP000506	Yes	Yes	Yes	Yes	Yes	Yes	Yes	protein coding gene	No	AgamP4_X:8,952,821..8,957,458(+)	ABCG2	ATP-binding cassette transporter (ABC transporter) family G member 2	ABC transporter-like, ATP-binding domain;AAA+ ATPase domain;ABC-2 type transporter;ABC transporter-like, conserved site;P-loop containing nucleoside triphosphate hydrolase;ABC transporter family G domain
AGAP000507	Yes	Yes	Yes	Yes	Yes	Yes	Yes	protein coding gene	No	AgamP4_X:8,960,239..8,962,232(+)		unspecified product	Zinc finger C2H2-type;Zinc finger C2H2 superfamily
AGAP000508	Yes	Yes	Yes	Yes	Yes	Yes	Yes	protein coding gene	No	AgamP4_X:8,964,568..8,965,528(-)	mRpL22	39S ribosomal protein L22, mitochondrial [Source:UniProtKB/TrEMBL;Acc:A0NCQ2]	Ribosomal protein L22/L17;Ribosomal protein L22, bacterial/chloroplast-type;Ribosomal protein L22/L17 superfamily
AGAP000509	Yes	Yes	Yes	Yes	Yes	Yes	Yes	protein coding gene	No	AgamP4_X:8,968,586..8,975,615(+)		Post-GPI attachment to proteins factor 2-like [Source:UniProtKB/TrEMBL;Acc:A0A1S4G996]	Frag1/DRAM/Sfk1;Post-GPI attachment to proteins factor 2
AGAP000512	Yes	Yes	Yes	Yes	Yes	Yes	Yes	protein coding gene	No	AgamP4_X:9,046,720..9,093,362(+)		Transcriptional enhancer factor [Source:UniProtKB/TrEMBL;Acc:A0A1S4G9T4]	TEA/ATTS domain;Transcriptional enhancer factor, metazoa;YAP binding domain
AGAP000513	Yes	Yes	Yes	Yes	Yes	Yes	Yes	protein coding gene	No	AgamP4_X:9,095,144..9,096,804(+)		dipeptidase E	Peptidase S51;Class I glutamine amidotransferase-like
AGAP000514	Yes	Yes	No	Yes	Yes	Yes	Yes	protein coding gene	No	AgamP4_X:9,099,308..9,108,706(+)		Protein MAK16 homolog [Source:UniProtKB/TrEMBL;Acc:Q7PRY6]	Mak16 protein;Ribosomal L28e/Mak16
AGAP000515	Yes	Yes	No	No	No	No	No	protein coding gene	No	AgamP4_X:9,111,112..9,111,880(-)		enhancer of rudimentary protein	Enhancer of rudimentary;Enhancer of rudimentary superfamily
AGAP000516	Yes	Yes	No	No	No	No	No	protein coding gene	No	AgamP4_X:9,114,570..9,115,737(-)		enhancer of rudimentary protein	Enhancer of rudimentary;Enhancer of rudimentary superfamily
AGAP000519	Yes	Yes	Yes	Yes	Yes	Yes	Yes	protein coding gene	No	AgamP4_X:9,215,207..9,282,218(+)		diacylglycerol kinase (ATP dependent)	Diacylglycerol kinase, accessory domain;Diacylglycerol kinase, catalytic domain;Ankyrin repeat;Protein kinase C-like, phorbol ester/diacylglycerol-binding domain;NAD kinase/diacylglycerol kinase-like domain superfamily;Ankyrin repeat-containing domain superfamily;Diacylglycerol kinase
AGAP000520	Yes	Yes	Yes	Yes	Yes	Yes	Yes	protein coding gene	No	AgamP4_X:9,290,786..9,297,176(+)		unspecified product	Acyltransferase 3 domain;Nose resistant-to-fluoxetine protein, N-terminal
AGAP000521	Yes	Yes	Yes	Yes	Yes	Yes	Yes	protein coding gene	No	AgamP4_X:9,297,187..9,311,691(-)		unspecified product	Acyltransferase 3 domain;Nose resistant-to-fluoxetine protein, N-terminal
AGAP000522	Yes	Yes	Yes	Yes	Yes	Yes	Yes	protein coding gene	No	AgamP4_X:9,399,879..9,434,938(-)		Ig-like domain-containing protein [Source:UniProtKB/TrEMBL;Acc:A0A1S4G9V5]	Immunoglobulin subtype;Immunoglobulin-like domain;Immunoglobulin-like domain superfamily
AGAP000523	Yes	Yes	Yes	Yes	Yes	Yes	Yes	protein coding gene	No	AgamP4_X:9,454,190..9,457,700(+)	ATPsynC	F-type H+-transporting ATPase subunit c	ATP synthase, F0 complex, subunit C;V-ATPase proteolipid subunit C-like domain;ATP synthase, F0 complex, subunit C, DCCD-binding site;F/V-ATP synthase subunit C superfamily
AGAP000526	Yes	Yes	Yes	Yes	Yes	Yes	Yes	protein coding gene	No	AgamP4_X:9,460,831..9,469,965(+)		translation initiation factor 4B	RNA recognition motif domain;Eukaryotic translation initiation factor 4B;RNA-binding domain superfamily
AGAP000528	Yes	Yes	Yes	Yes	Yes	Yes	Yes	protein coding gene	No	AgamP4_X:9,473,978..9,480,310(+)		BZIP domain-containing protein [Source:UniProtKB/TrEMBL;Acc:A0A1S4G964]	Basic-leucine zipper domain
AGAP000529	Yes	Yes	Yes	Yes	Yes	Yes	Yes	protein coding gene	No	AgamP4_X:9,483,283..9,488,015(-)	Vps16A	vacuolar protein sorting 16A	Vps16, C-terminal;Vps16, N-terminal;Vacuolar protein sorting-associated protein 16
AGAP000530	Yes	Yes	Yes	Yes	Yes	Yes	Yes	protein coding gene	No	AgamP4_X:9,489,777..9,491,495(+)		Werner Syndrome-like exonuclease	3'-5' exonuclease domain;Ribonuclease H-like superfamily
AGAP000531	Yes	Yes	Yes	Yes	Yes	Yes	Yes	protein coding gene	No	AgamP4_X:9,491,177..9,492,029(+)		lipoyl(octanoyl) transferase	Octanoyltransferase;Biotinyl protein ligase (BPL) and lipoyl protein ligase (LPL), catalytic domain;Octanoyltransferase, conserved site;Class II Aminoacyl-tRNA synthetase/Biotinyl protein ligase (BPL) and lipoyl protein ligase (LPL)
AGAP000532	Yes	Yes	Yes	Yes	Yes	Yes	Yes	protein coding gene	No	AgamP4_X:9,493,597..9,506,017(+)		histone deacetylase 6/10	Histone deacetylase family;Zinc finger, UBP-type;Ureohydrolase domain superfamily;Histone deacetylase domain
AGAP000533	Yes	Yes	Yes	Yes	Yes	Yes	Yes	protein coding gene	No	AgamP4_X:9,540,755..9,549,101(-)		RING-type domain-containing protein [Source:UniProtKB/TrEMBL;Acc:A0A1S4G9W5]	Zinc finger, RING-type;Zinc finger, RING-type, conserved site;E3 ubiquitin-protein ligase Msl2, zinc RING finger;E3 ubiquitin-protein ligase Msl2, CXC domain;Tesmin/TSO1-like CXC domain;E3 ubiquitin-protein ligase MSL2
AGAP000534	Yes	Yes	Yes	Yes	Yes	Yes	Yes	protein coding gene	No	AgamP4_X:9,555,155..9,565,371(+)		glutathione synthase	Glutathione synthase, substrate-binding domain;Glutathione synthase;Pre-ATP-grasp domain superfamily
AGAP000535	Yes	Yes	Yes	Yes	Yes	Yes	Yes	protein coding gene	No	AgamP4_X:9,590,751..9,594,805(-)		unspecified product	Acyltransferase 3 domain;Nose resistant-to-fluoxetine protein, N-terminal
AGAP000536	Yes	Yes	No	Yes	Yes	Yes	Yes	protein coding gene	No	AgamP4_X:9,622,535..9,623,830(-)	PGRPS1	peptidoglycan recognition protein (short)	N-acetylmuramoyl-L-alanine amidase domain;Peptidoglycan recognition protein family domain, metazoa/bacteria;Peptidoglycan recognition protein;Peptidoglycan recognition protein, PGRP-S;N-acetylmuramoyl-L-alanine amidase/PGRP domain superfamily
AGAP000537	Yes	Yes	Yes	Yes	Yes	Yes	Yes	protein coding gene	No	AgamP4_X:9,628,071..9,630,853(+)		unspecified product	Domain of unknown function DUF243
AGAP000538	Yes	Yes	Yes	Yes	Yes	Yes	Yes	protein coding gene	No	AgamP4_X:9,631,418..9,634,853(-)	TWDL9	cuticular protein TWDL family (TWDL9)	Domain of unknown function DUF243
AGAP000539	Yes	Yes	Yes	Yes	Yes	Yes	Yes	protein coding gene	No	AgamP4_X:9,649,892..9,653,790(-)		unspecified product	Peptidase M14, carboxypeptidase A;Carboxypeptidase, activation peptide
AGAP000540	Yes	Yes	Yes	Yes	Yes	Yes	Yes	protein coding gene	No	AgamP4_X:9,661,948..9,670,896(+)		proton-coupled amino acid transporter	Amino acid transporter, transmembrane domain
AGAP000541	Yes	Yes	Yes	Yes	Yes	Yes	Yes	protein coding gene	No	AgamP4_X:9,680,497..9,683,814(+)	RpS15a-1	40S ribosomal protein S15a	Ribosomal protein S8;Ribosomal protein S8 superfamily
AGAP000543	Yes	Yes	Yes	Yes	Yes	Yes	Yes	protein coding gene	No	AgamP4_X:9,799,626..9,802,439(+)		vitamin-K-epoxide reductase (warfarin-sensitive)	Vitamin K epoxide reductase;Vitamin K epoxide reductase complex subunit 1
AGAP000544	Yes	Yes	Yes	Yes	Yes	Yes	Yes	protein coding gene	No	AgamP4_X:9,804,234..9,811,092(+)		solute carrier family 35, member E1	Sugar phosphate transporter domain
AGAP000545	Yes	Yes	No	Yes	Yes	Yes	Yes	protein coding gene	No	AgamP4_X:9,814,122..9,820,580(-)		unspecified product	von Willebrand factor, type A;AAA+ ATPase domain;ATPase, dynein-related, AAA domain;P-loop containing nucleoside triphosphate hydrolase;von Willebrand factor A-like domain superfamily;von Willebrand factor A domain-containing protein 8
AGAP000546	Yes	Yes	Yes	Yes	Yes	Yes	Yes	protein coding gene	No	AgamP4_X:9,828,179..9,829,456(+)		acyl-CoA-binding protein	Acyl-CoA-binding protein, ACBP;Acyl-CoA-binding protein, ACBP, conserved site;Acyl-CoA binding protein superfamily
AGAP000547	Yes	Yes	Yes	Yes	Yes	Yes	Yes	protein coding gene	No	AgamP4_X:9,831,472..9,834,114(-)		rabenosyn-5	FYVE zinc finger;Zinc finger, FYVE/PHD-type;Zinc finger C2H2-type;Zinc finger, FYVE-related;Rabenosyn, Rab binding domain;Rabenosyn, Rab binding domain superfamily
AGAP000548	Yes	Yes	Yes	Yes	Yes	Yes	Yes	protein coding gene	No	AgamP4_X:9,838,280..9,839,504(+)	SG1b	salivary gland protein 1-like 2	N/A
AGAP000549	Yes	Yes	Yes	Yes	Yes	Yes	Yes	protein coding gene	No	AgamP4_X:9,839,687..9,843,870(-)		2-oxoisovalerate dehydrogenase E2 component (dihydrolipoyl transacylase)	Biotin/lipoyl attachment;2-oxoacid dehydrogenase acyltransferase, catalytic domain;2-oxo acid dehydrogenase, lipoyl-binding site;Peripheral subunit-binding domain;Single hybrid motif;E3-binding domain superfamily
AGAP000550	Yes	Yes	Yes	Yes	Yes	Yes	Yes	protein coding gene	No	AgamP4_X:9,846,923..9,855,407(+)		unspecified product	Sushi/SCR/CCP domain;von Willebrand factor, type D domain;NIDO domain;AMOP domain;Immunoglobulin E-set;Sushi/SCR/CCP superfamily
AGAP000551	Yes	Yes	Yes	Yes	Yes	Yes	Yes	protein coding gene	No	AgamP4_X:9,857,331..9,862,712(+)		2-oxoglutarate dehydrogenase E1 component DHKTD1	Dehydrogenase, E1 component;Transketolase-like, pyrimidine-binding domain;2-oxoglutarate dehydrogenase E1 component;Thiamin diphosphate-binding fold;Multifunctional 2-oxoglutarate metabolism enzyme, C-terminal
AGAP000552	Yes	Yes	Yes	Yes	Yes	Yes	Yes	protein coding gene	No	AgamP4_X:9,865,086..9,870,584(-)		TBC domain-containing protein kinase-like protein	Rab-GTPase-TBC domain;Protein kinase domain;Rhodanese-like domain;Protein kinase-like domain superfamily;Rab-GTPase-TBC domain superfamily;Rhodanese-like domain superfamily
AGAP000553	Yes	Yes	Yes	Yes	Yes	Yes	Yes	protein coding gene	No	AgamP4_X:9,874,701..9,885,361(+)	white	protein white	ABC transporter-like, ATP-binding domain;AAA+ ATPase domain;Pigment precursor permease/Protein ATP-binding cassette sub-family G;ABC-2 type transporter;ABC transporter-like, conserved site;P-loop containing nucleoside triphosphate hydrolase;ABC transporter family G domain
AGAP000554	Yes	Yes	Yes	Yes	Yes	Yes	Yes	protein coding gene	No	AgamP4_X:9,885,451..9,889,019(-)		unspecified product	ASCH domain;Zinc finger, C2HC5-type;PUA-like superfamily;Activating signal cointegrator 1-like
AGAP000555	Yes	Yes	Yes	Yes	Yes	Yes	Yes	protein coding gene	No	AgamP4_X:9,890,461..9,893,670(+)	mal	Molybdenum cofactor sulfurase [Source:UniProtKB/Swiss-Prot;Acc:Q7QFL7]	Aminotransferase class V domain;Molybdenum cofactor sulfurase, C-terminal;MOSC, N-terminal beta barrel;Pyruvate kinase-like, insert domain superfamily;Pyridoxal phosphate-dependent transferase;Molybdenum cofactor sulfurase
AGAP000556	Yes	Yes	Yes	Yes	Yes	Yes	Yes	protein coding gene	No	AgamP4_X:9,893,688..9,894,269(-)		selenoprotein W-related protein	Selenoprotein, Rdx-type;Thioredoxin-like superfamily
AGAP000558	Yes	Yes	Yes	Yes	Yes	Yes	Yes	protein coding gene	No	AgamP4_X:9,897,299..9,929,107(+)		mannosyl-oligosaccharide alpha-1,2-mannosidase	Glycoside hydrolase family 47;Seven-hairpin glycosidases
AGAP000559	Yes	Yes	Yes	Yes	Yes	Yes	Yes	protein coding gene	No	AgamP4_X:9,929,394..9,933,876(-)		unspecified product	N/A
AGAP000560	Yes	Yes	Yes	Yes	Yes	Yes	Yes	protein coding gene	No	AgamP4_X:9,935,268..9,938,418(+)		spastic paraplegia 7	Peptidase M41;AAA+ ATPase domain;ATPase, AAA-type, core;Peptidase, FtsH;Peptidase M41, FtsH extracellular;P-loop containing nucleoside triphosphate hydrolase;Peptidase M41-like;AAA ATPase, AAA+ lid domain
AGAP000561	Yes	Yes	Yes	Yes	Yes	Yes	Yes	protein coding gene	No	AgamP4_X:9,941,407..9,963,302(+)		kinesin family member 5	Kinesin motor domain;Kinesin motor domain, conserved site;P-loop containing nucleoside triphosphate hydrolase
AGAP000562	Yes	Yes	Yes	Yes	Yes	Yes	Yes	protein coding gene	No	AgamP4_X:9,966,795..10,002,936(+)		unspecified product	FERM domain;Ezrin/radixin/moesin-like;Moesin tail domain superfamily;Ezrin/radixin/moesin;FERM, N-terminal;FERM, C-terminal PH-like domain;FERM conserved site;FERM central domain;Band 4.1 domain;Ubiquitin-like domain superfamily;FERM superfamily, second domain;ERM family, FERM domain C-lobe
AGAP000563	Yes	Yes	Yes	Yes	Yes	Yes	Yes	protein coding gene	No	AgamP4_X:10,011,299..10,018,360(-)		Arf-GAP with coiled-coil, ANK repeat and PH domain-containing protein	Arf GTPase activating protein;Pleckstrin homology domain;Ankyrin repeat;AH/BAR domain superfamily;Ankyrin repeat-containing domain superfamily;ARFGAP/RecO-like zinc finger;ArfGAP ACAP1/2/3-like
AGAP000564	Yes	Yes	Yes	Yes	Yes	Yes	Yes	protein coding gene	No	AgamP4_X:10,019,750..10,022,892(-)		C-factor	Short-chain dehydrogenase/reductase SDR;NAD(P)-binding domain superfamily
AGAP000565	Yes	Yes	Yes	Yes	Yes	Yes	Yes	protein coding gene	No	AgamP4_X:10,021,943..10,032,881(+)	TRXR	thioredoxin reductase	Pyridine nucleotide-disulphide oxidoreductase, class I;Pyridine nucleotide-disulphide oxidoreductase, dimerisation domain;Thioredoxin/glutathione reductase selenoprotein;Pyridine nucleotide-disulphide oxidoreductase, class I, active site;FAD/NAD-linked reductase, dimerisation domain superfamily;FAD/NAD(P)-binding domain;FAD/NAD(P)-binding domain superfamily
AGAP000566	Yes	Yes	Yes	Yes	Yes	Yes	Yes	protein coding gene	No	AgamP4_X:10,035,804..10,040,139(-)		unspecified product	BCL7
AGAP000567	Yes	Yes	Yes	Yes	Yes	Yes	Yes	protein coding gene	No	AgamP4_X:10,043,203..10,071,625(+)		unspecified product	Palmitoyltransferase, DHHC domain
AGAP000569	Yes	Yes	No	Yes	Yes	Yes	Yes	protein coding gene	No	AgamP4_X:10,074,944..10,081,330(+)		forkhead box protein P	Fork head domain;Fork head domain conserved site 2;FOXP, coiled-coil domain;Zinc finger C2H2 superfamily;Winged helix DNA-binding domain superfamily
AGAP000570	Yes	Yes	Yes	Yes	Yes	Yes	Yes	protein coding gene	No	AgamP4_X:10,081,696..10,082,373(+)		unspecified product	Transcription activator MBF2
AGAP000571	Yes	Yes	Yes	Yes	Yes	Yes	Yes	protein coding gene	No	AgamP4_X:10,086,467..10,088,342(+)	CLIPC5	CLIP-domain serine protease	Serine proteases, trypsin domain;Peptidase S1A, chymotrypsin family;Peptidase S1, PA clan;Serine proteases, trypsin family, histidine active site;Proteinase, regulatory CLIP domain;Serine proteases, trypsin family, serine active site
AGAP000572	Yes	Yes	Yes	Yes	Yes	Yes	Yes	protein coding gene	No	AgamP4_X:10,094,627..10,096,744(+)	CLIPC10	CLIP-domain serine protease	Serine proteases, trypsin domain;Peptidase S1A, chymotrypsin family;Peptidase S1, PA clan;Serine proteases, trypsin family, histidine active site;Serine proteases, trypsin family, serine active site
AGAP000573	Yes	Yes	Yes	Yes	Yes	Yes	Yes	protein coding gene	No	AgamP4_X:10,098,582..10,104,455(+)	CLIPC4	CLIP-domain serine protease	Serine proteases, trypsin domain;Peptidase S1A, chymotrypsin family;Peptidase S1, PA clan;Serine proteases, trypsin family, histidine active site;Serine proteases, trypsin family, serine active site
AGAP000574	Yes	Yes	Yes	Yes	Yes	Yes	Yes	protein coding gene	No	AgamP4_X:10,097,910..10,121,860(-)		PDGF- and VEGF-related factor 1	PDGF/VEGF domain;Cystine-knot cytokine
AGAP000575	Yes	Yes	Yes	Yes	Yes	Yes	Yes	protein coding gene	No	AgamP4_X:10,126,901..10,132,605(-)		kinesin family member 4/7/21/27	Kinesin motor domain;Kinesin motor domain, conserved site;P-loop containing nucleoside triphosphate hydrolase;Tesmin/TSO1-like CXC domain
AGAP000576	Yes	Yes	No	Yes	Yes	Yes	Yes	protein coding gene	No	AgamP4_X:10,134,874..10,147,215(+)		unspecified product	P-type ATPase, transmembrane domain superfamily;P-type ATPase, cytoplasmic domain N;Transmembrane protein 94
AGAP000577	Yes	Yes	Yes	Yes	Yes	Yes	Yes	protein coding gene	No	AgamP4_X:10,149,405..10,156,525(-)		AMP deaminase	AMP deaminase;Adenosine/AMP deaminase active site;AMP deaminase 2;Metal-dependent hydrolase
AGAP000578	Yes	Yes	Yes	Yes	Yes	Yes	Yes	protein coding gene	No	AgamP4_X:10,167,830..10,174,585(-)		TMC domain-containing protein [Source:UniProtKB/TrEMBL;Acc:A0A1S4G9C4]	TMC domain;Transmembrane channel-like protein
AGAP000579	Yes	Yes	Yes	Yes	Yes	Yes	Yes	protein coding gene	No	AgamP4_X:10,177,677..10,183,088(+)		Niemann-Pick C1 protein	Sterol-sensing domain;Protein patched/dispatched;NPC1-like;Niemann-Pick C1, N-terminal
AGAP000585	Yes	Yes	No	Yes	Yes	Yes	Yes	protein coding gene	No	AgamP4_X:10,385,554..10,492,995(+)		unspecified product	BTB/POZ domain;SKP1/BTB/POZ domain superfamily;Zinc finger C2H2-type;Zinc finger C2H2 superfamily
AGAP000586	Yes	Yes	Yes	Yes	Yes	Yes	Yes	protein coding gene	No	AgamP4_2R:28,522,098..28,524,387(+)		unspecified product	Solute carrier family 3 member 2, N-terminal domain
AGAP000587	Yes	Yes	Yes	Yes	Yes	Yes	Yes	protein coding gene	No	AgamP4_X:10,498,796..10,500,896(+)		unspecified product	Zinc finger C2H2-type;Zinc finger C2H2 superfamily
AGAP000588	Yes	Yes	Yes	Yes	Yes	Yes	Yes	protein coding gene	No	AgamP4_X:10,517,536..10,527,174(+)		unspecified product	N/A
AGAP000589	Yes	Yes	Yes	Yes	Yes	Yes	Yes	protein coding gene	No	AgamP4_X:10,529,328..10,531,473(-)		poly(ADP-ribose) glycohydrolase	Poly(ADP-ribose) glycohydrolase
AGAP000591	Yes	Yes	Yes	Yes	Yes	Yes	Yes	protein coding gene	No	AgamP4_X:10,537,380..10,589,810(+)		decaprenyl-diphosphate synthase subunit 1	Polyprenyl synthetase;Isoprenoid synthase domain superfamily;Polyprenyl synthetase, conserved site
AGAP000592	Yes	Yes	No	Yes	Yes	Yes	Yes	protein coding gene	No	AgamP4_X:10,596,157..10,605,795(+)		unspecified product	Centrosome and spindle pole associated protein 1
AGAP000594	Yes	Yes	Yes	Yes	Yes	Yes	Yes	protein coding gene	No	AgamP4_X:10,643,530..10,645,160(+)		unspecified product	Cyclic nucleotide-binding-like;Cyclic nucleotide-binding domain-containing protein 1/2
AGAP000595	Yes	Yes	Yes	Yes	Yes	Yes	Yes	protein coding gene	No	AgamP4_X:10,645,005..10,653,152(-)		lysophosphatidylcholine acyltransferase 2B	Phospholipid/glycerol acyltransferase;EF-hand domain pair;Lysophosphatidylcholine acyltransferase LPCAT1-like
AGAP000596	Yes	Yes	Yes	Yes	Yes	Yes	Yes	protein coding gene	No	AgamP4_X:10,653,670..10,671,973(-)		lysophosphatidylcholine acyltransferase / lyso-PAF acetyltransferase	EF-hand domain;Phospholipid/glycerol acyltransferase;EF-hand domain pair;Lysophosphatidylcholine acyltransferase LPCAT1-like
AGAP000597	Yes	Yes	Yes	Yes	Yes	Yes	Yes	protein coding gene	No	AgamP4_X:10,674,507..10,675,769(+)		DNA cross-link repair 1C protein	DNA repair metallo-beta-lactamase;Ribonuclease Z/Hydroxyacylglutathione hydrolase-like
AGAP000598	Yes	Yes	Yes	Yes	Yes	Yes	Yes	protein coding gene	No	AgamP4_X:10,676,545..10,677,731(-)		scaffold protein Nfu/NifU	NIF system FeS cluster assembly, NifU, C-terminal;Scaffold protein Nfu/NifU, N-terminal;Fe-S cluster assembly domain superfamily;Scaffold protein Nfu/NifU, N-terminal domain superfamily
AGAP000599	Yes	Yes	Yes	Yes	Yes	Yes	Yes	protein coding gene	No	AgamP4_X:10,680,100..10,681,876(-)		XK-related protein	XK-related protein
AGAP000601	Yes	Yes	Yes	Yes	Yes	Yes	Yes	protein coding gene	No	AgamP4_X:10,691,053..10,696,918(+)		LRRNT domain-containing protein [Source:UniProtKB/TrEMBL;Acc:Q7QFP4]	Leucine-rich repeat N-terminal domain;Leucine-rich repeat;Leucine-rich repeat, typical subtype
AGAP000602	Yes	Yes	Yes	Yes	Yes	Yes	Yes	protein coding gene	No	AgamP4_X:10,709,494..10,717,506(-)	Vps15	vacuolar protein sorting 15	Protein kinase domain;WD40 repeat;Serine/threonine-protein kinase, active site;Protein kinase-like domain superfamily;Armadillo-type fold;WD40-repeat-containing domain superfamily;Serine/threonine-protein kinase Vps15-like
AGAP000603	Yes	Yes	Yes	Yes	Yes	Yes	Yes	protein coding gene	No	AgamP4_X:10,719,350..10,720,140(-)		unspecified product	N/A
AGAP000604	Yes	Yes	Yes	Yes	Yes	Yes	Yes	protein coding gene	No	AgamP4_X:10,721,571..10,722,556(+)		unspecified product	N/A
AGAP000605	Yes	Yes	Yes	Yes	Yes	Yes	Yes	protein coding gene	No	AgamP4_X:10,822,501..10,823,703(+)		unspecified product	N/A
AGAP000606	Yes	Yes	Yes	Yes	Yes	Yes	Yes	protein coding gene	No	AgamP4_X:10,901,697..11,119,628(+)	GPRNNA19	putative GPCR class a orphan receptor 19	G protein-coupled receptor, rhodopsin-like;GPCR, rhodopsin-like, 7TM
AGAP000607	Yes	Yes	Yes	Yes	Yes	Yes	Yes	protein coding gene	No	AgamP4_X:11,074,196..11,075,470(-)	SG1c	salivary gland protein 1-like 3	N/A
AGAP000609	Yes	Yes	Yes	Yes	Yes	Yes	Yes	protein coding gene	No	AgamP4_X:11,075,755..11,077,052(+)	SG1e	salivary gland protein 1-like 5	N/A
AGAP000610	Yes	Yes	Yes	Yes	Yes	Yes	Yes	protein coding gene	No	AgamP4_X:11,077,270..11,078,705(+)	SG1f	salivary gland protein 1-like 6	N/A
AGAP000611	Yes	Yes	Yes	Yes	Yes	Yes	Yes	protein coding gene	No	AgamP4_X:11,078,946..11,080,334(+)	SG1d	salivary gland protein 1-like 4	N/A
AGAP000612	Yes	Yes	No	Yes	Yes	Yes	Yes	protein coding gene	No	AgamP4_X:11,082,821..11,084,194(+)	SG1	salivary gland protein 1	N/A
AGAP000614	Yes	Yes	Yes	Yes	Yes	Yes	Yes	protein coding gene	No	AgamP4_X:11,189,391..11,197,861(-)		unspecified product	Ras-like guanine nucleotide exchange factor, N-terminal;Ras guanine-nucleotide exchange factors catalytic domain;Ras-like guanine nucleotide exchange factor;Ras guanine nucleotide exchange factor domain superfamily
AGAP000615	Yes	Yes	Yes	Yes	Yes	Yes	Yes	protein coding gene	No	AgamP4_X:11,201,946..11,207,166(+)		unspecified product	Sel1-like repeat
AGAP000616	Yes	Yes	Yes	Yes	Yes	Yes	Yes	protein coding gene	No	AgamP4_X:11,207,345..11,209,451(-)	Rpt5	26S proteasome regulatory subunit T5	AAA+ ATPase domain;ATPase, AAA-type, core;ATPase, AAA-type, conserved site;26S proteasome regulatory subunit P45-like;P-loop containing nucleoside triphosphate hydrolase;Proteasomal ATPase OB C-terminal domain;26S Proteasome regulatory subunit 6A;AAA ATPase, AAA+ lid domain
AGAP000617	Yes	Yes	Yes	Yes	Yes	Yes	Yes	protein coding gene	No	AgamP4_X:11,211,422..11,214,690(+)		dual specificity phosphatase	Dual specificity phosphatase, catalytic domain;Tyrosine-specific protein phosphatases domain;Protein-tyrosine phosphatase, active site;Dual specificity protein phosphatase domain;Protein-tyrosine phosphatase-like;Phosphatidylglycerophosphatase and protein-tyrosine phosphatase 1;Phosphatidylglycerophosphatase and protein-tyrosine phosphatase 1-like
AGAP000618	Yes	Yes	Yes	Yes	Yes	Yes	Yes	protein coding gene	No	AgamP4_X:11,214,673..11,215,716(-)		succinate dehydrogenase (ubiquinone) membrane anchor subunit	Succinate dehydrogenase [ubiquinone] cytochrome b small subunit, CybS
AGAP000619	Yes	Yes	Yes	Yes	Yes	Yes	Yes	protein coding gene	No	AgamP4_X:11,219,567..11,226,294(+)		inhibitor of growth protein 3	Zinc finger, PHD-type;Zinc finger, FYVE/PHD-type;Zinc finger, PHD-type, conserved site;Zinc finger, PHD-finger;Inhibitor of growth protein, N-terminal histone-binding;ING family;Inhibitor of growth protein 3;ING3, PHD domain
AGAP000620	Yes	Yes	Yes	Yes	Yes	Yes	Yes	protein coding gene	No	AgamP4_X:11,226,418..11,237,469(-)		unspecified product	Centrosomal protein CEP162-like
AGAP000621	Yes	Yes	Yes	Yes	Yes	Yes	Yes	protein coding gene	No	AgamP4_X:11,233,957..11,236,530(+)		carboxypeptidase A1	Peptidase M14, carboxypeptidase A;Carboxypeptidase, activation peptide
AGAP000622	Yes	Yes	Yes	Yes	Yes	Yes	Yes	protein coding gene	No	AgamP4_X:11,240,599..11,252,784(+)		unspecified product	5-formyltetrahydrofolate cyclo-ligase;NagB/RpiA transferase-like
AGAP000623	Yes	Yes	No	Yes	Yes	Yes	Yes	protein coding gene	No	AgamP4_X:11,254,493..11,258,406(-)		DNA ligase 4	DNA ligase, ATP-dependent;BRCT domain;DNA ligase, ATP-dependent, N-terminal;DNA ligase, ATP-dependent, C-terminal;DNA ligase, ATP-dependent, central;Nucleic acid-binding, OB-fold;DNA ligase IV domain;DNA ligase 4;BRCT domain superfamily;DNA ligase, ATP-dependent, N-terminal domain superfamily;DNA Ligase 4, adenylation domain
AGAP000624	Yes	Yes	No	Yes	Yes	Yes	Yes	protein coding gene	No	AgamP4_X:11,260,581..11,262,080(+)		unspecified product	Bublin coiled-coil protein-like, eukaryota
AGAP000625	Yes	Yes	No	No	No	Yes	Yes	protein coding gene	No	AgamP4_X:11,263,541..11,267,788(+)	Vps4	vacuolar protein sorting 4	AAA+ ATPase domain;ATPase, AAA-type, core;ATPase, AAA-type, conserved site;MIT domain;Vps4 oligomerisation, C-terminal;P-loop containing nucleoside triphosphate hydrolase;Vacuolar protein sorting-associated protein 4;MIT domain superfamily;AAA ATPase, AAA+ lid domain;Vacuolar protein sorting-associated protein 4, MIT domain
AGAP000626	Yes	Yes	No	Yes	Yes	Yes	Yes	protein coding gene	No	AgamP4_X:11,272,254..11,279,562(-)		Vesicle-associated membrane protein-associated protein B	Major sperm protein (MSP) domain;PapD-like superfamily;Vesicle-associated membrane-protein-associated protein
AGAP000627	Yes	Yes	Yes	Yes	Yes	Yes	Yes	protein coding gene	No	AgamP4_X:11,283,576..11,289,116(+)		casein kinase 1, alpha	Protein kinase domain;Serine/threonine-protein kinase, active site;Protein kinase-like domain superfamily;Protein kinase, ATP binding site
AGAP000628	Yes	Yes	No	Yes	Yes	Yes	Yes	protein coding gene	No	AgamP4_X:11,306,055..11,306,765(+)		unspecified product	Tudor domain
AGAP000629	Yes	Yes	Yes	Yes	Yes	Yes	Yes	protein coding gene	No	AgamP4_X:11,320,011..11,330,701(-)		NRF domain-containing protein [Source:UniProtKB/TrEMBL;Acc:A0A1S4G9H5]	Acyltransferase 3 domain;Nose resistant-to-fluoxetine protein, N-terminal
AGAP000630	Yes	Yes	Yes	Yes	Yes	Yes	Yes	protein coding gene	No	AgamP4_X:11,333,852..11,356,450(-)		unspecified product	cDENN domain;dDENN domain;uDENN domain;Tripartite DENN domain;MAP kinase-activating death domain protein
AGAP000631	Yes	Yes	Yes	Yes	Yes	Yes	Yes	protein coding gene	No	AgamP4_X:11,356,530..11,363,878(-)		integrator complex subunit 6	von Willebrand factor, type A;INTS6/SAGE1/DDX26B/CT45, C-terminal;von Willebrand factor A-like domain superfamily
AGAP000633	Yes	Yes	Yes	Yes	Yes	Yes	Yes	protein coding gene	No	AgamP4_X:11,369,793..11,372,923(+)		unspecified product	T-complex 11
AGAP000634	Yes	Yes	Yes	Yes	Yes	Yes	Yes	protein coding gene	No	AgamP4_X:11,376,080..11,379,532(-)		Regulator of telomere elongation helicase 1 homolog [Source:UniProtKB/Swiss-Prot;Acc:Q7QEI1]	Helicase-like, DEXD box c2 type;ATP-dependent helicase, C-terminal;DEAD2;ATP-dependent helicase Rad3/Chl1-like;Helicase superfamily 1/2, ATP-binding domain, DinG/Rad3-type;P-loop containing nucleoside triphosphate hydrolase;Regulator of telomere elongation helicase 1;Helicase superfamily 1/2, DinG/Rad3-like
AGAP000635	Yes	Yes	Yes	Yes	Yes	Yes	Yes	protein coding gene	No	AgamP4_X:11,387,007..11,398,007(+)		SEC7 domain-containing protein [Source:UniProtKB/TrEMBL;Acc:A0A1S4G9F5]	Sec7 domain;Sec7, C-terminal;Armadillo-type fold
AGAP000636	Yes	Yes	No	Yes	Yes	Yes	Yes	protein coding gene	No	AgamP4_X:11,399,850..11,401,696(+)		unspecified product	N/A
AGAP000637	Yes	Yes	No	Yes	Yes	Yes	Yes	protein coding gene	No	AgamP4_X:11,405,508..11,412,854(+)		solute carrier family 6 (neurotransmitter transporter, amino acid/orphan)	Sodium:neurotransmitter symporter;Sodium:neurotransmitter symporter superfamily
AGAP000638	Yes	Yes	No	Yes	Yes	Yes	Yes	protein coding gene	No	AgamP4_X:11,413,427..11,414,988(+)		unspecified product	Pheromone/general odorant binding protein;Pheromone/general odorant binding protein superfamily
AGAP000639	Yes	Yes	No	Yes	Yes	Yes	Yes	protein coding gene	No	AgamP4_X:11,415,445..11,488,785(-)		tRNA dimethylallyltransferase	Zinc finger C2H2-type;IPP transferase;Zinc finger, double-stranded RNA binding;P-loop containing nucleoside triphosphate hydrolase;Zinc finger C2H2 superfamily;Dimethylallyltransferase
AGAP000640	Yes	Yes	No	Yes	Yes	Yes	Yes	protein coding gene	No	AgamP4_X:11,416,806..11,417,810(+)	OBP33	odorant-binding protein 33	Pheromone/general odorant binding protein;Pheromone/general odorant binding protein superfamily
AGAP000641	Yes	Yes	No	Yes	Yes	Yes	Yes	protein coding gene	No	AgamP4_X:11,419,447..11,420,382(-)	OBP34	odorant-binding protein 34	Pheromone/general odorant binding protein;Pheromone/general odorant binding protein superfamily
AGAP000642	Yes	Yes	Yes	Yes	Yes	Yes	Yes	protein coding gene	No	AgamP4_X:11,422,726..11,423,559(-)	OBP35	odorant-binding protein 35	Pheromone/general odorant binding protein;Pheromone/general odorant binding protein superfamily
AGAP000643	Yes	Yes	Yes	Yes	Yes	Yes	Yes	protein coding gene	No	AgamP4_X:11,426,182..11,427,015(-)	OBP36	odorant-binding protein 36	Pheromone/general odorant binding protein;Pheromone/general odorant binding protein superfamily
AGAP000644	Yes	Yes	No	Yes	Yes	Yes	Yes	protein coding gene	No	AgamP4_X:11,428,745..11,429,680(-)	OBP37	odorant-binding protein 37	Pheromone/general odorant binding protein;Pheromone/general odorant binding protein superfamily
AGAP000646	Yes	Yes	Yes	Yes	Yes	Yes	Yes	protein coding gene	No	AgamP4_X:11,508,185..11,526,881(-)		Myc proto-oncogene protein	Myc-type, basic helix-loop-helix (bHLH) domain;Helix-loop-helix DNA-binding domain superfamily
AGAP000647	No	No	No	No	No	No	No	protein coding gene	No	AgamP4_X:11,531,739..11,532,150(+)		unspecified product	Chitin binding domain;Chitin binding domain superfamily
AGAP000648	Yes	Yes	No	Yes	Yes	Yes	Yes	protein coding gene	No	AgamP4_X:11,593,690..11,595,622(+)		unspecified product	CS domain;HSP20-like chaperone;NudC domain-containing protein 1
AGAP000649	Yes	Yes	Yes	Yes	Yes	Yes	Yes	protein coding gene	No	AgamP4_X:11,597,718..11,599,288(-)		epimerase	NAD-dependent epimerase/dehydratase;Epimerase family protein SDR39U1;Domain of unknown function DUF1731;NAD(P)-binding domain superfamily
AGAP000650	Yes	Yes	No	Yes	Yes	Yes	Yes	protein coding gene	No	AgamP4_X:11,651,485..11,653,404(-)		ribonucleases P/MRP protein subunit RPP40	Ribonuclease P protein subunit Rpp40
AGAP000651	Yes	Yes	Yes	Yes	Yes	Yes	Yes	protein coding gene	No	AgamP4_X:11,655,373..11,664,337(-)	Actin5C	Actin-5C [Source:UniProtKB/Swiss-Prot;Acc:P84185]	Actin family;Actin, conserved site;Actin/actin-like conserved site;ATPase, nucleotide binding domain
AGAP000652	Yes	Yes	Yes	Yes	Yes	Yes	Yes	protein coding gene	No	AgamP4_X:11,675,679..11,680,429(-)	mRpL38	39S ribosomal protein L38, mitochondrial	Phosphatidylethanolamine-binding protein;Phosphatidylethanolamine-binding protein, eukaryotic;PEBP-like superfamily
AGAP000653	Yes	Yes	No	Yes	Yes	Yes	Yes	protein coding gene	No	AgamP4_X:11,681,941..11,688,861(-)		xenotropic and polytropic retrovirus receptor 1	SPX domain;EXS, C-terminal
AGAP000654	Yes	Yes	Yes	Yes	Yes	Yes	Yes	protein coding gene	No	AgamP4_X:11,692,557..11,695,719(+)	RpS30	40S ribosomal protein S30 [Source:UniProtKB/TrEMBL;Acc:Q7QEH2]	Ubiquitin-like domain;Ribosomal protein S30;Ubiquitin-like domain superfamily
AGAP000655	Yes	Yes	Yes	Yes	Yes	Yes	Yes	protein coding gene	No	AgamP4_X:11,703,114..11,704,270(-)	RpS14-1	40S ribosomal protein S14a [Source:UniProtKB/Swiss-Prot;Acc:Q7QEH1]	Ribosomal protein S11;Ribosomal S11, conserved site
AGAP000656	Yes	Yes	Yes	Yes	Yes	Yes	Yes	protein coding gene	No	AgamP4_X:11,705,823..11,708,634(+)		Polypeptide N-acetylgalactosaminyltransferase [Source:UniProtKB/TrEMBL;Acc:Q7QEH0]	Ricin B, lectin domain;Glycosyltransferase 2-like;Nucleotide-diphospho-sugar transferases;Ricin B-like lectins;N-acetylgalactosaminyltransferase
AGAP000657	Yes	Yes	No	Yes	Yes	Yes	Yes	protein coding gene	No	AgamP4_X:11,718,049..11,720,785(+)		amiloride-sensitive sodium channel	Epithelial sodium channel
AGAP000658	Yes	Yes	Yes	Yes	Yes	Yes	Yes	protein coding gene	No	AgamP4_X:11,721,416..11,728,048(-)		putative growth hormone releasing hormone receptor 3	G protein-coupled receptor, rhodopsin-like;Neuromedin U receptor;GPCR, rhodopsin-like, 7TM
AGAP000659	Yes	Yes	Yes	Yes	Yes	Yes	Yes	protein coding gene	No	AgamP4_X:11,732,235..11,748,297(-)		unspecified product	Immunoglobulin subtype 2;Immunoglobulin subtype;Fibronectin type III;Immunoglobulin-like domain;Immunoglobulin I-set;Fibronectin type III superfamily;Immunoglobulin-like domain superfamily
AGAP000660	Yes	Yes	Yes	Yes	Yes	Yes	Yes	protein coding gene	No	AgamP4_X:11,750,672..11,754,643(+)		TMF_TATA_bd domain-containing protein [Source:UniProtKB/TrEMBL;Acc:A0A1S4G9P7]	TATA element modulatory factor 1, TATA binding;TATA element modulatory factor 1 DNA binding
AGAP000662	Yes	Yes	Yes	Yes	Yes	Yes	Yes	protein coding gene	No	AgamP4_X:11,758,081..11,772,470(+)		forkhead box protein K	Forkhead-associated (FHA) domain;Fork head domain;SMAD/FHA domain superfamily;Fork head domain conserved site1;Fork head domain conserved site 2;Winged helix DNA-binding domain superfamily
AGAP000663	Yes	Yes	No	Yes	Yes	Yes	Yes	protein coding gene	No	AgamP4_X:11,777,602..11,803,269(-)		unspecified product	SLC41A/MgtE, integral membrane domain;SLC41A/MgtE divalent cation transporters, integral membrane domain superfamily;SLC41A divalent cation transporter
AGAP000666	Yes	Yes	Yes	Yes	Yes	Yes	Yes	protein coding gene	No	AgamP4_X:11,804,663..11,808,611(+)		ubiquitin carboxyl-terminal hydrolase 16/45	Peptidase C19, ubiquitin carboxyl-terminal hydrolase;Zinc finger, UBP-type;Ubiquitin specific protease, conserved site;Ubiquitin specific protease domain;Papain-like cysteine peptidase superfamily
AGAP000667	Yes	Yes	No	Yes	Yes	Yes	Yes	protein coding gene	No	AgamP4_X:11,813,478..11,825,026(+)		D1-like dopamine receptor 2 [Source:UniProtKB/TrEMBL;Acc:A0A1W5KQ45]	G protein-coupled receptor, rhodopsin-like;Adrenoceptor family;GPCR, rhodopsin-like, 7TM
AGAP000668	Yes	Yes	Yes	Yes	Yes	Yes	Yes	protein coding gene	No	AgamP4_X:11,831,653..11,839,157(+)		bromodomain adjacent to zinc finger domain protein 1A	Bromodomain;Zinc finger, PHD-type;Zinc finger, FYVE/PHD-type;WSTF/Acf1/Cbp146;Bromodomain, conserved site;DDT domain;Zinc finger, PHD-finger;WHIM2 domain;Bromodomain-like superfamily;Bromodomain adjacent to zinc finger domain protein 1A, bromodomain
AGAP000669	Yes	Yes	Yes	Yes	Yes	Yes	Yes	protein coding gene	No	AgamP4_X:11,840,406..11,841,085(-)		unspecified product	N/A
AGAP000670	Yes	Yes	Yes	Yes	Yes	Yes	Yes	protein coding gene	No	AgamP4_X:11,842,902..11,843,636(+)		periplasmic divalent cation tolerance protein	Divalent ion tolerance protein, CutA;Nitrogen regulatory PII-like, alpha/beta
AGAP000671	Yes	Yes	Yes	Yes	Yes	Yes	Yes	protein coding gene	No	AgamP4_X:11,847,817..11,854,831(-)		Ras-related protein Rab-10	Small GTPase;Small GTP-binding protein domain;P-loop containing nucleoside triphosphate hydrolase
AGAP000672	Yes	Yes	Yes	Yes	Yes	Yes	Yes	protein coding gene	No	AgamP4_X:11,856,358..11,875,562(-)		Obg-like ATPase 1 [Source:UniProtKB/TrEMBL;Acc:Q7QEG0]	TGS;Ribosome-binding ATPase YchF/Obg-like ATPase 1;GTP binding domain;TGS-like;YchF, C-terminal domain;P-loop containing nucleoside triphosphate hydrolase;OBG-type guanine nucleotide-binding (G) domain;YchF, N-terminal
AGAP000673	Yes	Yes	Yes	Yes	Yes	Yes	Yes	protein coding gene	No	AgamP4_X:11,915,871..11,945,335(-)		unspecified product	Zinc finger C2H2-type;Zinc finger C2H2 superfamily
AGAP000674	Yes	Yes	Yes	Yes	Yes	Yes	Yes	protein coding gene	No	AgamP4_X:12,009,181..12,017,097(-)		transcription factor Sp, invertebrate	Zinc finger C2H2-type;Zinc finger C2H2 superfamily
AGAP000675	Yes	Yes	Yes	Yes	Yes	Yes	Yes	protein coding gene	No	AgamP4_X:12,037,003..12,060,602(-)		uncharacterized protein FAM107B	FAM107
AGAP000676	Yes	Yes	Yes	Yes	Yes	Yes	Yes	protein coding gene	No	AgamP4_X:12,063,999..12,072,385(+)		unspecified product	Armadillo-type fold;THADA/TRM732, DUF2428
AGAP000678	Yes	Yes	Yes	Yes	Yes	Yes	Yes	protein coding gene	No	AgamP4_X:12,106,376..12,113,232(+)		WD repeat-containing protein 68	WD40 repeat;WD40 repeat, conserved site;WD40-repeat-containing domain superfamily;WD repeat-containing protein DCAF7-like
AGAP000679	Yes	Yes	Yes	Yes	Yes	Yes	Yes	protein coding gene	No	AgamP4_X:12,117,415..12,119,423(+)		Aminoacylase [Source:UniProtKB/TrEMBL;Acc:Q7QEF5]	Peptidase M20;N-acyl-L-amino-acid amidohydrolase;Peptidase M20, dimerisation domain;Bacterial exopeptidase dimerisation domain
AGAP000680	Yes	Yes	Yes	Yes	Yes	Yes	Yes	protein coding gene	No	AgamP4_X:12,119,404..12,120,175(-)		unspecified product	Adenylyl cyclase CyaB;CYTH domain;CYTH-like domain superfamily
AGAP000681	Yes	Yes	Yes	Yes	Yes	Yes	Yes	protein coding gene	No	AgamP4_X:12,124,481..12,125,898(+)		tRNA:m4X modification enzyme	Methyltransferase TRM13;Zinc finger, CCCH-type, TRM13;TRM13/UPF0224 family, U11-48K-like CHHC zinc finger domain;tRNA:m(4)X modification enzyme Trm13
AGAP000682	Yes	Yes	Yes	Yes	Yes	Yes	Yes	protein coding gene	No	AgamP4_X:12,128,805..12,130,244(-)		MAX-like protein X	Myc-type, basic helix-loop-helix (bHLH) domain;Max-like protein X;Helix-loop-helix DNA-binding domain superfamily
AGAP000684	Yes	Yes	Yes	Yes	Yes	Yes	Yes	protein coding gene	No	AgamP4_X:12,134,321..12,149,887(+)		unspecified product	Zinc finger, CCCH-type;Zinc finger, RING-type;Zinc finger, CCCH-type superfamily;Unkempt, zinc finger domain 1;RING finger protein Unkempt-like
AGAP000685	Yes	Yes	No	Yes	Yes	Yes	Yes	protein coding gene	No	AgamP4_X:12,160,745..12,170,945(-)		unspecified product	EGF-type aspartate/asparagine hydroxylation site;Sushi/SCR/CCP domain;EGF-like domain;Pentraxin-related;Laminin G domain;EGF-like calcium-binding domain;von Willebrand factor, type A;HYR domain;Growth factor receptor cysteine-rich domain superfamily;Tyrosine-protein kinase ephrin type A/B receptor-like;Concanavalin A-like lectin/glucanase domain superfamily;Sushi/SCR/CCP superfamily;von Willebran…
AGAP000686	Yes	Yes	Yes	Yes	Yes	Yes	Yes	protein coding gene	No	AgamP4_X:12,173,926..12,183,007(+)		unspecified product	Tetratricopeptide-like helical domain superfamily;Tetratricopeptide repeat;WD40-repeat-containing domain superfamily
AGAP000687	Yes	Yes	Yes	Yes	Yes	Yes	Yes	protein coding gene	No	AgamP4_X:12,281,540..12,300,993(+)		unspecified product	Triacylglycerol lipase family;Lipase;Alpha/Beta hydrolase fold
AGAP000688	Yes	Yes	Yes	Yes	Yes	Yes	Yes	protein coding gene	No	AgamP4_X:12,342,556..12,413,291(+)		unspecified product	Alpha carbonic anhydrase domain;Carbonic anhydrase, alpha-class;Alpha carbonic anhydrase domain superfamily;Carbonic anhydrase-related protein X/XI
AGAP000689	Yes	Yes	Yes	Yes	Yes	Yes	Yes	protein coding gene	No	AgamP4_X:12,426,459..12,428,308(-)		unspecified product	N/A
AGAP000690	Yes	Yes	Yes	Yes	Yes	Yes	Yes	protein coding gene	No	AgamP4_X:12,430,903..12,431,759(-)		unspecified product	N/A
AGAP000691	Yes	Yes	Yes	Yes	Yes	Yes	Yes	protein coding gene	No	AgamP4_X:12,435,496..12,436,530(-)		unspecified product	N/A
AGAP000692	Yes	Yes	Yes	Yes	Yes	Yes	Yes	protein coding gene	No	AgamP4_X:12,437,473..12,438,077(-)	CEC2	cecropin anti-microbial peptide	Cecropin;Cecropin, insect
AGAP000693	Yes	Yes	No	Yes	Yes	Yes	Yes	protein coding gene	No	AgamP4_X:12,440,533..12,441,132(-)	CEC1	cecropin anti-microbial peptide	Cecropin;Cecropin, insect
AGAP000694	Yes	Yes	Yes	Yes	Yes	Yes	Yes	protein coding gene	No	AgamP4_X:12,442,187..12,442,754(+)	CecB	Cecropin-B [Source:UniProtKB/Swiss-Prot;Acc:Q8MUF4]	Cecropin;Cecropin, insect
AGAP000695	Yes	Yes	Yes	Yes	Yes	Yes	Yes	protein coding gene	No	AgamP4_X:12,443,121..12,459,642(-)		unspecified product	N/A
AGAP000696	Yes	Yes	Yes	Yes	Yes	Yes	Yes	protein coding gene	No	AgamP4_X:12,474,719..12,486,013(-)		unspecified product	N/A
AGAP000697	Yes	Yes	Yes	Yes	Yes	Yes	Yes	protein coding gene	No	AgamP4_X:12,519,279..12,536,726(+)		unspecified product	N/A
AGAP000698	Yes	Yes	Yes	Yes	Yes	Yes	Yes	protein coding gene	No	AgamP4_X:12,541,162..12,542,852(+)		unspecified product	Molybdenum cofactor sulfurase, C-terminal;MOSC, N-terminal beta barrel;Pyruvate kinase-like, insert domain superfamily
AGAP000699	Yes	Yes	Yes	Yes	Yes	Yes	Yes	protein coding gene	No	AgamP4_X:12,542,784..12,546,434(-)		unspecified product	Molybdenum cofactor sulfurase, C-terminal;MOSC, N-terminal beta barrel;Pyruvate kinase-like, insert domain superfamily
AGAP000700	Yes	Yes	Yes	Yes	Yes	Yes	Yes	protein coding gene	No	AgamP4_X:12,548,888..12,556,851(+)	Vamp7	Vesicle-associated membrane protein 7	Synaptobrevin;Longin domain;Longin-like domain superfamily;v-SNARE, coiled-coil homology domain
AGAP000702	Yes	Yes	Yes	Yes	Yes	Yes	Yes	protein coding gene	No	AgamP4_X:12,561,091..12,573,050(+)		unspecified product	Otopetrin
AGAP000703	Yes	Yes	Yes	Yes	Yes	Yes	Yes	protein coding gene	No	AgamP4_X:12,575,442..12,617,811(+)		unspecified product	Otopetrin
AGAP000704	Yes	Yes	No	Yes	Yes	Yes	Yes	protein coding gene	No	AgamP4_X:12,620,865..12,623,732(-)		cell cycle control protein 50A	CDC50/LEM3 family;Cell cycle control protein 50A
AGAP000705	Yes	Yes	Yes	Yes	Yes	Yes	Yes	protein coding gene	No	AgamP4_X:12,629,143..12,630,245(-)		protein DJ-1	DJ-1/PfpI;Protein/nucleic acid deglycase DJ-1;Class I glutamine amidotransferase-like
AGAP000706	Yes	Yes	Yes	Yes	Yes	Yes	Yes	protein coding gene	No	AgamP4_X:12,641,186..12,641,809(+)		unspecified product	TRM13/UPF0224 family, U11-48K-like CHHC zinc finger domain;Zinc finger C2H2 superfamily
AGAP000707	Yes	Yes	Yes	Yes	Yes	Yes	Yes	protein coding gene	No	AgamP4_X:12,652,574..12,674,376(+)		PWWP domain-containing protein [Source:UniProtKB/TrEMBL;Acc:A0A1S4GAE2]	PWWP domain;Methyl-CpG DNA binding;Methyl-CpG-binding domain protein 5/6
AGAP000708	Yes	Yes	Yes	Yes	Yes	Yes	Yes	protein coding gene	No	AgamP4_X:12,681,512..12,699,139(+)		phosphorylase kinase alpha/beta subunit	Phosphorylase kinase alpha/beta subunit;Six-hairpin glycosidase superfamily;GH15-like domain;Phosphorylase b kinase regulatory subunit alpha/beta, C-terminal domain
AGAP000711	Yes	Yes	Yes	Yes	Yes	Yes	Yes	protein coding gene	No	AgamP4_X:12,699,879..12,706,943(-)		unspecified product	N/A
AGAP000713	Yes	Yes	Yes	Yes	Yes	Yes	Yes	protein coding gene	No	AgamP4_X:12,726,946..12,743,043(+)		unspecified product	Protein kinase domain;Serine/threonine-protein kinase, active site;Protein kinase-like domain superfamily
AGAP000714	Yes	Yes	Yes	Yes	Yes	Yes	Yes	protein coding gene	No	AgamP4_X:12,757,892..12,760,135(-)	IR7n	ionotropic receptor IR7n	N/A
AGAP000715	Yes	Yes	Yes	Yes	Yes	Yes	Yes	protein coding gene	No	AgamP4_X:12,855,444..12,924,344(-)		carbonic anhydrase-related protein 10	Alpha carbonic anhydrase domain;Carbonic anhydrase, alpha-class;Alpha carbonic anhydrase domain superfamily;Carbonic anhydrase-related protein X/XI
AGAP000717	Yes	Yes	Yes	Yes	Yes	Yes	Yes	protein coding gene	No	AgamP4_X:13,042,228..13,064,106(-)		unspecified product	Major facilitator superfamily;MFS transporter superfamily
AGAP000718	Yes	Yes	Yes	Yes	Yes	Yes	Yes	protein coding gene	No	AgamP4_X:13,057,051..13,066,994(+)		unspecified product	Major facilitator superfamily;MFS transporter superfamily
AGAP000719	Yes	Yes	Yes	Yes	Yes	Yes	Yes	protein coding gene	No	AgamP4_X:13,067,590..13,073,526(-)	Ahcy13	Adenosylhomocysteinase [Source:UniProtKB/Swiss-Prot;Acc:O76757]	Adenosylhomocysteinase-like;S-adenosyl-L-homocysteine hydrolase, NAD binding domain;S-adenosyl-L-homocysteine hydrolase, conserved site;NAD(P)-binding domain superfamily
AGAP000720	Yes	Yes	Yes	Yes	Yes	Yes	Yes	protein coding gene	No	AgamP4_X:13,079,473..13,126,404(+)		neuronal cell adhesion molecule	Immunoglobulin subtype 2;Immunoglobulin subtype;Fibronectin type III;Immunoglobulin-like domain;Immunoglobulin I-set;Neurofascin/L1/NrCAM, C-terminal domain;Fibronectin type III superfamily;Immunoglobulin-like domain superfamily
AGAP000721	Yes	Yes	No	Yes	Yes	Yes	Yes	protein coding gene	No	AgamP4_X:13,133,749..13,137,233(+)		V-type H+-transporting ATPase subunit AC39	ATPase, V0 complex, c/d subunit;ATPase, V0 complex, subunit d;V-type ATP synthase subunit c/d subunit superfamily
AGAP000723	Yes	Yes	Yes	Yes	Yes	Yes	Yes	protein coding gene	No	AgamP4_X:13,140,985..13,153,284(+)		cytoplasmic dynein 1 light intermediate chain 2	Dynein 1 light intermediate chain;Dynein family light intermediate chain;P-loop containing nucleoside triphosphate hydrolase
AGAP000724	Yes	Yes	Yes	Yes	Yes	Yes	Yes	protein coding gene	No	AgamP4_X:13,154,795..13,157,598(-)		unspecified product	N/A
AGAP000725	Yes	Yes	Yes	Yes	Yes	Yes	Yes	protein coding gene	No	AgamP4_X:13,158,747..13,161,245(-)		aryl hydrocarbon receptor interacting protein	FKBP-type peptidyl-prolyl cis-trans isomerase domain;Tetratricopeptide-like helical domain superfamily;Tetratricopeptide repeat 2;Tetratricopeptide repeat;AIP/AIPL1
AGAP000726	Yes	Yes	Yes	Yes	Yes	Yes	Yes	protein coding gene	No	AgamP4_X:13,162,864..13,170,313(-)		unspecified product	SH3-binding 5
AGAP000727	Yes	Yes	Yes	Yes	Yes	Yes	Yes	protein coding gene	No	AgamP4_X:13,173,862..13,232,153(+)		adenylate cyclase 1	Adenylyl cyclase class-3/4/guanylyl cyclase;Adenylate cyclase, conserved domain;Adenylyl cyclase class-4/guanylyl cyclase, conserved site;Nucleotide cyclase;Adenylate cyclase, N-terminal
AGAP000728	Yes	Yes	Yes	Yes	Yes	Yes	Yes	protein coding gene	No	AgamP4_X:13,239,846..13,252,845(+)		wengen	N/A
AGAP000729	No	No	No	No	No	No	No	ncRNA gene	No	AgamP4_X:13,307,468..13,307,540(-)	tRNA-Met	unspecified product	N/A
AGAP000730	No	No	No	No	No	No	No	ncRNA gene	No	AgamP4_X:13,307,851..13,307,922(+)	tRNA-Glu	unspecified product	N/A
AGAP000731	Yes	Yes	Yes	Yes	Yes	Yes	Yes	protein coding gene	No	AgamP4_X:13,369,960..13,398,525(-)		unspecified product	Zinc finger, LIM-type
AGAP000732	Yes	Yes	Yes	Yes	Yes	Yes	Yes	protein coding gene	No	AgamP4_X:13,402,163..13,404,976(-)		Synaptic vesicle protein	Major facilitator, sugar transporter-like;Major facilitator superfamily;Major facilitator superfamily domain;MFS transporter superfamily
AGAP000733	Yes	Yes	Yes	Yes	Yes	Yes	Yes	protein coding gene	No	AgamP4_X:13,411,574..13,414,380(+)		UV excision repair protein RAD23	Ubiquitin-like domain;UV excision repair protein Rad23;UBA-like superfamily;XPC-binding domain;Ubiquitin-associated domain;Ubiquitin-like domain superfamily;XPC-binding domain superfamily
AGAP000734	Yes	Yes	No	Yes	Yes	Yes	Yes	protein coding gene	No	AgamP4_X:13,417,984..13,420,227(+)		unspecified product	Protein of unknown function DUF4779
AGAP000735	Yes	Yes	Yes	Yes	Yes	Yes	Yes	protein coding gene	No	AgamP4_X:13,423,329..13,428,590(-)		histidyl-tRNA synthetase	Anticodon-binding;Histidine-tRNA ligase/ATP phosphoribosyltransferase regulatory subunit;Aminoacyl-tRNA synthetase, class II;Histidine-tRNA ligase;Histidyl-anticodon-binding;Class II Histidinyl-tRNA synthetase (HisRS)-like catalytic core domain;Class II Aminoacyl-tRNA synthetase/Biotinyl protein ligase (BPL) and lipoyl protein ligase (LPL)
AGAP000736	Yes	Yes	Yes	Yes	Yes	Yes	Yes	protein coding gene	No	AgamP4_X:13,431,825..13,433,419(+)		unspecified product	Zinc finger, RING-type;Zinc finger, RING-type, conserved site;RNF141, RING finger, HC subclass
AGAP000737	Yes	Yes	Yes	Yes	Yes	Yes	Yes	protein coding gene	No	AgamP4_X:13,433,513..13,440,589(-)		protein SPT2	Chromatin SPT2
AGAP000738	Yes	Yes	Yes	Yes	Yes	Yes	Yes	protein coding gene	No	AgamP4_X:13,456,591..13,458,906(-)		Suppressor of defective silencing 3 homolog	Sds3-like
AGAP000739	Yes	Yes	Yes	Yes	Yes	Yes	Yes	protein coding gene	No	AgamP4_X:13,489,256..13,490,740(-)	RpS10	40S ribosomal protein S10	Plectin/S10, N-terminal;40S Ribosomal protein S10
AGAP000740	Yes	Yes	Yes	Yes	Yes	Yes	Yes	protein coding gene	No	AgamP4_X:13,495,147..13,516,168(+)		GDP-D-glucose phosphorylase C15orf58 homolog	GDP-L-galactose/GDP-D-glucose phosphorylase;HIT-like superfamily
AGAP000741	Yes	Yes	No	Yes	Yes	Yes	Yes	protein coding gene	No	AgamP4_X:13,494,764..13,501,617(-)		unspecified product	N/A
AGAP000743	Yes	Yes	Yes	Yes	Yes	Yes	Yes	protein coding gene	No	AgamP4_X:13,593,848..13,594,674(+)		unspecified product	N/A
AGAP000744	Yes	Yes	Yes	Yes	Yes	Yes	Yes	protein coding gene	No	AgamP4_X:13,623,465..13,630,984(-)		unspecified product	Insect cuticle protein
AGAP000745	Yes	Yes	Yes	Yes	Yes	Yes	Yes	protein coding gene	No	AgamP4_X:13,655,961..13,668,060(-)		unspecified product	Insect cuticle protein
AGAP000747	Yes	Yes	Yes	Yes	Yes	Yes	Yes	protein coding gene	No	AgamP4_X:13,679,709..13,699,672(+)		mitogen-activated protein kinase kinase kinase 5	Protein kinase domain;Serine/threonine-protein kinase, active site;Protein kinase-like domain superfamily;Sterile alpha motif/pointed domain superfamily;Protein kinase, ATP binding site;MAP3K, TRAFs-binding domain;MAP3K, PH domain
AGAP000748	Yes	Yes	Yes	Yes	Yes	Yes	Yes	protein coding gene	No	AgamP4_X:13,700,537..13,729,423(-)		Muscular protein 20	Calponin repeat;Calponin homology domain;Smooth muscle protein/calponin;CH domain superfamily
AGAP000749	Yes	Yes	Yes	Yes	Yes	Yes	Yes	protein coding gene	No	AgamP4_X:13,712,077..13,714,950(+)		Muscular protein 20	Calponin repeat;Calponin homology domain;Calponin/LIMCH1;Smooth muscle protein/calponin;CH domain superfamily
AGAP000750	Yes	Yes	Yes	Yes	Yes	Yes	Yes	protein coding gene	No	AgamP4_X:13,719,123..13,721,789(+)		unspecified product	Haemolymph juvenile hormone binding
AGAP000751	Yes	Yes	Yes	Yes	Yes	Yes	Yes	protein coding gene	No	AgamP4_X:13,733,034..13,734,170(+)		mitotic spindle assembly checkpoint protein MAD2	HORMA domain;Mitotic spindle checkpoint protein Mad2;HORMA domain superfamily;Mad2-like
AGAP000752	Yes	Yes	Yes	Yes	Yes	Yes	Yes	protein coding gene	No	AgamP4_X:13,735,945..13,736,706(-)		acyl-CoA-binding domain-containing protein 6	Acyl-CoA-binding protein, ACBP;Ankyrin repeat;Acyl-CoA binding protein superfamily;Ankyrin repeat-containing domain superfamily
AGAP000754	Yes	Yes	No	Yes	Yes	Yes	Yes	protein coding gene	No	AgamP4_X:13,740,179..13,748,423(+)		unspecified product	Zinc finger, PHD-type;Zinc finger, FYVE/PHD-type;Zinc finger, PHD-type, conserved site;Zinc finger, PHD-finger;Extended PHD (ePHD) domain
AGAP000755	Yes	Yes	Yes	Yes	Yes	Yes	Yes	protein coding gene	No	AgamP4_X:13,749,445..13,752,366(+)		unspecified product	Zinc finger, LIM-type
AGAP000756	Yes	Yes	Yes	Yes	Yes	Yes	Yes	protein coding gene	No	AgamP4_X:13,752,616..13,764,965(-)		carboxypeptidase M	Peptidase M14, carboxypeptidase A;Carboxypeptidase-like, regulatory domain superfamily
AGAP000757	Yes	Yes	Yes	Yes	Yes	Yes	Yes	protein coding gene	No	AgamP4_X:13,765,206..13,766,963(+)		peptide-O-fucosyltransferase	GDP-fucose protein O-fucosyltransferase;GDP-fucose protein O-fucosyltransferase 2-like
AGAP000758	Yes	Yes	Yes	Yes	Yes	Yes	Yes	protein coding gene	No	AgamP4_X:13,767,197..13,769,847(-)		unspecified product	CALCOCO1/2, zinc finger UBZ1-type
AGAP000759	Yes	Yes	Yes	Yes	Yes	Yes	Yes	protein coding gene	No	AgamP4_X:13,771,893..13,772,921(+)	mRpL32	39S ribosomal protein L32, mitochondrial	Zinc-binding ribosomal protein
AGAP000760	Yes	Yes	Yes	Yes	Yes	Yes	Yes	protein coding gene	No	AgamP4_X:13,773,040..13,774,708(+)		alkylated DNA repair protein alkB homolog 7	Alpha-ketoglutarate-dependent dioxygenase AlkB-like;Alpha-ketoglutarate-dependent dioxygenase alkB homologue 7
AGAP000761	Yes	Yes	Yes	Yes	Yes	Yes	Yes	protein coding gene	No	AgamP4_X:13,784,275..13,785,443(-)	GSTT1	glutathione S-transferase theta class 1	Glutathione S-transferase, N-terminal;Glutathione S-transferase, C-terminal;Glutathione S-transferase, C-terminal-like;Thioredoxin-like superfamily;Glutathione S-transferase, C-terminal domain superfamily;Glutathione S-transferase Theta, N-terminal;Glutathione S-transferase Theta, C-terminal
AGAP000762	Yes	Yes	Yes	Yes	Yes	Yes	Yes	protein coding gene	No	AgamP4_X:13,786,741..13,788,725(-)		unspecified product	N/A
AGAP000763	Yes	Yes	Yes	Yes	Yes	Yes	Yes	protein coding gene	No	AgamP4_X:13,790,899..13,798,582(+)		activin receptor type-2, invertebrate	Ser/Thr protein kinase, TGFB receptor;Protein kinase domain;Serine-threonine/tyrosine-protein kinase, catalytic domain;Serine/threonine-protein kinase, active site;Protein kinase-like domain superfamily;Snake toxin-like superfamily
AGAP000765	Yes	Yes	Yes	Yes	Yes	Yes	Yes	protein coding gene	No	AgamP4_X:13,806,369..13,813,289(-)		unspecified product	Zinc finger C2H2-type;Zinc finger C2H2 superfamily
AGAP000767	Yes	Yes	Yes	Yes	Yes	Yes	Yes	protein coding gene	No	AgamP4_X:13,816,800..13,825,967(-)		membrane-associated progesterone receptor component 2	Cytochrome b5-like heme/steroid binding domain;Cytochrome b5-like heme/steroid binding domain superfamily
AGAP000768	Yes	Yes	Yes	Yes	Yes	Yes	Yes	protein coding gene	No	AgamP4_X:13,831,596..13,843,473(+)		Septin 4 [Source:UniProtKB/TrEMBL;Acc:A0A1S4G9T6]	Septin;P-loop containing nucleoside triphosphate hydrolase;Septin-type guanine nucleotide-binding (G) domain
AGAP000769	Yes	Yes	Yes	Yes	Yes	Yes	Yes	protein coding gene	No	AgamP4_X:13,845,732..13,852,853(-)		unspecified product	SNARE associated Golgi protein;Transmembrane protein 41A/B
AGAP000770	Yes	Yes	Yes	Yes	Yes	Yes	Yes	protein coding gene	No	AgamP4_X:13,856,378..13,859,453(-)		vacuole morphology and inheritance protein 14	Armadillo-type fold;Vacuolar protein 14, C-terminal Fig4-binding domain;Vacuole morphology and inheritance protein 14
AGAP000771	Yes	Yes	Yes	Yes	Yes	Yes	Yes	protein coding gene	No	AgamP4_X:13,860,400..13,861,778(-)		Vacuolar-sorting protein SNF8 [Source:UniProtKB/TrEMBL;Acc:Q7QE89]	ESCRT-2 complex, Snf8;Winged helix DNA-binding domain superfamily;Snf8/Vps36 family
AGAP000772	Yes	Yes	Yes	Yes	Yes	Yes	Yes	protein coding gene	No	AgamP4_X:13,870,127..13,871,264(+)		unspecified product	N/A
AGAP000773	Yes	Yes	Yes	Yes	Yes	Yes	Yes	protein coding gene	No	AgamP4_X:13,876,218..13,890,911(+)		single-minded	PAS domain;PAC motif;Myc-type, basic helix-loop-helix (bHLH) domain;PAS fold-3;PAS fold;PAS domain superfamily;Helix-loop-helix DNA-binding domain superfamily
AGAP000774	Yes	Yes	Yes	Yes	Yes	Yes	Yes	protein coding gene	No	AgamP4_X:13,891,135..13,913,937(-)		PH and SEC7 domain-containing protein	Sec7 domain;PDZ domain;Pleckstrin homology domain, spectrin-type;Pleckstrin homology domain;Sec7 domain superfamily;PDZ superfamily;Pleckstrin homology domain 9
AGAP000776	Yes	Yes	Yes	Yes	Yes	Yes	Yes	protein coding gene	No	AgamP4_X:13,916,245..13,947,138(-)		myosin VI	IQ motif, EF-hand binding site;Myosin head, motor domain;P-loop containing nucleoside triphosphate hydrolase;Myosin VI, cargo binding domain;Class VI myosin, motor domain
AGAP000777	Yes	Yes	Yes	Yes	Yes	Yes	Yes	protein coding gene	No	AgamP4_X:13,948,458..13,949,563(+)		unspecified product	Sds3-like
AGAP000778	Yes	Yes	Yes	Yes	Yes	Yes	Yes	protein coding gene	No	AgamP4_X:13,955,834..13,960,990(-)		unspecified product	Transmembrane protein 181
AGAP000779	Yes	Yes	Yes	Yes	Yes	Yes	Yes	protein coding gene	No	AgamP4_X:13,962,712..13,988,433(-)		zinc finger homeobox protein 1/2	Homeobox domain;Homeobox-like domain superfamily;Zinc finger C2H2-type;Homeobox, conserved site;Zinc finger C2H2 superfamily
AGAP000780	Yes	Yes	Yes	Yes	Yes	Yes	Yes	protein coding gene	No	AgamP4_X:14,238,573..14,239,414(+)		Yippee-like 5	Yippee/Mis18/Cereblon;Yippee domain;Yippee family
AGAP000781	Yes	Yes	Yes	Yes	Yes	Yes	Yes	protein coding gene	No	AgamP4_X:14,239,442..14,240,165(-)		mitochondrial import inner membrane translocase subunit Tim9	Tim10-like;Tim10-like domain superfamily
AGAP000782	Yes	Yes	No	Yes	Yes	Yes	Yes	protein coding gene	No	AgamP4_X:14,242,083..14,243,062(+)		unspecified product	Domain of unknown function DUF4806
AGAP000783	Yes	Yes	Yes	Yes	Yes	Yes	Yes	protein coding gene	No	AgamP4_X:14,245,921..14,266,679(-)		unspecified product	WAPL domain;Armadillo-type fold;Wings apart-like protein, C-terminal;Wings apart-like protein
AGAP000784	Yes	Yes	Yes	Yes	Yes	Yes	Yes	protein coding gene	No	AgamP4_X:14,272,803..14,275,118(+)		abhydrolase domain containing 4	Alpha/beta hydrolase fold-1;Alpha/Beta hydrolase fold
AGAP000785	Yes	Yes	Yes	Yes	Yes	Yes	Yes	protein coding gene	No	AgamP4_X:14,279,661..14,289,825(-)		Synaptic vesicle protein	Major facilitator superfamily;Major facilitator superfamily domain;MFS transporter superfamily
AGAP000786	Yes	Yes	No	Yes	Yes	Yes	Yes	protein coding gene	No	AgamP4_X:14,299,300..14,320,409(+)		ZP domain-containing protein [Source:UniProtKB/TrEMBL;Acc:Q7QE77]	Zona pellucida domain
AGAP000787	Yes	Yes	Yes	Yes	Yes	Yes	Yes	protein coding gene	No	AgamP4_X:14,324,789..14,343,788(+)		unspecified product	C2 domain;HECT domain;WW domain;C2 domain superfamily;HECT, E3 ligase catalytic domain;WW domain superfamily
AGAP000788	Yes	Yes	Yes	Yes	Yes	Yes	Yes	protein coding gene	No	AgamP4_X:14,350,502..14,378,667(-)		unspecified product	Zona pellucida domain
AGAP000789	Yes	Yes	No	Yes	Yes	Yes	Yes	protein coding gene	No	AgamP4_X:14,362,530..14,366,368(+)		unspecified product	Glycoside hydrolase family 18, catalytic domain;Chitinase II;Glycoside hydrolase superfamily
AGAP000790	Yes	Yes	Yes	Yes	Yes	Yes	Yes	protein coding gene	No	AgamP4_X:14,390,947..14,393,982(-)		unspecified product	Calycin
AGAP000791	Yes	Yes	Yes	Yes	Yes	Yes	Yes	protein coding gene	No	AgamP4_X:14,411,709..14,416,243(-)		Tango10	BTB/POZ domain;SKP1/BTB/POZ domain superfamily;BTB/Kelch-associated
AGAP000792	Yes	Yes	Yes	Yes	Yes	Yes	Yes	protein coding gene	No	AgamP4_X:14,419,729..14,437,787(+)		Adenosylhomocysteinase [Source:UniProtKB/TrEMBL;Acc:Q7QE71]	Adenosylhomocysteinase-like;S-adenosyl-L-homocysteine hydrolase, NAD binding domain;S-adenosyl-L-homocysteine hydrolase, conserved site;NAD(P)-binding domain superfamily
AGAP000793	Yes	Yes	Yes	Yes	Yes	Yes	Yes	protein coding gene	No	AgamP4_X:14,439,438..14,439,960(-)		unspecified product	Protein of unknown function DUF4528
AGAP000794	Yes	Yes	Yes	Yes	Yes	Yes	Yes	protein coding gene	No	AgamP4_X:14,441,808..14,444,177(-)		NADH dehydrogenase (ubiquinone) Fe-S protein 2	NADH-quinone oxidoreductase, subunit D;NAD(P)H-quinone oxidoreductase subunit D/H;[NiFe]-hydrogenase, large subunit
AGAP000795	Yes	Yes	Yes	Yes	Yes	Yes	Yes	protein coding gene	No	AgamP4_X:14,461,512..14,527,163(-)		unspecified product	Major facilitator superfamily;MFS transporter superfamily
AGAP000797	Yes	Yes	Yes	Yes	Yes	Yes	Yes	protein coding gene	No	AgamP4_X:14,561,359..14,580,979(+)		unspecified product	HECT domain;WW domain;E3 ubiquitin-protein ligase, SMURF1 type;HECT, E3 ligase catalytic domain;WW domain superfamily;E3 ubiquitin-protein ligase HECW1, helical box domain
AGAP000798	Yes	Yes	Yes	Yes	Yes	Yes	Yes	protein coding gene	No	AgamP4_X:14,600,558..14,612,683(-)		unspecified product	Ionotropic glutamate receptor;Ionotropic glutamate receptor, metazoa;Receptor, ligand binding region;Ionotropic glutamate receptor, L-glutamate and glycine-binding domain;Periplasmic binding protein-like I
AGAP000801	Yes	Yes	Yes	Yes	Yes	Yes	Yes	protein coding gene	No	AgamP4_X:14,618,213..14,735,179(-)		unspecified product	Ionotropic glutamate receptor;Ionotropic glutamate receptor, metazoa;Receptor, ligand binding region;Ionotropic glutamate receptor, L-glutamate and glycine-binding domain;Periplasmic binding protein-like I
AGAP000803	Yes	Yes	No	Yes	Yes	Yes	Yes	protein coding gene	No	AgamP4_X:14,738,910..14,744,732(+)		ionotropic receptor GLURIIa	Ionotropic glutamate receptor;Ionotropic glutamate receptor, metazoa;Receptor, ligand binding region;Ionotropic glutamate receptor, L-glutamate and glycine-binding domain;Periplasmic binding protein-like I
AGAP000804	Yes	Yes	Yes	Yes	Yes	Yes	Yes	protein coding gene	No	AgamP4_X:14,745,061..14,754,065(-)		unspecified product	N/A
AGAP000805	Yes	Yes	Yes	Yes	Yes	Yes	Yes	protein coding gene	No	AgamP4_X:14,756,835..14,766,034(+)		BTB/POZ domain-containing protein KCTD16	BTB/POZ domain;Potassium channel tetramerisation-type BTB domain;SKP1/BTB/POZ domain superfamily
AGAP000806	Yes	Yes	Yes	Yes	Yes	Yes	Yes	protein coding gene	No	AgamP4_X:14,770,308..14,771,754(+)		Angiopoietin-like 1	Fibrinogen, alpha/beta/gamma chain, C-terminal globular domain;Fibrinogen-like, C-terminal
AGAP000807	Yes	Yes	No	Yes	Yes	Yes	Yes	protein coding gene	No	AgamP4_X:14,803,452..14,825,980(-)		helix-loop-helix transcription factor	MiT/TFE transcription factors, N-terminal
AGAP000808	Yes	Yes	Yes	Yes	Yes	Yes	Yes	protein coding gene	No	AgamP4_X:14,827,719..14,830,362(-)		DNA damage-regulated autophagy modulator protein 2	Frag1/DRAM/Sfk1
AGAP000809	Yes	Yes	Yes	Yes	Yes	Yes	Yes	protein coding gene	No	AgamP4_X:14,838,271..14,840,285(+)		Proteasome 26S non-ATPase subunit 10	Ankyrin repeat;Ankyrin repeat-containing domain superfamily
AGAP000810	Yes	Yes	Yes	Yes	Yes	Yes	Yes	protein coding gene	No	AgamP4_X:14,841,167..14,872,696(-)		unspecified product	Protein kinase domain;Leucine-rich repeat;Ankyrin repeat;Leucine-rich repeat, typical subtype;Serine/threonine-protein kinase, active site;Protein kinase-like domain superfamily;Roc domain;Leucine rich repeat 4;P-loop containing nucleoside triphosphate hydrolase;C-terminal of Roc (COR) domain;WD40-repeat-containing domain superfamily;Ankyrin repeat-containing domain superfamily
AGAP000812	Yes	Yes	Yes	Yes	Yes	Yes	Yes	protein coding gene	No	AgamP4_X:14,874,419..14,903,324(+)		calcium binding protein	Mo25-like;Armadillo-type fold
AGAP000813	Yes	Yes	Yes	Yes	Yes	Yes	Yes	protein coding gene	No	AgamP4_X:14,912,127..14,913,229(-)		Frataxin homolog, mitochondrial	Frataxin/CyaY;Frataxin;Frataxin conserved site;Frataxin/CyaY superfamily
AGAP000814	Yes	Yes	Yes	Yes	Yes	Yes	Yes	protein coding gene	No	AgamP4_X:14,915,415..14,919,733(+)		unspecified product	Phox homology;RUN domain;PX domain superfamily;RUN domain superfamily
AGAP000815	Yes	Yes	Yes	Yes	Yes	Yes	Yes	protein coding gene	No	AgamP4_X:14,924,009..14,950,975(+)	INTB	integrin beta subunit	Integrin beta subunit, VWA domain;Integrin beta subunit, tail;EGF-like domain, extracellular;Integrin beta subunit, cytoplasmic domain;Integrin beta subunit;Integrin domain superfamily;Integrin beta N-terminal;Integrin beta tail domain superfamily;von Willebrand factor A-like domain superfamily
AGAP000816	Yes	Yes	No	Yes	Yes	Yes	Yes	protein coding gene	No	AgamP4_X:15,007,941..15,008,906(+)		unspecified product	N/A
AGAP000817	No	No	No	No	No	No	No	protein coding gene	No	AgamP4_X:15,003,958..15,006,394(+)		unspecified product	N/A
AGAP000818	Yes	Yes	Yes	Yes	Yes	Yes	Yes	protein coding gene	No	AgamP4_X:15,240,572..15,242,864(-)	CYP9K1	cytochrome P450	Cytochrome P450;Cytochrome P450, E-class, group I;Cytochrome P450, conserved site;Cytochrome P450 superfamily
AGAP000819	Yes	Yes	Yes	Yes	Yes	Yes	Yes	protein coding gene	No	AgamP4_X:15,251,882..15,254,511(+)		nuclear receptor subfamily 2 group E member (Tailless)	Nuclear hormone receptor, ligand-binding domain;Zinc finger, nuclear hormone receptor-type;Nuclear hormone receptor;Nuclear hormone receptor-like domain superfamily
AGAP000820	Yes	Yes	Yes	Yes	Yes	Yes	Yes	protein coding gene	No	AgamP4_X:15,281,336..15,283,387(-)	CPR125	cuticular protein RR-2 family 125	Insect cuticle protein
AGAP000821	Yes	Yes	Yes	Yes	Yes	Yes	Yes	protein coding gene	No	AgamP4_X:15,304,985..15,319,139(+)		unspecified product	N/A
AGAP000822	Yes	Yes	Yes	Yes	Yes	Yes	Yes	protein coding gene	No	AgamP4_X:15,319,510..15,321,497(+)		unspecified product	N/A
AGAP000823	Yes	Yes	Yes	Yes	Yes	Yes	Yes	protein coding gene	No	AgamP4_X:15,327,411..15,333,680(+)		CD81 antigen	Tetraspanin, animals;Tetraspanin, EC2 domain superfamily;Tetraspanin/Peripherin;Tetraspanin, conserved site
AGAP000824	Yes	Yes	Yes	Yes	Yes	Yes	Yes	protein coding gene	No	AgamP4_X:15,335,808..15,339,736(-)		bone morphogenetic protein 5	TGF-beta, propeptide;Transforming growth factor-beta, C-terminal;Transforming growth factor-beta-related;Transforming growth factor beta, conserved site;Cystine-knot cytokine
AGAP000825	Yes	Yes	Yes	Yes	Yes	Yes	Yes	protein coding gene	No	AgamP4_X:15,341,869..15,345,874(-)		unspecified product	Pleckstrin homology domain;IRS-type PTB domain
AGAP000826	Yes	Yes	Yes	Yes	Yes	Yes	Yes	protein coding gene	No	AgamP4_X:15,348,090..15,353,483(+)		cap-specific mRNA (nucleoside-2'-O-)-methyltransferase 1	G-patch domain;Ribosomal RNA methyltransferase FtsJ domain;RrmJ-type ribose 2-O-methyltransferase domain;S-adenosyl-L-methionine-dependent methyltransferase;Cap-specific mRNA (nucleoside-2-O-)-methyltransferase 1
AGAP000829	Yes	Yes	Yes	Yes	Yes	Yes	Yes	protein coding gene	No	AgamP4_X:15,355,731..15,364,742(+)		unspecified product	Cysteine peptidase, cysteine active site;Peptidase C2, calpain, catalytic domain;Zinc finger, RanBP2-type;Peptidase C2, calpain family;Papain-like cysteine peptidase superfamily
AGAP000830	Yes	Yes	Yes	Yes	Yes	Yes	Yes	protein coding gene	No	AgamP4_X:15,365,554..15,371,384(-)	CASPS7	short caspase 7	Peptidase C14, p20 domain;Peptidase C14, caspase non-catalytic subunit p10;Peptidase C14 family;Peptidase C14A, caspase catalytic domain;Peptidase family C14A, His active site;Caspase-like domain superfamily;Peptidase family C14A, cysteine active site
AGAP000831	Yes	Yes	Yes	Yes	Yes	Yes	Yes	protein coding gene	No	AgamP4_X:15,375,386..15,376,767(+)		DnaJ homolog subfamily C member 25	DnaJ domain;DnaJ domain, conserved site;Chaperone J-domain superfamily;DnaJ homolog subfamily C member 25-like
AGAP000832	Yes	Yes	Yes	Yes	Yes	Yes	Yes	protein coding gene	No	AgamP4_X:15,378,924..15,383,302(+)		Derlin-2/3	Derlin;Rhomboid-like superfamily
AGAP000833	Yes	Yes	Yes	Yes	Yes	Yes	Yes	protein coding gene	No	AgamP4_X:15,383,617..15,388,601(-)	MIP	myoinhibitory-like peptide	N/A
AGAP000834	Yes	Yes	Yes	Yes	Yes	Yes	Yes	protein coding gene	No	AgamP4_X:15,414,172..15,423,553(+)		unspecified product	Ion channel regulatory protein, UNC-93;MFS transporter superfamily
AGAP000835	Yes	Yes	Yes	Yes	Yes	Yes	Yes	protein coding gene	No	AgamP4_X:15,430,356..15,434,984(+)		unspecified product	OTU domain;Papain-like cysteine peptidase superfamily
AGAP000840	Yes	Yes	Yes	Yes	Yes	Yes	Yes	protein coding gene	No	AgamP4_X:15,534,977..15,539,716(+)		amiloride-sensitive sodium channel, other	Epithelial sodium channel
AGAP000841	Yes	Yes	Yes	Yes	Yes	Yes	Yes	protein coding gene	No	AgamP4_X:15,540,274..15,549,953(-)		Ras-related protein Rab-40	SOCS box domain;Small GTPase;Small GTP-binding protein domain;P-loop containing nucleoside triphosphate hydrolase;SOCS box-like domain superfamily
AGAP000842	Yes	Yes	Yes	Yes	Yes	Yes	Yes	protein coding gene	No	AgamP4_X:15,559,097..15,560,436(+)		NADH dehydrogenase (ubiquinone) 1 alpha subcomplex, assembly factor 1	Galactose-binding-like domain superfamily;NADH:ubiquinone oxidoreductase intermediate-associated protein 30;Complex I intermediate-associated protein 30, mitochondrial
AGAP000843	Yes	Yes	Yes	Yes	Yes	Yes	Yes	protein coding gene	No	AgamP4_X:15,562,826..15,564,556(-)		cardiolipin synthase	CDP-alcohol phosphatidyltransferase
AGAP000844	Yes	Yes	Yes	Yes	Yes	Yes	Yes	protein coding gene	No	AgamP4_X:15,566,918..15,582,017(-)		Progestin and adipoQ receptor family member 4	AdipoR/Haemolysin-III-related
AGAP000847	Yes	Yes	Yes	Yes	Yes	Yes	Yes	protein coding gene	No	AgamP4_X:15,590,959..15,692,650(+)		CDC-like kinase	Protein kinase domain;Serine/threonine-protein kinase, active site;Protein kinase-like domain superfamily;Protein kinase, ATP binding site
AGAP000848	Yes	Yes	Yes	Yes	Yes	Yes	Yes	protein coding gene	No	AgamP4_X:15,692,870..15,708,412(-)		unspecified product	Peptidase S9, prolyl oligopeptidase, catalytic domain;Dipeptidylpeptidase IV, N-terminal domain;Alpha/Beta hydrolase fold
AGAP000849	Yes	Yes	Yes	Yes	Yes	Yes	Yes	protein coding gene	No	AgamP4_X:15,717,094..15,717,709(-)		NADH dehydrogenase (ubiquinone) 1 beta subcomplex 1	NADH dehydrogenase [ubiquinone] 1 beta subcomplex subunit 1, NDUB1
AGAP000850	Yes	Yes	Yes	Yes	Yes	Yes	Yes	protein coding gene	No	AgamP4_X:15,720,737..15,722,771(+)	Syx16	syntaxin 16	Target SNARE coiled-coil homology domain;SNARE;Syntaxin-16;Syntaxin
AGAP000851	Yes	Yes	Yes	Yes	Yes	Yes	Yes	protein coding gene	No	AgamP4_X:15,724,065..15,725,189(-)		cytochrome c oxidase subunit 6a, mitochrondrial	Cytochrome c oxidase, subunit VIa;Cytochrome c oxidase, subunit VIa superfamily
AGAP000852	Yes	Yes	No	Yes	Yes	Yes	Yes	protein coding gene	No	AgamP4_X:15,728,709..15,731,359(-)		Small ubiquitin-related modifier [Source:UniProtKB/TrEMBL;Acc:Q7PNJ2]	Ubiquitin-like domain;Rad60/SUMO-like domain;Ubiquitin-like domain superfamily
AGAP000853	Yes	Yes	Yes	Yes	Yes	Yes	Yes	protein coding gene	No	AgamP4_X:15,745,790..15,750,215(-)		gamma-glutamyltranspeptidase	Gamma-glutamyltranspeptidase;Nucleophile aminohydrolases, N-terminal
AGAP000854	Yes	Yes	Yes	Yes	Yes	Yes	Yes	protein coding gene	No	AgamP4_X:15,754,261..15,781,429(-)		unspecified product	G protein-coupled receptor, rhodopsin-like;GPCR, rhodopsin-like, 7TM
AGAP000855	Yes	Yes	Yes	Yes	Yes	Yes	Yes	protein coding gene	No	AgamP4_X:15,783,193..15,784,645(-)		unspecified product	SREBP regulating gene protein
AGAP000856	Yes	Yes	Yes	Yes	Yes	Yes	Yes	protein coding gene	No	AgamP4_X:15,786,439..15,788,887(+)		tRNA-dihydrouridine synthase 2	Double-stranded RNA-binding domain;DUS-like, FMN-binding domain;DUS2, double-stranded RNA binding domain
AGAP000857	Yes	Yes	Yes	Yes	Yes	Yes	Yes	protein coding gene	No	AgamP4_X:15,790,708..15,792,393(-)	mRpL3	39S ribosomal protein L3, mitochondrial	Ribosomal protein L3;Translation protein, beta-barrel domain superfamily;Ribosomal protein L3, bacterial/organelle-type
AGAP000858	Yes	Yes	Yes	Yes	Yes	Yes	Yes	protein coding gene	No	AgamP4_X:15,833,389..15,836,389(-)		Homeobox domain-containing protein [Source:UniProtKB/TrEMBL;Acc:A0A1S4GA45]	Homeobox domain;Homeobox-like domain superfamily;Homeobox, conserved site
AGAP000859	Yes	Yes	No	Yes	Yes	Yes	Yes	protein coding gene	No	AgamP4_X:15,837,887..15,839,184(+)		unspecified product	Cystine-knot cytokine
AGAP000861	Yes	Yes	Yes	Yes	Yes	Yes	Yes	protein coding gene	No	AgamP4_X:15,859,667..15,868,268(-)		unspecified product	Pyridoxal phosphate-dependent transferase
AGAP000862	Yes	Yes	Yes	Yes	Yes	Yes	Yes	protein coding gene	No	AgamP4_X:15,870,646..15,874,557(+)		alpha 1,3-glucosidase	Glycoside hydrolase family 31;Galactose mutarotase-like domain superfamily;Glycoside hydrolase superfamily;Glycoside hydrolase family 31, N-terminal domain;Glycosyl hydrolases family 31, active site
AGAP000863	Yes	Yes	Yes	Yes	Yes	Yes	Yes	protein coding gene	No	AgamP4_X:16,012,523..16,035,449(+)		lachesin	Immunoglobulin subtype 2;Immunoglobulin subtype;Immunoglobulin-like domain;Immunoglobulin I-set;Immunoglobulin V-set domain;Immunoglobulin-like domain superfamily
AGAP000864	Yes	Yes	Yes	Yes	Yes	Yes	Yes	protein coding gene	No	AgamP4_X:16,089,539..16,095,030(+)		unspecified product	Pleckstrin homology domain;PH domain containing protein Boi1/Boi2-like
AGAP000865	Yes	Yes	Yes	Yes	Yes	Yes	Yes	protein coding gene	No	AgamP4_X:16,101,018..16,147,394(-)		unspecified product	C2 domain;Rho GTPase-activating protein domain;Dbl homology (DH) domain;Guanine-nucleotide dissociation stimulator, CDC24, conserved site;Pleckstrin homology domain;Rho GTPase activation protein;C2 domain superfamily;Dbl homology (DH) domain superfamily;Abr/Bcr
AGAP000868	Yes	Yes	Yes	Yes	Yes	Yes	Yes	protein coding gene	No	AgamP4_X:16,163,503..16,183,701(+)		beta-1,4-mannosyltransferase egghead protein	Glycosyltransferase 2-like;Beta-1,4-mannosyltransferase Bre-3/Egh;Nucleotide-diphospho-sugar transferases
AGAP000869	Yes	Yes	Yes	Yes	Yes	Yes	Yes	protein coding gene	No	AgamP4_X:16,186,165..16,239,194(+)		partitioning defective protein 3	PDZ domain;Par3/HAL, N-terminal;PDZ superfamily;PDZ domain 6
AGAP000870	Yes	Yes	Yes	Yes	Yes	Yes	Yes	protein coding gene	No	AgamP4_X:16,242,409..16,266,235(-)		unspecified product	Rho GTPase-activating protein domain;FF domain;Rho GTPase activation protein;P-loop containing nucleoside triphosphate hydrolase;Rho GTPase-activating protein, FF domain;FF domain superfamily;Rho GTPase-activating protein, pG2 domain;Rho GTPase-activating protein, pG1 domain;Rho GTPase-activating protein, pG1 and pG2 domain
AGAP000871	Yes	Yes	Yes	Yes	Yes	Yes	Yes	protein coding gene	No	AgamP4_X:16,316,522..16,317,178(-)		unspecified product	C-type lectin-like;C-type lectin fold
AGAP000874	Yes	Yes	No	Yes	Yes	Yes	Yes	protein coding gene	No	AgamP4_X:16,426,296..16,437,413(+)		unspecified product	Zinc finger, C2H2C-type;Zinc finger, C2H2C-type superfamily
AGAP000875	Yes	Yes	Yes	Yes	Yes	Yes	Yes	protein coding gene	No	AgamP4_X:16,519,153..16,537,331(+)		unspecified product	Zinc finger, C2H2C-type;Zinc finger, C2H2C-type superfamily
AGAP000876	Yes	Yes	No	Yes	Yes	Yes	Yes	protein coding gene	No	AgamP4_X:16,612,244..16,614,805(+)		BHLH domain-containing protein [Source:UniProtKB/TrEMBL;Acc:Q7PNK3]	Myc-type, basic helix-loop-helix (bHLH) domain;Achaete-scute transcription factor-related;Helix-loop-helix DNA-binding domain superfamily
AGAP000877	Yes	Yes	Yes	Yes	Yes	Yes	Yes	protein coding gene	No	AgamP4_X:16,618,800..16,621,269(-)	CYP4G17	cytochrome P450	Cytochrome P450;Cytochrome P450, E-class, group I;Cytochrome P450, conserved site;Cytochrome P450 superfamily
AGAP000878	Yes	Yes	Yes	Yes	Yes	Yes	Yes	protein coding gene	No	AgamP4_X:16,635,818..16,636,981(+)		achaete-scute complex protein	Myc-type, basic helix-loop-helix (bHLH) domain;Achaete-scute transcription factor-related;Helix-loop-helix DNA-binding domain superfamily
AGAP000879	Yes	Yes	Yes	Yes	Yes	Yes	Yes	protein coding gene	No	AgamP4_X:16,665,773..16,671,544(-)		yellow protein	Major royal jelly protein/protein yellow;Protein yellow
AGAP000880	Yes	Yes	No	Yes	Yes	Yes	Yes	protein coding gene	No	AgamP4_X:16,694,425..16,698,877(-)		suppressor of cytokine signaling, invertebrate	SH2 domain;SOCS box domain;SOCS7, SH2 domain;SOCS box-like domain superfamily;SH2 domain superfamily;SOCS7, SOCS box domain
AGAP000881	Yes	Yes	Yes	Yes	Yes	Yes	Yes	protein coding gene	No	AgamP4_X:16,705,324..16,707,385(-)		aldehyde dehydrogenase family 7 member A1	Aldehyde dehydrogenase domain;Aldehyde/histidinol dehydrogenase;Aldehyde dehydrogenase, glutamic acid active site;Aldehyde dehydrogenase family 7 member A1-like
AGAP000882	Yes	Yes	Yes	Yes	Yes	Yes	Yes	protein coding gene	No	AgamP4_X:16,708,579..16,711,009(-)		17-beta-hydroxysteroid dehydrogenase type 6 precursor	Short-chain dehydrogenase/reductase SDR;Short-chain dehydrogenase/reductase, conserved site;NAD(P)-binding domain superfamily
AGAP000883	Yes	Yes	Yes	Yes	Yes	Yes	Yes	protein coding gene	No	AgamP4_X:16,712,626..16,715,100(-)		elongation factor 1-gamma	Elongation factor 1B gamma, C-terminal;Glutathione S-transferase, N-terminal;Glutathione S-transferase, C-terminal;Glutathione S-transferase, C-terminal-like;Thioredoxin-like superfamily;Glutathione S-transferase, C-terminal domain superfamily;Elongation factor EF1B gamma, C-terminal domain superfamily;Glutathione Transferase family
AGAP000884	Yes	Yes	Yes	Yes	Yes	Yes	Yes	protein coding gene	No	AgamP4_X:16,719,925..16,727,252(+)		ubiquitin carboxyl-terminal hydrolase 1	Peptidase C19, ubiquitin carboxyl-terminal hydrolase;Ubiquitin specific protease, conserved site;Ubiquitin specific protease domain;Ubiquitin specific peptidase 1;Papain-like cysteine peptidase superfamily
AGAP000885	Yes	Yes	Yes	Yes	Yes	Yes	Yes	protein coding gene	No	AgamP4_X:16,729,033..16,734,077(-)		aminopeptidase N	Peptidase M1, alanine aminopeptidase/leukotriene A4 hydrolase;Peptidase M1, membrane alanine aminopeptidase;ERAP1-like C-terminal domain;Aminopeptidase N-type;Aminopeptidase N-like , N-terminal domain superfamliy;Aminopeptidase N-like , N-terminal domain
AGAP000886	Yes	Yes	Yes	Yes	Yes	Yes	Yes	protein coding gene	No	AgamP4_X:16,737,314..16,741,889(-)		Palmitoyltransferase [Source:UniProtKB/TrEMBL;Acc:Q7PNJ3]	Palmitoyltransferase, DHHC domain
AGAP000887	Yes	Yes	Yes	Yes	Yes	Yes	Yes	protein coding gene	No	AgamP4_X:16,743,686..16,745,698(+)		Xaa-Pro aminopeptidase	Peptidase M24;Aminopeptidase P, N-terminal;Creatinase/Aminopeptidase P/Spt16, N-terminal;Creatinase/aminopeptidase-like
AGAP000888	Yes	Yes	Yes	Yes	Yes	Yes	Yes	protein coding gene	No	AgamP4_X:16,746,634..16,747,763(-)	GSTT2	glutathione S-transferase theta class 2	Glutathione S-transferase, N-terminal;Glutathione S-transferase, C-terminal;Glutathione S-transferase, C-terminal-like;Thioredoxin-like superfamily;Glutathione S-transferase, C-terminal domain superfamily;Glutathione S-transferase Theta, N-terminal;Glutathione S-transferase Theta, C-terminal;Glutathione Transferase family
AGAP000889	Yes	Yes	No	Yes	Yes	Yes	Yes	protein coding gene	No	AgamP4_X:16,748,348..16,758,001(+)		Coactosin-like protein	Actin-depolymerising factor homology domain;Coactosin-like protein
AGAP000890	Yes	Yes	Yes	Yes	Yes	Yes	Yes	protein coding gene	No	AgamP4_X:16,762,946..16,764,551(-)	mRpS29	28S ribosomal protein S29, mitochondrial	Ribosomal protein S29, mitochondrial;Ribosomal protein S23/S29, mitochondrial;P-loop containing nucleoside triphosphate hydrolase
AGAP000891	Yes	Yes	No	Yes	Yes	Yes	Yes	protein coding gene	No	AgamP4_X:16,768,557..16,772,936(+)		phosphatidylinositide phosphatase SAC1	SAC domain
AGAP000892	Yes	Yes	Yes	Yes	Yes	Yes	Yes	protein coding gene	No	AgamP4_X:16,792,766..16,794,816(+)		unspecified product	N/A
AGAP000893	Yes	Yes	Yes	Yes	Yes	Yes	Yes	protein coding gene	No	AgamP4_X:16,800,040..16,835,110(-)		unspecified product	VWFC domain
AGAP000894	Yes	Yes	Yes	Yes	Yes	Yes	Yes	protein coding gene	No	AgamP4_X:16,897,046..16,943,268(-)		unspecified product	PIN domain;Tetratricopeptide-like helical domain superfamily;DNA/RNA-binding domain, Est1-type;Telomerase activating protein Est1, N-terminal;PIN-like domain superfamily;Est1/Ebs1-like
AGAP000896	Yes	Yes	Yes	Yes	Yes	Yes	Yes	protein coding gene	No	AgamP4_X:16,949,437..16,950,371(-)		unspecified product	Transmembrane protein 126
AGAP000897	Yes	Yes	Yes	Yes	Yes	Yes	Yes	protein coding gene	No	AgamP4_X:16,954,635..16,956,590(+)		coiled-coil-helix-coiled-coil-helix domain-containing protein 2, mitochondrial	CHCH
AGAP000898	Yes	Yes	Yes	Yes	Yes	Yes	Yes	protein coding gene	No	AgamP4_X:16,959,266..16,980,438(-)		slingshot	Dual specificity phosphatase, catalytic domain;Tyrosine-specific protein phosphatases domain;DEK, C-terminal;Protein-tyrosine phosphatase, active site;Dual specificity protein phosphatase domain;Protein-tyrosine phosphatase-like;Protein phosphatase Slingshot-like
AGAP000899	Yes	Yes	Yes	Yes	Yes	Yes	Yes	protein coding gene	No	AgamP4_X:16,991,719..17,001,711(+)		unspecified product	Phospholipase A2 domain;Phospholipase A2, histidine active site;Phospholipase A2 domain superfamily
AGAP000900	Yes	Yes	No	Yes	Yes	Yes	Yes	protein coding gene	No	AgamP4_X:17,009,071..17,025,050(+)		Protein-tyrosine sulfotransferase [Source:UniProtKB/TrEMBL;Acc:Q7PNJ6]	Protein-tyrosine sulfotransferase;P-loop containing nucleoside triphosphate hydrolase
AGAP000901	Yes	Yes	Yes	Yes	Yes	Yes	Yes	protein coding gene	No	AgamP4_X:17,028,551..17,042,220(-)		alanine transaminase	Aminotransferase, class I/classII;Pyridoxal phosphate-dependent transferase;Aminotransferase ALAT1/2-like
AGAP000903	Yes	Yes	Yes	Yes	Yes	Yes	Yes	protein coding gene	No	AgamP4_X:17,044,954..17,052,540(+)		unspecified product	WWE domain;WWE domain, subgroup;WWE domain superfamily;Deltex family
AGAP000907	Yes	Yes	Yes	Yes	Yes	Yes	Yes	protein coding gene	No	AgamP4_X:17,122,994..17,124,751(+)		unspecified product	AMP-dependent synthetase/ligase;AMP-binding, conserved site;AMP-binding enzyme, C-terminal domain
AGAP000908	Yes	Yes	Yes	Yes	Yes	Yes	Yes	protein coding gene	No	AgamP4_X:17,125,043..17,134,310(-)		dynactin 4	Dynactin subunit 4
AGAP000909	Yes	Yes	Yes	Yes	Yes	Yes	Yes	protein coding gene	No	AgamP4_X:17,143,168..17,148,449(+)		endoplasmic reticulum resident protein 44 precursor	Thioredoxin domain;Thioredoxin-like superfamily;Endoplasmic reticulum resident protein 44, TRX-like domain b';Endoplasmic reticulum resident protein 44, TRX-like domain b
AGAP000911	Yes	Yes	Yes	Yes	Yes	Yes	Yes	protein coding gene	No	AgamP4_X:17,155,341..17,156,810(+)		unspecified product	Osteopetrosis-associated transmembrane protein 1 precursor
AGAP000912	Yes	Yes	Yes	Yes	Yes	Yes	Yes	protein coding gene	No	AgamP4_X:17,165,316..17,171,737(+)		Sorting nexin-25	Phox homology;Phox-associated domain;Sorting nexin, C-terminal;RGS domain;Sorting nexin-19;RGS domain superfamily;PX domain superfamily;SNX25, PX domain
AGAP000913	Yes	Yes	Yes	Yes	Yes	Yes	Yes	protein coding gene	No	AgamP4_X:17,173,441..17,179,958(+)		G protein-coupled receptor 107	Transmembrane protein GPR107/GPR108-like
AGAP000915	Yes	Yes	Yes	Yes	Yes	Yes	Yes	protein coding gene	No	AgamP4_X:17,181,507..17,262,751(-)		unspecified product	Zinc finger C2H2-type;Zinc finger C2H2 superfamily
AGAP000916	Yes	Yes	No	Yes	Yes	Yes	Yes	protein coding gene	No	AgamP4_X:17,271,171..17,272,437(-)		unspecified product	RNA recognition motif domain;RNA-binding domain superfamily
AGAP000917	Yes	Yes	Yes	Yes	Yes	Yes	Yes	protein coding gene	No	AgamP4_X:17,285,903..17,286,547(+)		unspecified product	RNA-binding domain superfamily
AGAP000918	Yes	Yes	Yes	Yes	Yes	Yes	Yes	protein coding gene	No	AgamP4_X:17,289,439..17,290,050(-)		unspecified product	RNA recognition motif domain;RNA-binding domain superfamily
AGAP000919	Yes	Yes	Yes	Yes	Yes	Yes	Yes	protein coding gene	No	AgamP4_X:17,336,559..17,337,439(-)		unspecified product	RNA recognition motif domain;RNA-binding domain superfamily
AGAP000920	Yes	Yes	Yes	Yes	Yes	Yes	Yes	protein coding gene	No	AgamP4_X:17,343,535..17,344,826(+)		unspecified product	RNA recognition motif domain;RNA-binding domain superfamily
AGAP000921	Yes	Yes	Yes	Yes	Yes	Yes	Yes	protein coding gene	No	AgamP4_X:17,347,400..17,348,176(-)		unspecified product	RNA recognition motif domain;RNA-binding domain superfamily
AGAP000923	Yes	Yes	Yes	Yes	Yes	Yes	Yes	protein coding gene	No	AgamP4_X:17,404,252..17,406,609(-)		SWI/SNF-related matrix-associated actin-dependent regulator of chromatin	SWIB/MDM2 domain;SWIB domain;SWIB/MDM2 domain superfamily;SWI/SNF-related matrix-associated actin-dependent regulator of chromatin subfamily D member 1
AGAP000924	Yes	Yes	Yes	Yes	Yes	Yes	Yes	protein coding gene	No	AgamP4_X:17,411,652..17,417,652(+)		unspecified product	RNA recognition motif domain;PDIP3, RNA recognition motif;RNA-binding domain superfamily
AGAP000926	Yes	Yes	Yes	Yes	Yes	Yes	Yes	protein coding gene	No	AgamP4_X:17,444,912..17,492,380(-)		inositol hexakisphosphate/diphosphoinositol-pentakisphosphate kinase	Histidine phosphatase superfamily, clade-2;Histidine phosphatase superfamily;Histidine acid phosphatase active site;Histidine acid phosphatase, VIP1 family;VIP1, N-terminal
AGAP000927	Yes	Yes	No	Yes	Yes	Yes	Yes	protein coding gene	No	AgamP4_X:17,495,729..17,498,912(-)		myosin regulatory light chain, invertebrate	EF-hand domain;EF-hand domain pair;EF-Hand 1, calcium-binding site
AGAP000928	Yes	Yes	Yes	Yes	Yes	Yes	Yes	protein coding gene	No	AgamP4_X:17,501,556..17,503,013(+)	Pex10	peroxin 10	Zinc finger, RING-type;Pex, N-terminal;Zinc finger, RING-type, conserved site
AGAP000929	Yes	Yes	Yes	Yes	Yes	Yes	Yes	protein coding gene	No	AgamP4_X:17,503,387..17,530,870(-)		C-type lectin (CTL) - selectin like [Source:UniProtKB/TrEMBL;Acc:A0A1S4GAG1]	Coagulation factor 5/8 C-terminal domain;Sushi/SCR/CCP domain;C-type lectin-like;Fucolectin tachylectin-4 pentraxin-1;Galactose-binding-like domain superfamily;C-type lectin fold;C-type lectin, conserved site;Sushi/SCR/CCP superfamily
AGAP000930	Yes	Yes	Yes	Yes	Yes	Yes	Yes	protein coding gene	No	AgamP4_X:17,570,358..17,588,649(-)		unspecified product	WD40 repeat;Domain of unknown function DUF1899;Coronin;WD40 repeat, conserved site;Coronin 7;WD40-repeat-containing domain superfamily
AGAP000931	Yes	Yes	No	Yes	Yes	Yes	Yes	protein coding gene	No	AgamP4_X:17,592,232..17,593,302(-)		UPF0729 protein AGAP000931 [Source:UniProtKB/Swiss-Prot;Acc:Q7PSY2]	Uncharacterised protein family UPF0729
AGAP000932	Yes	Yes	Yes	Yes	Yes	Yes	Yes	protein coding gene	No	AgamP4_X:17,600,517..17,630,651(-)		unspecified product	Ras-like guanine nucleotide exchange factor, N-terminal;Ras guanine-nucleotide exchange factors catalytic domain;Ras-like guanine nucleotide exchange factor;Ras guanine nucleotide exchange factor domain superfamily
AGAP000933	Yes	Yes	Yes	Yes	Yes	Yes	Yes	protein coding gene	No	AgamP4_X:17,655,702..17,657,067(+)		Autophagy_act_C domain-containing protein [Source:UniProtKB/TrEMBL;Acc:A7US21]	Ubiquitin-like-conjugating enzyme Atg3/Atg10
AGAP000934	Yes	Yes	Yes	Yes	Yes	Yes	Yes	protein coding gene	No	AgamP4_X:17,661,034..17,663,007(+)		2-(3-amino-3-carboxypropyl)histidine synthase subunit 2 [Source:UniProtKB/TrEMBL;Acc:Q7QI32]	Diphthamide synthesis DHP2;Diphthamide synthesis DPH1/DPH2
AGAP000935	Yes	Yes	Yes	Yes	Yes	Yes	Yes	protein coding gene	No	AgamP4_X:17,669,189..17,671,445(+)		mitochondrial processing peptidase	Peptidase M16, zinc-binding site;Peptidase M16, C-terminal;Metalloenzyme, LuxS/M16 peptidase-like;Peptidase M16, N-terminal;Mitochondrial processing peptidase subunit beta
AGAP000938	Yes	Yes	Yes	Yes	Yes	Yes	Yes	protein coding gene	No	AgamP4_X:17,945,658..18,010,132(+)		unspecified product	Immunoglobulin-like domain;Immunoglobulin-like domain superfamily
AGAP000939	Yes	Yes	Yes	Yes	Yes	Yes	Yes	protein coding gene	No	AgamP4_X:18,120,046..18,126,678(-)		platelet-activating factor acetylhydrolase IB subunit beta/gamma	SGNH hydrolase-type esterase domain
AGAP000940	Yes	Yes	Yes	Yes	Yes	Yes	Yes	protein coding gene	No	AgamP4_X:18,134,183..18,241,342(-)	CTL7	C-type lectin (CTL) [Source:UniProtKB/TrEMBL;Acc:A0A1S4GAH1]	C-type lectin-like;C-type lectin fold
AGAP000941	Yes	Yes	No	Yes	Yes	Yes	Yes	protein coding gene	No	AgamP4_X:18,244,403..18,251,267(-)		unspecified product	Alpha crystallin/Small heat shock protein, animal type;Alpha crystallin/Hsp20 domain;HSP20-like chaperone
AGAP000942	Yes	Yes	No	Yes	Yes	Yes	Yes	protein coding gene	No	AgamP4_X:18,252,084..18,253,792(+)		Nudix hydrolase domain-containing protein [Source:UniProtKB/TrEMBL;Acc:Q7QI27]	NUDIX hydrolase domain;NUDIX hydrolase-like domain superfamily;Coenzyme A pyrophosphatase
AGAP000943	Yes	Yes	No	Yes	Yes	Yes	Yes	protein coding gene	No	AgamP4_X:18,254,537..18,268,004(-)		chloride intracellular channel	Glutathione S-transferase, C-terminal domain superfamily
AGAP000944	Yes	Yes	No	Yes	Yes	Yes	Yes	protein coding gene	No	AgamP4_X:18,279,735..18,280,419(+)		unspecified product	N/A
AGAP000945	Yes	Yes	Yes	Yes	Yes	Yes	Yes	protein coding gene	No	AgamP4_X:18,283,564..18,295,631(-)		sn1-specific diacylglycerol lipase	Fungal lipase-like domain;Alpha/Beta hydrolase fold
AGAP000946	Yes	Yes	No	Yes	Yes	Yes	Yes	protein coding gene	No	AgamP4_X:18,300,572..18,301,621(-)		C-4 methylsterol oxidase	Fatty acid hydroxylase
AGAP000947	Yes	Yes	Yes	Yes	Yes	Yes	Yes	protein coding gene	No	AgamP4_X:18,315,337..18,316,465(-)	GSTU1	glutathione S-transferase unclassified 1	Glutathione S-transferase, N-terminal;Glutathione S-transferase, C-terminal;Glutathione S-transferase, C-terminal-like;Thioredoxin-like superfamily;Glutathione S-transferase, C-terminal domain superfamily;Glutathione Transferase family
AGAP000948	Yes	Yes	Yes	Yes	Yes	Yes	Yes	protein coding gene	No	AgamP4_X:18,319,644..18,321,016(+)		protein YIPF	Protein Yip1/4-like
AGAP000949	Yes	Yes	Yes	Yes	Yes	Yes	Yes	protein coding gene	No	AgamP4_X:18,321,426..18,324,357(-)		transmembrane emp24 domain-containing protein 3 precursor	GOLD domain;Transmembrane emp24 domain-containing protein;GOLD domain superfamily
AGAP000950	Yes	Yes	Yes	Yes	Yes	Yes	Yes	protein coding gene	No	AgamP4_X:18,326,878..18,328,426(-)	mRpL9	39S ribosomal protein L9, mitochondrial	Ribosomal protein L9;Ribosomal protein L9/RNase H1, N-terminal;Ribosomal protein L9, N-terminal
AGAP000951	Yes	Yes	Yes	Yes	Yes	Yes	Yes	protein coding gene	No	AgamP4_X:18,328,709..18,330,466(+)		unspecified product	LIS1 homology motif;CTLH, C-terminal LisH motif;CRA domain;CTLH/CRA C-terminal to LisH motif domain
AGAP000952	Yes	Yes	Yes	Yes	Yes	Yes	Yes	protein coding gene	No	AgamP4_X:18,333,059..18,335,365(-)	RpL37	60S ribosomal protein L37	Ribosomal protein L37e;Zinc-binding ribosomal protein;Ribosomal protein L37e, conserved site
AGAP000953	Yes	Yes	Yes	Yes	Yes	Yes	Yes	protein coding gene	No	AgamP4_X:18,339,714..18,342,746(+)	RpL10-1	60S ribosomal protein L10-1 [Source:UniProtKB/TrEMBL;Acc:Q7PQZ6]	Ribosomal protein L10e;Ribosomal protein L10e/L16;Ribosomal protein L10e, conserved site;Ribosomal protein L10e/L16 superfamily
AGAP000954	Yes	Yes	Yes	Yes	Yes	Yes	Yes	protein coding gene	No	AgamP4_X:18,343,379..18,352,636(+)		phosphoribosyl pyrophosphate synthetase-associated protein 2	Phosphoribosyltransferase domain;Ribose-phosphate pyrophosphokinase;Phosphoribosyltransferase-like;Ribose-phosphate pyrophosphokinase, N-terminal domain
AGAP000955	Yes	Yes	Yes	Yes	Yes	Yes	Yes	protein coding gene	No	AgamP4_X:18,353,711..18,361,857(-)		unspecified product	Corticotropin-releasing factor-binding protein
AGAP000957	Yes	Yes	Yes	Yes	Yes	Yes	Yes	protein coding gene	No	AgamP4_X:18,367,015..18,368,908(-)		unspecified product	Protein of unknown function DUF1676
AGAP000958	Yes	Yes	Yes	Yes	Yes	Yes	Yes	protein coding gene	No	AgamP4_X:18,369,491..18,382,580(-)		calcium-binding mitochondrial carrier protein Aralar1	EF-hand domain;Mitochondrial carrier protein;EF-hand domain pair;Mitochondrial substrate/solute carrier;EF-Hand 1, calcium-binding site;Mitochondrial carrier domain superfamily
AGAP000960	Yes	Yes	Yes	Yes	Yes	Yes	Yes	protein coding gene	No	AgamP4_X:18,383,970..18,387,161(-)		STAM-binding protein	JAB1/MPN/MOV34 metalloenzyme domain;USP8 dimerisation domain;MPN domain;STAMBP/STALP-like, MPN domain
AGAP000961	Yes	Yes	Yes	Yes	Yes	Yes	Yes	protein coding gene	No	AgamP4_X:18,390,406..18,413,125(+)		unspecified product	Sterile alpha motif domain;Sterile alpha motif/pointed domain superfamily;Caskin1/2, SAM repeat 1;Caskin1/2, SAM repeat 2
AGAP000962	Yes	Yes	Yes	Yes	Yes	Yes	Yes	protein coding gene	No	AgamP4_X:18,426,254..18,504,821(-)		nicotinic acetylcholine receptor subunit alpha 7	Nicotinic acetylcholine receptor;Neurotransmitter-gated ion-channel transmembrane domain;Neurotransmitter-gated ion-channel;Neurotransmitter-gated ion-channel ligand-binding domain;Neurotransmitter-gated ion-channel, conserved site;Neurotransmitter-gated ion-channel transmembrane domain superfamily;Neurotransmitter-gated ion-channel ligand-binding domain superfamily
AGAP000963	Yes	Yes	Yes	Yes	Yes	Yes	Yes	protein coding gene	No	AgamP4_X:18,525,080..18,525,941(-)		unspecified product	Protein snakeskin
AGAP000964	Yes	Yes	Yes	Yes	Yes	Yes	Yes	protein coding gene	No	AgamP4_X:18,531,766..18,534,558(+)		unspecified product	Protein snakeskin
AGAP000965	Yes	Yes	Yes	Yes	Yes	Yes	Yes	protein coding gene	No	AgamP4_X:18,536,780..18,551,315(+)		ELAV (embryonic lethal, abnormal vision Drosophila)-like [Source:UniProtKB/TrEMBL;Acc:A0A1S4GB43]	RNA recognition motif domain;Paraneoplastic encephalomyelitis antigen;RNA recognition motif domain, eukaryote;Splicing factor ELAV/Hu;Splicing factor ELAV/Hu, RNA recognition motif 1;RNA-binding domain superfamily
AGAP000966	Yes	Yes	Yes	Yes	Yes	Yes	Yes	protein coding gene	No	AgamP4_X:18,556,614..18,564,282(+)	beta1	nicotinic acetylcholine receptor beta 1	Nicotinic acetylcholine receptor;Neurotransmitter-gated ion-channel transmembrane domain;Neurotransmitter-gated ion-channel;Neurotransmitter-gated ion-channel ligand-binding domain;Neurotransmitter-gated ion-channel, conserved site;Neurotransmitter-gated ion-channel transmembrane domain superfamily;Neurotransmitter-gated ion-channel ligand-binding domain superfamily
AGAP000967	Yes	Yes	No	Yes	Yes	Yes	Yes	protein coding gene	No	AgamP4_X:18,569,272..18,570,787(-)		estrogen receptor binding site associated antigen 9 variant 1	Cancer-associated antigen RCAS1
AGAP000968	Yes	Yes	Yes	Yes	Yes	Yes	Yes	protein coding gene	No	AgamP4_X:18,580,874..18,587,921(-)		unspecified product	FAS1 domain;FAS1 domain superfamily
AGAP000969	Yes	Yes	Yes	Yes	Yes	Yes	Yes	protein coding gene	No	AgamP4_X:18,590,129..18,616,690(-)		tropomodulin	Tropomodulin;Tropomodulin, invertebrate
AGAP000970	Yes	Yes	Yes	Yes	Yes	Yes	Yes	protein coding gene	No	AgamP4_X:18,631,663..18,639,983(+)		DnaJ homolog subfamily C	DnaJ domain;J domain-containing protein 1-like;Chaperone J-domain superfamily
AGAP000971	Yes	Yes	Yes	Yes	Yes	Yes	Yes	protein coding gene	No	AgamP4_X:18,640,145..18,648,212(-)		prolyl 4-hydroxylase	Oxoglutarate/iron-dependent dioxygenase;Prolyl 4-hydroxylase, alpha subunit;Tetratricopeptide-like helical domain superfamily;Prolyl 4-hydroxylase alpha-subunit, N-terminal;Prolyl 4-hydroxylase alpha subunit, Fe(2+) 2OG dioxygenase domain;Prolyl 4-hydroxylase
AGAP000973	Yes	Yes	Yes	Yes	Yes	Yes	Yes	protein coding gene	No	AgamP4_X:18,649,631..18,659,609(+)		neutral ceramidase	Neutral/alkaline nonlysosomal ceramidase;Neutral/alkaline non-lysosomal ceramidase, N-terminal;Neutral/alkaline non-lysosomal ceramidase, C-terminal
AGAP000974	Yes	Yes	No	Yes	Yes	Yes	Yes	protein coding gene	No	AgamP4_X:18,709,137..18,774,786(+)		unspecified product	EGF-like domain;Peptidase M12B, ADAM/reprolysin;Disintegrin domain;Peptidase M12B, propeptide;ADAM, cysteine-rich domain;EGF-like domain, extracellular;Disintegrin, conserved site;Reprolysin domain, adamalysin-type;Disintegrin domain superfamily
AGAP000975	Yes	Yes	Yes	Yes	Yes	Yes	Yes	protein coding gene	No	AgamP4_X:18,782,828..18,784,299(-)		unspecified product	Type-1 angiotensin II receptor-associated protein
AGAP000976	Yes	Yes	No	Yes	Yes	Yes	Yes	protein coding gene	No	AgamP4_X:18,787,705..18,788,400(-)		unspecified product	N/A
AGAP000977	Yes	Yes	Yes	Yes	Yes	Yes	Yes	protein coding gene	No	AgamP4_X:18,793,797..18,794,593(+)		RNA-binding motif protein, X-linked 2	RNA recognition motif domain;RNA-binding domain superfamily;Ist3-like, RNA recognition motif
AGAP000978	Yes	Yes	Yes	Yes	Yes	Yes	Yes	protein coding gene	No	AgamP4_X:18,801,785..18,803,471(+)		origin recognition complex subunit 5	Origin recognition complex, subunit 5;P-loop containing nucleoside triphosphate hydrolase;Orc1-like, AAA ATPase domain
AGAP000979	Yes	Yes	No	Yes	Yes	Yes	Yes	protein coding gene	No	AgamP4_X:18,803,242..18,805,665(-)		DNA polymerase gamma 2	Anticodon-binding;DNA polymerase subunit gamma-2, mitochondrial;Glycyl-tRNA synthetase/DNA polymerase subunit gamma-2
AGAP000981	Yes	Yes	Yes	Yes	Yes	Yes	Yes	protein coding gene	No	AgamP4_X:18,817,350..18,822,394(+)		nuclear receptor interaction protein	WD40 repeat;WD40-repeat-containing domain superfamily;DDB1- and CUL4-associated factor 8-like
AGAP000982	Yes	Yes	Yes	Yes	Yes	Yes	Yes	protein coding gene	No	AgamP4_X:18,824,363..18,831,794(+)		uncharacterized protein Enpp4	Type I phosphodiesterase/nucleotide pyrophosphatase/phosphate transferase;Alkaline-phosphatase-like, core domain superfamily
AGAP000983	Yes	Yes	Yes	Yes	Yes	Yes	Yes	protein coding gene	No	AgamP4_X:18,833,586..18,838,079(+)		unspecified product	Clathrin, heavy chain/VPS, 7-fold repeat;Pep3/Vps18/deep orange
AGAP000984	Yes	Yes	Yes	Yes	Yes	Yes	Yes	protein coding gene	No	AgamP4_X:18,880,492..18,916,461(+)		unspecified product	Zinc finger C2H2-type;Zinc finger C2H2 superfamily
AGAP000985	Yes	Yes	Yes	Yes	Yes	Yes	Yes	protein coding gene	No	AgamP4_X:18,918,716..18,925,106(+)		ARP2 actin-related protein 2 homolog	Actin family;Actin/actin-like conserved site;Actin-related protein 2;ATPase, nucleotide binding domain
AGAP000986	Yes	Yes	Yes	Yes	Yes	Yes	Yes	protein coding gene	No	AgamP4_X:18,925,395..18,930,119(-)	CPAP3-D	cuticular protein	Chitin binding domain;Chitin binding domain superfamily
AGAP000987	Yes	Yes	Yes	Yes	Yes	Yes	Yes	protein coding gene	No	AgamP4_X:18,933,849..18,935,322(-)	CPAP3-A1b	cuticular protein	Chitin binding domain;Chitin binding domain superfamily
AGAP000988	Yes	Yes	Yes	Yes	Yes	Yes	Yes	protein coding gene	No	AgamP4_X:18,936,440..18,938,933(-)	CPAP3-A1c	cuticular protein	Chitin binding domain;Chitin binding domain superfamily
AGAP000989	Yes	Yes	Yes	Yes	Yes	Yes	Yes	protein coding gene	No	AgamP4_X:18,942,806..18,946,454(-)	CPAP3-A1a	cuticular protein	Chitin binding domain;Chitin binding domain superfamily
AGAP000990	Yes	Yes	Yes	Yes	Yes	Yes	Yes	protein coding gene	No	AgamP4_X:18,948,618..18,954,347(-)		unspecified product	WD40 repeat;WD40-repeat-containing domain superfamily
AGAP000991	Yes	Yes	Yes	Yes	Yes	Yes	Yes	protein coding gene	No	AgamP4_X:18,974,106..18,975,611(+)		seryl-tRNA synthetase	Aminoacyl-tRNA synthetase, class II (G/ P/ S/T);Serine-tRNA ligase, type1;Aminoacyl-tRNA synthetase, class II;Class II Aminoacyl-tRNA synthetase/Biotinyl protein ligase (BPL) and lipoyl protein ligase (LPL)
AGAP000992	Yes	Yes	Yes	Yes	Yes	Yes	Yes	protein coding gene	No	AgamP4_X:18,976,858..18,980,274(+)		unspecified product	N/A
AGAP000994	Yes	Yes	Yes	Yes	Yes	Yes	Yes	protein coding gene	No	AgamP4_X:18,982,547..18,985,069(+)		lysosomal Pro-X carboxypeptidase	Peptidase S28;Alpha/Beta hydrolase fold
AGAP000995	Yes	Yes	Yes	Yes	Yes	Yes	Yes	protein coding gene	No	AgamP4_X:18,984,372..18,985,864(-)		trafficking protein particle complex 1	Trafficking protein particle complex subunit;Longin-like domain superfamily
AGAP000996	Yes	Yes	Yes	Yes	Yes	Yes	Yes	protein coding gene	No	AgamP4_X:18,992,649..18,996,428(+)		ZZ-type domain-containing protein [Source:UniProtKB/TrEMBL;Acc:A0A1S4GAP1]	Zinc finger, ZZ-type;EF-hand domain pair;EF-hand domain, type 1
AGAP000997	Yes	Yes	Yes	Yes	Yes	Yes	Yes	protein coding gene	No	AgamP4_X:18,996,231..18,997,417(-)		mitogen-activated protein kinase kinase 1 interacting protein 1	Ragulator complex protein LAMTOR3
AGAP000998	Yes	Yes	Yes	Yes	Yes	Yes	Yes	protein coding gene	No	AgamP4_X:18,997,447..19,100,981(+)		insulin-like growth factor 2 receptor	Cation-independent mannose-6-phosphate receptor repeat;Mannose-6-phosphate receptor binding domain superfamily;MRH domain
AGAP000999	Yes	Yes	No	Yes	Yes	Yes	Yes	protein coding gene	No	AgamP4_X:19,002,931..19,007,726(-)	TOLL5A	TOLL-like receptor 5A	Toll/interleukin-1 receptor homology (TIR) domain;Leucine-rich repeat;Leucine-rich repeat, typical subtype;Toll-like receptor;Toll/interleukin-1 receptor homology (TIR) domain superfamily
AGAP001002	Yes	Yes	No	Yes	Yes	Yes	Yes	protein coding gene	No	AgamP4_X:19,051,024..19,053,122(-)		Toll protein	Leucine-rich repeat;Leucine-rich repeat, typical subtype;BspA type Leucine rich repeat region
AGAP001004	Yes	Yes	Yes	Yes	Yes	Yes	Yes	protein coding gene	No	AgamP4_X:19,056,467..19,076,633(-)	TOLL1A	TOLL-like receptor 1A	Toll/interleukin-1 receptor homology (TIR) domain;Leucine-rich repeat N-terminal domain;Cysteine-rich flanking region, C-terminal;Leucine-rich repeat;Leucine-rich repeat, typical subtype;Toll/interleukin-1 receptor homology (TIR) domain superfamily
AGAP001005	Yes	Yes	Yes	Yes	Yes	Yes	Yes	protein coding gene	No	AgamP4_X:19,092,108..19,095,128(+)		unspecified product	Chitin binding domain;Chitin binding domain superfamily
AGAP001006	Yes	Yes	Yes	Yes	Yes	Yes	Yes	protein coding gene	No	AgamP4_X:19,098,793..19,099,400(-)		unspecified product	Chitin binding domain superfamily
AGAP001007	Yes	Yes	Yes	Yes	Yes	Yes	Yes	protein coding gene	No	AgamP4_X:19,110,553..19,111,497(-)		unspecified product	RNA-binding S4 domain;Mitochondrial transcription rescue factor 1
AGAP001008	Yes	Yes	Yes	Yes	Yes	Yes	Yes	protein coding gene	No	AgamP4_X:19,111,845..19,113,372(-)		unspecified product	Transmembrane protein 135
AGAP001010	Yes	Yes	Yes	Yes	Yes	Yes	Yes	protein coding gene	No	AgamP4_X:19,263,889..19,274,667(-)		chondroitin sulfate synthase	Chondroitin N-acetylgalactosaminyltransferase;Nucleotide-diphospho-sugar transferases
AGAP001011	Yes	Yes	Yes	Yes	Yes	Yes	Yes	protein coding gene	No	AgamP4_X:19,351,376..19,355,452(-)		unspecified product	Ankyrin repeat;Ion transport domain;Transient receptor potential cation channel subfamily V;Ankyrin repeat-containing domain superfamily
AGAP001012	Yes	Yes	Yes	Yes	Yes	Yes	Yes	protein coding gene	No	AgamP4_X:19,361,656..19,362,964(-)	Or36	odorant receptor 36	Olfactory receptor, insect
AGAP001013	Yes	Yes	Yes	Yes	Yes	Yes	Yes	protein coding gene	No	AgamP4_X:19,406,518..19,407,577(-)		unspecified product	N/A
AGAP001014	Yes	Yes	Yes	Yes	Yes	Yes	Yes	protein coding gene	No	AgamP4_X:19,408,610..19,411,429(+)		unspecified product	N/A
AGAP001015	Yes	Yes	Yes	Yes	Yes	Yes	Yes	protein coding gene	No	AgamP4_X:19,493,025..19,568,646(-)		notch gene homolog 1	EGF-type aspartate/asparagine hydroxylation site;EGF-like domain;Notch domain;EGF-like calcium-binding domain;Ankyrin repeat;Notch;Growth factor receptor cysteine-rich domain superfamily;Notch, NOD domain;Notch, NODP domain;EGF-like, conserved site;EGF-like calcium-binding, conserved site;Notch, C-terminal;Notch-like domain superfamily;Ankyrin repeat-containing domain superfamily
AGAP001018	Yes	Yes	Yes	Yes	Yes	Yes	Yes	protein coding gene	No	AgamP4_X:19,571,745..19,573,927(+)		unspecified product	Outer dynein arm-docking complex subunit 3
AGAP001019	Yes	Yes	Yes	Yes	Yes	Yes	Yes	protein coding gene	No	AgamP4_X:19,573,981..19,581,032(-)		polycomb-like protein 2	Zinc finger, PHD-type;Tudor domain;Zinc finger, FYVE/PHD-type;Zinc finger, PHD-type, conserved site
AGAP001021	Yes	Yes	Yes	Yes	Yes	Yes	Yes	protein coding gene	No	AgamP4_X:19,597,158..19,604,587(-)		dihydropyrimidine dehydrogenase (NADP+)	Dihydroorotate dehydrogenase domain;4Fe-4S ferredoxin-type, iron-sulphur binding domain;4Fe-4S ferredoxin, iron-sulphur binding, conserved site;FAD/NAD(P)-binding domain;Dihydroprymidine dehydrogenase domain II;Dihydropyrimidine dehydrogenase
AGAP001022	Yes	Yes	Yes	Yes	Yes	Yes	Yes	protein coding gene	No	AgamP4_X:19,616,418..19,643,842(+)		unspecified product	G protein-coupled receptor, rhodopsin-like;Cholecystokinin receptor;GPCR, rhodopsin-like, 7TM
AGAP001023	Yes	Yes	Yes	Yes	Yes	Yes	Yes	protein coding gene	No	AgamP4_X:19,654,476..19,663,046(-)		myofilin variant B	Myofilin
AGAP001024	Yes	Yes	Yes	Yes	Yes	Yes	Yes	protein coding gene	No	AgamP4_X:19,665,565..19,666,071(-)		unspecified product	Chitin binding domain;Chitin binding domain superfamily
AGAP001025	Yes	Yes	Yes	Yes	Yes	Yes	Yes	protein coding gene	No	AgamP4_X:19,712,891..19,718,165(-)		protein msta, isoform A	SET domain;Zinc finger, MYND-type
AGAP001026	Yes	Yes	Yes	Yes	Yes	Yes	Yes	protein coding gene	No	AgamP4_X:19,721,319..19,723,125(-)		carboxypeptidase A	Peptidase M14, carboxypeptidase A;Carboxypeptidase, activation peptide
AGAP001027	Yes	Yes	Yes	Yes	Yes	Yes	Yes	protein coding gene	No	AgamP4_X:19,726,632..19,737,089(-)		sugar transporter ERD6-like 7	Sugar/inositol transporter;Major facilitator, sugar transporter-like;Sugar transporter, conserved site;Major facilitator superfamily domain;MFS transporter superfamily;Sugar transporter ERD6/Tret1-like
AGAP001028	Yes	Yes	Yes	Yes	Yes	Yes	Yes	protein coding gene	No	AgamP4_X:19,742,305..19,746,392(-)		unspecified product	N/A
AGAP001029	Yes	Yes	Yes	Yes	Yes	Yes	Yes	protein coding gene	No	AgamP4_X:19,764,234..19,772,141(+)		unspecified product	Homeobox-like domain superfamily
AGAP001030	Yes	Yes	No	Yes	Yes	Yes	Yes	protein coding gene	No	AgamP4_X:19,773,821..19,776,214(+)	Syx4	syntaxin 4	Target SNARE coiled-coil homology domain;Syntaxin, N-terminal domain;SNARE;Syntaxin
AGAP001031	Yes	Yes	No	Yes	Yes	Yes	Yes	protein coding gene	No	AgamP4_X:19,776,261..19,778,545(-)		INO80 complex subunit E	INO80 complex subunit E
AGAP001032	Yes	Yes	Yes	Yes	Yes	Yes	Yes	protein coding gene	No	AgamP4_X:19,780,013..19,785,723(+)		Interferon-related developmental regulator 1	Interferon-related developmental regulator, C-terminal;Interferon-related developmental regulator, N-terminal;Armadillo-type fold;Interferon-related developmental regulator
AGAP001033	Yes	Yes	Yes	Yes	Yes	Yes	Yes	protein coding gene	No	AgamP4_X:19,813,893..19,815,888(+)		Protein mab-21-like [Source:UniProtKB/Swiss-Prot;Acc:Q7QHX4]	Mab-21 domain
AGAP001034	Yes	Yes	Yes	Yes	Yes	Yes	Yes	protein coding gene	No	AgamP4_X:19,831,731..19,835,523(-)		protein mab-21	Mab-21 domain
AGAP001035	Yes	Yes	Yes	Yes	Yes	Yes	Yes	protein coding gene	No	AgamP4_X:19,922,910..19,930,324(-)		rapamycin-insensitive companion of mTOR	Armadillo-type fold;Rapamycin-insensitive companion of mTOR, N-terminal domain;Pianissimo family;Rapamycin-insensitive companion of mTOR, middle domain;Rapamycin-insensitive companion of mTOR, domain 5;Rapamycin-insensitive companion of mTOR, domain 4
AGAP001036	Yes	Yes	Yes	Yes	Yes	Yes	Yes	protein coding gene	No	AgamP4_X:19,935,927..19,937,664(+)		G protein beta subunit-like	WD40 repeat;WD40 repeat, conserved site;G-protein beta WD-40 repeat;WD40-repeat-containing domain superfamily;Target of rapamycin complex subunit LST8
AGAP001037	Yes	Yes	Yes	Yes	Yes	Yes	Yes	protein coding gene	No	AgamP4_X:19,938,332..19,941,402(-)		Xaa-Pro aminopeptidase	Creatinase, N-terminal;Peptidase M24;Creatinase/Aminopeptidase P/Spt16, N-terminal;Peptidase M24, C-terminal domain;Aminopeptidase P;Creatinase/aminopeptidase-like
AGAP001038	Yes	Yes	Yes	Yes	Yes	Yes	Yes	protein coding gene	No	AgamP4_X:19,963,079..19,989,324(-)		cholesterol 7-dehydrogenase	Rieske [2Fe-2S] iron-sulphur domain;Rieske [2Fe-2S] iron-sulphur domain superfamily;3-ketosteroid-9-alpha-monooxygenase, oxygenase component-like, C-terminal domain
AGAP001039	Yes	Yes	Yes	Yes	Yes	Yes	Yes	protein coding gene	No	AgamP4_X:20,008,895..20,018,400(+)	CYP307A1	cytochrome P450	Cytochrome P450;Cytochrome P450, E-class, group I;Cytochrome P450, conserved site;Cytochrome P450 superfamily
AGAP001040	Yes	Yes	Yes	Yes	Yes	Yes	Yes	protein coding gene	No	AgamP4_X:20,051,826..20,053,170(-)		unspecified product	N/A
AGAP001041	Yes	Yes	Yes	Yes	Yes	Yes	Yes	protein coding gene	No	AgamP4_X:20,061,484..20,063,037(+)		E3 ubiquitin-protein ligase MARCH5	Zinc finger, RING-type;Zinc finger, RING-CH-type
AGAP001042	Yes	Yes	No	Yes	Yes	Yes	Yes	protein coding gene	No	AgamP4_X:20,063,115..20,064,156(-)		cytochrome b5 domain-containing protein 2 homolog	Cytochrome b5-like heme/steroid binding domain;Cytochrome b5-like heme/steroid binding domain superfamily
AGAP001043	Yes	Yes	Yes	Yes	Yes	Yes	Yes	protein coding gene	No	AgamP4_X:20,099,622..20,158,206(+)	arm	Armadillo segment polarity protein [Source:UniProtKB/Swiss-Prot;Acc:Q7QHW5]	Armadillo;Beta-catenin;Armadillo-type fold
AGAP001044	Yes	Yes	No	Yes	Yes	Yes	Yes	protein coding gene	No	AgamP4_X:20,161,491..20,162,678(+)		unspecified product	N/A
AGAP001045	Yes	Yes	Yes	Yes	Yes	Yes	Yes	protein coding gene	No	AgamP4_X:20,172,573..20,174,282(+)		DNA-directed RNA polymerase I subunit RPA49	RNA polymerase I associated factor, A49-like
AGAP001046	Yes	Yes	No	Yes	Yes	Yes	Yes	protein coding gene	No	AgamP4_X:20,392,062..20,415,876(-)		Abl interactor 2	SH3 domain;Abl-interactor, homeo-domain homologous domain;ABI family;SH3-like domain superfamily;ABL interactor 2
AGAP001047	Yes	Yes	No	Yes	Yes	Yes	Yes	protein coding gene	No	AgamP4_X:20,424,066..20,427,902(+)		inositol polyphosphate 1-phosphatase	Inositol monophosphatase-like;Inositol monophosphatase, metal-binding site
AGAP001048	Yes	Yes	No	Yes	Yes	Yes	Yes	protein coding gene	No	AgamP4_X:20,588,919..20,748,874(+)		unspecified product	Immunoglobulin subtype 2;Immunoglobulin subtype;Immunoglobulin-like domain;Immunoglobulin I-set;Immunoglobulin-like domain superfamily
AGAP001050	Yes	Yes	No	Yes	Yes	Yes	Yes	protein coding gene	No	AgamP4_X:20,944,180..20,956,109(-)		unspecified product	Chondroitin N-acetylgalactosaminyltransferase
AGAP001051	Yes	Yes	No	Yes	Yes	Yes	Yes	protein coding gene	No	AgamP4_X:20,951,119..20,953,313(+)		unspecified product	FAM20, C-terminal;FAM20
AGAP001052	Yes	Yes	No	Yes	Yes	Yes	Yes	protein coding gene	No	AgamP4_X:20,969,559..21,159,403(-)		ubiquitin carboxyl-terminal hydrolase 2/21	Peptidase C19, ubiquitin carboxyl-terminal hydrolase;Ubiquitin specific protease, conserved site;Ubiquitin specific protease domain;Papain-like cysteine peptidase superfamily
AGAP001053	Yes	Yes	No	Yes	Yes	Yes	Yes	protein coding gene	No	AgamP4_X:21,343,435..21,367,564(+)		unspecified product	Troponin;Troponin domain superfamily
AGAP001056	Yes	Yes	No	Yes	Yes	Yes	Yes	protein coding gene	No	AgamP4_X:21,755,596..21,762,662(-)		ubiquitin-conjugating enzyme E2 L3	Ubiquitin-conjugating enzyme E2;Ubiquitin-conjugating enzyme/RWD-like;Ubiquitin-conjugating enzyme, active site
AGAP001057	Yes	Yes	No	No	No	No	Yes	protein coding gene	No	AgamP4_X:21,769,838..21,772,242(+)		ATP-dependent RNA helicase DDX10/DBP4	ATP-dependent RNA helicase DEAD-box, conserved site;Helicase, C-terminal;DEAD/DEAH box helicase domain;Helicase superfamily 1/2, ATP-binding domain;RNA helicase, DEAD-box type, Q motif;Domain of unknown function DUF4217;P-loop containing nucleoside triphosphate hydrolase
AGAP001058	Yes	Yes	No	Yes	Yes	Yes	Yes	protein coding gene	No	AgamP4_X:21,772,338..21,773,934(-)		palmitoyl-protein thioesterase	Palmitoyl protein thioesterase;Alpha/Beta hydrolase fold;Palmitoyl-protein thioesterase 1
AGAP001061	Yes	Yes	No	Yes	Yes	Yes	Yes	protein coding gene	No	AgamP4_X:22,103,315..22,235,096(-)		unspecified product	Ankyrin repeat;Ankyrin repeat-containing domain superfamily
AGAP001064	Yes	Yes	No	Yes	Yes	Yes	Yes	protein coding gene	No	AgamP4_X:22,293,009..22,319,374(-)		Transmembrane emp24 domain-containing protein 10 precursor	GOLD domain;Transmembrane emp24 domain-containing protein
AGAP001065	Yes	Yes	No	Yes	Yes	Yes	Yes	protein coding gene	No	AgamP4_X:22,324,224..22,330,158(+)		glycine hydroxymethyltransferase	Serine hydroxymethyltransferase;Pyridoxal phosphate-dependent transferase;Serine hydroxymethyltransferase, pyridoxal phosphate binding site;Serine hydroxymethyltransferase-like domain
AGAP001067	Yes	Yes	No	Yes	Yes	Yes	Yes	protein coding gene	No	AgamP4_X:22,363,527..22,365,386(+)		DUF4806 domain-containing protein [Source:UniProtKB/TrEMBL;Acc:A0A1S4GBG2]	Domain of unknown function DUF4806
AGAP001068	Yes	Yes	No	Yes	Yes	Yes	Yes	protein coding gene	No	AgamP4_X:22,390,512..22,416,767(-)		ubiquitin-conjugating enzyme E2 H	Ubiquitin-conjugating enzyme E2;Ubiquitin-conjugating enzyme/RWD-like;Ubiquitin-conjugating enzyme, active site
AGAP001069	Yes	Yes	No	Yes	Yes	Yes	Yes	protein coding gene	No	AgamP4_X:22,455,074..22,488,471(-)		unspecified product	Surfeit locus 4;Surfeit locus 1/4
AGAP001070	Yes	Yes	No	Yes	Yes	Yes	Yes	protein coding gene	No	AgamP4_X:22,496,341..22,563,331(+)		DnaJ-like protein subfamily C	DnaJ domain;Thioredoxin domain;DnaJ domain, conserved site;Thioredoxin-like superfamily;Chaperone J-domain superfamily;DnaJ homolog subfamily C member 16, TRX domain
AGAP001072	No	No	No	No	No	No	No	protein coding gene	No	AgamP4_X:22,717,918..22,718,692(+)		unspecified product	N/A
AGAP001073	Yes	Yes	Yes	Yes	Yes	Yes	Yes	protein coding gene	No	AgamP4_X:22,747,835..22,848,119(+)		unspecified product	BTB/POZ domain;SKP1/BTB/POZ domain superfamily;Zinc finger C2H2-type;Zinc finger C2H2 superfamily
AGAP001076	Yes	Yes	No	Yes	Yes	Yes	Yes	protein coding gene	No	AgamP4_X:22,937,392..22,947,129(-)	CYP4G16	cytochrome P450	Cytochrome P450;Cytochrome P450, E-class, group I;Cytochrome P450 superfamily
AGAP001078	No	No	No	No	No	No	No	protein coding gene	No	AgamP4_X:23,113,205..23,114,090(+)		unspecified product	N/A
AGAP001079	No	No	No	No	No	No	No	protein coding gene	No	AgamP4_X:23,125,382..23,126,267(-)		unspecified product	N/A
AGAP001081	Yes	Yes	Yes	Yes	Yes	Yes	Yes	protein coding gene	No	AgamP4_X:23,370,755..23,374,875(-)		Wiskott-Aldrich syndrome protein	CRIB domain;WH1/EVH1 domain;Wiscott-Aldrich syndrome protein, C-terminal;Wiskott-Aldrich syndrome protein;WASP family, EVH1 domain
AGAP001082	Yes	Yes	Yes	Yes	Yes	Yes	Yes	protein coding gene	No	AgamP4_X:23,455,889..23,493,707(-)		saposin	Saposin A-type domain;Saposin-like type B, region 1;Saposin B type, region 2;Saposin B type domain;Saposin;Saposin-like
AGAP001083	Yes	Yes	Yes	Yes	Yes	Yes	Yes	protein coding gene	No	AgamP4_X:23,498,802..23,501,429(+)		unspecified product	N/A
AGAP001084	Yes	Yes	No	Yes	Yes	Yes	Yes	protein coding gene	No	AgamP4_X:23,511,522..23,634,351(+)		Fatty acyl-CoA reductase [Source:UniProtKB/TrEMBL;Acc:Q7Q2V5]	Fatty acyl-coenzyme A reductase, NAD-binding domain;Fatty acyl-CoA reductase;Fatty acyl-CoA reductase, C-terminal;NAD(P)-binding domain superfamily
AGAP001085	Yes	Yes	No	Yes	Yes	Yes	Yes	protein coding gene	No	AgamP4_X:23,622,591..23,623,872(+)		DUF4806 domain-containing protein [Source:UniProtKB/TrEMBL;Acc:A0A1S4GAW0]	Domain of unknown function DUF4806
AGAP001087	No	No	No	No	No	No	No	protein coding gene	No	AgamP4_X:23,638,858..23,647,209(+)		unspecified product	N/A
AGAP001088	No	No	No	No	No	No	No	protein coding gene	No	AgamP4_X:23,708,399..23,709,342(+)		unspecified product	N/A
AGAP001089	Yes	Yes	No	Yes	Yes	Yes	Yes	protein coding gene	No	AgamP4_X:23,749,156..23,749,689(+)		unspecified product	N/A
AGAP001091	Yes	Yes	No	Yes	Yes	Yes	Yes	protein coding gene	No	AgamP4_X:23,957,193..23,998,340(+)		N-terminal kinase-like protein	Protein kinase domain;Protein kinase-like domain superfamily;Armadillo-type fold
AGAP001092	Yes	Yes	No	Yes	Yes	Yes	Yes	protein coding gene	No	AgamP4_X:24,086,190..24,087,589(+)		unspecified product	Glucosidase 2 subunit beta;Glucosidase II beta subunit, N-terminal;Glucosidase II beta subunit-like
AGAP001093	Yes	Yes	Yes	Yes	Yes	Yes	Yes	protein coding gene	No	AgamP4_X:24,094,799..24,142,048(+)		fos-like antigen, invertebrate	AP-1 transcription factor;Basic-leucine zipper domain
AGAP001094	Yes	Yes	No	Yes	Yes	Yes	Yes	protein coding gene	No	AgamP4_X:24,231,498..24,256,349(-)	run	runt	Acute myeloid leukemia 1 protein (AML1)/Runt;p53-like transcription factor, DNA-binding;Runt domain
AGAP001096	Yes	Yes	No	Yes	Yes	Yes	Yes	protein coding gene	No	AgamP4_2R:3,426..9,985(+)		unspecified product	N/A
AGAP001097	Yes	Yes	No	Yes	Yes	Yes	Yes	protein coding gene	No	AgamP4_2R:18,496..19,579(+)		Elongation of very long chain fatty acids protein [Source:UniProtKB/TrEMBL;Acc:Q7PKF8]	ELO family;ELO family, conserved site
AGAP001098	Yes	Yes	No	Yes	Yes	Yes	Yes	protein coding gene	No	AgamP4_2R:19,797..21,866(+)		DAMOX	FAD dependent oxidoreductase;D-amino acid oxidase, conserved site;D-amino-acid oxidase
AGAP001099	Yes	Yes	Yes	Yes	Yes	Yes	Yes	protein coding gene	No	AgamP4_2R:21,882..31,394(-)		Polybromo-1	Bromo adjacent homology (BAH) domain;Bromodomain;High mobility group box domain;Bromodomain, conserved site;Chromatin structure-remodeling complex subunit RSC1/RSC2/RSC4;Bromodomain-like superfamily;High mobility group box domain superfamily;Remodelling complex subunit Rsc/polybromo;Protein polybromo-1, Bromodomain 5
AGAP001100	Yes	Yes	No	Yes	Yes	Yes	Yes	protein coding gene	No	AgamP4_2R:35,618..54,157(-)		G_PROTEIN_RECEP_F2_4 domain-containing protein [Source:UniProtKB/TrEMBL;Acc:A0A1S4GAW4]	GPCR, family 2, secretin-like;GPCR, family 2-like
AGAP001101	Yes	Yes	Yes	Yes	Yes	Yes	Yes	protein coding gene	No	AgamP4_2R:54,602..60,297(-)	COEBE2O	carboxylesterase	Carboxylesterase, type B;Carboxylesterase type B, active site;Alpha/Beta hydrolase fold
AGAP001102	Yes	Yes	No	Yes	Yes	Yes	Yes	protein coding gene	No	AgamP4_2R:64,628..73,019(+)		C-myc promoter-binding protein	cDENN domain;Pentatricopeptide repeat;dDENN domain;uDENN domain;MABP domain;Tripartite DENN domain
AGAP001103	Yes	Yes	Yes	Yes	Yes	Yes	Yes	protein coding gene	No	AgamP4_2R:73,674..75,980(-)		mitogen-activated protein kinase kinase 1	Protein kinase domain;Serine/threonine-protein kinase, active site;Protein kinase-like domain superfamily;Protein kinase, ATP binding site
AGAP001104	Yes	Yes	No	Yes	Yes	Yes	Yes	protein coding gene	No	AgamP4_2R:80,795..84,647(+)		chromatin assembly factor 1 subunit A	Chromatin assembly factor 1 subunit A
AGAP001105	Yes	Yes	No	Yes	Yes	Yes	Yes	ncRNA gene	No	AgamP4_2R:170,662..170,764(+)	tRNA-Ile	unspecified product	N/A
AGAP001106	Yes	Yes	No	Yes	Yes	Yes	Yes	protein coding gene	No	AgamP4_2R:212,357..229,642(+)		Disconnected protein	Zinc finger C2H2-type;Protein disconnected-like
AGAP001107	Yes	Yes	No	Yes	Yes	Yes	Yes	protein coding gene	No	AgamP4_2R:263,675..267,184(+)		unspecified product	N/A
AGAP001108	Yes	Yes	No	Yes	Yes	Yes	Yes	protein coding gene	No	AgamP4_2R:267,215..268,641(-)		mitochondrial import inner membrane translocase subunit TIM50-C	FCP1 homology domain;Mitochondrial import inner membrane translocase subunit Tim50;HAD-like superfamily
AGAP001109	Yes	Yes	No	Yes	Yes	Yes	Yes	protein coding gene	No	AgamP4_2R:268,850..287,264(+)		protein-tyrosine phosphatase	Tyrosine-specific protein phosphatase, PTPase domain;Tyrosine-specific protein phosphatases domain;CRAL-TRIO lipid binding domain;Protein-tyrosine phosphatase, catalytic;Protein-tyrosine phosphatase, active site;Protein-tyrosine phosphatase-like;CRAL/TRIO, N-terminal domain superfamily;CRAL-TRIO lipid binding domain superfamily
AGAP001110	Yes	Yes	Yes	Yes	Yes	Yes	Yes	protein coding gene	No	AgamP4_2R:288,098..293,321(+)		Sorting nexin family member 27 isoform 1	Ras-associating (RA) domain;PDZ domain;Phox homology;Ubiquitin-like domain superfamily;PDZ superfamily;PX domain superfamily;SNX27, atypical FERM-like domain;SNX17/27/31;SNX27, PX domain;SNX27, RA domain
AGAP001111	Yes	Yes	No	Yes	Yes	Yes	Yes	protein coding gene	No	AgamP4_2R:297,230..307,923(+)		unspecified product	Glycoside hydrolase family 31;Glycoside hydrolase superfamily
AGAP001112	Yes	Yes	Yes	Yes	Yes	Yes	Yes	protein coding gene	No	AgamP4_2R:301,617..303,190(-)		unspecified product	Cilia- and flagella-associated protein 45;Trichohyalin-plectin-homology domain
AGAP001113	Yes	Yes	No	Yes	Yes	Yes	Yes	protein coding gene	No	AgamP4_2R:307,059..326,058(-)		A disintegrin and metalloproteinase with thrombospondin motifs 18	Thrombospondin type-1 (TSP1) repeat;Peptidase M12B, ADAM/reprolysin;Peptidase M12B, propeptide;ADAMTS/ADAMTS-like, Spacer 1;ADAMTS/ADAMTS-like;Thrombospondin type-1 (TSP1) repeat superfamily;ADAMTS, cysteine-rich domain 2;ADAMTS/ADAMTS-like, cysteine-rich domain 3
AGAP001114	Yes	Yes	No	Yes	Yes	Yes	Yes	protein coding gene	No	AgamP4_2R:346,604..349,603(+)		gustatory receptor 38	7TM chemoreceptor
AGAP001115	Yes	Yes	No	Yes	Yes	Yes	Yes	protein coding gene	No	AgamP4_2R:355,689..357,770(-)	Gr42	gustatory receptor 42	7TM chemoreceptor
AGAP001116	Yes	Yes	Yes	Yes	Yes	Yes	Yes	protein coding gene	No	AgamP4_2R:372,675..374,369(-)		D-amino-acid oxidase	FAD dependent oxidoreductase;D-amino acid oxidase, conserved site;D-amino-acid oxidase
AGAP001117	Yes	Yes	Yes	Yes	Yes	Yes	Yes	protein coding gene	No	AgamP4_2R:374,651..384,340(+)		gustatory receptor 37	7TM chemoreceptor
AGAP001118	Yes	Yes	No	Yes	Yes	Yes	Yes	protein coding gene	No	AgamP4_2R:410,549..430,291(+)		unspecified product	N/A
AGAP001119	Yes	Yes	Yes	Yes	Yes	Yes	Yes	protein coding gene	No	AgamP4_2R:439,782..441,270(+)	Gr39	gustatory receptor 39	7TM chemoreceptor
AGAP001120	Yes	Yes	No	Yes	Yes	Yes	Yes	protein coding gene	No	AgamP4_2R:443,778..445,150(-)	Gr40	gustatory receptor 40	7TM chemoreceptor
AGAP001121	Yes	Yes	No	Yes	Yes	Yes	Yes	protein coding gene	No	AgamP4_2R:445,479..446,801(-)	Gr60	gustatory receptor 60	7TM chemoreceptor
AGAP001122	Yes	Yes	No	Yes	Yes	Yes	Yes	protein coding gene	No	AgamP4_2R:446,998..448,433(+)	Gr41	gustatory receptor 41	7TM chemoreceptor
AGAP001123	Yes	Yes	No	Yes	Yes	Yes	Yes	protein coding gene	No	AgamP4_2R:449,457..450,730(-)	Gr36	gustatory receptor 36	7TM chemoreceptor
AGAP001124	Yes	Yes	Yes	Yes	Yes	Yes	Yes	protein coding gene	No	AgamP4_2R:451,594..453,027(+)		Aminomethyltransferase [Source:UniProtKB/TrEMBL;Acc:Q7PWZ1]	Aminomethyltransferase, folate-binding domain;Glycine cleavage system T protein;Glycine cleavage T-protein, C-terminal barrel domain;Aminomethyltransferase-like;Glycine cleavage T-protein/YgfZ, C-terminal
AGAP001125	Yes	Yes	No	Yes	Yes	Yes	Yes	protein coding gene	No	AgamP4_2R:453,144..454,505(-)	Gr58	gustatory receptor 58	7TM chemoreceptor
AGAP001126	Yes	Yes	Yes	Yes	Yes	Yes	Yes	protein coding gene	No	AgamP4_2R:459,451..514,053(+)		defective proboscis extension response 8	Immunoglobulin subtype 2;Immunoglobulin subtype;Immunoglobulin-like domain;Immunoglobulin I-set;Immunoglobulin V-set domain;Immunoglobulin-like domain superfamily;Zwei Ig domain protein zig-8
AGAP001127	Yes	Yes	No	No	No	No	Yes	protein coding gene	No	AgamP4_2R:514,772..517,415(+)		P37NB protein	Leucine-rich repeat;Leucine-rich repeat, typical subtype
AGAP001129	No	No	No	No	No	No	No	ncRNA gene	No	AgamP4_2R:526,034..526,107(-)	tRNA-Thr	unspecified product	N/A
AGAP001130	Yes	Yes	Yes	Yes	Yes	Yes	Yes	protein coding gene	No	AgamP4_2R:545,598..552,364(-)		poly(A) RNA polymerase GLD2	PAP/25A-associated;Nucleotidyltransferase superfamily;TUTase nucleotidyltransferase domain
AGAP001132	Yes	Yes	Yes	Yes	Yes	Yes	Yes	protein coding gene	No	AgamP4_2R:552,768..555,177(+)		unspecified product	Zinc finger, AD-type;Zinc finger C2H2-type;Zinc finger C2H2 superfamily
AGAP001133	Yes	Yes	Yes	Yes	Yes	Yes	Yes	protein coding gene	No	AgamP4_2R:555,228..560,479(-)		regulator of nonsense transcripts 1	RNA helicase UPF1, Cys/His rich zinc-binding domain;P-loop containing nucleoside triphosphate hydrolase;RNA helicase UPF1, 1B domain;DNA2/NAM7 helicase, helicase domain;DNA2/NAM7 helicase-like, C-terminal;DNA2/NAM7-like helicase
AGAP001134	Yes	Yes	Yes	Yes	Yes	Yes	Yes	protein coding gene	No	AgamP4_2R:560,788..562,642(+)	mRpS30	28S ribosomal protein S30, mitochondrial	Ribosomal protein L37/S30;Ribosomal protein S30, mitochondrial
AGAP001135	Yes	Yes	Yes	Yes	Yes	Yes	Yes	protein coding gene	No	AgamP4_2R:562,756..565,559(-)		DNA replication licensing factor MCM3	MCM domain;AAA+ ATPase domain;DNA replication licensing factor Mcm3;Nucleic acid-binding, OB-fold;Mini-chromosome maintenance, conserved site;P-loop containing nucleoside triphosphate hydrolase;MCM N-terminal domain;Mini-chromosome maintenance protein;MCM OB domain;MCM, AAA-lid domain
AGAP001136	Yes	Yes	Yes	Yes	Yes	Yes	Yes	protein coding gene	No	AgamP4_2R:565,690..567,393(+)		tetratricopeptide repeat protein 35	Tetratricopeptide-like helical domain superfamily;Tetratricopeptide repeat 2;ER membrane protein complex subunit 2-like
AGAP001137	Yes	Yes	Yes	Yes	Yes	Yes	Yes	protein coding gene	No	AgamP4_2R:567,440..568,742(-)		gustatory receptor 59	7TM chemoreceptor
AGAP001138	Yes	Yes	Yes	Yes	Yes	Yes	Yes	protein coding gene	No	AgamP4_2R:568,907..570,507(-)	ATPsynB	F-type H+-transporting ATPase subunit b	ATP synthase, F0 complex, subunit B/MI25;ATP synthase, F0 complex, subunit B
AGAP001139	Yes	Yes	No	Yes	Yes	Yes	Yes	protein coding gene	No	AgamP4_2R:570,584..572,350(+)	mRpL19	39S ribosomal protein L19, mitochondrial	Ribosomal protein L19;Translation protein SH3-like domain superfamily
AGAP001140	Yes	Yes	No	Yes	Yes	Yes	Yes	protein coding gene	No	AgamP4_2R:572,473..579,781(-)		unspecified product	TRASH domain;Protein of unknown function DUF3504
AGAP001141	Yes	Yes	Yes	Yes	Yes	Yes	Yes	protein coding gene	No	AgamP4_2R:582,184..587,865(+)		unspecified product	Zinc finger C2H2-type
AGAP001143	Yes	Yes	No	Yes	Yes	Yes	Yes	protein coding gene	No	AgamP4_2R:587,999..590,603(-)		histone deacetylase 3	Histone deacetylase family;Histone deacetylase;Ureohydrolase domain superfamily;Histone deacetylase domain
AGAP001144	Yes	Yes	Yes	Yes	Yes	Yes	Yes	protein coding gene	No	AgamP4_2R:592,484..594,701(-)		unspecified product	Transmembrane Fragile-X-F-associated protein
AGAP001145	Yes	Yes	Yes	Yes	Yes	Yes	Yes	protein coding gene	No	AgamP4_2R:595,002..596,474(+)		pre-mRNA-splicing factor 38A	Pre-mRNA-splicing factor 38;Pre-mRNA-splicing factor 38, C-terminal
AGAP001146	Yes	Yes	Yes	Yes	Yes	Yes	Yes	protein coding gene	No	AgamP4_2R:596,535..599,507(-)		U3 small nucleolar RNA-associated protein 12	WD40 repeat;Small-subunit processome, Utp12;WD40 repeat, conserved site;G-protein beta WD-40 repeat;Anaphase-promoting complex subunit 4, WD40 domain;WD40-repeat-containing domain superfamily
AGAP001147	Yes	Yes	Yes	Yes	Yes	Yes	Yes	protein coding gene	No	AgamP4_2R:599,802..600,457(-)		unspecified product	N/A
AGAP001148	Yes	Yes	No	Yes	Yes	Yes	Yes	protein coding gene	No	AgamP4_2R:601,041..606,859(-)		unspecified product	SH3 domain;SH3-like domain superfamily
AGAP001149	Yes	Yes	Yes	Yes	Yes	Yes	Yes	protein coding gene	No	AgamP4_2R:607,207..608,719(+)		protein MAK11	WD40 repeat;WD40 repeat, conserved site;WD40-repeat-containing domain superfamily
AGAP001150	Yes	Yes	Yes	Yes	Yes	Yes	Yes	protein coding gene	No	AgamP4_2R:608,928..613,054(+)		unspecified product	VPS35 endosomal protein sorting factor-like
AGAP001151	Yes	Yes	Yes	Yes	Yes	Yes	Yes	protein coding gene	No	AgamP4_2R:617,198..625,229(-)		14-3-3 protein epsilon	14-3-3 protein;14-3-3 protein, conserved site;14-3-3 domain;14-3-3 domain superfamily
AGAP001152	Yes	Yes	Yes	Yes	Yes	Yes	Yes	protein coding gene	No	AgamP4_2R:625,431..626,462(+)		GPN-loop GTPase 3	GPN-loop GTPase;P-loop containing nucleoside triphosphate hydrolase;GPN-loop GTPase 3
AGAP001153	Yes	Yes	No	Yes	Yes	Yes	Yes	protein coding gene	No	AgamP4_2R:626,498..628,360(-)		Polymerase delta-interacting protein 2	ApaG domain;Hemimethylated DNA-binding domain;Hemimethylated DNA-binding domain superfamily;ApaG domain superfamily
AGAP001154	Yes	Yes	Yes	Yes	Yes	Yes	Yes	protein coding gene	No	AgamP4_2R:629,169..630,521(+)		SWI/SNF-related matrix-associated actin-dependent regulator of chromatin	SNF5/SMARCB1/INI1;Chromatin-remodeling complex component Sfh1/SNF5
AGAP001156	Yes	Yes	Yes	Yes	Yes	Yes	Yes	protein coding gene	No	AgamP4_2R:630,537..634,916(-)		unspecified product	SANT/Myb domain;Homeobox-like domain superfamily;SANT domain;Myb domain
AGAP001157	Yes	Yes	Yes	Yes	Yes	Yes	Yes	protein coding gene	No	AgamP4_2R:637,123..655,164(-)		UBR-type domain-containing protein [Source:UniProtKB/TrEMBL;Acc:A0A1S4GBR0]	Zinc finger, UBR-type;Armadillo-type fold;E3 ubiquitin ligase UBR4, C-terminal;WD40-repeat-containing domain superfamily;E3 ubiquitin ligase UBR4-like;E3 ubiquitin-protein ligase UBR4, N-terminal
AGAP001158	Yes	Yes	No	Yes	Yes	Yes	Yes	protein coding gene	No	AgamP4_2R:656,068..657,861(-)		unspecified product	SprT-like;Rad18, zinc finger UBZ4-type;SprT-like domain-containing protein Spartan
AGAP001159	Yes	Yes	Yes	Yes	Yes	Yes	Yes	protein coding gene	No	AgamP4_2R:657,976..660,704(+)		WD repeat-containing protein 24	WD40 repeat;WD40-repeat-containing domain superfamily;GATOR complex protein WDR24
AGAP001160	Yes	Yes	Yes	Yes	Yes	Yes	Yes	protein coding gene	No	AgamP4_2R:660,739..665,464(-)		unspecified product	Major facilitator, sugar transporter-like;Sugar transporter, conserved site;Major facilitator superfamily domain;MFS transporter superfamily
AGAP001161	Yes	Yes	Yes	Yes	Yes	Yes	Yes	protein coding gene	No	AgamP4_2R:665,798..667,366(-)	GPROP6	long wavelength sensitive opsin	G protein-coupled receptor, rhodopsin-like;Opsin lateral eye type;Opsin;GPCR, rhodopsin-like, 7TM;Visual pigments (opsins) retinal binding site
AGAP001162	Yes	Yes	Yes	Yes	Yes	Yes	Yes	protein coding gene	No	AgamP4_2R:668,888..670,326(-)	GPROP5	long wavelength sensitive opsin	G protein-coupled receptor, rhodopsin-like;Opsin lateral eye type;Opsin;GPCR, rhodopsin-like, 7TM;Visual pigments (opsins) retinal binding site
AGAP001165	Yes	Yes	Yes	Yes	Yes	Yes	Yes	protein coding gene	No	AgamP4_2R:675,309..677,922(-)		zinc finger protein DZIP1	Zinc finger C2H2-type;Zinc finger protein DZIP1, N-terminal
AGAP001166	Yes	Yes	No	Yes	Yes	Yes	Yes	protein coding gene	No	AgamP4_2R:677,953..679,051(-)		GINS complex subunit 4	GINS complex subunit Sld5;GINS subunit, domain A;DNA replication complex GINS protein SLD5, C-terminal;GINS, helical bundle-like domain superfamily;GINS complex protein Sld5, alpha-helical domain
AGAP001167	Yes	Yes	Yes	Yes	Yes	Yes	Yes	protein coding gene	No	AgamP4_2R:679,355..680,244(+)		pre-rRNA-processing protein TSR2	Pre-rRNA-processing protein TSR2
AGAP001168	Yes	Yes	Yes	Yes	Yes	Yes	Yes	protein coding gene	No	AgamP4_2R:680,443..685,871(+)		unspecified product	YLP motif-containing protein 1;P-loop containing nucleoside triphosphate hydrolase
AGAP001169	Yes	Yes	Yes	Yes	Yes	Yes	Yes	protein coding gene	No	AgamP4_2R:685,937..688,584(-)		gustatory receptor 49	7TM chemoreceptor
AGAP001170	Yes	Yes	Yes	Yes	Yes	Yes	Yes	protein coding gene	No	AgamP4_2R:688,812..690,230(-)	Gr48	gustatory receptor 48	7TM chemoreceptor
AGAP001171	Yes	Yes	Yes	Yes	Yes	Yes	Yes	protein coding gene	No	AgamP4_2R:690,556..691,928(+)		gustatory receptor 50	7TM chemoreceptor
AGAP001172	Yes	Yes	Yes	Yes	Yes	Yes	Yes	protein coding gene	No	AgamP4_2R:691,958..693,503(+)		gustatory receptor 51	7TM chemoreceptor
AGAP001173	Yes	Yes	Yes	Yes	Yes	Yes	Yes	protein coding gene	No	AgamP4_2R:693,555..694,975(+)	Gr52	gustatory receptor 52	7TM chemoreceptor
AGAP001174	Yes	Yes	Yes	Yes	Yes	Yes	Yes	protein coding gene	No	AgamP4_2R:695,497..696,755(-)		14.5 kDa salivary peptide	N/A
AGAP001175	Yes	Yes	Yes	Yes	Yes	Yes	Yes	protein coding gene	No	AgamP4_2R:699,274..722,808(+)	GPRCAL2	putative calcitonin receptor 2	GPCR, family 2, secretin-like;GPCR, family 2, extracellular hormone receptor domain;GPCR, family 2-like;GPCR, family 2, secretin-like, conserved site;GPCR family 2, extracellular hormone receptor domain superfamily
AGAP001176	Yes	Yes	Yes	Yes	Yes	Yes	Yes	protein coding gene	No	AgamP4_2R:729,580..730,086(-)		TIL domain-containing protein [Source:UniProtKB/TrEMBL;Acc:A0A1S4GBU0]	Trypsin Inhibitor-like, cysteine rich domain;Serine protease inhibitor-like superfamily
AGAP001177	Yes	Yes	Yes	Yes	Yes	Yes	Yes	protein coding gene	No	AgamP4_2R:730,391..734,262(-)		Ca2+-triggered coelenterazine-binding protein 1	EF-hand domain;EF-hand domain pair;EF-Hand 1, calcium-binding site
AGAP001179	Yes	Yes	Yes	Yes	Yes	Yes	Yes	protein coding gene	No	AgamP4_2R:735,266..786,350(-)		nuclear pore complex protein Nup88	Nucleoporin Nup88;Nucleoporin NUP88/NUP82
AGAP001181	Yes	Yes	Yes	Yes	Yes	Yes	Yes	protein coding gene	No	AgamP4_2R:789,095..789,957(+)		unspecified product	N/A
AGAP001182	Yes	Yes	Yes	Yes	Yes	Yes	Yes	protein coding gene	No	AgamP4_2R:795,141..796,380(-)		unspecified product	N/A
AGAP001183	Yes	Yes	Yes	Yes	Yes	Yes	Yes	protein coding gene	No	AgamP4_2R:801,016..804,035(+)		Pyrimidine-specific ribonucleoside hydrolase rihA	Inosine/uridine-preferring nucleoside hydrolase domain;Ribonucleoside hydrolase-like
AGAP001184	Yes	Yes	Yes	Yes	Yes	Yes	Yes	protein coding gene	No	AgamP4_2R:811,804..812,476(+)		ganglioside GM2 activator	Protein of unknown function DUF1091
AGAP001185	Yes	Yes	No	Yes	Yes	Yes	Yes	protein coding gene	No	AgamP4_2R:820,755..823,684(-)		sodium-coupled monocarboxylate transporter 1	Sodium/solute symporter
AGAP001189	Yes	Yes	Yes	Yes	Yes	Yes	Yes	protein coding gene	No	AgamP4_2R:1,168,746..1,169,452(-)	Obp10	odorant-binding protein 10	Pheromone/general odorant binding protein;Pheromone/general odorant binding protein superfamily
AGAP001190	Yes	Yes	Yes	Yes	Yes	Yes	Yes	protein coding gene	No	AgamP4_2R:1,174,559..1,175,564(+)		Female reproductive tract protease GLEANR_896 [Source:UniProtKB/TrEMBL;Acc:A0A1S4GBU1]	Serine proteases, trypsin domain;Peptidase S1A, chymotrypsin family;Peptidase S1, PA clan;Serine proteases, trypsin family, histidine active site
AGAP001191	No	No	No	No	No	No	No	ncRNA gene	No	AgamP4_2R:1,180,148..1,180,229(+)	tRNA-Ser	unspecified product	N/A
AGAP001192	Yes	Yes	Yes	Yes	Yes	Yes	Yes	protein coding gene	No	AgamP4_2R:1,213,326..1,213,894(+)		unspecified product	N/A
AGAP001193	Yes	Yes	Yes	Yes	Yes	Yes	Yes	protein coding gene	No	AgamP4_2R:1,214,536..1,215,158(+)		unspecified product	N/A
AGAP001194	Yes	Yes	Yes	Yes	Yes	Yes	Yes	protein coding gene	No	AgamP4_2R:1,192,032..1,237,756(+)		unspecified product	Microtubule associated protein 1
AGAP001195	Yes	Yes	Yes	Yes	Yes	Yes	Yes	protein coding gene	No	AgamP4_2R:1,238,210..1,257,658(-)	Cbp80	Nuclear cap-binding protein subunit 1 [Source:UniProtKB/Swiss-Prot;Acc:Q7PX35]	MIF4G-like, type 3;MIF4G-like, type 1;MIF4G-like, type 2;Armadillo-type fold;Nuclear cap-binding protein subunit 1
AGAP001196	Yes	Yes	Yes	Yes	Yes	Yes	Yes	protein coding gene	No	AgamP4_2R:1,257,984..1,259,194(+)		Enn protein	G kinase-anchoring protein 1
AGAP001197	Yes	Yes	Yes	Yes	Yes	Yes	Yes	protein coding gene	No	AgamP4_2R:1,272,570..1,273,662(+)	GALE10	galectin 10	Galectin, carbohydrate recognition domain;Concanavalin A-like lectin/glucanase domain superfamily;Galectin-like
AGAP001198	Yes	Yes	No	Yes	Yes	Yes	Yes	protein coding gene	No	AgamP4_2R:1,275,455..1,276,464(+)		chymotrypsin	Serine proteases, trypsin domain;Peptidase S1A, chymotrypsin family;Peptidase S1, PA clan;Serine proteases, trypsin family, histidine active site
AGAP001199	Yes	Yes	Yes	Yes	Yes	Yes	Yes	protein coding gene	No	AgamP4_2R:1,278,912..1,280,352(+)		serine protease	Serine proteases, trypsin domain;Peptidase S1A, chymotrypsin family;Peptidase S1, PA clan;Serine proteases, trypsin family, histidine active site;Serine proteases, trypsin family, serine active site
AGAP001200	Yes	Yes	Yes	Yes	Yes	Yes	Yes	protein coding gene	No	AgamP4_2R:1,284,944..1,291,277(+)		glycogen debranching enzyme	Glycogen debranching enzyme, metazoa;Six-hairpin glycosidase superfamily;Glycogen debranching enzyme;Glycoside hydrolase superfamily;Eukaryotic glycogen debranching enzyme, N-terminal domain;Glycogen debranching enzyme, central domain;Glycogen debranching enzyme, C-terminal;Glycogen debranching enzyme, glucanotransferase domain
AGAP001201	Yes	Yes	No	Yes	Yes	Yes	Yes	protein coding gene	No	AgamP4_2R:1,295,298..1,366,561(-)		defective proboscis extension response	Immunoglobulin subtype 2;Immunoglobulin subtype;Immunoglobulin-like domain;Immunoglobulin I-set;Immunoglobulin-like domain superfamily;Zwei Ig domain protein zig-8
AGAP001202	Yes	Yes	Yes	Yes	Yes	Yes	Yes	protein coding gene	No	AgamP4_2R:1,402,899..1,404,931(+)		organic cation transporter	Major facilitator, sugar transporter-like;Major facilitator superfamily domain;MFS transporter superfamily
AGAP001203	Yes	Yes	Yes	Yes	Yes	Yes	Yes	protein coding gene	No	AgamP4_2R:1,493,640..1,497,238(+)		unspecified product	Chitin binding domain;Chitin binding domain superfamily
AGAP001205	Yes	Yes	Yes	Yes	Yes	Yes	Yes	protein coding gene	No	AgamP4_2R:1,500,782..1,514,018(+)		chitin synthase	Chitin synthase;Nucleotide-diphospho-sugar transferases
AGAP001206	Yes	Yes	Yes	Yes	Yes	Yes	Yes	protein coding gene	No	AgamP4_2R:1,527,421..1,545,783(-)		unspecified product	N/A
AGAP001207	Yes	Yes	Yes	Yes	Yes	Yes	Yes	protein coding gene	No	AgamP4_2R:1,560,058..1,564,399(+)		COMM domain-containing protein 4	N/A
AGAP001208	Yes	Yes	Yes	Yes	Yes	Yes	Yes	protein coding gene	No	AgamP4_2R:1,564,839..1,569,129(+)		unspecified product	Small acidic protein-like domain
AGAP001209	Yes	Yes	Yes	Yes	Yes	Yes	Yes	protein coding gene	No	AgamP4_2R:1,569,781..1,584,868(-)		ubiquitin carboxyl-terminal hydrolase 6/32	Peptidase C19, ubiquitin carboxyl-terminal hydrolase;EF-hand domain;Peptidase C19, ubiquitin-specific peptidase, DUSP domain;EF-hand domain pair;Ubiquitin specific protease, conserved site;EF-Hand 1, calcium-binding site;Ubiquitin specific protease domain;DUSP-like superfamily;Papain-like cysteine peptidase superfamily
AGAP001211	Yes	Yes	No	Yes	Yes	Yes	Yes	protein coding gene	No	AgamP4_2R:1,585,468..1,589,997(+)		Ras-related protein Rab-8A	Small GTPase;Small GTP-binding protein domain;P-loop containing nucleoside triphosphate hydrolase
AGAP001212	Yes	Yes	Yes	Yes	Yes	Yes	Yes	protein coding gene	No	AgamP4_2R:1,593,353..1,595,404(+)	PGRPLB	peptidoglycan recognition protein (long)	N-acetylmuramoyl-L-alanine amidase domain;Peptidoglycan recognition protein family domain, metazoa/bacteria;Peptidoglycan recognition protein;Peptidoglycan recognition protein, PGRP-S;N-acetylmuramoyl-L-alanine amidase/PGRP domain superfamily
AGAP001213	Yes	Yes	Yes	Yes	Yes	Yes	Yes	protein coding gene	No	AgamP4_2R:1,596,178..1,604,454(+)		unspecified product	WH2 domain
AGAP001214	Yes	Yes	No	Yes	Yes	Yes	Yes	protein coding gene	No	AgamP4_2R:1,604,881..1,607,734(+)		unspecified product	EamA domain
AGAP001215	Yes	Yes	Yes	Yes	Yes	Yes	Yes	protein coding gene	No	AgamP4_2R:1,607,854..1,614,763(-)		tetratricopeptide repeat protein 39C	Tetratricopeptide-like helical domain superfamily;Inclusion body clearance protein Iml2/Tetratricopeptide repeat protein 39
AGAP001217	Yes	Yes	Yes	Yes	Yes	Yes	Yes	protein coding gene	No	AgamP4_2R:1,615,070..1,616,976(-)		soluble calcium-activated nucleotidase 1	Apyrase;Apyrase superfamily
AGAP001218	No	No	No	No	No	No	No	protein coding gene	No	AgamP4_2R:1,617,935..1,620,320(-)		tubulin alpha-4A chain	Tubulin;Alpha tubulin;Tubulin/FtsZ, GTPase domain;Tubulin/FtsZ, C-terminal;Tubulin, conserved site;Tubulin/FtsZ, 2-layer sandwich domain;Tubulin/FtsZ, GTPase domain superfamily
AGAP001219	No	No	No	No	No	No	No	protein coding gene	No	AgamP4_2R:1,621,913..1,624,294(+)	TUB4A	tubulin alpha-4A chain	Tubulin;Alpha tubulin;Tubulin/FtsZ, GTPase domain;Tubulin/FtsZ, C-terminal;Tubulin, conserved site;Tubulin/FtsZ, 2-layer sandwich domain;Tubulin/FtsZ, GTPase domain superfamily
AGAP001220	Yes	Yes	Yes	Yes	Yes	Yes	Yes	protein coding gene	No	AgamP4_2R:1,625,814..1,635,009(-)		NAD-dependent deacetylase sirtuin 7	Sirtuin family;Sirtuin family, catalytic core domain;DHS-like NAD/FAD-binding domain superfamily
AGAP001222	Yes	Yes	Yes	Yes	Yes	Yes	Yes	protein coding gene	No	AgamP4_2R:1,635,844..1,637,291(+)		unspecified product	Lysine methyltransferase;S-adenosyl-L-methionine-dependent methyltransferase
AGAP001223	Yes	Yes	Yes	Yes	Yes	Yes	Yes	protein coding gene	No	AgamP4_2R:1,637,507..1,639,524(-)		ATP-dependent RNA helicase DDX55/SPB4	ATP-dependent RNA helicase DEAD-box, conserved site;Helicase, C-terminal;DEAD/DEAH box helicase domain;Helicase superfamily 1/2, ATP-binding domain;RNA helicase, DEAD-box type, Q motif;Domain of unknown function DUF4217;P-loop containing nucleoside triphosphate hydrolase
AGAP001224	Yes	Yes	No	Yes	Yes	Yes	Yes	protein coding gene	No	AgamP4_2R:1,639,611..1,641,895(+)		cleavage and polyadenylation specificity factor subunit 3	Metallo-beta-lactamase;Zn-dependent metallo-hydrolase, RNA specificity domain;Pre-mRNA 3'-end-processing endonuclease polyadenylation factor C-term;Beta-Casp domain;Ribonuclease Z/Hydroxyacylglutathione hydrolase-like
AGAP001225	Yes	Yes	Yes	Yes	Yes	Yes	Yes	protein coding gene	No	AgamP4_2R:1,641,983..1,646,481(-)		unspecified product	N/A
AGAP001226	Yes	Yes	No	Yes	Yes	Yes	Yes	protein coding gene	No	AgamP4_2R:1,647,673..1,648,768(-)		unspecified product	N/A
AGAP001227	Yes	Yes	Yes	Yes	Yes	Yes	Yes	protein coding gene	No	AgamP4_2R:1,648,880..1,652,304(+)		gamma-tubulin complex component 5	Gamma-tubulin complex component protein;Gamma tubulin complex component, C-terminal;Gamma tubulin complex component protein, N-terminal
AGAP001228	Yes	Yes	No	Yes	Yes	Yes	Yes	protein coding gene	No	AgamP4_2R:1,652,297..1,652,992(-)		DNA-directed RNA polymerase II subunit RPB4	RNA polymerase subunit Rpb4/RPC9;RNA polymerase Rpb4/RPC9, core;HRDC-like superfamily;DNA-directed RNA polymerase II subunit Rpb4-like
AGAP001229	Yes	Yes	No	Yes	Yes	Yes	Yes	protein coding gene	No	AgamP4_2R:1,653,342..1,658,336(+)		dynein light chain Tctex-type 1	Dynein light chain Tctex-1 like
AGAP001230	Yes	Yes	Yes	Yes	Yes	Yes	Yes	protein coding gene	No	AgamP4_2R:1,685,512..1,692,091(+)		unspecified product	N/A
AGAP001231	Yes	Yes	Yes	Yes	Yes	Yes	Yes	protein coding gene	No	AgamP4_2R:1,730,409..1,745,786(-)		unspecified product	Coiled-coil domain-containing protein 174-like
AGAP001232	Yes	Yes	No	Yes	Yes	Yes	Yes	protein coding gene	No	AgamP4_2R:1,745,953..1,747,762(+)		alpha-1,3/alpha-1, 6-mannosyltransferase	Glycosyl transferase, family 1;Mannosyltransferase ALG2;Glycosyltransferase subfamily 4-like, N-terminal domain
AGAP001233	Yes	Yes	No	Yes	Yes	Yes	Yes	protein coding gene	No	AgamP4_2R:1,747,738..1,749,534(-)	Vps16B	vacuolar protein sorting 16B	Spermatogenesis-defective protein 39
AGAP001234	Yes	Yes	Yes	Yes	Yes	Yes	Yes	protein coding gene	No	AgamP4_2R:1,749,972..1,757,290(+)		Activating signal cointegrator 1 complex subunit 3	Helicase, C-terminal;AAA+ ATPase domain;Sec63 domain;DEAD/DEAH box helicase domain;Helicase superfamily 1/2, ATP-binding domain;Immunoglobulin E-set;P-loop containing nucleoside triphosphate hydrolase;Winged helix DNA-binding domain superfamily
AGAP001235	Yes	Yes	Yes	Yes	Yes	Yes	Yes	protein coding gene	No	AgamP4_2R:1,757,771..1,764,254(-)		phosphatidylserine decarboxylase	Phosphatidylserine decarboxylase-related;Phosphatidylserine decarboxylase
AGAP001236	Yes	Yes	Yes	Yes	Yes	Yes	Yes	protein coding gene	No	AgamP4_2R:1,765,882..1,772,859(+)		Sugar transporter ERD6-like 6	Major facilitator, sugar transporter-like;Sugar transporter, conserved site;Major facilitator superfamily domain;MFS transporter superfamily
AGAP001237	Yes	Yes	Yes	Yes	Yes	Yes	Yes	protein coding gene	No	AgamP4_2R:1,772,749..1,773,959(-)	Med29	Mediator of RNA polymerase II transcription subunit 29 [Source:UniProtKB/Swiss-Prot;Acc:Q7PUD7]	Mediator complex, subunit Med29, metazoa
AGAP001238	Yes	Yes	Yes	Yes	Yes	Yes	Yes	protein coding gene	No	AgamP4_2R:1,779,496..1,831,955(+)		Ras-specific guanine nucleotide-releasing factor 2	IQ motif, EF-hand binding site;Dbl homology (DH) domain;Ras-like guanine nucleotide exchange factor, N-terminal;Pleckstrin homology domain;Ras guanine-nucleotide exchange factors catalytic domain;Ras-like guanine nucleotide exchange factor;Ras guanine-nucleotide exchange factor, conserved site;Ras guanine nucleotide exchange factor domain superfamily;Ras-specific guanine nucleotide-releasing fact…
AGAP001239	Yes	Yes	Yes	Yes	Yes	Yes	Yes	protein coding gene	No	AgamP4_2R:1,839,654..1,887,317(-)		defective proboscis extension response	Immunoglobulin subtype 2;Immunoglobulin subtype;Immunoglobulin-like domain;Immunoglobulin I-set;Immunoglobulin-like domain superfamily;Zwei Ig domain protein zig-8
AGAP001240	Yes	Yes	Yes	Yes	Yes	Yes	Yes	protein coding gene	No	AgamP4_2R:1,882,633..1,884,715(+)	SP11372	unspecified product	Peptidase S28;Alpha/Beta hydrolase fold
AGAP001241	Yes	Yes	Yes	Yes	Yes	Yes	Yes	protein coding gene	No	AgamP4_2R:1,905,590..1,906,697(+)		eupolytin	Serine proteases, trypsin domain;Peptidase S1A, chymotrypsin family;Peptidase S1, PA clan;Serine proteases, trypsin family, histidine active site
AGAP001242	Yes	Yes	No	Yes	Yes	Yes	Yes	protein coding gene	No	AgamP4_2R:1,947,259..1,975,561(+)		defective proboscis extension response	Immunoglobulin subtype 2;Immunoglobulin subtype;Immunoglobulin-like domain;Immunoglobulin I-set;Immunoglobulin-like domain superfamily;Zwei Ig domain protein zig-8
AGAP001243	Yes	Yes	No	Yes	Yes	Yes	Yes	protein coding gene	No	AgamP4_2R:1,988,251..1,990,704(+)		unspecified product	Ankyrin repeat;Ankyrin repeat-containing domain superfamily
AGAP001244	Yes	Yes	Yes	Yes	Yes	Yes	Yes	protein coding gene	No	AgamP4_2R:2,026,789..2,027,870(-)		eupolytin	Serine proteases, trypsin domain;Peptidase S1A, chymotrypsin family;Peptidase S1, PA clan;Serine proteases, trypsin family, histidine active site;Serine proteases, trypsin family, serine active site
AGAP001245	Yes	Yes	No	Yes	Yes	Yes	Yes	protein coding gene	No	AgamP4_2R:2,029,478..2,030,464(-)		eupolytin	Serine proteases, trypsin domain;Peptidase S1A, chymotrypsin family;Peptidase S1, PA clan;Serine proteases, trypsin family, histidine active site;Serine proteases, trypsin family, serine active site
AGAP001246	Yes	Yes	Yes	Yes	Yes	Yes	Yes	protein coding gene	No	AgamP4_2R:2,031,648..2,032,691(+)		eupolytin	Serine proteases, trypsin domain;Peptidase S1A, chymotrypsin family;Peptidase S1, PA clan;Serine proteases, trypsin family, histidine active site;Serine proteases, trypsin family, serine active site
AGAP001247	Yes	Yes	Yes	Yes	Yes	Yes	Yes	protein coding gene	No	AgamP4_2R:2,033,356..2,034,363(-)		eupolytin	Serine proteases, trypsin domain;Peptidase S1A, chymotrypsin family;Peptidase S1, PA clan;Serine proteases, trypsin family, histidine active site;Serine proteases, trypsin family, serine active site
AGAP001248	Yes	Yes	Yes	Yes	Yes	Yes	Yes	protein coding gene	No	AgamP4_2R:2,034,986..2,035,967(-)		eupolytin	Serine proteases, trypsin domain;Peptidase S1A, chymotrypsin family;Peptidase S1, PA clan;Serine proteases, trypsin family, serine active site
AGAP001249	Yes	Yes	Yes	Yes	Yes	Yes	Yes	protein coding gene	No	AgamP4_2R:2,037,107..2,038,136(+)		eupolytin	Serine proteases, trypsin domain;Peptidase S1A, chymotrypsin family;Peptidase S1, PA clan;Serine proteases, trypsin family, histidine active site;Serine proteases, trypsin family, serine active site
AGAP001250	Yes	Yes	Yes	Yes	Yes	Yes	Yes	protein coding gene	No	AgamP4_2R:2,038,458..2,039,707(+)		eupolytin	Serine proteases, trypsin domain;Peptidase S1A, chymotrypsin family;Peptidase S1, PA clan;Serine proteases, trypsin family, histidine active site;Serine proteases, trypsin family, serine active site
AGAP001251	Yes	Yes	Yes	Yes	Yes	Yes	Yes	protein coding gene	No	AgamP4_2R:2,040,018..2,041,312(-)		eupolytin	Serine proteases, trypsin domain;Peptidase S1A, chymotrypsin family;Peptidase S1, PA clan;Serine proteases, trypsin family, histidine active site
AGAP001252	Yes	Yes	No	Yes	Yes	Yes	Yes	protein coding gene	No	AgamP4_2R:2,041,741..2,042,734(-)		eupolytin	Serine proteases, trypsin domain;Peptidase S1A, chymotrypsin family;Peptidase S1, PA clan;Serine proteases, trypsin family, histidine active site
AGAP001253	Yes	Yes	Yes	Yes	Yes	Yes	Yes	protein coding gene	No	AgamP4_2R:2,043,017..2,045,102(-)		unspecified product	PLC-like phosphodiesterase, TIM beta/alpha-barrel domain superfamily;Glycerophosphodiester phosphodiesterase domain
AGAP001255	Yes	Yes	Yes	Yes	Yes	Yes	Yes	protein coding gene	No	AgamP4_2R:2,046,107..2,053,275(+)		unspecified product	Helicase, C-terminal;DNA/RNA helicase, ATP-dependent, DEAH-box type, conserved site;DNA helicase, ATP-dependent, RecQ type;DEAD/DEAH box helicase domain;Helicase superfamily 1/2, ATP-binding domain;P-loop containing nucleoside triphosphate hydrolase;ATP-dependent DNA helicase RecQ, zinc-binding domain
AGAP001256	Yes	Yes	No	Yes	Yes	Yes	Yes	protein coding gene	No	AgamP4_2R:2,053,330..2,059,076(-)		3'-phosphoadenosine 5'-phosphosulfate synthase	Sulphate adenylyltransferase;Adenylyl-sulfate kinase;PUA-like superfamily;Sulphate adenylyltransferase catalytic domain;ATP-sulfurylase PUA-like domain;P-loop containing nucleoside triphosphate hydrolase
AGAP001257	Yes	Yes	Yes	Yes	Yes	Yes	Yes	protein coding gene	No	AgamP4_2R:2,059,771..2,065,317(-)		UTP--glucose-1-phosphate uridylyltransferase	UDPGP family;UTP--glucose-1-phosphate uridylyltransferase;Nucleotide-diphospho-sugar transferases
AGAP001258	Yes	Yes	No	Yes	Yes	Yes	Yes	protein coding gene	No	AgamP4_2R:2,066,449..2,067,618(-)		unspecified product	Zinc finger, AD-type;Zinc finger C2H2-type;Zinc finger C2H2 superfamily
AGAP001259	Yes	Yes	Yes	Yes	Yes	Yes	Yes	protein coding gene	No	AgamP4_2R:2,074,087..2,084,421(+)		SH2 domain-containing protein [Source:UniProtKB/TrEMBL;Acc:A0A1S4GC16]	SH2 domain;SH2 domain superfamily
AGAP001261	Yes	Yes	No	Yes	Yes	Yes	Yes	protein coding gene	No	AgamP4_2R:2,089,290..2,091,655(+)		L-caldesmon	RNA recognition motif domain;RNA-binding domain superfamily
AGAP001264	Yes	Yes	Yes	Yes	Yes	Yes	Yes	protein coding gene	No	AgamP4_2R:2,095,727..2,097,478(+)		Plasma glutamate carboxypeptidase	PA domain;Peptidase M28;Carboxypeptidase Q
AGAP001265	Yes	Yes	Yes	Yes	Yes	Yes	Yes	protein coding gene	No	AgamP4_2R:2,099,542..2,124,306(-)		solute carrier family 7 (cationic amino acid transporter), member 14	Amino acid/polyamine transporter I;Cationic amino acid transporter, C-terminal
AGAP001267	Yes	Yes	Yes	Yes	Yes	Yes	Yes	protein coding gene	No	AgamP4_2R:2,125,310..2,132,140(+)		Adaptor-related protein complex 2, beta 1 subunit	Clathrin/coatomer adaptor, adaptin-like, N-terminal;Clathrin adaptor, alpha/beta/gamma-adaptin, appendage, Ig-like subdomain;Coatomer/calthrin adaptor appendage, C-terminal subdomain;Clathrin adaptor, appendage, Ig-like subdomain superfamily;Beta-adaptin appendage, C-terminal subdomain;Armadillo-type fold;AP-1/2/4 complex subunit beta;AP complex subunit beta
AGAP001268	Yes	Yes	Yes	Yes	Yes	Yes	Yes	protein coding gene	No	AgamP4_2R:2,132,454..2,133,880(-)		unspecified product	N/A
AGAP001269	Yes	Yes	Yes	Yes	Yes	Yes	Yes	protein coding gene	No	AgamP4_2R:2,134,263..2,146,032(+)		unspecified product	Zinc finger C2H2-type;Zinc finger C2H2 superfamily
AGAP001270	Yes	Yes	Yes	Yes	Yes	Yes	Yes	protein coding gene	No	AgamP4_2R:2,146,078..2,147,348(-)		unspecified product	Zinc finger, HIT-type;Zinc finger HIT domain-containing protein 2
AGAP001271	Yes	Yes	No	Yes	Yes	Yes	Yes	protein coding gene	No	AgamP4_2R:2,147,652..2,159,617(+)		unspecified product	VHS domain;CID domain;ENTH/VHS;Protein PCF11-like
AGAP001272	Yes	Yes	Yes	Yes	Yes	Yes	Yes	protein coding gene	No	AgamP4_2R:2,160,361..2,175,741(-)		unspecified product	Zinc finger, CCCH-type;Ribonuclease Zc3h12a-like, NYN domain;Rege-1, UBA-like domain;Endoribonuclease Regnase 1/ZC3H12, C-terminal domain
AGAP001273	Yes	Yes	Yes	Yes	Yes	Yes	Yes	protein coding gene	No	AgamP4_2R:2,176,280..2,180,464(+)		karyopherin (importin) alpha 4	Armadillo;Importin-alpha, importin-beta-binding domain;Armadillo-type fold;Importin subunit alpha;Atypical Arm repeat
AGAP001274	Yes	Yes	Yes	Yes	Yes	Yes	Yes	protein coding gene	No	AgamP4_2R:2,185,354..2,186,002(+)	RpS15	40S ribosomal protein S15	Ribosomal protein S19/S15;Ribosomal protein S19A/S15e;Ribosomal protein S19 conserved site;Ribosomal protein S19/S15, superfamily
AGAP001275	Yes	Yes	No	Yes	Yes	Yes	Yes	protein coding gene	No	AgamP4_2R:2,186,061..2,186,808(-)		unspecified product	Hemingway/CFA97;CFAP97 domain-containing protein 1/2
AGAP001276	Yes	Yes	Yes	Yes	Yes	Yes	Yes	protein coding gene	No	AgamP4_2R:2,187,230..2,188,894(+)		asparaginyl-tRNA synthetase	Aspartyl/Asparaginyl-tRNA synthetase, class IIb;Aminoacyl-tRNA synthetase, class II (D/K/N);OB-fold nucleic acid binding domain, AA-tRNA synthetase-type;Asparagine-tRNA ligase;Aminoacyl-tRNA synthetase, class II;Nucleic acid-binding, OB-fold;Class II Aminoacyl-tRNA synthetase/Biotinyl protein ligase (BPL) and lipoyl protein ligase (LPL)
AGAP001277	Yes	Yes	Yes	Yes	Yes	Yes	Yes	protein coding gene	No	AgamP4_2R:2,189,194..2,190,072(-)		unspecified product	Short coiled-coil protein
AGAP001278	Yes	Yes	No	Yes	Yes	Yes	Yes	protein coding gene	No	AgamP4_2R:2,194,353..2,198,918(+)		Cysteine-rich hydrophobic domain 2	Golgin subfamily A member 7/ERF4;Cysteine-rich hydrophobic domain-containing protein 1/2
AGAP001279	Yes	Yes	Yes	Yes	Yes	Yes	Yes	protein coding gene	No	AgamP4_2R:2,217,740..2,222,956(-)		protein phosphatase 3, catalytic subunit	Calcineurin-like phosphoesterase domain, ApaH type;Serine/threonine-specific protein phosphatase/bis(5-nucleosyl)-tetraphosphatase;Metallo-dependent phosphatase-like;PP2B, metallophosphatase domain;PP2B
AGAP001281	Yes	Yes	Yes	Yes	Yes	Yes	Yes	protein coding gene	No	AgamP4_2R:2,268,140..2,274,752(+)		potassium inwardly-rectifying channel subfamily J	Immunoglobulin E-set;Potassium channel, inwardly rectifying, Kir;Potassium channel, inwardly rectifying, transmembrane domain;Inward rectifier potassium channel, C-terminal
AGAP001283	Yes	Yes	Yes	Yes	Yes	Yes	Yes	protein coding gene	No	AgamP4_2R:2,276,105..2,279,562(+)		potassium inwardly-rectifying channel subfamily J	Immunoglobulin E-set;Potassium channel, inwardly rectifying, Kir;Potassium channel, inwardly rectifying, transmembrane domain;Inward rectifier potassium channel, C-terminal
AGAP001284	Yes	Yes	Yes	Yes	Yes	Yes	Yes	protein coding gene	No	AgamP4_2R:2,280,076..2,281,798(+)		potassium inwardly-rectifying channel subfamily J	Immunoglobulin E-set;Potassium channel, inwardly rectifying, Kir;Potassium channel, inwardly rectifying, transmembrane domain;Inward rectifier potassium channel, C-terminal
AGAP001285	Yes	Yes	Yes	Yes	Yes	Yes	Yes	protein coding gene	No	AgamP4_2R:2,470,907..2,472,085(-)	Vps2	vacuolar protein sorting 4	Snf7 family
AGAP001286	Yes	Yes	Yes	Yes	Yes	Yes	Yes	protein coding gene	No	AgamP4_2R:2,472,438..2,475,513(+)		integrator complex subunit 4	Armadillo-type fold
AGAP001287	Yes	Yes	No	Yes	Yes	Yes	Yes	protein coding gene	No	AgamP4_2R:2,476,050..2,505,219(-)		unspecified product	Dbl homology (DH) domain;FERM domain;Ezrin/radixin/moesin-like;Pleckstrin homology domain;FERM adjacent (FA);FERM, N-terminal;FERM, C-terminal PH-like domain;FERM conserved site;FERM central domain;Band 4.1 domain;Ubiquitin-like domain superfamily;Dbl homology (DH) domain superfamily;FERM superfamily, second domain;FARP1/FARP2/FRMD7, FERM domain C-lobe
AGAP001290	Yes	Yes	Yes	Yes	Yes	Yes	Yes	protein coding gene	No	AgamP4_2R:2,505,608..2,509,202(-)		Replication factor C subunit 1 [Source:UniProtKB/TrEMBL;Acc:Q7PUQ3]	BRCT domain;AAA+ ATPase domain;ATPase, AAA-type, core;DNA polymerase III, clamp loader complex, gamma/delta/delta subunit, C-terminal;Replication factor C subunit 1;DNA replication factor RFC1, C-terminal;P-loop containing nucleoside triphosphate hydrolase;BRCT domain superfamily
AGAP001291	Yes	Yes	Yes	Yes	Yes	Yes	Yes	protein coding gene	No	AgamP4_2R:2,537,995..2,572,190(-)		zinc finger protein ZIC, invertebrate	Zinc finger C2H2-type;Zinc finger C2H2 superfamily;ZIC protein, zinc finger domain
AGAP001292	Yes	Yes	Yes	Yes	Yes	Yes	Yes	protein coding gene	No	AgamP4_2R:2,615,968..2,619,783(+)		unspecified product	Zinc finger, RING-type;Zinc finger, RING-type, conserved site;Zinc finger, C3HC4 RING-type
AGAP001293	Yes	Yes	No	Yes	Yes	Yes	Yes	protein coding gene	No	AgamP4_2R:2,619,883..2,623,094(-)		unspecified product	Coiled-coil domain-containing protein 39
AGAP001294	Yes	Yes	No	Yes	Yes	Yes	Yes	protein coding gene	No	AgamP4_2R:2,623,680..2,626,235(+)		unspecified product	Zinc finger C2H2-type;Zinc finger C2H2 superfamily
AGAP001296	Yes	Yes	Yes	Yes	Yes	Yes	Yes	protein coding gene	No	AgamP4_2R:2,628,767..2,645,237(+)		E3 ubiquitin-protein ligase TRIP12	HECT domain;WWE domain;Armadillo-type fold;WWE domain, subgroup;HECT, E3 ligase catalytic domain;WWE domain superfamily;E3 ubiquitin-protein ligase HECTD1/TRIP12-like
AGAP001297	Yes	Yes	Yes	Yes	Yes	Yes	Yes	protein coding gene	No	AgamP4_2R:2,646,110..2,647,858(-)		solute carrier family 25	Mitochondrial substrate/solute carrier;Mitochondrial carrier domain superfamily;Mitochondrial carrier protein Mtm1-like
AGAP001298	Yes	Yes	No	Yes	Yes	Yes	Yes	protein coding gene	No	AgamP4_2R:2,648,210..2,653,960(+)		unspecified product	RNA recognition motif domain;SAP domain;RNA-binding domain superfamily;SAP domain superfamily
AGAP001299	Yes	Yes	Yes	Yes	Yes	Yes	Yes	protein coding gene	No	AgamP4_2R:2,654,313..2,656,352(-)		mannose-1-phosphate guanylyltransferase	Hexapeptide repeat;Nucleotidyl transferase domain;Hexapeptide transferase, conserved site;Nucleotide-diphospho-sugar transferases;Mannose-1-phosphate guanyltransferase, N-terminal domain
AGAP001300	Yes	Yes	Yes	Yes	Yes	Yes	Yes	protein coding gene	No	AgamP4_2R:2,658,119..2,658,992(-)		unspecified product	Protein of unknown function DUF423
AGAP001301	Yes	Yes	Yes	Yes	Yes	Yes	Yes	protein coding gene	No	AgamP4_2R:2,659,247..2,660,358(-)		Bardet-Biedl syndrome 5 protein	Bardet-Biedl syndrome 5 protein;DM16 repeat;Bardet-Biedl syndrome 5 protein/sex-determination protein fem-3
AGAP001302	Yes	Yes	Yes	Yes	Yes	Yes	Yes	protein coding gene	No	AgamP4_2R:2,660,470..2,662,493(-)		RNA polymerase II-associated factor 1	RNA polymerase II associated factor Paf1
AGAP001303	Yes	Yes	Yes	Yes	Yes	Yes	Yes	protein coding gene	No	AgamP4_2R:2,712,310..2,723,763(+)	SAP1	chemosensory protein 6	N/A
AGAP001306	Yes	Yes	Yes	Yes	Yes	Yes	Yes	protein coding gene	No	AgamP4_2R:2,802,248..2,803,419(+)		actin related protein 2/3 complex, subunit 4	Actin-related protein 2/3 complex subunit 4;Arp2/3 complex subunit 2/4
AGAP001307	Yes	Yes	Yes	Yes	Yes	Yes	Yes	protein coding gene	No	AgamP4_2R:2,803,338..2,804,587(-)		ubiquitin fusion degradation protein 1	Ubiquitin fusion degradation protein Ufd1-like
AGAP001308	Yes	Yes	Yes	Yes	Yes	Yes	Yes	protein coding gene	No	AgamP4_2R:2,806,395..2,827,575(-)		coiled-coil domain-containing protein 64	N/A
AGAP001309	Yes	Yes	Yes	Yes	Yes	Yes	Yes	protein coding gene	No	AgamP4_2R:2,838,494..2,840,101(+)		unspecified product	CCDC63 family
AGAP001310	Yes	Yes	No	Yes	Yes	Yes	Yes	protein coding gene	No	AgamP4_2R:2,840,128..2,842,171(-)		Protein-S-isoprenylcysteine O-methyltransferase [Source:UniProtKB/TrEMBL;Acc:Q7PXA7]	Isoprenylcysteine carboxyl methyltransferase;Protein-S-isoprenylcysteine O-methyltransferase
AGAP001311	Yes	Yes	Yes	Yes	Yes	Yes	Yes	protein coding gene	No	AgamP4_2R:2,842,287..2,842,965(+)	mRpL20	39S ribosomal protein L20, mitochondrial	Ribosomal protein L20;Ribosomal protein L20, C-terminal
AGAP001312	Yes	Yes	Yes	Yes	Yes	Yes	Yes	protein coding gene	No	AgamP4_2R:2,843,090..2,845,996(+)		succinyl-CoA synthetase alpha subunit	CoA-binding;Succinyl-CoA ligase, alpha subunit;ATP-citrate lyase/succinyl-CoA ligase;Succinyl-CoA synthetase-like;ATP-citrate lyase/succinyl-CoA ligase, active site;ATP-citrate lyase/succinyl-CoA ligase, conserved site;NAD(P)-binding domain superfamily
AGAP001313	Yes	Yes	No	Yes	Yes	Yes	Yes	protein coding gene	No	AgamP4_2R:2,846,880..2,868,935(+)		Muscular protein 20	Calponin repeat;Calponin homology domain;Smooth muscle protein/calponin;CH domain superfamily
AGAP001314	Yes	Yes	Yes	Yes	Yes	Yes	Yes	protein coding gene	No	AgamP4_2R:2,874,535..2,875,630(-)		unspecified product	Sde2, N-terminal ubiquitin domain
AGAP001315	Yes	Yes	Yes	Yes	Yes	Yes	Yes	protein coding gene	No	AgamP4_2R:2,882,344..2,978,863(-)		unspecified product	Microtubule-associated protein 7 family
AGAP001316	Yes	Yes	No	Yes	Yes	Yes	Yes	protein coding gene	No	AgamP4_2R:2,915,593..2,934,805(-)		unspecified product	N/A
AGAP001318	Yes	Yes	Yes	Yes	Yes	Yes	Yes	protein coding gene	No	AgamP4_2R:2,979,491..2,982,024(+)		acetyl-CoA C-acetyltransferase	Thiolase;Thiolase-like;Thiolase, active site;Thiolase, conserved site;Thiolase, acyl-enzyme intermediate active site;Thiolase, N-terminal;Thiolase, C-terminal
AGAP001319	Yes	Yes	Yes	Yes	Yes	Yes	Yes	protein coding gene	No	AgamP4_2R:2,983,192..2,984,995(-)		5'-nucleotidase domain-containing protein 1	HAD-superfamily hydrolase, subfamily IG, 5'-nucleotidase;HAD-like superfamily
AGAP001320	Yes	Yes	Yes	Yes	Yes	Yes	Yes	protein coding gene	No	AgamP4_2R:2,986,959..2,991,811(+)		golgi apparatus protein 1	Cysteine-rich Golgi apparatus protein 1 repeat;Cysteine-rich Golgi apparatus protein 1 repeat, eukaryote;Golgi apparatus protein 1
AGAP001321	Yes	Yes	No	Yes	Yes	Yes	Yes	protein coding gene	No	AgamP4_2R:2,992,464..2,993,429(+)		unspecified product	NAD(P)-binding domain;NAD(P)-binding domain superfamily
AGAP001322	Yes	Yes	Yes	Yes	Yes	Yes	Yes	protein coding gene	No	AgamP4_2R:2,993,787..2,997,135(+)		unspecified product	Conserved oligomeric Golgi complex subunit 1
AGAP001323	Yes	Yes	Yes	Yes	Yes	Yes	Yes	protein coding gene	No	AgamP4_2R:2,997,177..2,998,252(-)		unspecified product	N/A
AGAP001324	Yes	Yes	No	Yes	Yes	Yes	Yes	protein coding gene	No	AgamP4_2R:2,999,151..3,003,700(-)		Erythroid differentiation-related factor 1	N/A
AGAP001325	Yes	Yes	Yes	Yes	Yes	Yes	Yes	protein coding gene	No	AgamP4_2R:3,003,980..3,009,428(+)		peroxiredoxin 5, atypical 2-Cys peroxiredoxin	Redoxin;Thioredoxin domain;Thioredoxin-like superfamily;Peroxiredoxin-5-like
AGAP001326	Yes	Yes	No	Yes	Yes	Yes	Yes	protein coding gene	No	AgamP4_2R:3,009,636..3,010,407(+)		mitotic spindle assembly checkpoint protein MAD2B	HORMA domain;HORMA domain superfamily;Mad2-like
AGAP001328	Yes	Yes	Yes	Yes	Yes	Yes	Yes	protein coding gene	No	AgamP4_2R:3,010,907..3,051,267(+)		tripartite motif-containing protein 33	B-box-type zinc finger;Bromodomain;Zinc finger, RING-type;Zinc finger, PHD-type;B-box, C-terminal;Zinc finger, FYVE/PHD-type;Zinc finger, PHD-type, conserved site;Zinc finger, PHD-finger;Bromodomain-like superfamily
AGAP001329	Yes	Yes	Yes	Yes	Yes	Yes	Yes	protein coding gene	No	AgamP4_2R:3,094,228..3,094,979(+)	CPLCX1	cuticular protein unclassified	N/A
AGAP001330	Yes	Yes	Yes	Yes	Yes	Yes	Yes	protein coding gene	No	AgamP4_2R:3,053,750..3,195,326(+)		furin	Peptidase S8/S53 domain;P domain;Furin-like repeat;Galactose-binding-like domain superfamily;Growth factor receptor cysteine-rich domain superfamily;Peptidase S8, subtilisin-related;Peptidase S8, subtilisin, His-active site;Peptidase S8, subtilisin, Asp-active site;Peptidase S8, subtilisin, Ser-active site;Peptidase S8, pro-domain;Kexin/furin catalytic domain;Peptidase S8/S53 domain superfamily
AGAP001331	Yes	Yes	Yes	Yes	Yes	Yes	Yes	protein coding gene	No	AgamP4_2R:3,226,133..3,227,189(+)		unspecified product	Nuclear apoptosis-inducing factor 1;Myb/SANT-like DNA-binding domain 5
AGAP001332	Yes	Yes	Yes	Yes	Yes	Yes	Yes	protein coding gene	No	AgamP4_2R:3,251,613..3,252,710(-)		unspecified product	Nuclear apoptosis-inducing factor 1;Myb/SANT-like DNA-binding domain 5
AGAP001333	Yes	Yes	Yes	Yes	Yes	Yes	Yes	protein coding gene	No	AgamP4_2R:3,253,875..3,257,684(-)	st	protein scarlet	ABC transporter-like, ATP-binding domain;AAA+ ATPase domain;ABC-2 type transporter;ABC transporter-like, conserved site;P-loop containing nucleoside triphosphate hydrolase
AGAP001334	Yes	Yes	Yes	Yes	Yes	Yes	Yes	protein coding gene	No	AgamP4_2R:3,260,240..3,261,465(-)		unspecified product	Neugrin/Rrg9
AGAP001335	Yes	Yes	Yes	Yes	Yes	Yes	Yes	protein coding gene	No	AgamP4_2R:3,262,688..3,282,290(+)		dynein light chain LC8-type	Dynein light chain, type 1/2;Dynein light chain, type 1/2, conserved site;Dynein light chain superfamily
AGAP001336	Yes	Yes	Yes	Yes	Yes	Yes	Yes	protein coding gene	No	AgamP4_2R:3,286,021..3,294,386(-)		unspecified product	Major facilitator superfamily;Major facilitator superfamily domain;MFS transporter superfamily;Protein spinster-like
AGAP001337	Yes	Yes	Yes	Yes	Yes	Yes	Yes	protein coding gene	No	AgamP4_2R:3,308,577..3,311,759(+)		unspecified product	MFS transporter superfamily
AGAP001338	Yes	Yes	Yes	Yes	Yes	Yes	Yes	protein coding gene	No	AgamP4_2R:3,312,795..3,322,628(-)		DEAH (Asp-Glu-Ala-His) box polypeptide 34	Helicase, C-terminal;DNA/RNA helicase, ATP-dependent, DEAH-box type, conserved site;Helicase-associated domain;DEAD/DEAH box helicase domain;Domain of unknown function DUF1605;Helicase superfamily 1/2, ATP-binding domain;P-loop containing nucleoside triphosphate hydrolase
AGAP001339	Yes	Yes	Yes	Yes	Yes	Yes	Yes	protein coding gene	No	AgamP4_2R:3,319,081..3,321,756(-)		phosphatidylinositol glycan, class V	GPI mannosyltransferase 2
AGAP001340	Yes	Yes	Yes	Yes	Yes	Yes	Yes	protein coding gene	No	AgamP4_2R:3,322,960..3,324,572(+)		unspecified product	THAP-type zinc finger
AGAP001341	Yes	Yes	Yes	Yes	Yes	Yes	Yes	protein coding gene	No	AgamP4_2R:3,324,751..3,330,289(+)		bleomycin hydrolase	Cysteine peptidase, cysteine active site;Peptidase C1B, bleomycin hydrolase;Papain-like cysteine peptidase superfamily
AGAP001342	Yes	Yes	Yes	Yes	Yes	Yes	Yes	protein coding gene	No	AgamP4_2R:3,330,417..3,331,217(-)		unspecified product	Protein of unknown function DUF4807
AGAP001343	Yes	Yes	Yes	Yes	Yes	Yes	Yes	protein coding gene	No	AgamP4_2R:3,331,550..3,345,366(-)		fatty acyl-CoA reductase 2	Fatty acyl-coenzyme A reductase, NAD-binding domain;Fatty acyl-CoA reductase;Fatty acyl-CoA reductase, C-terminal;NAD(P)-binding domain superfamily
AGAP001344	Yes	Yes	No	Yes	Yes	Yes	Yes	protein coding gene	No	AgamP4_2R:3,358,519..3,376,787(-)		unspecified product	Transcription factor, T-box;p53-like transcription factor, DNA-binding;Transcription factor, T-box, conserved site
AGAP001345	Yes	Yes	No	Yes	Yes	Yes	Yes	protein coding gene	No	AgamP4_2R:3,362,647..3,364,773(+)		hexamerin	Hemocyanin/hexamerin middle domain;Hemocyanin, C-terminal;Hemocyanin, N-terminal;Di-copper centre-containing domain superfamily;Hemocyanin/hexamerin;Immunoglobulin E-set;Hemocyanin, N-terminal domain superfamily
AGAP001346	Yes	Yes	No	Yes	Yes	Yes	Yes	protein coding gene	No	AgamP4_2R:3,380,537..3,381,874(+)		unspecified product	Domain of unknown function DUF753
AGAP001347	Yes	Yes	Yes	Yes	Yes	Yes	Yes	protein coding gene	No	AgamP4_2R:3,382,258..3,384,035(+)		unspecified product	Nuclear protein DGCR14/ESS-2
AGAP001348	Yes	Yes	Yes	Yes	Yes	Yes	Yes	protein coding gene	No	AgamP4_2R:3,384,310..3,392,463(-)		unspecified product	Nuclear hormone receptor, ligand-binding domain;Zinc finger, nuclear hormone receptor-type;Nuclear hormone receptor;Nuclear hormone receptor-like domain superfamily
AGAP001349	Yes	Yes	Yes	Yes	Yes	Yes	Yes	protein coding gene	No	AgamP4_2R:3,394,542..3,395,858(-)		chronic lymphocytic leukemia deletion region gene 6 protein-like protein	SPRY domain;Concanavalin A-like lectin/glucanase domain superfamily;SPRY domain-containing protein 7
AGAP001352	Yes	Yes	Yes	Yes	Yes	Yes	Yes	protein coding gene	No	AgamP4_2R:3,430,765..3,432,005(-)		unspecified product	Haemolymph juvenile hormone binding
AGAP001353	Yes	Yes	No	Yes	Yes	Yes	Yes	protein coding gene	No	AgamP4_2R:3,432,984..3,433,877(-)		unspecified product	Haemolymph juvenile hormone binding
AGAP001354	Yes	Yes	Yes	Yes	Yes	Yes	Yes	protein coding gene	No	AgamP4_2R:3,434,159..3,435,100(-)		unspecified product	Haemolymph juvenile hormone binding
AGAP001355	Yes	Yes	Yes	Yes	Yes	Yes	Yes	protein coding gene	No	AgamP4_2R:3,435,807..3,436,692(-)		unspecified product	Haemolymph juvenile hormone binding
AGAP001356	Yes	Yes	Yes	Yes	Yes	Yes	Yes	protein coding gene	No	AgamP4_2R:3,438,301..3,497,400(+)	Ace	Acetylcholinesterase [Source:UniProtKB/Swiss-Prot;Acc:Q869C3]	Cholinesterase;Carboxylesterase, type B;Carboxylesterase type B, conserved site;Carboxylesterase type B, active site;Alpha/Beta hydrolase fold
AGAP001357	Yes	Yes	Yes	Yes	Yes	Yes	Yes	protein coding gene	No	AgamP4_2R:3,501,596..3,503,538(+)		beta-catenin-like protein 1	Beta-catenin-like protein 1, N-terminal;Armadillo-type fold;Beta-catenin-like protein 1
AGAP001358	Yes	Yes	Yes	Yes	Yes	Yes	Yes	protein coding gene	No	AgamP4_2R:3,503,882..3,520,899(-)		RING-type domain-containing protein [Source:UniProtKB/TrEMBL;Acc:A0A1S4GBU2]	Zinc finger, RING-type
AGAP001360	Yes	Yes	No	Yes	Yes	Yes	Yes	protein coding gene	No	AgamP4_2R:3,546,131..3,548,750(+)		unspecified product	Zinc finger, RanBP2-type;Zinc finger, RanBP2-type superfamily
AGAP001361	Yes	Yes	Yes	Yes	Yes	Yes	Yes	protein coding gene	No	AgamP4_2R:3,568,118..3,571,356(+)		WD repeat-containing protein	WD40 repeat;WD40 repeat, conserved site;G-protein beta WD-40 repeat;WDR48/Bun107;WD40-repeat-containing domain superfamily
AGAP001362	Yes	Yes	Yes	Yes	Yes	Yes	Yes	protein coding gene	No	AgamP4_2R:3,571,835..3,577,510(+)		polyadenylation factor subunit 2	WD40 repeat;WD40-repeat-containing domain superfamily;Pre-mRNA 3' end processing protein Pfs2-like
AGAP001363	Yes	Yes	No	Yes	Yes	Yes	Yes	protein coding gene	No	AgamP4_2R:3,578,079..3,580,635(+)		cohesin loading complex subunit SCC4 homolog	Tetratricopeptide-like helical domain superfamily;Chromatid cohesion factor MAU2
AGAP001364	Yes	Yes	Yes	Yes	Yes	Yes	Yes	protein coding gene	No	AgamP4_2R:3,580,984..3,581,797(+)		Ubiquitin-fold modifier 1 [Source:UniProtKB/Swiss-Prot;Acc:Q7PXE2]	Ubiquitin-fold modifier 1;Ubiquitin-like domain superfamily
AGAP001365	Yes	Yes	Yes	Yes	Yes	Yes	Yes	protein coding gene	No	AgamP4_2R:3,581,705..3,584,603(-)		Peptidase S1 domain-containing protein [Source:UniProtKB/TrEMBL;Acc:A0A1S4GBU7]	Serine proteases, trypsin domain;Peptidase S1A, chymotrypsin family;Peptidase S1, PA clan;Serine proteases, trypsin family, histidine active site;Serine protease gd, N-terminal domain
AGAP001366	Yes	Yes	Yes	Yes	Yes	Yes	Yes	protein coding gene	No	AgamP4_2R:3,584,942..3,588,063(-)		Peptidase S1 domain-containing protein [Source:UniProtKB/TrEMBL;Acc:A0A1S4GCD6]	Serine proteases, trypsin domain;Peptidase S1A, chymotrypsin family;Peptidase S1, PA clan;Serine proteases, trypsin family, histidine active site;Serine protease gd, N-terminal domain
AGAP001367	Yes	Yes	Yes	Yes	Yes	Yes	Yes	protein coding gene	No	AgamP4_2R:3,590,764..3,632,244(+)		beta-1,3-glucuronyltransferase	Glycosyl transferase, family 43;Nucleotide-diphospho-sugar transferases
AGAP001368	Yes	Yes	Yes	Yes	Yes	Yes	Yes	protein coding gene	No	AgamP4_2R:3,634,518..3,645,862(+)		unspecified product	Harbinger transposase-derived nuclease domain
AGAP001369	Yes	Yes	Yes	Yes	Yes	Yes	Yes	protein coding gene	No	AgamP4_2R:3,648,151..3,731,196(+)		unspecified product	SH3 domain;IMD/I-BAR domain;AH/BAR domain superfamily;I-BAR domain containing protein IRSp53/IRTKS/Pinkbar;SH3-like domain superfamily
AGAP001370	Yes	Yes	Yes	Yes	Yes	Yes	Yes	protein coding gene	No	AgamP4_2R:3,800,142..3,879,913(+)		Ras association domain-containing protein 7/8	Ras-associating (RA) domain;Ubiquitin-like domain superfamily;N-terminal RASSF family
AGAP001371	Yes	Yes	Yes	Yes	Yes	Yes	Yes	protein coding gene	No	AgamP4_2R:3,885,127..3,885,956(-)		D-tyrosyl-tRNA(Tyr) deacylase	D-aminoacyl-tRNA deacylase DTD;D-aminoacyl-tRNA deacylase-like superfamily
AGAP001372	Yes	Yes	Yes	Yes	Yes	Yes	Yes	protein coding gene	No	AgamP4_2R:3,888,123..3,995,260(-)		Microtubule-associated protein Jupiter [Source:UniProtKB/TrEMBL;Acc:F5HMS8]	Microtubule-associated protein Jupiter
AGAP001373	Yes	Yes	Yes	Yes	Yes	Yes	Yes	protein coding gene	No	AgamP4_2R:3,995,817..3,998,759(+)		Inhibitor of growth protein [Source:UniProtKB/TrEMBL;Acc:Q7PXF0]	Zinc finger, PHD-type;Zinc finger, FYVE/PHD-type;Zinc finger, PHD-type, conserved site;Zinc finger, PHD-finger;Inhibitor of growth protein, N-terminal histone-binding;ING family
AGAP001374	Yes	Yes	Yes	Yes	Yes	Yes	Yes	protein coding gene	No	AgamP4_2R:4,001,200..4,002,475(+)	trio	TRIO salivary gland protein	N/A
AGAP001375	Yes	Yes	No	Yes	Yes	Yes	Yes	protein coding gene	No	AgamP4_2R:4,000,160..4,013,511(+)		serine protease inhibitor (serpin) 12	Serpin family;Serpin, conserved site;Serpin domain;Serpin superfamily
AGAP001376	Yes	Yes	Yes	Yes	Yes	Yes	Yes	protein coding gene	No	AgamP4_2R:4,014,253..4,016,671(+)	SRPN17	serine protease inhibitor (serpin) 17	Serpin family;Serpin domain;Serpin superfamily
AGAP001377	Yes	Yes	Yes	Yes	Yes	Yes	Yes	protein coding gene	No	AgamP4_2R:4,017,727..4,020,192(+)	SRPN11	serine protease inhibitor (serpin) 11	Serpin family;Serpin domain;Serpin superfamily
AGAP001379	Yes	Yes	Yes	Yes	Yes	Yes	Yes	protein coding gene	No	AgamP4_2R:4,023,780..4,050,053(+)		putative gastrin/cholecystokinin receptor 2	G protein-coupled receptor, rhodopsin-like;Neuropeptide Y receptor family;GPCR, rhodopsin-like, 7TM
AGAP001380	Yes	Yes	Yes	Yes	Yes	Yes	Yes	protein coding gene	No	AgamP4_2R:4,050,177..4,051,830(-)		translation initiation factor 6	Translation initiation factor IF6
AGAP001381	Yes	Yes	Yes	Yes	Yes	Yes	Yes	protein coding gene	No	AgamP4_2R:4,052,263..4,065,527(-)		laminin, beta 1	EGF-like domain;Laminin-type EGF domain;Laminin, N-terminal;Laminin IV type B
AGAP001382	Yes	Yes	No	Yes	Yes	Yes	Yes	protein coding gene	No	AgamP4_2R:4,067,052..4,078,477(-)	DH31	diuretic hormone 31	Diuretic hormone class 2-like
AGAP001384	Yes	Yes	Yes	Yes	Yes	Yes	Yes	protein coding gene	No	AgamP4_2R:4,098,311..4,099,372(-)		protein kinase A	Protein kinase domain;AGC-kinase, C-terminal;Serine/threonine-protein kinase, active site;Protein kinase-like domain superfamily;Protein kinase, ATP binding site;cAMP-dependent protein kinase catalytic subunit
AGAP001386	Yes	Yes	Yes	Yes	Yes	Yes	Yes	protein coding gene	No	AgamP4_2R:4,102,880..4,112,311(-)		remodeling and spacing factor 1	Zinc finger, PHD-type;Zinc finger, FYVE/PHD-type;Zinc finger, PHD-type, conserved site;Zinc finger, PHD-finger
AGAP001387	Yes	Yes	Yes	Yes	Yes	Yes	Yes	protein coding gene	No	AgamP4_2R:4,116,621..4,117,855(-)		unspecified product	N/A
AGAP001388	Yes	Yes	Yes	Yes	Yes	Yes	Yes	protein coding gene	No	AgamP4_2R:4,120,763..4,122,788(-)		unspecified product	DM DNA-binding domain;DMRTA motif;UBA-like superfamily;DMRT family;DM DNA-binding domain superfamily
AGAP001389	Yes	Yes	Yes	Yes	Yes	Yes	Yes	protein coding gene	No	AgamP4_2R:4,128,236..4,139,298(+)		homeobox protein HEX	Homeobox domain;Homeobox-like domain superfamily;Homeobox, conserved site
AGAP001390	Yes	Yes	Yes	Yes	Yes	Yes	Yes	protein coding gene	No	AgamP4_2R:4,142,242..4,145,605(+)		unspecified product	EB domain
AGAP001391	Yes	Yes	Yes	Yes	Yes	Yes	Yes	protein coding gene	No	AgamP4_2R:4,146,077..4,149,242(-)		tetracycline transporter	Sugar transporter, conserved site;Major facilitator superfamily;Major facilitator superfamily domain;MFS transporter superfamily
AGAP001392	Yes	Yes	No	Yes	Yes	Yes	Yes	protein coding gene	No	AgamP4_2R:4,149,517..4,151,582(-)		unspecified product	N/A
AGAP001393	Yes	Yes	Yes	Yes	Yes	Yes	Yes	protein coding gene	No	AgamP4_2R:4,152,300..4,153,102(-)	Sgf11	SAGA-associated factor 11 homolog [Source:UniProtKB/Swiss-Prot;Acc:Q7PXG4]	SAGA complex, Sgf11 subunit
AGAP001394	Yes	Yes	No	Yes	Yes	Yes	Yes	protein coding gene	No	AgamP4_2R:4,153,647..4,168,168(+)		synaptosomal-associated protein, 23kDa	Target SNARE coiled-coil homology domain;SNAP-25 domain
AGAP001395	Yes	Yes	Yes	Yes	Yes	Yes	Yes	protein coding gene	No	AgamP4_2R:4,177,336..4,179,085(+)		unspecified product	Serine proteases, trypsin domain;Peptidase S1A, chymotrypsin family;Peptidase S1, PA clan;Serine proteases, trypsin family, histidine active site
AGAP001396	Yes	Yes	Yes	Yes	Yes	Yes	Yes	protein coding gene	No	AgamP4_2R:4,179,318..4,181,072(-)		inositol monophosphatase 3	Inositol monophosphatase-like;Inositol monophosphatase, conserved site
AGAP001397	Yes	Yes	Yes	Yes	Yes	Yes	Yes	protein coding gene	No	AgamP4_2R:4,181,444..4,183,057(+)		zinc metalloproteinase YIL108W	Uncharacterised protein family, zinc metallopeptidase-like
AGAP001398	Yes	Yes	Yes	Yes	Yes	Yes	Yes	protein coding gene	No	AgamP4_2R:4,183,414..4,184,938(+)		unspecified product	Glycolipid transfer protein domain;Glycolipid transfer protein superfamily
AGAP001399	Yes	Yes	Yes	Yes	Yes	Yes	Yes	protein coding gene	No	AgamP4_2R:4,186,025..4,189,953(-)		Coatomer subunit beta [Source:UniProtKB/TrEMBL;Acc:Q7PXG9]	Clathrin/coatomer adaptor, adaptin-like, N-terminal;Coatomer beta subunit, C-terminal;Armadillo-type fold;Coatomer beta subunit (COPB1);Coatomer beta subunit, appendage platform domain
AGAP001400	Yes	Yes	Yes	Yes	Yes	Yes	Yes	protein coding gene	No	AgamP4_2R:4,190,440..4,191,665(+)		unspecified product	Zinc finger, AD-type
AGAP001401	Yes	Yes	Yes	Yes	Yes	Yes	Yes	protein coding gene	No	AgamP4_2R:4,191,674..4,193,543(-)		optic atrophy 3 family protein	Optic atrophy 3-like
AGAP001402	Yes	Yes	Yes	Yes	Yes	Yes	Yes	protein coding gene	No	AgamP4_2R:4,193,842..4,196,647(+)		CAS1 domain-containing protein 1	Cas1p 10 TM acyl transferase domain
AGAP001403	Yes	Yes	Yes	Yes	Yes	Yes	Yes	protein coding gene	No	AgamP4_2R:4,196,642..4,197,466(-)		protein Mpv17	Mpv17/PMP22
AGAP001404	Yes	Yes	Yes	Yes	Yes	Yes	Yes	protein coding gene	No	AgamP4_2R:4,197,750..4,200,773(+)		DNA polymerase eta	UmuC domain;DNA polymerase, Y-family, little finger domain;DNA polymerase, Y-family, little finger domain superfamily;DNA polymerase eta, ubiquitin-binding zinc finger;DNA/RNA polymerase superfamily
AGAP001405	Yes	Yes	Yes	Yes	Yes	Yes	Yes	protein coding gene	No	AgamP4_2R:4,201,702..4,202,915(-)		Retinol dehydrogenase 13 (all-trans and 9-cis)	Short-chain dehydrogenase/reductase SDR;NAD(P)-binding domain superfamily
AGAP001406	Yes	Yes	Yes	Yes	Yes	Yes	Yes	protein coding gene	No	AgamP4_2R:4,203,347..4,204,657(+)	wuho	tRNA (guanine-N(7)-)-methyltransferase subunit wuho	WD40 repeat;WD40 repeat, conserved site;tRNA (guanine-N(7)-)-methyltransferase non-catalytic subunit;WD40-repeat-containing domain superfamily
AGAP001407	Yes	Yes	Yes	Yes	Yes	Yes	Yes	protein coding gene	No	AgamP4_2R:4,204,639..4,206,271(-)	Rpt4	26S proteasome regulatory subunit T4	AAA+ ATPase domain;ATPase, AAA-type, core;ATPase, AAA-type, conserved site;26S proteasome regulatory subunit P45-like;P-loop containing nucleoside triphosphate hydrolase;Proteasomal ATPase OB C-terminal domain;26S proteasome regulatory subunit 10B;AAA ATPase, AAA+ lid domain
AGAP001408	Yes	Yes	Yes	Yes	Yes	Yes	Yes	protein coding gene	No	AgamP4_2R:4,206,543..4,207,195(+)	RpL35	60S ribosomal protein L35	Ribosomal protein L29/L35;Ribosomal protein L29, conserved site;Ribosomal protein L29/L35 superfamily;60S ribosomal protein L35
AGAP001409	Yes	Yes	Yes	Yes	Yes	Yes	Yes	protein coding gene	No	AgamP4_2R:4,210,577..4,212,097(-)		odorant-binding protein antennal 3	Pheromone/general odorant binding protein;Pheromone/general odorant binding protein superfamily
AGAP001410	Yes	Yes	Yes	Yes	Yes	Yes	Yes	protein coding gene	No	AgamP4_2R:4,333,280..4,384,691(-)		unspecified product	Immunoglobulin subtype 2;Immunoglobulin subtype;Fibronectin type III;Immunoglobulin-like domain;Immunoglobulin V-set domain;CD80-like, immunoglobulin C2-set;Fibronectin type III superfamily;Immunoglobulin-like domain superfamily
AGAP001411	Yes	Yes	Yes	Yes	Yes	Yes	Yes	protein coding gene	No	AgamP4_2R:4,482,874..4,496,691(-)		BCL2/adenovirus E1B 19 kDa protein-interacting protein 3	BNIP3
AGAP001412	Yes	Yes	Yes	Yes	Yes	Yes	Yes	protein coding gene	No	AgamP4_2R:4,522,538..4,544,386(+)		Hedgehog protein [Source:UniProtKB/TrEMBL;Acc:Q7PXI1]	Hedgehog, N-terminal signalling domain;Hedgehog protein;Hedgehog protein, Hint domain;Hint domain C-terminal;Hint domain N-terminal;Intein N-terminal splicing region;Hedgehog signalling/DD-peptidase zinc-binding domain superfamily;Hint domain superfamily
AGAP001413	Yes	Yes	Yes	Yes	Yes	Yes	Yes	protein coding gene	No	AgamP4_2R:4,546,478..4,559,023(+)		unspecified product	N/A
AGAP001414	Yes	Yes	Yes	Yes	Yes	Yes	Yes	protein coding gene	No	AgamP4_2R:4,563,164..4,564,968(-)		WD40 repeat-containing protein SMU1	WD40 repeat;LIS1 homology motif;CTLH, C-terminal LisH motif;WD40 repeat, conserved site;G-protein beta WD-40 repeat;WD40-repeat-containing domain superfamily;WD40 repeat-containing protein SMU1
AGAP001415	Yes	Yes	Yes	Yes	Yes	Yes	Yes	protein coding gene	No	AgamP4_2R:4,572,381..4,655,409(-)		unspecified product	CUB domain;Low-density lipoprotein (LDL) receptor class A repeat;Spermadhesin, CUB domain superfamily;LDL receptor-like superfamily
AGAP001416	Yes	Yes	Yes	Yes	Yes	Yes	Yes	protein coding gene	No	AgamP4_2R:4,586,513..4,587,286(-)		EF-hand calcium-binding domain-containing protein 1	EF-hand domain;EF-hand domain pair;EF-Hand 1, calcium-binding site;Recoverin family
AGAP001417	Yes	Yes	No	Yes	Yes	Yes	Yes	protein coding gene	No	AgamP4_2R:4,657,950..4,659,347(-)		Brain protein 44-like protein	Mitochondrial pyruvate carrier
AGAP001418	Yes	Yes	Yes	Yes	Yes	Yes	Yes	protein coding gene	No	AgamP4_2R:4,663,354..4,667,600(-)		unspecified product	G-protein coupled receptor 158/179
AGAP001419	Yes	Yes	Yes	Yes	Yes	Yes	Yes	protein coding gene	No	AgamP4_2R:4,668,475..4,732,436(+)		unspecified product	RNA recognition motif domain;HnRNP R/Q splicing factor;RNA-binding domain superfamily;Heterogeneous nuclear ribonucleoprotein Q acidic domain
AGAP001420	Yes	Yes	Yes	Yes	Yes	Yes	Yes	protein coding gene	No	AgamP4_2R:4,739,221..4,740,413(-)		2,3-bisphosphoglycerate-dependent phosphoglycerate mutase	Phosphoglycerate/bisphosphoglycerate mutase, active site;Phosphoglycerate mutase 1;Histidine phosphatase superfamily, clade-1;Histidine phosphatase superfamily
AGAP001421	Yes	Yes	No	Yes	Yes	Yes	Yes	protein coding gene	No	AgamP4_2R:4,740,772..4,743,028(+)		replication factor A1	OB-fold nucleic acid binding domain, AA-tRNA synthetase-type;Replication factor A protein 1;Replication factor-A protein 1, N-terminal;Nucleic acid-binding, OB-fold;Replication factor A, C-terminal;Replication protein A, OB domain
AGAP001422	Yes	Yes	No	Yes	Yes	Yes	Yes	protein coding gene	No	AgamP4_2R:4,743,052..4,744,691(-)		unspecified product	Leucine-rich repeat;Leucine-rich melanocyte differentiation-associated protein
AGAP001423	Yes	Yes	Yes	Yes	Yes	Yes	Yes	protein coding gene	No	AgamP4_2R:4,746,141..4,748,841(-)		Bifunctional purine biosynthesis protein	Bifunctional purine biosynthesis protein PurH-like;Methylglyoxal synthase-like domain;Cytidine deaminase-like;Methylglyoxal synthase-like domain superfamily
AGAP001424	Yes	Yes	Yes	Yes	Yes	Yes	Yes	protein coding gene	No	AgamP4_2R:4,750,041..4,752,796(-)		heat shock protein 90kDa beta	Heat shock protein Hsp90 family;Histidine kinase/HSP90-like ATPase;Heat shock protein Hsp90, conserved site;Ribosomal protein S5 domain 2-type fold;Heat shock protein Hsp90, N-terminal;Histidine kinase/HSP90-like ATPase superfamily;HSP90, C-terminal domain
AGAP001425	Yes	Yes	No	Yes	Yes	Yes	Yes	protein coding gene	No	AgamP4_2R:4,753,564..4,754,986(-)		Sulfotransferase (Sult)	Sulfotransferase domain;P-loop containing nucleoside triphosphate hydrolase
AGAP001426	Yes	Yes	Yes	Yes	Yes	Yes	Yes	protein coding gene	No	AgamP4_2R:4,756,012..4,757,124(+)		unspecified product	N/A
AGAP001427	Yes	Yes	Yes	Yes	Yes	Yes	Yes	protein coding gene	No	AgamP4_2R:4,758,648..4,772,286(-)		unspecified product	Leucine-rich repeat
AGAP001428	Yes	Yes	Yes	Yes	Yes	Yes	Yes	protein coding gene	No	AgamP4_2R:4,785,997..4,786,773(+)		unspecified product	Uncharacterised domain UPF0547;UPF0547 protein C16orf87-like
AGAP001429	Yes	Yes	Yes	Yes	Yes	Yes	Yes	protein coding gene	No	AgamP4_2R:4,787,207..4,790,263(+)		unspecified product	TRAF3-interacting protein 1;TRAF3-interacting protein 1, N-terminal;TRAF3-interacting protein 1, C-terminal domain
AGAP001430	Yes	Yes	Yes	Yes	Yes	Yes	Yes	protein coding gene	No	AgamP4_2R:4,793,295..4,797,288(-)		unspecified product	LysM domain;LysM domain superfamily;LysM and putative peptidoglycan-binding domain-containing protein 1-4
AGAP001432	Yes	Yes	Yes	Yes	Yes	Yes	Yes	protein coding gene	No	AgamP4_2R:4,798,080..4,799,501(+)		unspecified product	THAP-type zinc finger
AGAP001433	Yes	Yes	Yes	Yes	Yes	Yes	Yes	protein coding gene	No	AgamP4_2R:4,827,913..4,843,647(+)		CLIP-domain serine protease	Serine proteases, trypsin domain;Peptidase S1A, chymotrypsin family;Peptidase S1, PA clan;Serine proteases, trypsin family, histidine active site;Proteinase, regulatory CLIP domain;Serine proteases, trypsin family, serine active site
AGAP001434	Yes	Yes	No	Yes	Yes	Yes	Yes	protein coding gene	No	AgamP4_2R:4,844,145..4,936,864(-)		glutamate receptor, anionic	Gamma-aminobutyric acid A receptor/Glycine receptor alpha;Neurotransmitter-gated ion-channel transmembrane domain;Neurotransmitter-gated ion-channel;Neurotransmitter-gated ion-channel ligand-binding domain;Glutamate-Gated Chloride Channel;Neurotransmitter-gated ion-channel, conserved site;Neurotransmitter-gated ion-channel transmembrane domain superfamily;Neurotransmitter-gated ion-channel ligand…
AGAP001435	Yes	Yes	Yes	Yes	Yes	Yes	Yes	protein coding gene	No	AgamP4_2R:4,947,139..5,021,607(-)		pyrazinamidase/nicotinamidase	Isochorismatase-like;EF-hand domain;EF-hand domain pair;EF-Hand 1, calcium-binding site;Isochorismatase-like superfamily
AGAP001438	Yes	Yes	Yes	Yes	Yes	Yes	Yes	protein coding gene	No	AgamP4_2R:5,021,917..5,049,053(-)		unspecified product	Chromatin target of PRMT1 protein, C-terminal
AGAP001439	No	No	No	No	No	No	No	protein coding gene	No	AgamP4_2R:5,030,043..5,041,653(+)		Heparan-sulfate 6-O-sulfotransferase (Fragment) [Source:UniProtKB/TrEMBL;Acc:Q380G7]	Sulfotransferase;Heparan sulphate 6-sulfotransferase/Protein-tyrosine sulfotransferase;P-loop containing nucleoside triphosphate hydrolase
AGAP001440	Yes	Yes	Yes	Yes	Yes	Yes	Yes	protein coding gene	No	AgamP4_2R:5,049,346..5,051,914(+)	Rpn6	26S proteasome 26S non-ATPase subunit N6	Proteasome component (PCI) domain;Tetratricopeptide-like helical domain superfamily;26S Proteasome non-ATPase regulatory subunit 11;Winged helix DNA-binding domain superfamily;26S proteasome regulatory subunit Rpn6, N-terminal;6S proteasome subunit Rpn6, C-terminal helix domain
AGAP001441	Yes	Yes	Yes	Yes	Yes	Yes	Yes	protein coding gene	No	AgamP4_2R:5,052,772..5,054,534(+)		unspecified product	Phospholipid/glycerol acyltransferase
AGAP001442	Yes	Yes	Yes	Yes	Yes	Yes	Yes	protein coding gene	No	AgamP4_2R:5,057,273..5,058,671(+)		Brain protein 16	Protein HGH1 N-terminal;Protein HGH1 C-terminal;Armadillo-type fold;Protein Hgh1
AGAP001443	Yes	Yes	Yes	Yes	Yes	Yes	Yes	protein coding gene	No	AgamP4_2R:5,058,685..5,060,107(-)	CYP325J1	cytochrome P450	Cytochrome P450;Cytochrome P450, E-class, group I;Cytochrome P450, conserved site;Cytochrome P450 superfamily
AGAP001444	Yes	Yes	Yes	Yes	Yes	Yes	Yes	protein coding gene	No	AgamP4_2R:5,061,411..5,101,997(+)		Heparan-sulfate 6-O-sulfotransferase [Source:UniProtKB/TrEMBL;Acc:Q7PXK2]	Sulfotransferase;Heparan sulphate 6-sulfotransferase/Protein-tyrosine sulfotransferase;P-loop containing nucleoside triphosphate hydrolase
AGAP001445	Yes	Yes	Yes	Yes	Yes	Yes	Yes	protein coding gene	No	AgamP4_2R:5,135,779..5,138,045(+)		unspecified product	Zona pellucida domain
AGAP001446	Yes	Yes	No	No	No	Yes	No	protein coding gene	No	AgamP4_2R:5,140,730..5,214,670(-)		AMP-activated protein kinase, gamma regulatory subunit	CBS domain;5'-AMP-activated protein kinase subunit gamma-2
AGAP001447	Yes	Yes	Yes	Yes	Yes	Yes	Yes	protein coding gene	No	AgamP4_2R:5,215,152..5,216,681(-)		solute carrier family 35 (UDP-galactose transporter), member B1	UAA transporter
AGAP001448	Yes	Yes	Yes	Yes	Yes	Yes	Yes	protein coding gene	No	AgamP4_2R:5,221,870..5,227,609(+)		pancreas-specific transcription factor 1a	Myc-type, basic helix-loop-helix (bHLH) domain;Helix-loop-helix DNA-binding domain superfamily
AGAP001449	Yes	Yes	Yes	Yes	Yes	Yes	Yes	protein coding gene	No	AgamP4_2R:5,229,810..5,230,716(+)		unspecified product	GNAT domain;Acyl-CoA N-acyltransferase
AGAP001450	Yes	Yes	Yes	Yes	Yes	Yes	Yes	protein coding gene	No	AgamP4_2R:5,232,295..5,234,152(+)		ELMO domain-containing protein 2	ELMO domain
AGAP001451	Yes	Yes	Yes	Yes	Yes	Yes	Yes	protein coding gene	No	AgamP4_2R:5,235,332..5,251,243(-)		unspecified product	Zinc finger, PHD-type;Zinc finger, FYVE/PHD-type;Zinc finger, PHD-type, conserved site;Zinc finger, PHD-finger;Extended PHD (ePHD) domain
AGAP001452	Yes	Yes	Yes	Yes	Yes	Yes	Yes	protein coding gene	No	AgamP4_2R:5,252,492..5,261,854(+)		ubiquitin-conjugating enzyme E2 Q	Ubiquitin-conjugating enzyme E2;Ubiquitin-conjugating enzyme/RWD-like
AGAP001453	Yes	Yes	Yes	Yes	Yes	Yes	Yes	protein coding gene	No	AgamP4_2R:5,263,199..5,266,126(-)		unspecified product	N/A
AGAP001454	Yes	Yes	Yes	Yes	Yes	Yes	Yes	protein coding gene	No	AgamP4_2R:5,266,433..5,267,166(+)		unspecified product	Mitochondrial import inner membrane translocase subunit Tim29
AGAP001455	Yes	Yes	Yes	Yes	Yes	Yes	Yes	protein coding gene	No	AgamP4_2R:5,267,519..5,280,990(-)		unspecified product	PWWP domain;Protein phosphatase 2C
AGAP001458	Yes	Yes	Yes	Yes	Yes	Yes	Yes	protein coding gene	No	AgamP4_2R:5,281,495..5,282,828(+)		mono-ADP-ribosyltransferase sirtuin 6	Sirtuin family;Sirtuin family, catalytic core domain;DHS-like NAD/FAD-binding domain superfamily
AGAP001459	Yes	Yes	Yes	Yes	Yes	Yes	Yes	protein coding gene	No	AgamP4_2R:5,283,096..5,284,326(+)	RpL17	60S ribosomal protein L17 [Source:UniProtKB/Swiss-Prot;Acc:A0NGY0]	Ribosomal protein L22/L17;Ribosomal protein L22/L17, eukaryotic/archaeal;Ribosomal protein L22/L17, conserved site;Ribosomal protein L22/L17 superfamily
AGAP001460	Yes	Yes	Yes	Yes	Yes	Yes	Yes	protein coding gene	No	AgamP4_2R:5,286,141..5,291,320(+)		unspecified product	RNA recognition motif domain;RNA-binding domain superfamily
AGAP001461	Yes	Yes	Yes	Yes	Yes	Yes	Yes	protein coding gene	No	AgamP4_2R:5,292,781..5,294,103(-)		JNK1/MAPK8-associated membrane protein	JNK1/MAPK8-associated membrane protein
AGAP001462	Yes	Yes	Yes	Yes	Yes	Yes	Yes	protein coding gene	No	AgamP4_2R:5,294,351..5,296,609(-)		unspecified product	Homeobox-like domain superfamily
AGAP001463	Yes	Yes	Yes	Yes	Yes	Yes	Yes	protein coding gene	No	AgamP4_2R:5,296,806..5,298,958(+)	Vps33B	vacuolar protein sorting 33B	Sec1-like protein;Vacuolar protein sorting-associated protein 33;Sec1-like superfamily
AGAP001464	Yes	Yes	Yes	Yes	Yes	Yes	Yes	protein coding gene	No	AgamP4_2R:5,299,046..5,316,331(-)		cyclic AMP-responsive element-binding protein 3	Basic-leucine zipper domain
AGAP001468	Yes	Yes	Yes	Yes	Yes	Yes	Yes	protein coding gene	No	AgamP4_2R:5,327,226..5,339,736(-)		unspecified product	Sterol-sensing domain;Protein patched/dispatched
AGAP001469	Yes	Yes	Yes	Yes	Yes	Yes	Yes	protein coding gene	No	AgamP4_2R:5,340,595..5,352,056(+)		Protein tyrosine phosphatase, receptor type, f polypeptide (PTPRF) interacting protein (liprin)	Sterile alpha motif domain;Sterile alpha motif/pointed domain superfamily;LAR-interacting protein, Liprin;Liprin-alpha;Liprin-alpha, SAM domain repeat 1;Liprin-alpha, SAM domain repeat 2;Liprin-alpha, SAM domain repeat 3
AGAP001470	Yes	Yes	Yes	Yes	Yes	Yes	Yes	protein coding gene	No	AgamP4_2R:5,352,331..5,355,060(-)		unspecified product	Leucine-rich repeat;Leucine-rich repeat, typical subtype
AGAP001471	Yes	Yes	Yes	Yes	Yes	Yes	Yes	protein coding gene	No	AgamP4_2R:5,355,386..5,358,629(-)		3-phosphoinositide dependent protein kinase-1	Protein kinase domain;Serine/threonine-protein kinase, active site;Protein kinase-like domain superfamily;Protein kinase, ATP binding site;PDK1-type, PH domain;PDPK1 family
AGAP001472	Yes	Yes	Yes	Yes	Yes	Yes	Yes	protein coding gene	No	AgamP4_2R:5,359,326..5,364,640(+)		SAP domain-containing protein [Source:UniProtKB/TrEMBL;Acc:A0A1S4GCP8]	SAP domain;RPEL repeat;SAP domain superfamily;Myocardin-like
AGAP001473	Yes	Yes	Yes	Yes	Yes	Yes	Yes	protein coding gene	No	AgamP4_2R:5,364,946..5,369,903(-)		propionyl-CoA synthetase	AMP-dependent synthetase/ligase;AMP-binding enzyme, C-terminal domain;Acetyl-coenzyme A synthetase, N-terminal domain
AGAP001474	Yes	Yes	Yes	Yes	Yes	Yes	Yes	protein coding gene	No	AgamP4_2R:5,371,423..5,372,853(+)	MSN	myosuppressin	N/A
AGAP001475	Yes	Yes	No	Yes	Yes	Yes	Yes	protein coding gene	No	AgamP4_2R:5,373,424..5,378,576(+)		C2 domain-containing protein [Source:UniProtKB/TrEMBL;Acc:A0A1S4GC29]	C2 domain;C2 domain superfamily;C2CD5, C2 domain;C2 domain-containing protein 5
AGAP001476	Yes	Yes	Yes	Yes	Yes	Yes	Yes	protein coding gene	No	AgamP4_2R:5,378,777..5,383,987(-)		Innexin inx2	Innexin
AGAP001477	Yes	Yes	Yes	Yes	Yes	Yes	Yes	protein coding gene	No	AgamP4_2R:5,386,547..5,388,354(-)		Innexin inx2	Innexin
AGAP001478	Yes	Yes	Yes	Yes	Yes	Yes	Yes	protein coding gene	No	AgamP4_2R:5,389,595..5,396,375(+)	NMDAR1	ionotropic receptor NMDAR1	Ionotropic glutamate receptor;Ionotropic glutamate receptor, metazoa;Receptor, ligand binding region;Calmodulin-binding domain C0, NMDA receptor, NR1 subunit;Ionotropic glutamate receptor, L-glutamate and glycine-binding domain;Periplasmic binding protein-like I
AGAP001480	Yes	Yes	Yes	Yes	Yes	Yes	Yes	protein coding gene	No	AgamP4_2R:5,397,435..5,407,083(+)		unspecified product	Zinc finger, LIM-type;LIM and calponin homology domains-containing protein 1;Domain of unknown function DUF4757
AGAP001481	Yes	Yes	Yes	Yes	Yes	Yes	Yes	protein coding gene	No	AgamP4_2R:5,408,000..5,419,568(+)		biotin--protein ligase	Biotin protein ligase, C-terminal;Biotinyl protein ligase (BPL) and lipoyl protein ligase (LPL), catalytic domain;Biotin--acetyl-CoA-carboxylase ligase;Class II Aminoacyl-tRNA synthetase/Biotinyl protein ligase (BPL) and lipoyl protein ligase (LPL)
AGAP001482	Yes	Yes	Yes	Yes	Yes	Yes	Yes	protein coding gene	No	AgamP4_2R:5,411,724..5,416,771(-)		unspecified product	Protein kinase domain;Serine-threonine/tyrosine-protein kinase, catalytic domain;Protein kinase C-like, phorbol ester/diacylglycerol-binding domain;Serine/threonine-protein kinase, active site;Protein kinase-like domain superfamily;Protein kinase, ATP binding site;Kinase suppressor of RAS, SAM-like domain
AGAP001483	Yes	Yes	No	Yes	Yes	Yes	Yes	protein coding gene	No	AgamP4_2R:5,420,646..5,426,742(+)		Homeobox domain-containing protein [Source:UniProtKB/TrEMBL;Acc:A0A1S4GC39]	Helix-turn-helix motif;Homeobox domain;Homeobox-like domain superfamily;Homeobox, conserved site
AGAP001484	Yes	Yes	Yes	Yes	Yes	Yes	Yes	protein coding gene	No	AgamP4_2R:5,426,952..5,429,009(-)		AP-3 complex subunit mu	Clathrin adaptor, mu subunit;Longin-like domain superfamily;Clathrin adaptor, mu subunit, conserved site;AP complex, mu/sigma subunit;Mu homology domain;AP-2 complex subunit mu, C-terminal superfamily
AGAP001485	Yes	Yes	Yes	Yes	Yes	Yes	Yes	protein coding gene	No	AgamP4_2R:5,436,590..5,450,130(+)		unspecified product	Acyltransferase 3 domain;Nose resistant-to-fluoxetine protein, N-terminal
AGAP001486	Yes	Yes	Yes	Yes	Yes	Yes	Yes	protein coding gene	No	AgamP4_2R:5,451,057..5,462,365(+)		unspecified product	N/A
AGAP001487	Yes	Yes	Yes	Yes	Yes	Yes	Yes	protein coding gene	No	AgamP4_2R:5,474,116..5,527,355(-)		unspecified product	Innexin
AGAP001488	Yes	Yes	Yes	Yes	Yes	Yes	Yes	protein coding gene	No	AgamP4_2R:5,542,683..5,555,456(-)		innexin 2	Innexin
AGAP001490	Yes	Yes	Yes	Yes	Yes	Yes	Yes	protein coding gene	No	AgamP4_2R:5,556,917..5,558,802(+)		26S proteasome non-ATPase regulatory subunit 5	Armadillo-type fold;26S proteasome non-ATPase regulatory subunit 5
AGAP001491	Yes	Yes	No	Yes	Yes	Yes	Yes	protein coding gene	No	AgamP4_2R:5,558,860..5,559,879(-)		Leucine-rich repeat-containing protein 57	Leucine-rich repeat;Leucine-rich repeat, typical subtype
AGAP001492	Yes	Yes	Yes	Yes	Yes	Yes	Yes	protein coding gene	No	AgamP4_2R:5,560,313..5,563,158(+)		unspecified product	Cleft lip and palate transmembrane 1;Cleft lip and palate transmembrane protein 1-like protein
AGAP001493	Yes	Yes	No	Yes	Yes	Yes	Yes	protein coding gene	No	AgamP4_X:1,646,371..1,647,834(-)		unspecified product	Paired domain;Homeobox-like domain superfamily;Paired DNA-binding domain;PAX family
AGAP001495	Yes	Yes	Yes	Yes	Yes	Yes	Yes	protein coding gene	No	AgamP4_2R:5,610,198..5,630,520(+)		homeobox protein Unc-4	Homeobox domain;Homeobox-like domain superfamily;Homeobox, conserved site
AGAP001496	Yes	Yes	No	Yes	Yes	Yes	Yes	protein coding gene	No	AgamP4_2R:5,636,978..5,642,700(+)		unspecified product	Zinc finger C2H2-type;Zinc finger C2H2 superfamily
AGAP001497	Yes	Yes	No	Yes	Yes	Yes	Yes	protein coding gene	No	AgamP4_2R:5,645,475..5,661,255(-)	ACTN	Alpha-actinin, sarcomeric [Source:UniProtKB/Swiss-Prot;Acc:Q7PKQ5]	Actinin-type actin-binding domain, conserved site;Calponin homology domain;Spectrin repeat;EF-hand domain;EF-hand domain pair;EF-hand, Ca insensitive;Spectrin/alpha-actinin;EF-Hand 1, calcium-binding site;CH domain superfamily
AGAP001498	Yes	Yes	Yes	Yes	Yes	Yes	Yes	protein coding gene	No	AgamP4_2R:5,668,260..5,671,266(-)	GPROPDR	putative opioid receptor	G protein-coupled receptor, rhodopsin-like;GPCR, rhodopsin-like, 7TM
AGAP001499	Yes	Yes	Yes	Yes	Yes	Yes	Yes	protein coding gene	No	AgamP4_2R:5,674,923..5,684,594(+)		unspecified product	G protein-coupled receptor, rhodopsin-like;GPCR, rhodopsin-like, 7TM
AGAP001500	Yes	Yes	Yes	Yes	Yes	Yes	Yes	protein coding gene	No	AgamP4_2R:5,684,804..5,688,313(-)		unspecified product	N/A
AGAP001501	Yes	Yes	Yes	Yes	Yes	Yes	Yes	protein coding gene	No	AgamP4_2R:5,689,163..5,690,818(+)		Regucalcin protein	Senescence marker protein-30 (SMP-30);SMP-30/Gluconolactonase/LRE-like region
AGAP001502	Yes	Yes	Yes	Yes	Yes	Yes	Yes	protein coding gene	No	AgamP4_2R:5,690,856..5,692,322(-)		mitochondrial 10 kDa heat shock protein	GroES-like superfamily;Chaperonin GroES, conserved site;GroES chaperonin family
AGAP001503	Yes	Yes	No	Yes	Yes	Yes	Yes	protein coding gene	No	AgamP4_2R:5,692,708..5,694,802(+)		separase	Peptidase C50, separase;SEPARIN core domain
AGAP001504	Yes	Yes	Yes	Yes	Yes	Yes	Yes	protein coding gene	No	AgamP4_2R:5,695,128..5,698,055(+)		unspecified product	Immunoglobulin subtype 2;Immunoglobulin-like domain;Immunoglobulin-like domain superfamily
AGAP001505	Yes	Yes	Yes	Yes	Yes	Yes	Yes	protein coding gene	No	AgamP4_2R:5,695,123..5,697,106(+)		Transmembrane emp24 protein transport domain containing 1b	GOLD domain;Transmembrane emp24 domain-containing protein;GOLD domain superfamily
AGAP001506	Yes	Yes	Yes	Yes	Yes	Yes	Yes	protein coding gene	No	AgamP4_2R:5,698,131..5,700,330(-)		guanine nucleotide-binding protein subunit beta, other	G-protein, beta subunit;WD40 repeat;Guanine nucleotide-binding protein, beta subunit;WD40 repeat, conserved site;G-protein beta WD-40 repeat;WD40-repeat-containing domain superfamily
AGAP001507	Yes	Yes	Yes	Yes	Yes	Yes	Yes	protein coding gene	No	AgamP4_2R:5,701,495..5,705,051(-)		procollagen-lysine, 2-oxoglutarate 5-dioxygenase	Oxoglutarate/iron-dependent dioxygenase;Prolyl 4-hydroxylase, alpha subunit;Nucleotide-diphospho-sugar transferases;Isopenicillin N synthase-like, Fe(2+) 2OG dioxygenase domain
AGAP001508	Yes	Yes	Yes	Yes	Yes	Yes	Yes	protein coding gene	No	AgamP4_2R:5,710,027..5,710,780(-)		unspecified product	N/A
AGAP001509	Yes	Yes	Yes	Yes	Yes	Yes	Yes	protein coding gene	No	AgamP4_2R:5,712,376..5,713,285(-)		unspecified product	N/A
AGAP001510	Yes	Yes	Yes	Yes	Yes	Yes	Yes	protein coding gene	No	AgamP4_2R:5,715,516..5,716,495(-)		unspecified product	N/A
AGAP001511	Yes	Yes	Yes	Yes	Yes	Yes	Yes	protein coding gene	No	AgamP4_2R:5,720,113..5,721,309(-)		unspecified product	N/A
AGAP001512	Yes	Yes	Yes	Yes	Yes	Yes	Yes	protein coding gene	No	AgamP4_2R:5,727,233..5,733,573(+)		glutamate--cysteine ligase catalytic subunit	Glutamate-cysteine ligase catalytic subunit;Glutamine synthetase/guanido kinase, catalytic domain
AGAP001513	Yes	Yes	Yes	Yes	Yes	Yes	Yes	protein coding gene	No	AgamP4_2R:5,734,780..5,741,229(-)		kelch-like protein 1/4/5	BTB/POZ domain;Kelch repeat type 1;SKP1/BTB/POZ domain superfamily;BTB/Kelch-associated;Kelch-type beta propeller;BTB-kelch protein
AGAP001514	Yes	Yes	Yes	Yes	Yes	Yes	Yes	protein coding gene	No	AgamP4_2R:5,741,800..5,744,339(-)		pre-mRNA 3'-end-processing factor FIP1	Pre-mRNA polyadenylation factor Fip1 domain
AGAP001515	Yes	Yes	Yes	Yes	Yes	Yes	Yes	protein coding gene	No	AgamP4_2R:5,745,216..5,759,011(-)		unspecified product	Actin-binding Rho-activating protein;Costars domain
AGAP001518	Yes	Yes	Yes	Yes	Yes	Yes	Yes	protein coding gene	No	AgamP4_2R:5,770,469..5,777,527(+)		unspecified product	Matrin/U1-C-like, C2H2-type zinc finger
AGAP001519	Yes	Yes	Yes	Yes	Yes	Yes	Yes	protein coding gene	No	AgamP4_2R:5,777,860..5,785,959(+)		pre-mRNA-splicing helicase BRR2	Helicase, C-terminal;AAA+ ATPase domain;Sec63 domain;DEAD/DEAH box helicase domain;Helicase superfamily 1/2, ATP-binding domain;Immunoglobulin E-set;P-loop containing nucleoside triphosphate hydrolase;Winged helix DNA-binding domain superfamily;Brr2, N-terminal helicase PWI domain
AGAP001520	Yes	Yes	Yes	Yes	Yes	Yes	Yes	protein coding gene	No	AgamP4_2R:5,789,031..5,811,072(+)		protein phosphatase 1, regulatory (inhibitor) subunit 3	CBM21 (carbohydrate binding type-21) domain
AGAP001521	Yes	Yes	Yes	Yes	Yes	Yes	Yes	protein coding gene	No	AgamP4_2R:5,826,521..5,829,180(+)		unspecified product	Domain of unknown function DUF4806
AGAP001522	Yes	Yes	Yes	Yes	Yes	Yes	Yes	protein coding gene	No	AgamP4_2R:5,829,766..5,831,722(-)		Thyroid receptor-interacting protein 13	AAA+ ATPase domain;ATPase, AAA-type, core;ATPase, AAA-type, conserved site;P-loop containing nucleoside triphosphate hydrolase;Pachytene checkpoint protein 2-like
AGAP001523	Yes	Yes	No	Yes	Yes	Yes	Yes	protein coding gene	No	AgamP4_2R:5,832,762..5,842,047(-)		ATP-binding cassette transporter (ABC transporter) family A member 7 [Source:UniProtKB/TrEMBL;Acc:A0A1S4GC68]	ABC transporter-like, ATP-binding domain;AAA+ ATPase domain;ABC transporter-like, conserved site;ABC transporter A;P-loop containing nucleoside triphosphate hydrolase
AGAP001524	Yes	Yes	Yes	Yes	Yes	Yes	Yes	protein coding gene	No	AgamP4_2R:5,839,349..5,840,706(+)		unspecified product	N/A
AGAP001525	Yes	Yes	No	Yes	Yes	Yes	Yes	protein coding gene	No	AgamP4_2R:5,843,112..5,845,206(-)		unspecified product	Zinc finger, AD-type;Zinc finger C2H2-type;Zinc finger C2H2 superfamily
AGAP001526	Yes	Yes	No	Yes	Yes	Yes	Yes	protein coding gene	No	AgamP4_2R:5,845,574..5,847,526(-)		RIO kinase 2	RIO kinase;Protein kinase-like domain superfamily;RIO2 kinase winged helix domain, N-terminal;RIO kinase, conserved site;Serine/threonine-protein kinase Rio2;Winged helix DNA-binding domain superfamily
AGAP001527	Yes	Yes	Yes	Yes	Yes	Yes	Yes	protein coding gene	No	AgamP4_2R:5,848,073..5,855,575(+)		golgi-specific brefeldin a-resistance factor	Sec7 domain;Mon2, dimerisation and cyclophilin-binding domain;Guanine nucleotide exchange factor, N-terminal;Sec7 domain superfamily
AGAP001528	Yes	Yes	Yes	Yes	Yes	Yes	Yes	protein coding gene	No	AgamP4_2R:5,856,010..5,856,568(-)		unspecified product	Protein of unknown function DUF167;YggU-like superfamily
AGAP001529	Yes	Yes	Yes	Yes	Yes	Yes	Yes	protein coding gene	No	AgamP4_2R:5,859,973..5,861,278(+)		H/ACA ribonucleoprotein complex subunit [Source:UniProtKB/TrEMBL;Acc:Q7PXR0]	H/ACA ribonucleoprotein complex, subunit Gar1/Naf1;Translation protein, beta-barrel domain superfamily
AGAP001530	Yes	Yes	No	Yes	Yes	Yes	Yes	protein coding gene	No	AgamP4_2R:5,861,230..5,862,376(-)		unspecified product	Zinc finger, RING-type
AGAP001531	Yes	Yes	Yes	Yes	Yes	Yes	Yes	protein coding gene	No	AgamP4_2R:5,882,589..5,884,673(+)		sodium-independent sulfate anion transporter	SLC26A/SulP transporter;STAS domain;SLC26A/SulP transporter domain;STAS domain superfamily
AGAP001533	Yes	Yes	Yes	Yes	Yes	Yes	Yes	protein coding gene	No	AgamP4_2R:5,920,426..5,926,226(+)		Rab3 GTPase-activating protein regulatory subunit	Rab3GAP regulatory subunit;Rab3GAP regulatory subunit, C-terminal;Rab3-GAP regulatory subunit, N-terminal
AGAP001534	Yes	Yes	Yes	Yes	Yes	Yes	Yes	protein coding gene	No	AgamP4_2R:5,935,530..5,939,214(-)		unspecified product	Glycoside hydrolase family 31;P-type trefoil domain;Galactose mutarotase-like domain superfamily;Glycoside hydrolase superfamily;P-type trefoil, conserved site;P-type trefoil domain superfamily
AGAP001535	Yes	Yes	Yes	Yes	Yes	Yes	Yes	protein coding gene	No	AgamP4_2R:5,939,940..5,955,676(+)		histone-lysine N-methyltransferase ASH1L	Bromo adjacent homology (BAH) domain;SET domain;Bromodomain;Zinc finger, PHD-type;Post-SET domain;AWS domain;Zinc finger, FYVE/PHD-type;AT hook, DNA-binding motif;Zinc finger, PHD-type, conserved site;Bromodomain-like superfamily;ASH1-like, PHD finger;ASH1-like, Bromodomain
AGAP001536	Yes	Yes	Yes	Yes	Yes	Yes	Yes	protein coding gene	No	AgamP4_2R:6,023,228..6,040,191(+)		unspecified product	AP-1 transcription factor;Basic-leucine zipper domain
AGAP001537	Yes	Yes	No	Yes	Yes	Yes	Yes	protein coding gene	No	AgamP4_2R:6,040,268..6,043,274(-)		chromosome transmission fidelity protein 1	DNA/RNA helicase, ATP-dependent, DEAH-box type, conserved site;Helicase-like, DEXD box c2 type;ATP-dependent helicase, C-terminal;DEAD2;ATP-dependent helicase Rad3/Chl1-like;Helicase superfamily 1/2, ATP-binding domain, DinG/Rad3-type;P-loop containing nucleoside triphosphate hydrolase;ATP-dependent RNA helicase CHL1/DDX11;Helicase superfamily 1/2, DinG/Rad3-like
AGAP001538	Yes	Yes	Yes	Yes	Yes	Yes	Yes	protein coding gene	No	AgamP4_2R:6,043,578..6,045,118(+)		splicing factor 3B subunit 4	RNA recognition motif domain;SF3B4, RNA recognition motif 1;SF3B4, RNA recognition motif 2;RNA-binding domain superfamily
AGAP001539	Yes	Yes	Yes	Yes	Yes	Yes	Yes	protein coding gene	No	AgamP4_2R:6,045,179..6,047,524(-)		histone acetyltransferase HTATIP	Chromo/chromo shadow domain;Histone acetyltransferase domain, MYST-type;Acyl-CoA N-acyltransferase;Chromo-like domain superfamily;RNA binding activity-knot of a chromodomain;Histone acetyltransferase KAT5/Tip60;MYST, zinc finger domain
AGAP001543	Yes	Yes	Yes	Yes	Yes	Yes	Yes	protein coding gene	No	AgamP4_2R:6,076,049..6,076,932(-)	TWDL11	cuticular protein TWDL family (TWDL11)	Domain of unknown function DUF243
AGAP001544	Yes	Yes	Yes	Yes	Yes	Yes	Yes	protein coding gene	No	AgamP4_2R:6,086,236..6,090,156(-)		tripartite motif-containing protein 37	B-box-type zinc finger;Zinc finger, RING-type;MATH/TRAF domain;Zinc finger, C3HC4 RING-type
AGAP001545	Yes	Yes	Yes	Yes	Yes	Yes	Yes	protein coding gene	No	AgamP4_2R:6,090,680..6,091,626(+)		ribosomal biogenesis protein RLP24	Ribosomal protein L24e-related;TRASH domain;Ribosomal protein L24e, conserved site
AGAP001546	Yes	Yes	Yes	Yes	Yes	Yes	Yes	protein coding gene	No	AgamP4_2R:6,091,797..6,094,114(+)		Neither inactivation nor afterpotential protein G	Glucose-methanol-choline oxidoreductase, N-terminal;Glucose-methanol-choline oxidoreductase, C-terminal;Glucose-methanol-choline oxidoreductase;FAD/NAD(P)-binding domain superfamily
AGAP001547	No	No	No	No	No	No	No	ncRNA gene	No	AgamP4_2R:6,094,036..6,094,107(-)	tRNA-Asp	unspecified product	N/A
AGAP001548	Yes	Yes	Yes	Yes	Yes	Yes	Yes	protein coding gene	No	AgamP4_2R:6,095,854..6,097,314(-)		Stress-associated endoplasmic reticulum protein 2	Stress-associated endoplasmic reticulum protein
AGAP001549	Yes	Yes	Yes	Yes	Yes	Yes	Yes	protein coding gene	No	AgamP4_2R:6,099,434..6,102,777(+)		unspecified product	3'-5' exonuclease domain;Ribonuclease H-like superfamily
AGAP001550	Yes	Yes	Yes	Yes	Yes	Yes	Yes	protein coding gene	No	AgamP4_2R:6,104,362..6,108,403(+)		sodium-coupled monocarboxylate transporter 1	Sodium/solute symporter
AGAP001551	Yes	Yes	Yes	Yes	Yes	Yes	Yes	protein coding gene	No	AgamP4_2R:6,108,729..6,126,244(-)		G patch domain and KOW motifs-containing protein	Spp2/MOS2, G-patch domain;G-patch domain and KOW motifs-containing protein, KOW 1;Pre-mRNA-splicing factor Spp2-like
AGAP001552	Yes	Yes	Yes	Yes	Yes	Yes	Yes	protein coding gene	No	AgamP4_2R:6,114,600..6,116,024(-)		juvenile hormone-inducible protein	Ecdysteroid kinase-like;Protein kinase-like domain superfamily;CHK kinase-like
AGAP001553	Yes	Yes	Yes	Yes	Yes	Yes	Yes	protein coding gene	No	AgamP4_2R:6,123,889..6,125,423(+)		unspecified product	Ecdysteroid kinase-like;Protein kinase-like domain superfamily;CHK kinase-like
AGAP001554	Yes	Yes	Yes	Yes	Yes	Yes	Yes	protein coding gene	No	AgamP4_2R:6,128,488..6,131,448(-)		Fibrinogen C-terminal domain-containing protein [Source:UniProtKB/TrEMBL;Acc:A0A1S4GCF9]	Fibrinogen, alpha/beta/gamma chain, C-terminal globular domain;Fibrinogen, conserved site;Fibrinogen-like, C-terminal
AGAP001555	Yes	Yes	Yes	Yes	Yes	Yes	Yes	protein coding gene	No	AgamP4_2R:6,146,312..6,149,224(-)		unspecified product	Zinc finger C2H2-type;Zinc finger C2H2 superfamily
AGAP001556	Yes	Yes	Yes	Yes	Yes	Yes	Yes	protein coding gene	No	AgamP4_2R:6,152,013..6,154,470(-)	OBP7	odorant-binding protein antennal 7	Pheromone/general odorant binding protein;Pheromone/general odorant binding protein superfamily
AGAP001557	Yes	Yes	Yes	Yes	Yes	Yes	Yes	protein coding gene	No	AgamP4_2R:6,166,424..6,195,232(+)		solute carrier family 12 (sodium/potassium/chloride transporter), member 2	Solute carrier family 12 member 1/2;Amino acid permease/ SLC12A domain;SLC12A transporter family;SLC12A transporter, C-terminal
AGAP001558	Yes	Yes	Yes	Yes	Yes	Yes	Yes	protein coding gene	No	AgamP4_2R:6,200,188..6,237,362(+)	GPRGNR2	putative gonadotrophin releasing hormone receptor 2	G protein-coupled receptor, rhodopsin-like;GPCR, rhodopsin-like, 7TM
AGAP001559	Yes	Yes	Yes	Yes	Yes	Yes	Yes	protein coding gene	No	AgamP4_2R:6,237,469..6,241,673(-)		RNA polymerase-associated protein CTR9	Tetratricopeptide-like helical domain superfamily;Tetratricopeptide repeat;RNA polymerase-associated protein Ctr9
AGAP001560	Yes	Yes	Yes	Yes	Yes	Yes	Yes	protein coding gene	No	AgamP4_2R:6,255,962..6,256,978(+)		homeobox protein GSH	Homeobox domain;Homeobox-like domain superfamily;Homeobox, conserved site;Homeobox domain, metazoa
AGAP001561	Yes	Yes	Yes	Yes	Yes	Yes	Yes	protein coding gene	No	AgamP4_2R:6,265,272..6,268,136(+)	GPRNNA5	putative GPCR class a orphan receptor 5	G protein-coupled receptor, rhodopsin-like;Prostanoid receptor;GPCR, rhodopsin-like, 7TM
AGAP001562	Yes	Yes	No	Yes	Yes	Yes	Yes	protein coding gene	No	AgamP4_2R:6,268,319..6,275,262(-)	GPRNNB3	putative GPCR class b orphan receptor 3	GPCR, family 2, secretin-like;GPCR, family 2-like
AGAP001563	Yes	Yes	Yes	Yes	Yes	Yes	Yes	protein coding gene	No	AgamP4_2R:6,276,001..6,281,566(-)		glycerol kinase	Carbohydrate kinase, FGGY;Glycerol kinase;Carbohydrate kinase, FGGY, conserved site;Carbohydrate kinase, FGGY, N-terminal;Carbohydrate kinase, FGGY, C-terminal;ATPase, nucleotide binding domain
AGAP001564	Yes	Yes	Yes	Yes	Yes	Yes	Yes	protein coding gene	No	AgamP4_2R:6,283,256..6,303,513(-)		DNA polymerase sigma	PAP/25A-associated;Polymerase, nucleotidyl transferase domain;Terminal nucleotidyltransferase 4A;Nucleotidyltransferase superfamily;Nucleotidyltransferase Trf4-like
AGAP001565	Yes	Yes	Yes	Yes	Yes	Yes	Yes	protein coding gene	No	AgamP4_2R:6,303,901..6,305,435(+)		vacuolar protein sorting-associated protein	Vps72/YL1 family;Vps72/YL1, C-terminal
AGAP001566	Yes	Yes	Yes	Yes	Yes	Yes	Yes	protein coding gene	No	AgamP4_2R:6,305,576..6,326,962(-)		UNC80 domain-containing protein [Source:UniProtKB/TrEMBL;Acc:A0A1S4GD04]	Cation channel complex component UNC80, N-terminal;Protein UNC80
AGAP001567	No	No	No	No	No	No	No	ncRNA gene	No	AgamP4_2R:6,314,167..6,314,238(-)	tRNA-Thr	unspecified product	N/A
AGAP001568	Yes	Yes	Yes	Yes	Yes	Yes	Yes	protein coding gene	No	AgamP4_2R:6,327,150..6,329,082(-)		chromatin assembly factor 1, p180-subunit	N/A
AGAP001569	Yes	Yes	Yes	Yes	Yes	Yes	Yes	protein coding gene	No	AgamP4_2R:6,333,432..6,336,084(+)		myosin alkali light chain 1	EF-hand domain;EF-hand domain pair;Myosin light chain Mlc1/alkali
AGAP001570	Yes	Yes	Yes	Yes	Yes	Yes	Yes	protein coding gene	No	AgamP4_2R:6,337,959..6,353,991(+)		microtubule-associated protein tau	Microtubule associated protein, tubulin-binding repeat
AGAP001572	Yes	Yes	Yes	Yes	Yes	Yes	Yes	protein coding gene	No	AgamP4_2R:6,356,277..6,356,531(+)		unspecified product	N/A
AGAP001573	Yes	Yes	No	Yes	Yes	Yes	Yes	protein coding gene	No	AgamP4_2R:6,360,323..6,361,802(-)		Ras-related C3 botulinum toxin substrate 1	Small GTPase;Small GTPase Rho;Small GTP-binding protein domain;P-loop containing nucleoside triphosphate hydrolase
AGAP001581	Yes	Yes	Yes	Yes	Yes	Yes	Yes	protein coding gene	No	AgamP4_2R:6,435,788..6,451,951(+)		unspecified product	N/A
AGAP001582	Yes	Yes	No	Yes	Yes	Yes	Yes	protein coding gene	No	AgamP4_2R:1,982,566..1,986,438(+)		unspecified product	Ankyrin repeat;Ankyrin repeat-containing domain superfamily
AGAP001583	Yes	Yes	Yes	Yes	Yes	Yes	Yes	protein coding gene	No	AgamP4_2R:6,463,746..6,478,735(+)		unspecified product	SCAR/WAVE family
AGAP001584	Yes	Yes	No	Yes	Yes	Yes	Yes	protein coding gene	No	AgamP4_2R:6,478,872..6,479,529(-)	snRNP-U1-C	U1 small nuclear ribonucleoprotein C [Source:UniProtKB/Swiss-Prot;Acc:Q7PXU6]	Matrin/U1-C, C2H2-type zinc finger;Matrin/U1-C-like, C2H2-type zinc finger;U1-C, C2H2-type zinc finger;U1 small nuclear ribonucleoprotein C;Zinc finger C2H2 superfamily
AGAP001585	Yes	Yes	No	Yes	Yes	Yes	Yes	protein coding gene	No	AgamP4_2R:6,479,830..6,482,286(+)		deoxynucleoside kinase	Deoxynucleoside kinase;P-loop containing nucleoside triphosphate hydrolase;Deoxynucleoside kinase domain
AGAP001586	Yes	Yes	Yes	Yes	Yes	Yes	Yes	protein coding gene	No	AgamP4_2R:6,483,108..6,485,265(+)		CUE domain-containing protein 2	CUE domain-containing protein 2;CUE domain-containing protein 2, CUE domain
AGAP001587	Yes	Yes	Yes	Yes	Yes	Yes	Yes	protein coding gene	No	AgamP4_2R:6,485,732..6,489,508(-)	VATI	V-type H+-transporting ATPase subunit I	V-type ATPase, V0 complex, 116kDa subunit family;ATPase, V0 complex, subunit 116kDa, eukaryotic
AGAP001588	Yes	Yes	Yes	Yes	Yes	Yes	Yes	protein coding gene	No	AgamP4_2R:6,491,877..6,495,408(-)		V-type H+-transporting ATPase subunit I	V-type ATPase, V0 complex, 116kDa subunit family;ATPase, V0 complex, subunit 116kDa, eukaryotic
AGAP001589	Yes	Yes	Yes	Yes	Yes	Yes	Yes	protein coding gene	No	AgamP4_2R:6,496,847..6,498,319(-)		Methylthioribose-1-phosphate isomerase [Source:UniProtKB/Swiss-Prot;Acc:Q7PKS9]	Initiation factor 2B-related;Methylthioribose-1-phosphate isomerase;Initiation factor 2B alpha/beta/delta;NagB/RpiA transferase-like
AGAP001590	Yes	Yes	Yes	Yes	Yes	Yes	Yes	protein coding gene	No	AgamP4_2R:6,500,490..6,508,125(+)		unspecified product	DBB domain;Ankyrin repeat-containing domain superfamily
AGAP001591	Yes	Yes	Yes	Yes	Yes	Yes	Yes	protein coding gene	No	AgamP4_2R:6,513,612..6,525,746(+)		unspecified product	Cadherin-like;Cadherin-like superfamily;Cadherin conserved site
AGAP001592	Yes	Yes	Yes	Yes	Yes	Yes	Yes	protein coding gene	No	AgamP4_2R:6,526,442..6,545,643(-)	GPRTAK2	putative tachykinin receptor 2	G protein-coupled receptor, rhodopsin-like;Neurokinin receptor;GPCR, rhodopsin-like, 7TM
AGAP001593	Yes	Yes	Yes	Yes	Yes	Yes	Yes	protein coding gene	No	AgamP4_2R:6,555,150..6,556,426(-)		homeobox protein goosecoid	Homeobox domain;Homeobox-like domain superfamily;Homeobox, conserved site
AGAP001594	Yes	Yes	Yes	Yes	Yes	Yes	Yes	protein coding gene	No	AgamP4_2R:6,556,959..6,559,112(-)		unspecified product	GNAT domain;Acyl-CoA N-acyltransferase;N-alpha-acetyltransferase 80
AGAP001595	Yes	Yes	Yes	Yes	Yes	Yes	Yes	protein coding gene	No	AgamP4_2R:6,560,222..6,560,992(-)	RpS29	40S ribosomal protein S29	Ribosomal protein S14;Ribosomal protein S14, conserved site;40S ribosomal protein S29/30S ribosomal protein S14 type Z
AGAP001596	Yes	Yes	Yes	Yes	Yes	Yes	Yes	protein coding gene	No	AgamP4_2R:6,562,111..6,562,932(-)		unspecified product	N/A
AGAP001597	Yes	Yes	Yes	Yes	Yes	Yes	Yes	protein coding gene	No	AgamP4_2R:6,565,857..6,630,186(-)		Chitin-binding type-2 domain-containing protein [Source:UniProtKB/TrEMBL;Acc:A0A1S4GCK4]	Chitin binding domain;Chitin binding domain superfamily
AGAP001598	Yes	Yes	No	Yes	Yes	Yes	Yes	protein coding gene	No	AgamP4_2R:6,581,887..6,585,340(-)		unspecified product	N/A
AGAP001599	Yes	Yes	Yes	Yes	Yes	Yes	Yes	protein coding gene	No	AgamP4_2R:6,621,960..6,630,139(+)		unspecified product	N/A
AGAP001600	Yes	Yes	No	Yes	Yes	Yes	Yes	protein coding gene	No	AgamP4_2R:6,631,784..6,633,758(-)		Ser/Thr protein phosphatase/nucleotidase	Calcineurin-like phosphoesterase domain, ApaH type;5'-Nucleotidase/apyrase;5'-Nucleotidase, C-terminal;Metallo-dependent phosphatase-like;5'-Nucleotidase, C-terminal domain superfamily
AGAP001601	Yes	Yes	No	Yes	Yes	Yes	Yes	protein coding gene	No	AgamP4_2R:6,634,517..6,636,560(+)		Ser/Thr protein phosphatase/nucleotidase	Calcineurin-like phosphoesterase domain, ApaH type;5'-Nucleotidase/apyrase;5'-Nucleotidase, C-terminal;Metallo-dependent phosphatase-like;5'-Nucleotidase, C-terminal domain superfamily
AGAP001602	Yes	Yes	No	Yes	Yes	Yes	Yes	protein coding gene	No	AgamP4_2R:6,640,955..6,644,418(+)		unspecified product	Epithelial sodium channel
AGAP001603	Yes	Yes	No	Yes	Yes	Yes	Yes	protein coding gene	No	AgamP4_2R:6,644,506..6,645,923(-)		mitochondrial 18 kDa protein	Mitochondrial 18kDa protein
AGAP001604	Yes	Yes	Yes	Yes	Yes	Yes	Yes	protein coding gene	No	AgamP4_2R:6,647,474..6,681,638(+)		protein-tyrosine phosphatase	FYVE zinc finger;Protein-tyrosine phosphatase, catalytic;Myotubularin-like phosphatase domain;Zinc finger, FYVE/PHD-type;Protein-tyrosine phosphatase, active site;Zinc finger, FYVE-related;Protein-tyrosine phosphatase-like;Myotubularin family
AGAP001605	No	No	No	No	No	No	No	ncRNA gene	No	AgamP4_2R:6,678,499..6,678,571(-)	tRNA-Met	unspecified product	N/A
AGAP001606	Yes	Yes	Yes	Yes	Yes	Yes	Yes	protein coding gene	No	AgamP4_2R:6,682,561..6,689,161(+)		5-oxoprolinase (ATP-hydrolysing) [Source:UniProtKB/TrEMBL;Acc:Q8T5H1]	Hydantoinase A/oxoprolinase;Hydantoinase B/oxoprolinase;Hydantoinase/oxoprolinase, N-terminal;Oxoprolinase family
AGAP001608	Yes	Yes	No	Yes	Yes	Yes	Yes	protein coding gene	No	AgamP4_2R:6,690,022..6,775,824(-)		unspecified product	N/A
AGAP001609	Yes	Yes	Yes	Yes	Yes	Yes	Yes	protein coding gene	No	AgamP4_2R:6,776,765..6,796,841(-)		E3 ubiquitin-protein ligase MYLIP	FERM domain;Zinc finger, RING-type;FERM, N-terminal;FERM, C-terminal PH-like domain;FERM central domain;Band 4.1 domain;Ubiquitin-like domain superfamily;FERM superfamily, second domain;MYLIP, FERM domain C-lobe
AGAP001610	Yes	Yes	Yes	Yes	Yes	Yes	Yes	protein coding gene	No	AgamP4_2R:6,804,960..6,809,210(+)		unspecified product	N/A
AGAP001611	Yes	Yes	Yes	Yes	Yes	Yes	Yes	protein coding gene	No	AgamP4_2R:6,810,777..6,812,438(+)		Diphosphomevalonate decarboxylase [Source:UniProtKB/TrEMBL;Acc:Q7PXV2]	Diphosphomevalonate/phosphomevalonate decarboxylase;GHMP kinase N-terminal domain;Ribosomal protein S5 domain 2-type fold;Diphosphomevalonate decarboxylase;GHMP kinase, C-terminal domain superfamily;Mvd1, C-terminal
AGAP001612	Yes	Yes	No	No	No	No	No	protein coding gene	No	AgamP4_2R:6,812,665..6,815,482(+)	Pex6	peroxin 6	AAA+ ATPase domain;ATPase, AAA-type, core;ATPase, AAA-type, conserved site;P-loop containing nucleoside triphosphate hydrolase
AGAP001613	Yes	Yes	Yes	Yes	Yes	Yes	Yes	protein coding gene	No	AgamP4_2R:6,816,114..6,818,154(-)		unspecified product	Thioredoxin domain;Thioredoxin, conserved site;Thioredoxin-like superfamily
AGAP001614	Yes	Yes	Yes	Yes	Yes	Yes	Yes	protein coding gene	No	AgamP4_2R:6,818,634..6,820,463(+)		unspecified product	Uncharacterised protein C2orf42;Putative treble-clef, zinc-finger domain
AGAP001615	Yes	Yes	Yes	Yes	Yes	Yes	Yes	protein coding gene	No	AgamP4_2R:6,820,554..6,824,818(-)		unspecified product	Armadillo;Armadillo-type fold
AGAP001616	Yes	Yes	Yes	Yes	Yes	Yes	Yes	protein coding gene	No	AgamP4_2R:6,826,009..6,826,714(-)		unspecified product	N/A
AGAP001617	Yes	Yes	Yes	Yes	Yes	Yes	Yes	protein coding gene	No	AgamP4_2R:6,827,828..6,831,707(-)		Ras-related protein Rab-7A	Small GTPase;Small GTP-binding protein domain;P-loop containing nucleoside triphosphate hydrolase
AGAP001618	Yes	Yes	Yes	Yes	Yes	Yes	Yes	protein coding gene	No	AgamP4_2R:6,837,470..6,847,506(-)		homeobox protein EMX	Homeobox domain;Homeobox-like domain superfamily;Homeobox, conserved site;Homeobox domain, metazoa
AGAP001619	Yes	Yes	No	Yes	Yes	Yes	Yes	protein coding gene	No	AgamP4_2R:6,859,834..6,876,555(+)		unspecified product	Homeobox domain;Homeobox-like domain superfamily;Homeobox, conserved site
AGAP001620	Yes	Yes	Yes	Yes	Yes	Yes	Yes	protein coding gene	No	AgamP4_2R:6,966,595..6,967,435(-)		unspecified product	Sperm-tail PG-rich repeat
AGAP001621	Yes	Yes	Yes	Yes	Yes	Yes	Yes	protein coding gene	No	AgamP4_2R:6,967,708..6,969,761(+)		proline synthetase co-transcribed homolog	Alanine racemase, N-terminal;Pyridoxal phosphate homeostasis protein;PLP-binding barrel
AGAP001622	Yes	Yes	Yes	Yes	Yes	Yes	Yes	protein coding gene	No	AgamP4_2R:6,972,959..6,975,072(+)		myosin light chain 5	EF-hand domain;EF-hand domain pair;EF-Hand 1, calcium-binding site
AGAP001623	Yes	Yes	Yes	Yes	Yes	Yes	Yes	protein coding gene	No	AgamP4_2R:6,975,338..6,979,734(-)		unspecified product	Superoxide dismutase, copper/zinc binding domain;Superoxide dismutase-like, copper/zinc binding domain superfamily
AGAP001624	Yes	Yes	Yes	Yes	Yes	Yes	Yes	protein coding gene	No	AgamP4_2R:6,980,525..6,984,171(+)		unspecified product	V0 complex accessory subunit Ac45
AGAP001625	Yes	Yes	Yes	Yes	Yes	Yes	Yes	protein coding gene	No	AgamP4_2R:6,993,801..7,006,301(+)		unspecified product	Mitochondria-eating protein;Mitochondria-eating protein, C-terminal domain
AGAP001626	Yes	Yes	No	Yes	Yes	Yes	Yes	protein coding gene	No	AgamP4_2R:7,006,337..7,007,117(-)		unspecified product	SH2 domain;SH2 domain superfamily
AGAP001627	Yes	Yes	Yes	Yes	Yes	Yes	Yes	protein coding gene	No	AgamP4_2R:7,010,825..7,020,397(+)		solute carrier family 7 (cationic amino acid transporter, y+ system)	Amino acid/polyamine transporter I
AGAP001628	Yes	Yes	No	Yes	Yes	Yes	Yes	protein coding gene	No	AgamP4_2R:7,020,401..7,021,910(-)		cystinosin homolog	Lysosomal cystine transporter;PQ-loop repeat
AGAP001629	Yes	Yes	Yes	Yes	Yes	Yes	Yes	protein coding gene	No	AgamP4_2R:7,023,982..7,025,193(+)		unspecified product	Transcriptional regulator TACO1-like;YebC-like
AGAP001630	Yes	Yes	Yes	Yes	Yes	Yes	Yes	protein coding gene	No	AgamP4_2R:7,025,243..7,026,261(-)	Tpi	Triosephosphate isomerase [Source:UniProtKB/TrEMBL;Acc:Q7PXW5]	Triosephosphate isomerase;Triosephosphate isomerase, active site;Triosephosphate isomerase, bacterial/eukaryotic;Triosephosphate isomerase superfamily
AGAP001631	Yes	Yes	Yes	Yes	Yes	Yes	Yes	protein coding gene	No	AgamP4_2R:7,034,153..7,038,837(-)		amiloride-sensitive sodium channel, other	Epithelial sodium channel
AGAP001632	Yes	Yes	Yes	Yes	Yes	Yes	Yes	protein coding gene	No	AgamP4_2R:7,039,992..7,100,699(-)		unspecified product	FERM domain;FERM adjacent (FA);FERM, N-terminal;FERM, C-terminal PH-like domain;FERM central domain;Band 4.1 domain;Ubiquitin-like domain superfamily;Band 4.1-like protein 4A;FERM superfamily, second domain
AGAP001633	Yes	Yes	Yes	Yes	Yes	Yes	Yes	protein coding gene	No	AgamP4_2R:7,152,514..7,189,168(-)		unspecified product	Protein kinase domain;Immunoglobulin subtype 2;Immunoglobulin subtype;Fibronectin type III;Immunoglobulin-like domain;Serine/threonine-protein kinase, active site;Protein kinase-like domain superfamily;Immunoglobulin I-set;Immunoglobulin V-set domain;Protein kinase, ATP binding site;Fibronectin type III superfamily;Immunoglobulin-like domain superfamily
AGAP001634	Yes	Yes	Yes	Yes	Yes	Yes	Yes	protein coding gene	No	AgamP4_2R:7,195,172..7,206,038(-)		unspecified product	Sodium/solute symporter
AGAP001635	Yes	Yes	Yes	Yes	Yes	Yes	Yes	protein coding gene	No	AgamP4_2R:7,210,441..7,214,732(-)		sodium-coupled monocarboxylate transporter 2	Sodium/solute symporter
AGAP001636	Yes	Yes	Yes	Yes	Yes	Yes	Yes	protein coding gene	No	AgamP4_2R:7,216,870..7,220,383(-)		serine/threonine-protein kinase greatwall	Protein kinase domain;AGC-kinase, C-terminal;Serine/threonine-protein kinase, active site;Protein kinase-like domain superfamily
AGAP001637	Yes	Yes	No	Yes	Yes	Yes	Yes	protein coding gene	No	AgamP4_2R:7,221,838..7,228,820(-)	sosie	protein sosie	N/A
AGAP001638	Yes	Yes	Yes	Yes	Yes	Yes	Yes	protein coding gene	No	AgamP4_2R:7,234,995..7,246,064(-)		EGF-like domain-containing protein [Source:UniProtKB/TrEMBL;Acc:A0A1S4GD77]	EGF-like domain;EB domain
AGAP001639	Yes	Yes	Yes	Yes	Yes	Yes	Yes	protein coding gene	No	AgamP4_2R:7,248,223..7,251,832(+)		polyA-binding protein interacting protein	Ataxin-2, C-terminal;Polyadenylate-binding protein-interacting protein 2-like
AGAP001640	Yes	Yes	Yes	Yes	Yes	Yes	Yes	protein coding gene	No	AgamP4_2R:7,251,974..7,256,583(-)		unspecified product	RNA recognition motif domain;RNA-binding domain superfamily
AGAP001643	Yes	Yes	Yes	Yes	Yes	Yes	Yes	protein coding gene	No	AgamP4_2R:7,256,645..7,261,663(+)		unspecified product	RNA recognition motif domain;RNA-binding domain superfamily
AGAP001644	Yes	Yes	Yes	Yes	Yes	Yes	Yes	protein coding gene	No	AgamP4_2R:7,262,041..7,265,862(-)		dimethylargininase	Dimethylarginine dimethylaminohydrolase
AGAP001645	Yes	Yes	Yes	Yes	Yes	Yes	Yes	protein coding gene	No	AgamP4_2R:7,266,758..7,271,844(+)		RNA-binding protein FUS	RNA recognition motif domain;Zinc finger, RanBP2-type;TAF15/EWS/TLS family;RNA-binding domain superfamily;Zinc finger, RanBP2-type superfamily
AGAP001646	Yes	Yes	Yes	Yes	Yes	Yes	Yes	protein coding gene	No	AgamP4_2R:7,272,028..7,276,023(-)		unspecified product	BTB/POZ domain;SKP1/BTB/POZ domain superfamily;Zinc finger C2H2-type;Zinc finger C2H2 superfamily
AGAP001647	Yes	Yes	Yes	Yes	Yes	Yes	Yes	protein coding gene	No	AgamP4_2R:7,276,443..7,277,024(+)		unspecified product	Zinc finger, AD-type
AGAP001648	Yes	Yes	Yes	Yes	Yes	Yes	Yes	protein coding gene	No	AgamP4_2R:7,278,772..7,280,475(+)	CLIPB17	CLIP-domain serine protease	Serine proteases, trypsin domain;Peptidase S1A, chymotrypsin family;Peptidase S1, PA clan;Serine proteases, trypsin family, serine active site
AGAP001649	Yes	Yes	Yes	Yes	Yes	Yes	Yes	protein coding gene	No	AgamP4_2R:7,281,482..7,283,417(+)		Glucosylceramidase [Source:UniProtKB/TrEMBL;Acc:Q7PXX9]	Glycoside hydrolase family 30;Glycoside hydrolase superfamily;Glycosyl hydrolase family 30, beta sandwich domain;Glycosyl hydrolase family 30, TIM-barrel domain
AGAP001650	Yes	Yes	Yes	Yes	Yes	Yes	Yes	protein coding gene	No	AgamP4_2R:7,304,076..7,309,565(+)		cation transport regulator-like protein 2	Glutathione-specific gamma-glutamylcyclotransferase;Gamma-glutamyl cyclotransferase-like;Gamma-glutamyl cyclotransferase-like superfamily
AGAP001651	Yes	Yes	Yes	Yes	Yes	Yes	Yes	protein coding gene	No	AgamP4_2R:7,308,971..7,310,674(-)	Rpn9	26S proteasome 26S non-ATPase subunit N9	Proteasome component (PCI) domain;26S Proteasome non-ATPase regulatory subunit 13;Winged helix DNA-binding domain superfamily
AGAP001652	Yes	Yes	Yes	Yes	Yes	Yes	Yes	protein coding gene	No	AgamP4_2R:7,310,996..7,318,528(-)		lipase	Partial AB-hydrolase lipase domain;Alpha/Beta hydrolase fold
AGAP001653	Yes	Yes	Yes	Yes	Yes	Yes	Yes	protein coding gene	No	AgamP4_2R:7,320,004..7,323,349(+)		NADH dehydrogenase (ubiquinone) Fe-S protein 1	NADH:ubiquinone oxidoreductase, 75kDa subunit, conserved site;2Fe-2S ferredoxin-type iron-sulfur binding domain;Molybdopterin oxidoreductase;Molybdopterin oxidoreductase, 4Fe-4S domain;NADH:ubiquinone oxidoreductase, subunit G;NADH-quinone oxidoreductase, chain G, C-terminal;NADH:ubiquinone oxidoreductase, subunit G, iron-sulphur binding;2Fe-2S ferredoxin-like superfamily
AGAP001654	Yes	Yes	No	Yes	Yes	Yes	Yes	protein coding gene	No	AgamP4_2R:7,323,743..7,325,012(-)		Histone deacetylase complex subunit SAP30 homolog [Source:UniProtKB/Swiss-Prot;Acc:Q7PXY4]	Histone deacetylase complex subunit SAP30/SAP30-like;Histone deacetylase complex subunit SAP30 zinc-finger;Histone deacetylase complex subunit SAP30, Sin3 binding domain
AGAP001655	Yes	Yes	Yes	Yes	Yes	Yes	Yes	protein coding gene	No	AgamP4_2R:7,325,154..7,326,467(+)		unspecified product	Protein of unknown function DUF4507
AGAP001656	Yes	Yes	Yes	Yes	Yes	Yes	Yes	protein coding gene	No	AgamP4_2R:7,326,477..7,327,395(-)		ribosomal RNA-processing protein 7	Ribosomal RNA-processing protein 7, C-terminal domain;Rrp7A, RNA recognition motif;RNA-binding domain superfamily;Ribosomal RNA-processing protein 7
AGAP001657	Yes	Yes	Yes	Yes	Yes	Yes	Yes	protein coding gene	No	AgamP4_2R:7,534,949..7,537,087(-)		hexamerin	Hemocyanin/hexamerin middle domain;Hemocyanin, C-terminal;Hemocyanin, N-terminal;Di-copper centre-containing domain superfamily;Hemocyanin/hexamerin;Immunoglobulin E-set;Hemocyanin, N-terminal domain superfamily
AGAP001658	Yes	Yes	Yes	Yes	Yes	Yes	Yes	protein coding gene	No	AgamP4_2R:7,513,019..7,549,751(+)		Beat-VI	Immunoglobulin-like domain;Immunoglobulin-like domain superfamily
AGAP001659	Yes	Yes	No	Yes	Yes	Yes	Yes	protein coding gene	No	AgamP4_2R:7,552,174..7,554,309(+)		hexamerin	Hemocyanin/hexamerin middle domain;Hemocyanin, C-terminal;Hemocyanin, N-terminal;Di-copper centre-containing domain superfamily;Hemocyanin/hexamerin;Immunoglobulin E-set;Hemocyanin, N-terminal domain superfamily
AGAP001660	Yes	Yes	Yes	Yes	Yes	Yes	Yes	protein coding gene	No	AgamP4_2R:7,567,296..7,607,550(+)		unspecified product	AAA+ ATPase domain;Dynein heavy chain region D6 P-loop domain;Dynein heavy chain, tail;Dynein heavy chain, linker;Dynein heavy chain, AAA module D4;Dynein heavy chain, coiled coil stalk;P-loop containing nucleoside triphosphate hydrolase;Dynein heavy chain, hydrolytic ATP-binding dynein motor region;Dynein heavy chain, ATP-binding dynein motor region;Dynein heavy chain, C-terminal domain;Dynein h…
AGAP001661	Yes	Yes	Yes	Yes	Yes	Yes	Yes	protein coding gene	No	AgamP4_2R:7,607,831..7,609,198(+)		unspecified product	N/A
AGAP001662	Yes	Yes	Yes	Yes	Yes	Yes	Yes	protein coding gene	No	AgamP4_2R:7,609,924..7,631,412(-)		unspecified product	Thrombospondin type-1 (TSP1) repeat;Pancreatic trypsin inhibitor Kunitz domain;Immunoglobulin subtype 2;Immunoglobulin subtype;Immunoglobulin-like domain;WAP-type 'four-disulfide core' domain;ADAMTS/ADAMTS-like, Spacer 1;PLAC;Immunoglobulin I-set;ADAMTS/ADAMTS-like;Proteinase inhibitor I2, Kunitz, conserved site;Immunoglobulin-like domain superfamily;Thrombospondin type-1 (TSP1) repeat superfamil…
AGAP001664	Yes	Yes	Yes	Yes	Yes	Yes	Yes	protein coding gene	No	AgamP4_2R:7,639,417..7,640,126(-)	CPR1	cuticular protein RR-2 family 1	Insect cuticle protein;Chitin-binding type R&R consensus
AGAP001665	Yes	Yes	No	Yes	Yes	Yes	Yes	protein coding gene	No	AgamP4_2R:7,642,571..7,643,437(-)	CPR2	cuticular protein RR-2 family 2	Insect cuticle protein;Chitin-binding type R&R consensus
AGAP001666	Yes	Yes	Yes	Yes	Yes	Yes	Yes	protein coding gene	No	AgamP4_2R:7,645,435..7,646,297(-)	CPR3	cuticular protein RR-2 family 3	Insect cuticle protein;Chitin-binding type R&R consensus
AGAP001667	Yes	Yes	Yes	Yes	Yes	Yes	Yes	protein coding gene	No	AgamP4_2R:7,648,891..7,649,756(-)	CPR4	cuticular protein RR-2 family 4	Insect cuticle protein;Chitin-binding type R&R consensus
AGAP001668	Yes	Yes	Yes	Yes	Yes	Yes	Yes	protein coding gene	No	AgamP4_2R:7,651,641..7,652,462(-)	CPR5	cuticular protein RR-2 family 5	Insect cuticle protein;Chitin-binding type R&R consensus
AGAP001669	Yes	Yes	No	Yes	Yes	Yes	Yes	protein coding gene	No	AgamP4_2R:7,656,373..7,657,277(+)	CPR6	cuticular protein RR-2 family 6	Insect cuticle protein;Chitin-binding type R&R consensus
AGAP001670	Yes	Yes	Yes	Yes	Yes	Yes	Yes	protein coding gene	No	AgamP4_2R:7,680,933..7,683,252(-)		translation initiation factor IF-2	Translational (tr)-type GTP-binding domain;Small GTP-binding protein domain;Translation protein, beta-barrel domain superfamily;Translation initiation factor IF- 2;Translation initiation factor IF- 2, domain 3;P-loop containing nucleoside triphosphate hydrolase;Translation initiation factor IF-2, domain 3 superfamily;Translation initiation factor IF-2, domain II
AGAP001671	Yes	Yes	Yes	Yes	Yes	Yes	Yes	protein coding gene	No	AgamP4_2R:7,740,984..7,742,423(-)		forkhead box protein A2, hepatocyte nuclear factor 3-beta	Fork head domain;Fork-head N-terminal;Fork head domain conserved site1;Fork head domain conserved site 2;Winged helix DNA-binding domain superfamily
AGAP001672	Yes	Yes	No	Yes	Yes	Yes	Yes	protein coding gene	No	AgamP4_2R:7,769,839..7,787,994(-)		unspecified product	Dynein heavy chain region D6 P-loop domain;Dynein heavy chain, tail;Dynein heavy chain, linker;Dynein heavy chain, AAA module D4;Dynein heavy chain, coiled coil stalk;Dynein heavy chain;P-loop containing nucleoside triphosphate hydrolase;Dynein heavy chain, hydrolytic ATP-binding dynein motor region;Dynein heavy chain, ATP-binding dynein motor region;Dynein heavy chain, C-terminal domain;Dynein h…
AGAP001674	Yes	Yes	Yes	Yes	Yes	Yes	Yes	protein coding gene	No	AgamP4_2R:7,841,260..7,905,871(-)		sidestep	Immunoglobulin subtype 2;Immunoglobulin subtype;Fibronectin type III;Immunoglobulin-like domain;Immunoglobulin V-set domain;CD80-like, immunoglobulin C2-set;Immunoglobulin-like domain superfamily
AGAP001675	Yes	Yes	Yes	Yes	Yes	Yes	Yes	protein coding gene	No	AgamP4_2R:7,856,091..7,857,657(+)		unspecified product	N/A
AGAP001676	Yes	Yes	Yes	Yes	Yes	Yes	Yes	protein coding gene	No	AgamP4_2R:8,001,905..8,003,591(-)		actin, cytoplasmic	Actin family;Actin, conserved site;Actin/actin-like conserved site;ATPase, nucleotide binding domain
AGAP001677	Yes	Yes	Yes	Yes	Yes	Yes	Yes	protein coding gene	No	AgamP4_2R:8,052,274..8,057,670(+)		unspecified product	Cyclin, C-terminal domain;Cyclin, N-terminal;Cyclin-like;Cyclin-like superfamily;Cyclin/Cyclin-like subunit Ssn8
AGAP001680	Yes	Yes	No	Yes	Yes	Yes	Yes	protein coding gene	No	AgamP4_2R:8,184,823..8,185,494(+)		unspecified product	Ribonuclease Zc3h12a-like, NYN domain
AGAP001681	Yes	Yes	Yes	Yes	Yes	Yes	Yes	protein coding gene	No	AgamP4_2R:8,217,455..8,221,364(+)		ubiquitin conjugation factor E4 A	U-box domain;Ubiquitin conjugation factor E4, core;Ubiquitin conjugation factor E4
AGAP001682	Yes	Yes	Yes	Yes	Yes	Yes	Yes	protein coding gene	No	AgamP4_2R:8,221,424..8,222,390(-)		mitochondrial inner membrane protease subunit 1	Peptidase S26A, signal peptidase I;Peptidase S26;Peptidase S26A, signal peptidase I, conserved site;LexA/Signal peptidase-like superfamily
AGAP001683	Yes	Yes	Yes	Yes	Yes	Yes	Yes	protein coding gene	No	AgamP4_2R:8,242,810..8,443,965(-)		calcium/calmodulin-dependent serine protein kinase	Protein kinase domain;SH3 domain;PDZ domain;L27 domain;Guanylate kinase-like domain;Guanylate kinase/L-type calcium channel beta subunit;Protein kinase-like domain superfamily;L27 domain, C-terminal;Guanylate kinase, conserved site;P-loop containing nucleoside triphosphate hydrolase;SH3-like domain superfamily;PDZ superfamily;L27 domain superfamily
AGAP001684	Yes	Yes	Yes	Yes	Yes	Yes	Yes	protein coding gene	No	AgamP4_2R:8,367,727..8,373,839(+)		Alkaline phosphatase [Source:UniProtKB/TrEMBL;Acc:Q7PY02]	Alkaline phosphatase;Alkaline-phosphatase-like, core domain superfamily;Alkaline phosphatase, active site
AGAP001685	Yes	Yes	Yes	Yes	Yes	Yes	Yes	protein coding gene	No	AgamP4_2R:8,444,191..8,447,176(-)		nuclear pore complex protein Nup107	Nuclear pore protein 84/107
AGAP001686	Yes	Yes	Yes	Yes	Yes	Yes	Yes	protein coding gene	No	AgamP4_2R:8,447,530..8,448,334(+)		U6 snRNA-associated Sm-like protein LSm1 [Source:UniProtKB/TrEMBL;Acc:Q7PY05]	LSM domain, eukaryotic/archaea-type;LSM domain superfamily;Sm-like protein Lsm1;U6 snRNA-associated Sm-like protein Lsm1/8
AGAP001687	Yes	Yes	Yes	Yes	Yes	Yes	Yes	protein coding gene	No	AgamP4_2R:8,448,761..8,453,272(-)		unspecified product	Rho GTPase-activating protein domain;Rho GTPase activation protein
AGAP001688	Yes	Yes	Yes	Yes	Yes	Yes	Yes	protein coding gene	No	AgamP4_2R:8,453,492..8,458,394(+)		alpha-1,4-N-acetylglucosaminyltransferase EXTL3	Exostosin-like;Glycosyl transferase 64 domain;Nucleotide-diphospho-sugar transferases;Exostosin, GT47 domain
AGAP001690	Yes	Yes	Yes	Yes	Yes	Yes	Yes	protein coding gene	No	AgamP4_2R:8,460,109..8,512,870(+)		unspecified product	C2 domain;Rab-binding domain;Zinc finger, FYVE/PHD-type;Zinc finger, FYVE-related;C2 domain superfamily;Rim-like;FYVE-type zinc finger
AGAP001694	Yes	Yes	Yes	Yes	Yes	Yes	Yes	protein coding gene	No	AgamP4_2R:8,673,915..8,679,361(+)	Exo4	exocyst complex component 4	Sec8 exocyst complex component specific domain;Exocyst complex component Sec8/EXOC4
AGAP001695	Yes	Yes	No	Yes	Yes	Yes	Yes	protein coding gene	No	AgamP4_2R:8,713,175..8,718,042(+)		unspecified product	N/A
AGAP001696	Yes	Yes	No	Yes	Yes	Yes	Yes	protein coding gene	No	AgamP4_2R:8,745,208..8,778,107(+)		signal peptidase, endoplasmic reticulum-type	N/A
AGAP001697	Yes	Yes	No	No	No	No	No	protein coding gene	No	AgamP4_2R:8,779,102..8,780,122(-)		20S proteasome subunit beta 3	Proteasome, subunit alpha/beta;Proteasome beta-type subunit, conserved site;Proteasome B-type subunit;Nucleophile aminohydrolases, N-terminal;Proteasome beta 3 subunit
AGAP001698	Yes	Yes	No	Yes	Yes	Yes	Yes	protein coding gene	No	AgamP4_2R:8,780,401..8,781,420(+)		unspecified product	Transcription factor IIS, N-terminal
AGAP001699	Yes	Yes	Yes	Yes	Yes	Yes	Yes	protein coding gene	No	AgamP4_2R:8,781,985..8,790,785(+)		fatty-acid amide hydrolase 2	Amidase signature domain;Amidase signature (AS) superfamily
AGAP001700	Yes	Yes	Yes	Yes	Yes	Yes	Yes	protein coding gene	No	AgamP4_2R:8,791,330..8,800,265(-)		translational activator GCN1	Armadillo-type fold;HEAT, type 2;Translational activator Gcn1;TOG domain
AGAP001701	Yes	Yes	Yes	Yes	Yes	Yes	Yes	protein coding gene	No	AgamP4_2R:8,800,518..8,801,163(-)		Small ubiquitin-related modifier [Source:UniProtKB/TrEMBL;Acc:Q7PY16]	Ubiquitin-like domain;Rad60/SUMO-like domain;Ubiquitin-like domain superfamily
AGAP001702	Yes	Yes	No	Yes	Yes	Yes	Yes	protein coding gene	No	AgamP4_2R:8,802,060..8,804,712(+)		unspecified product	Centrobin
AGAP001703	Yes	Yes	Yes	Yes	Yes	Yes	Yes	protein coding gene	No	AgamP4_2R:8,805,540..8,806,429(-)		AP-2 complex subunit sigma	Clathrin adaptor complex, small chain;Longin-like domain superfamily;Adaptor protein complex, sigma subunit;AP complex, mu/sigma subunit;AP-2 complex subunit sigma
AGAP001704	Yes	Yes	Yes	Yes	Yes	Yes	Yes	protein coding gene	No	AgamP4_2R:8,806,923..8,808,463(+)		isopentenyl-diphosphate delta-isomerase	NUDIX hydrolase domain;Isopentenyl-diphosphate delta-isomerase, type 1;NUDIX hydrolase-like domain superfamily
AGAP001705	Yes	Yes	Yes	Yes	Yes	Yes	Yes	protein coding gene	No	AgamP4_2R:8,809,101..8,824,972(+)		unspecified product	Cellulose/chitin-binding protein, N-terminal
AGAP001706	Yes	Yes	No	Yes	Yes	Yes	Yes	protein coding gene	No	AgamP4_2R:8,826,882..8,831,817(+)		unspecified product	Leucine-rich repeat;Leucine-rich repeat, typical subtype
AGAP001707	Yes	Yes	Yes	Yes	Yes	Yes	Yes	protein coding gene	No	AgamP4_2R:8,840,035..8,844,319(+)		unspecified product	Serine proteases, trypsin domain;Peptidase S1A, chymotrypsin family;Peptidase S1, PA clan;Serine proteases, trypsin family, histidine active site;Serine protease gd, N-terminal domain
AGAP001708	Yes	Yes	Yes	Yes	Yes	Yes	Yes	protein coding gene	No	AgamP4_2R:8,846,991..8,848,182(-)		unspecified product	Serine protease gd, N-terminal domain
AGAP001710	Yes	Yes	Yes	Yes	Yes	Yes	Yes	protein coding gene	No	AgamP4_2R:8,850,545..8,857,906(-)		PAX-interacting protein 1	BRCT domain;BRCT domain superfamily
AGAP001711	Yes	Yes	Yes	Yes	Yes	Yes	Yes	protein coding gene	No	AgamP4_2R:8,858,256..8,859,760(+)		NADH dehydrogenase (ubiquinone) Fe-S protein 8	NADH-quinone oxidoreductase, chain I;4Fe-4S ferredoxin-type, iron-sulphur binding domain;4Fe-4S ferredoxin, iron-sulphur binding, conserved site
AGAP001712	Yes	Yes	Yes	Yes	Yes	Yes	Yes	protein coding gene	No	AgamP4_2R:8,859,258..8,860,220(-)		actin related protein 2/3 complex, subunit 3	Actin-related protein 2/3 complex subunit 3;Actin-related protein 2/3 complex subunit 3 superfamily
AGAP001713	Yes	Yes	Yes	Yes	Yes	Yes	Yes	protein coding gene	No	AgamP4_2R:8,862,946..8,877,405(+)		stearoyl-CoA desaturase (delta-9 desaturase)	Fatty acid desaturase domain;Acyl-CoA desaturase
AGAP001714	No	No	No	No	No	No	No	ncRNA gene	No	AgamP4_2R:8,880,032..8,880,103(+)	tRNA-Asp	unspecified product	N/A
AGAP001715	Yes	Yes	Yes	Yes	Yes	Yes	Yes	protein coding gene	No	AgamP4_2R:8,880,370..8,881,485(-)		enoyl-CoA hydratase echA5	Enoyl-CoA hydratase/isomerase;ClpP/crotonase-like domain superfamily
AGAP001716	Yes	Yes	Yes	Yes	Yes	Yes	Yes	protein coding gene	No	AgamP4_2R:8,881,900..8,910,215(-)		tubby	Tubby, C-terminal;SOCS box domain;WD40 repeat;Tubby-like, C-terminal;WD40-repeat-containing domain superfamily
AGAP001717	Yes	Yes	Yes	Yes	Yes	Yes	Yes	protein coding gene	No	AgamP4_2R:8,908,700..8,909,248(-)		unspecified product	N/A
AGAP001718	Yes	Yes	Yes	Yes	Yes	Yes	Yes	protein coding gene	No	AgamP4_2R:8,919,553..8,920,874(-)		unspecified product	Domain of unknown function DUF4789
AGAP001719	Yes	Yes	Yes	Yes	Yes	Yes	Yes	protein coding gene	No	AgamP4_2R:8,921,798..8,923,444(+)		unspecified product	Domain of unknown function DUF4789
AGAP001720	Yes	Yes	Yes	Yes	Yes	Yes	Yes	protein coding gene	No	AgamP4_2R:8,923,446..8,925,211(-)		RrnaAD, ribosomal RNA adenine dimethylase	Ribosomal RNA adenine methyltransferase KsgA/Erm;Mitochondrial transcription factor TFB2;S-adenosyl-L-methionine-dependent methyltransferase
AGAP001721	Yes	Yes	Yes	Yes	Yes	Yes	Yes	protein coding gene	No	AgamP4_2R:8,925,598..8,927,708(+)		translocon-associated protein subunit alpha	Translocon-associated protein (TRAP), alpha subunit
AGAP001722	Yes	Yes	Yes	Yes	Yes	Yes	Yes	protein coding gene	No	AgamP4_2R:8,928,679..8,930,565(+)		Carboxylic ester hydrolase [Source:UniProtKB/TrEMBL;Acc:Q7PY29]	Carboxylesterase, type B;Carboxylesterase type B, conserved site;Carboxylesterase type B, active site;Alpha/Beta hydrolase fold
AGAP001723	Yes	Yes	Yes	Yes	Yes	Yes	Yes	protein coding gene	No	AgamP4_2R:8,931,913..8,933,709(+)	COEAE1A	carboxylesterase alpha esterase	Carboxylesterase, type B;Carboxylesterase type B, conserved site;Carboxylesterase type B, active site;Alpha/Beta hydrolase fold
AGAP001724	Yes	Yes	Yes	Yes	Yes	Yes	Yes	protein coding gene	No	AgamP4_2R:8,933,814..8,936,243(-)	Sply	sphingosine-1-phosphate lyase	Pyridoxal phosphate-dependent decarboxylase;Pyridoxal phosphate-dependent transferase
AGAP001725	Yes	Yes	Yes	Yes	Yes	Yes	Yes	protein coding gene	No	AgamP4_2R:8,936,529..8,938,016(+)		unspecified product	Zinc finger, AD-type;Zinc finger C2H2-type;Zinc finger C2H2 superfamily
AGAP001726	Yes	Yes	Yes	Yes	Yes	Yes	Yes	protein coding gene	No	AgamP4_2R:8,940,943..8,955,754(-)		unspecified product	Ras-associating (RA) domain;Ankyrin repeat;Fibronectin type III superfamily;Ankyrin repeat-containing domain superfamily;Ankyrin repeat and fibronectin type-III domain-containing protein 1
AGAP001727	Yes	Yes	No	Yes	Yes	Yes	Yes	protein coding gene	No	AgamP4_2R:8,948,785..8,950,495(+)		unspecified product	CS domain;HSP20-like chaperone;Tetratricopeptide-like helical domain superfamily;Tetratricopeptide repeat;Dynein axonemal assembly factor 4, CS domain
AGAP001728	Yes	Yes	Yes	Yes	Yes	Yes	Yes	protein coding gene	No	AgamP4_2R:9,007,486..9,008,910(+)		unspecified product	N/A
AGAP001729	Yes	Yes	Yes	Yes	Yes	Yes	Yes	protein coding gene	No	AgamP4_2R:9,035,939..9,038,159(+)		protein farnesyltransferase subunit beta	PFTB repeat;Terpenoid cyclases/protein prenyltransferase alpha-alpha toroid;Protein farnesyltransferase subunit beta;Prenyltransferase subunit beta
AGAP001730	Yes	Yes	Yes	Yes	Yes	Yes	Yes	protein coding gene	No	AgamP4_2R:9,045,750..9,067,187(-)		cyclin G2	Cyclin, N-terminal;Cyclin-like;Cyclin-G2;Cyclin-like superfamily;Cyclin
AGAP001731	Yes	Yes	Yes	Yes	Yes	Yes	Yes	protein coding gene	No	AgamP4_2R:9,069,189..9,083,494(+)		F-box protein 11	F-box domain;Zinc finger, UBR-type;Parallel beta-helix repeat;Carbohydrate-binding/sugar hydrolysis domain;Periplasmic copper-binding protein NosD, beta helix domain;Pectin lyase fold/virulence factor;Parallel beta-helix repeat-2;F-box only protein 11;F-box-like domain superfamily;Right handed beta helix domain
AGAP001732	Yes	Yes	Yes	Yes	Yes	Yes	Yes	protein coding gene	No	AgamP4_2R:9,086,407..9,088,005(-)		hemomucin	Strictosidine synthase, conserved region
AGAP001733	Yes	Yes	Yes	Yes	Yes	Yes	Yes	protein coding gene	No	AgamP4_2R:9,089,859..9,093,105(+)	Exo2	exocyst complex component 2	IPT domain;Immunoglobulin E-set;Exocyst complex component EXOC2/Sec5;Exocyst complex component EXOC2/Sec5, N-terminal domain
AGAP001734	Yes	Yes	Yes	Yes	Yes	Yes	Yes	protein coding gene	No	AgamP4_2R:9,093,431..9,096,376(+)		nicastrin	Nicastrin;Nicastrin, small lobe
AGAP001735	Yes	Yes	Yes	Yes	Yes	Yes	Yes	protein coding gene	No	AgamP4_2R:9,096,569..9,097,790(-)		RIB43A domain with coiled-coils 1	RIB43A
AGAP001736	Yes	Yes	Yes	Yes	Yes	Yes	Yes	protein coding gene	No	AgamP4_2R:9,098,059..9,099,638(-)		histone deacetylase 11	Histone deacetylase family;Ureohydrolase domain superfamily;Histone deacetylase domain;Histone deacetylase 11
AGAP001737	Yes	Yes	Yes	Yes	Yes	Yes	Yes	protein coding gene	No	AgamP4_2R:9,099,747..9,102,059(-)		adenylyltransferase and sulfurtransferase MOCS3 Molybdopterin-synthase adenylyltransferase Molybdopterin-synthase sulfurtransferase	THIF-type NAD/FAD binding fold;Rhodanese-like domain;Adenylyltransferase and sulfurtransferase MOCS3/Uba4;Ubiquitin-activating enzyme;ThiF/MoeB/HesA family
AGAP001738	Yes	Yes	Yes	Yes	Yes	Yes	Yes	protein coding gene	No	AgamP4_2R:9,102,163..9,103,618(+)	mRpL1	39S ribosomal protein L1, mitochondrial	Ribosomal protein L1-like;Ribosomal protein L1/ribosomal biogenesis protein
AGAP001740	Yes	Yes	No	Yes	Yes	Yes	Yes	protein coding gene	No	AgamP4_2R:9,145,675..9,146,295(+)		unspecified product	Myc-type, basic helix-loop-helix (bHLH) domain;Helix-loop-helix DNA-binding domain superfamily
AGAP001741	Yes	Yes	Yes	Yes	Yes	Yes	Yes	protein coding gene	No	AgamP4_2R:9,168,508..9,169,356(-)		unspecified product	Myc-type, basic helix-loop-helix (bHLH) domain;Helix-loop-helix DNA-binding domain superfamily
AGAP001742	Yes	Yes	Yes	Yes	Yes	Yes	Yes	protein coding gene	No	AgamP4_2R:9,175,407..9,180,844(+)		unspecified product	N/A
AGAP001743	Yes	Yes	Yes	Yes	Yes	Yes	Yes	protein coding gene	No	AgamP4_2R:9,203,156..9,237,631(-)		estrogen-related receptor ERR	Nuclear hormone receptor, ligand-binding domain;Zinc finger, nuclear hormone receptor-type;Nuclear hormone receptor;Estrogen receptor/oestrogen-related receptor;Oestrogen-related receptor;Nuclear hormone receptor-like domain superfamily
AGAP001744	Yes	Yes	Yes	Yes	Yes	Yes	Yes	protein coding gene	No	AgamP4_2R:9,238,611..9,240,389(+)		cytochrome c oxidase assembly protein subunit 15	COX15/CtaA family;Peptidase S1, PA clan;Heme A synthase, type 2
AGAP001745	Yes	Yes	Yes	Yes	Yes	Yes	Yes	protein coding gene	No	AgamP4_2R:9,240,500..9,243,772(-)	Rpn2	26S proteasome 26S non-ATPase subunit N2	Proteasome/cyclosome repeat;Armadillo-type fold;26S proteasome regulatory complex, non-ATPase subcomplex, Rpn2/Psmd1 subunit;26S Proteasome non-ATPase regulatory subunit 1;26S proteasome regulatory subunit RPN2, C-terminal
AGAP001746	Yes	Yes	No	Yes	Yes	Yes	Yes	protein coding gene	No	AgamP4_2R:9,244,664..9,246,446(-)		unspecified product	Mff/Tango-11;Mff-like domain
AGAP001747	Yes	Yes	Yes	Yes	Yes	Yes	Yes	protein coding gene	No	AgamP4_2R:9,246,947..9,253,764(+)		Ubiquitin domain-containing protein	Ubiquitin-like domain;Ubiquitin-like domain superfamily;DC-UbP/UBTD2, N-terminal domain;Ubiquitin domain-containing protein 1/2
AGAP001748	Yes	Yes	Yes	Yes	Yes	Yes	Yes	protein coding gene	No	AgamP4_2R:9,255,340..9,283,083(-)		chitin synthase	Chitin synthase;Nucleotide-diphospho-sugar transferases
AGAP001749	Yes	Yes	Yes	Yes	Yes	Yes	Yes	protein coding gene	No	AgamP4_2R:9,284,344..9,285,666(+)		Stromal cell-derived factor 2	MIR motif;Mir domain superfamily
AGAP001750	Yes	Yes	Yes	Yes	Yes	Yes	Yes	protein coding gene	No	AgamP4_2R:9,343,873..9,344,495(+)		unspecified product	N/A
AGAP001751	Yes	Yes	Yes	Yes	Yes	Yes	Yes	protein coding gene	No	AgamP4_2R:9,305,752..9,397,954(+)		Oxidation resistance protein	TLDc domain;LysM domain;LysM domain superfamily
AGAP001752	Yes	Yes	Yes	Yes	Yes	Yes	Yes	protein coding gene	No	AgamP4_2R:9,410,445..9,443,071(-)		SNF related kinase	Protein kinase domain;Serine/threonine-protein kinase, active site;Protein kinase-like domain superfamily;Protein kinase, ATP binding site
AGAP001753	Yes	Yes	Yes	Yes	Yes	Yes	Yes	protein coding gene	No	AgamP4_2R:9,444,299..9,446,175(+)		15-hydroxyprostaglandin dehydrogenase (NAD)	Short-chain dehydrogenase/reductase SDR;NAD(P)-binding domain superfamily
AGAP001754	Yes	Yes	No	Yes	Yes	Yes	Yes	protein coding gene	No	AgamP4_2R:9,446,528..9,460,299(+)		nucleoprotein TPR	Nucleoprotein TPR/MLP1
AGAP001756	Yes	Yes	Yes	Yes	Yes	Yes	Yes	protein coding gene	No	AgamP4_2R:9,460,538..9,465,509(-)		unspecified product	Choline transporter-like
AGAP001757	Yes	Yes	Yes	Yes	Yes	Yes	Yes	protein coding gene	No	AgamP4_2R:9,466,481..9,478,865(-)		unspecified product	Zinc finger, AN1-type;Ubiquitin-like domain;Ubiquitin-like domain superfamily;AN1-like Zinc finger
AGAP001759	Yes	Yes	Yes	Yes	Yes	Yes	Yes	protein coding gene	No	AgamP4_2R:9,479,330..9,483,291(+)		protein transport protein SEC23	Zinc finger, Sec23/Sec24-type;Sec23/Sec24, trunk domain;Sec23/Sec24, helical domain;Gelsolin-like domain;Sec23/Sec24 beta-sandwich;Zinc finger, Sec23/Sec24-type superfamily;Sec23/Sec24 helical domain superfamily;Gelsolin-like domain superfamily;von Willebrand factor A-like domain superfamily;Protein transport protein Sec23;Sec23, C-terminal
AGAP001760	Yes	Yes	Yes	Yes	Yes	Yes	Yes	protein coding gene	No	AgamP4_2R:9,483,432..9,485,151(-)		protein phosphatase 3, regulatory subunit	EF-hand domain;EF-hand domain pair
AGAP001761	Yes	Yes	Yes	No	No	No	No	protein coding gene	No	AgamP4_2R:9,497,142..9,511,895(-)		ceramide synthetase	Homeobox domain;TRAM/LAG1/CLN8 homology domain;Homeobox-like domain superfamily;Sphingosine N-acyltransferase Lag1/Lac1-like
AGAP001762	Yes	Yes	Yes	Yes	Yes	Yes	Yes	protein coding gene	No	AgamP4_2R:9,486,754..9,493,907(+)	APG9	autophagy related gene	Autophagy-related protein 9
AGAP001763	Yes	Yes	Yes	Yes	Yes	Yes	Yes	protein coding gene	No	AgamP4_2R:9,514,431..9,529,284(+)	Fatp	fatty acid transporter protein 1	AMP-dependent synthetase/ligase;AMP-binding, conserved site;AMP-binding enzyme, C-terminal domain
AGAP001764	Yes	Yes	Yes	Yes	Yes	Yes	Yes	protein coding gene	No	AgamP4_2R:9,529,916..9,531,048(+)		pancreatic triacylglycerol lipase	Triacylglycerol lipase family;Vespid venom allergen phospholipase A1;Lipase;Alpha/Beta hydrolase fold;Lipase, N-terminal
AGAP001765	Yes	Yes	Yes	Yes	Yes	Yes	Yes	protein coding gene	No	AgamP4_2R:9,531,165..9,536,605(-)		golgin subfamily A member 1	GRIP domain
AGAP001766	Yes	Yes	Yes	Yes	Yes	Yes	Yes	protein coding gene	No	AgamP4_2R:9,595,496..9,599,152(-)		beat protein	CD80-like, immunoglobulin C2-set;Immunoglobulin-like domain superfamily
AGAP001767	Yes	Yes	Yes	Yes	Yes	Yes	Yes	protein coding gene	No	AgamP4_2R:9,602,332..9,603,836(+)		Peptidase (mitochondrial processing) beta	Peptidase M16, zinc-binding site;Peptidase M16, C-terminal;Metalloenzyme, LuxS/M16 peptidase-like;Peptidase M16, N-terminal
AGAP001768	Yes	Yes	Yes	Yes	Yes	Yes	Yes	protein coding gene	No	AgamP4_2R:9,687,319..9,688,663(-)	GILT2	gamma-interferon-inducible lysosomal thiol reductase	Gamma interferon inducible lysosomal thiol reductase GILT
AGAP001769	Yes	Yes	No	Yes	Yes	Yes	Yes	protein coding gene	No	AgamP4_2R:9,701,619..9,706,096(+)		beat protein	Immunoglobulin-like domain;CD80-like, immunoglobulin C2-set;Immunoglobulin-like domain superfamily
AGAP001773	Yes	Yes	Yes	Yes	Yes	Yes	Yes	protein coding gene	No	AgamP4_2R:9,766,909..9,999,598(-)	GPRALS2	putative allatostatin receptor 2	G protein-coupled receptor, rhodopsin-like;Galanin receptor family;GPCR, rhodopsin-like, 7TM
AGAP001774	Yes	Yes	No	Yes	Yes	Yes	Yes	protein coding gene	No	AgamP4_2R:10,041,570..10,061,319(+)		unspecified product	G protein-coupled receptor, rhodopsin-like;Somatostatin receptor family;GPCR, rhodopsin-like, 7TM
AGAP001775	Yes	Yes	No	Yes	Yes	Yes	Yes	protein coding gene	No	AgamP4_2R:10,155,483..10,165,114(-)	ABCC2	ATP-binding cassette transporter (ABC transporter) family C member 2	ABC transporter-like, ATP-binding domain;AAA+ ATPase domain;ABC transporter type 1, transmembrane domain;ABC transporter-like, conserved site;P-loop containing nucleoside triphosphate hydrolase;ABC transporter type 1, transmembrane domain superfamily
AGAP001776	Yes	Yes	No	Yes	Yes	Yes	Yes	protein coding gene	No	AgamP4_2R:10,166,571..10,167,082(-)		unspecified product	N/A
AGAP001777	Yes	Yes	Yes	Yes	Yes	Yes	Yes	protein coding gene	No	AgamP4_2R:10,172,462..10,177,055(+)	ABCC1	ATP-binding cassette transporter (ABC transporter) family C member 1	ABC transporter-like, ATP-binding domain;AAA+ ATPase domain;ABC transporter type 1, transmembrane domain;ABC transporter-like, conserved site;P-loop containing nucleoside triphosphate hydrolase;ABC transporter type 1, transmembrane domain superfamily;ABC transporter C family, six-transmembrane helical domain 1
AGAP001778	Yes	Yes	Yes	Yes	Yes	Yes	Yes	protein coding gene	No	AgamP4_2R:10,178,042..10,179,205(-)		unspecified product	Mpv17/PMP22
AGAP001779	Yes	Yes	No	Yes	Yes	Yes	Yes	protein coding gene	No	AgamP4_2R:10,183,332..10,210,950(-)		unspecified product	cAMP-dependent protein kinase inhibitor
AGAP001780	Yes	Yes	Yes	Yes	Yes	Yes	Yes	protein coding gene	No	AgamP4_2R:10,214,233..10,231,840(+)		unspecified product	HECT domain;Polyadenylate-binding protein/Hyperplastic disc protein;Zinc finger, UBR-type;Regulator of chromosome condensation 1/beta-lactamase-inhibitor protein II;E3 ubiquitin ligase EDD, ubiquitin-associated domain;HECT, E3 ligase catalytic domain;PABC (PABP) domain
AGAP001781	Yes	Yes	Yes	Yes	Yes	Yes	Yes	protein coding gene	No	AgamP4_2R:10,256,615..10,259,011(+)		unspecified product	Zinc finger C2H2-type;Zinc finger C2H2 superfamily
AGAP001782	Yes	Yes	Yes	Yes	Yes	Yes	Yes	protein coding gene	No	AgamP4_2R:10,281,825..10,308,627(-)		unspecified product	Major facilitator superfamily;Major facilitator superfamily domain;MFS transporter superfamily
AGAP001783	Yes	Yes	Yes	Yes	Yes	Yes	Yes	protein coding gene	No	AgamP4_2R:10,312,921..10,332,387(+)		microtubule-severing ATPase	AAA+ ATPase domain;ATPase, AAA-type, core;ATPase, AAA-type, conserved site;Vps4 oligomerisation, C-terminal;P-loop containing nucleoside triphosphate hydrolase;Katanin p60 subunit A1;AAA ATPase, AAA+ lid domain
AGAP001786	Yes	Yes	Yes	Yes	Yes	Yes	Yes	protein coding gene	No	AgamP4_2R:10,333,268..10,458,861(+)		unspecified product	ARID DNA-binding domain;Armadillo-type fold;SWI/SNF-like complex subunit BAF250/Osa;SWI/SNF-like complex subunit BAF250, C-terminal;ARID DNA-binding domain superfamily
AGAP001787	Yes	Yes	Yes	Yes	Yes	Yes	Yes	protein coding gene	No	AgamP4_2R:10,479,869..10,481,936(+)		unspecified product	Oxidoreductase FAD/NAD(P)-binding;Flavoprotein pyridine nucleotide cytochrome reductase;Sulfite reductase [NADPH] flavoprotein alpha-component-like, FAD-binding;FAD-binding domain, ferredoxin reductase-type;Riboflavin synthase-like beta-barrel;Ferredoxin-NADP reductase (FNR), nucleotide-binding domain
AGAP001788	Yes	Yes	No	Yes	Yes	Yes	Yes	protein coding gene	No	AgamP4_2R:10,482,019..10,483,314(-)		M-type 9 protein	Coiled-coil domain-containing protein 137
AGAP001789	Yes	Yes	No	Yes	Yes	Yes	Yes	protein coding gene	No	AgamP4_2R:10,483,615..10,485,170(+)		(methionine synthase) reductase	Oxidoreductase FAD/NAD(P)-binding;Flavoprotein pyridine nucleotide cytochrome reductase;Sulfite reductase [NADPH] flavoprotein alpha-component-like, FAD-binding;FAD-binding domain, ferredoxin reductase-type;Riboflavin synthase-like beta-barrel;Ferredoxin-NADP reductase (FNR), nucleotide-binding domain
AGAP001790	Yes	Yes	No	Yes	Yes	Yes	Yes	protein coding gene	No	AgamP4_2R:10,491,597..10,493,192(-)		p21-activated kinase 1	CRIB domain;Protein kinase domain;Serine/threonine-protein kinase, active site;Protein kinase-like domain superfamily;Protein kinase, ATP binding site
AGAP001791	Yes	Yes	Yes	Yes	Yes	Yes	Yes	protein coding gene	No	AgamP4_2R:10,498,642..10,517,390(+)		unspecified product	Peptidase M13;Peptidase M13, N-terminal domain;Peptidase M13, C-terminal domain
AGAP001792	Yes	Yes	Yes	Yes	Yes	Yes	Yes	protein coding gene	No	AgamP4_2R:10,518,011..10,520,280(-)		unspecified product	AAA+ ATPase domain;ATPase, AAA-type, core;ATPase family AAA domain-containing protein 3, N-terminal;P-loop containing nucleoside triphosphate hydrolase;ATPase family AAA domain-containing protein 3
AGAP001793	Yes	Yes	Yes	Yes	Yes	Yes	Yes	protein coding gene	No	AgamP4_2R:10,522,274..10,523,930(-)		aurora kinase A	Protein kinase domain;Serine/threonine-protein kinase, active site;Protein kinase-like domain superfamily;Protein kinase, ATP binding site;Aurora kinase
AGAP001794	Yes	Yes	Yes	Yes	Yes	Yes	Yes	protein coding gene	No	AgamP4_2R:10,524,302..10,529,446(-)		unspecified product	BTB/POZ domain;SKP1/BTB/POZ domain superfamily;Zinc finger C2H2-type
AGAP001795	Yes	Yes	Yes	Yes	Yes	Yes	Yes	protein coding gene	No	AgamP4_2R:10,529,935..10,531,520(+)		mortality factor 4-like protein 1	Chromo/chromo shadow domain;MRG;Chromo-like domain superfamily;RNA binding activity-knot of a chromodomain;MRG domain;Mortality factor 4-like protein 1
AGAP001796	Yes	Yes	No	Yes	Yes	Yes	Yes	protein coding gene	No	AgamP4_2R:10,532,059..10,533,424(+)		unspecified product	Peptidyl-tRNA hydrolase, PTH2;Peptidyl-tRNA hydrolase II domain superfamily;Putative peptidyl-tRNA hydrolase PTRHD1
AGAP001797	Yes	Yes	Yes	Yes	Yes	Yes	Yes	protein coding gene	No	AgamP4_2R:10,541,384..10,585,913(+)		Tropomyosin 1	Tropomyosin
AGAP001798	Yes	Yes	No	Yes	Yes	Yes	Yes	protein coding gene	No	AgamP4_2R:10,586,597..10,589,187(-)		unspecified product	Sushi/SCR/CCP domain;Serine proteases, trypsin domain;Low-density lipoprotein (LDL) receptor class A repeat;Peptidase S1, PA clan;Serine proteases, trypsin family, histidine active site;Low-density lipoprotein (LDL) receptor class A, conserved site;Sushi/SCR/CCP superfamily;LDL receptor-like superfamily
AGAP001799	Yes	Yes	Yes	Yes	Yes	Yes	Yes	protein coding gene	No	AgamP4_2R:10,591,413..10,597,071(+)		tropomyosin 1	Tropomyosin
AGAP001800	Yes	Yes	Yes	Yes	Yes	Yes	Yes	protein coding gene	No	AgamP4_2R:10,598,690..10,608,452(+)		Synaptotagmin	C2 domain;Synaptotagmin;Synaptotagmin-11;C2 domain superfamily
AGAP001801	Yes	Yes	No	Yes	Yes	Yes	Yes	protein coding gene	No	AgamP4_2R:10,608,499..10,609,655(-)		DTW domain-containing protein 2	DTW;DTW domain-containing protein DTWD2/YfiP
AGAP001802	Yes	Yes	Yes	Yes	Yes	Yes	Yes	protein coding gene	No	AgamP4_2R:10,609,793..10,615,620(+)		unspecified product	Fzo/mitofusin HR2 domain;Mitofusin-1;Mitofusin family;P-loop containing nucleoside triphosphate hydrolase;Dynamin-type guanine nucleotide-binding (G) domain;Dynamin, N-terminal
AGAP001803	Yes	Yes	Yes	Yes	Yes	Yes	Yes	protein coding gene	No	AgamP4_2R:10,615,693..10,617,366(-)		unspecified product	NF-kappa-B-activating protein, C-terminal;NF-kappa-B-activating protein
AGAP001804	Yes	Yes	Yes	Yes	Yes	Yes	Yes	protein coding gene	No	AgamP4_2R:10,617,750..10,620,802(+)	Nmt	N-myristoyl transferase	Myristoyl-CoA:protein N-myristoyltransferase;Acyl-CoA N-acyltransferase;Myristoyl-CoA:protein N-myristoyltransferase, N-terminal;Myristoyl-CoA:protein N-myristoyltransferase, C-terminal;Myristoyl-CoA:protein N-myristoyltransferase, conserved site
AGAP001805	Yes	Yes	Yes	Yes	Yes	Yes	Yes	protein coding gene	No	AgamP4_2R:10,621,228..10,623,450(-)	RpL13	60S ribosomal protein L13 [Source:UniProtKB/TrEMBL;Acc:Q7PUQ7]	Ribosomal protein L13e;Ribosomal protein L13e, conserved site
AGAP001806	Yes	Yes	Yes	Yes	Yes	Yes	Yes	protein coding gene	No	AgamP4_2R:10,771,840..10,785,393(+)		Glycosyltransferase family 92 protein [Source:UniProtKB/TrEMBL;Acc:Q7PY98]	Glycosyltransferase family 92
AGAP001807	Yes	Yes	Yes	Yes	Yes	Yes	Yes	protein coding gene	No	AgamP4_2R:10,787,923..10,817,613(-)		Putative glycoprotein hormone gph-like receptor [Source:UniProtKB/TrEMBL;Acc:A0A1S4GD36]	G protein-coupled receptor, rhodopsin-like;Leucine-rich repeat;Low-density lipoprotein (LDL) receptor class A repeat;Leucine-rich repeat, typical subtype;Relaxin receptor;GPCR, rhodopsin-like, 7TM;Low-density lipoprotein (LDL) receptor class A, conserved site;LDL receptor-like superfamily
AGAP001809	Yes	Yes	Yes	Yes	Yes	Yes	Yes	protein coding gene	No	AgamP4_2R:10,837,492..10,839,520(+)		tetratricopeptide repeat domain 26	Tetratricopeptide TPR-4;Tetratricopeptide-like helical domain superfamily;Tetratricopeptide repeat protein 26
AGAP001810	Yes	Yes	Yes	Yes	Yes	Yes	Yes	protein coding gene	No	AgamP4_2R:10,841,634..10,844,181(-)		DnaJ homolog subfamily B	DnaJ domain;Domain of unknown function DUF1977, DnaJ-like;Chaperone J-domain superfamily
AGAP001811	Yes	Yes	Yes	Yes	Yes	Yes	Yes	protein coding gene	No	AgamP4_2R:10,851,535..10,853,577(+)	IR75h.1	ionotropic receptor IR75h.1	Ionotropic glutamate receptor
AGAP001812	Yes	Yes	Yes	Yes	Yes	Yes	Yes	protein coding gene	No	AgamP4_2R:10,855,315..10,858,195(+)	IR75h.2	ionotropic receptor IR75h.2	N/A
AGAP001813	Yes	Yes	Yes	Yes	Yes	Yes	Yes	protein coding gene	No	AgamP4_2R:10,860,116..10,862,659(-)		Histone H3 [Source:UniProtKB/TrEMBL;Acc:Q7PUQ8]	Histone H3/CENP-A;Histone H2A/H2B/H3;Histone-fold
AGAP001814	Yes	Yes	Yes	Yes	Yes	Yes	Yes	protein coding gene	No	AgamP4_2R:10,859,312..10,865,032(+)		cytosolic carboxypeptidase 6	Peptidase M14, carboxypeptidase A;Cytosolic carboxypeptidase, N-terminal
AGAP001815	Yes	Yes	Yes	Yes	Yes	Yes	Yes	protein coding gene	No	AgamP4_2R:10,865,042..10,866,073(-)		unspecified product	Oxidoreductase FAD/NAD(P)-binding;NADH:cytochrome b5 reductase-like;Flavoprotein pyridine nucleotide cytochrome reductase-like, FAD-binding domain;FAD-binding domain, ferredoxin reductase-type;Riboflavin synthase-like beta-barrel;Ferredoxin-NADP reductase (FNR), nucleotide-binding domain
AGAP001816	Yes	Yes	Yes	Yes	Yes	Yes	Yes	protein coding gene	No	AgamP4_2R:10,866,302..10,867,306(-)		homeobox prox 1	RNA transcription, translation and transport factor protein
AGAP001817	Yes	Yes	Yes	Yes	Yes	Yes	Yes	protein coding gene	No	AgamP4_2R:10,867,621..10,868,082(+)		unspecified product	Domain of unknown function DUF4536
AGAP001818	Yes	Yes	Yes	Yes	Yes	Yes	Yes	protein coding gene	No	AgamP4_2R:10,867,987..10,869,000(-)		homeobox prox 1	RNA transcription, translation and transport factor protein
AGAP001819	Yes	Yes	Yes	Yes	Yes	Yes	Yes	protein coding gene	No	AgamP4_2R:10,869,932..10,870,919(+)		unspecified product	Cellulose/chitin-binding protein, N-terminal
AGAP001820	Yes	Yes	Yes	Yes	Yes	Yes	Yes	protein coding gene	No	AgamP4_2R:10,870,934..10,886,197(-)		TATA-binding protein-associated factor	SNF2, N-terminal;Helicase, C-terminal;Helicase superfamily 1/2, ATP-binding domain;Armadillo-type fold;Mot1, central domain;P-loop containing nucleoside triphosphate hydrolase;Mot1, ATP-binding domain;TATA-binding protein-associated factor Mot1
AGAP001821	Yes	Yes	No	Yes	Yes	Yes	Yes	protein coding gene	No	AgamP4_2R:10,897,428..10,899,812(-)		unspecified product	Arrestin-like, N-terminal;Arrestin C-terminal-like domain;Immunoglobulin E-set
AGAP001822	Yes	Yes	No	Yes	Yes	Yes	Yes	protein coding gene	No	AgamP4_2R:10,900,129..10,901,647(-)		unspecified product	Arrestin-like, N-terminal;Arrestin C-terminal-like domain;Immunoglobulin E-set
AGAP001823	Yes	Yes	Yes	Yes	Yes	Yes	Yes	protein coding gene	No	AgamP4_2R:10,902,267..10,903,524(-)	VATG	V-type H+-transporting ATPase subunit G	Vacuolar (H+)-ATPase G subunit
AGAP001824	Yes	Yes	Yes	Yes	Yes	Yes	Yes	protein coding gene	No	AgamP4_2R:10,905,378..11,091,581(-)		unspecified product	Immunoglobulin subtype 2;Immunoglobulin subtype;Immunoglobulin-like domain;Immunoglobulin V-set domain;CD80-like, immunoglobulin C2-set;Fibronectin type III superfamily;Immunoglobulin-like domain superfamily
AGAP001825	Yes	Yes	Yes	Yes	Yes	Yes	Yes	protein coding gene	No	AgamP4_2R:11,021,083..11,022,159(+)		salivary lipase	Triacylglycerol lipase family;Lipase;Alpha/Beta hydrolase fold
AGAP001826	Yes	Yes	Yes	Yes	Yes	Yes	Yes	protein coding gene	No	AgamP4_2R:11,116,762..11,129,381(-)	Lp	lipophorin	Vitellogenin, N-terminal;von Willebrand factor, type D domain;Lipovitellin-phosvitin complex, superhelical domain;Vitellinogen, open beta-sheet;Lipid transport protein, beta-sheet shell
AGAP001827	Yes	Yes	Yes	Yes	Yes	Yes	Yes	protein coding gene	No	AgamP4_2R:11,265,311..11,269,057(-)		hypoxia up-regulated 1	Heat shock protein 70 family;Heat shock protein 70, conserved site;Heat shock protein 70kD, C-terminal domain superfamily;ATPase, nucleotide binding domain
AGAP001828	Yes	Yes	Yes	Yes	Yes	Yes	Yes	protein coding gene	No	AgamP4_2R:11,273,254..11,281,846(-)		unspecified product	SERTA domain
AGAP001829	No	No	No	No	No	No	No	ncRNA gene	No	AgamP4_2R:11,289,278..11,289,350(-)	tRNA-Arg	unspecified product	N/A
AGAP001830	No	No	No	No	No	No	No	ncRNA gene	No	AgamP4_2R:11,295,934..11,296,005(+)	tRNA-Asp	unspecified product	N/A
AGAP001831	No	No	No	No	No	No	No	ncRNA gene	No	AgamP4_2R:11,307,656..11,307,737(+)	tRNA-Ser	unspecified product	N/A
AGAP001832	No	No	No	No	No	No	No	ncRNA gene	No	AgamP4_2R:11,337,066..11,337,138(+)	tRNA-Arg	unspecified product	N/A
AGAP001833	No	No	No	No	No	No	No	ncRNA gene	No	AgamP4_2R:11,352,124..11,352,195(+)	tRNA-Ala	unspecified product	N/A
AGAP001834	No	No	No	No	No	No	No	ncRNA gene	No	AgamP4_2R:11,360,407..11,360,488(+)	tRNA-Ser	unspecified product	N/A
AGAP001835	No	No	No	No	No	No	No	ncRNA gene	No	AgamP4_2R:11,364,131..11,364,212(+)	tRNA-Ser	unspecified product	N/A
AGAP001836	No	No	No	No	No	No	No	ncRNA gene	No	AgamP4_2R:11,365,429..11,365,510(+)	tRNA-Ser	unspecified product	N/A
AGAP001837	No	No	No	No	No	No	No	ncRNA gene	No	AgamP4_2R:11,377,354..11,377,425(-)	tRNA-Gln	unspecified product	N/A
AGAP001838	No	No	No	No	No	No	No	ncRNA gene	No	AgamP4_2R:11,382,349..11,382,430(-)	tRNA-Ser	unspecified product	N/A
AGAP001839	No	No	No	No	No	No	No	ncRNA gene	No	AgamP4_2R:11,383,444..11,383,517(-)	tRNA-Thr	unspecified product	N/A
AGAP001840	No	No	No	No	No	No	No	ncRNA gene	No	AgamP4_2R:11,388,289..11,388,360(+)	tRNA-Pro	unspecified product	N/A
AGAP001841	No	No	No	No	No	No	No	ncRNA gene	No	AgamP4_2R:11,393,010..11,393,082(+)	tRNA-Ala	unspecified product	N/A
AGAP001842	No	No	No	No	No	No	No	ncRNA gene	No	AgamP4_2R:11,393,505..11,393,576(-)	tRNA-Pro	unspecified product	N/A
AGAP001843	No	No	No	No	No	No	No	ncRNA gene	No	AgamP4_2R:11,394,292..11,394,363(-)	tRNA-Pro	unspecified product	N/A
AGAP001844	No	No	No	No	No	No	No	ncRNA gene	No	AgamP4_2R:11,395,106..11,395,178(-)	tRNA-Ala	unspecified product	N/A
AGAP001845	No	No	No	No	No	No	No	ncRNA gene	No	AgamP4_2R:11,436,109..11,436,190(+)	tRNA-Ser	unspecified product	N/A
AGAP001846	No	No	No	No	No	No	No	ncRNA gene	No	AgamP4_2R:11,437,077..11,437,150(+)	tRNA-Thr	unspecified product	N/A
AGAP001847	No	No	No	No	No	No	No	ncRNA gene	No	AgamP4_2R:11,437,700..11,437,773(-)	tRNA-Thr	unspecified product	N/A
AGAP001848	No	No	No	No	No	No	No	ncRNA gene	No	AgamP4_2R:11,438,918..11,438,991(+)	tRNA-Thr	unspecified product	N/A
AGAP001849	No	No	No	No	No	No	No	ncRNA gene	No	AgamP4_2R:11,444,174..11,444,246(-)	tRNA-Arg	unspecified product	N/A
AGAP001850	Yes	Yes	No	No	No	No	No	ncRNA gene	No	AgamP4_2R:11,444,944..11,445,015(-)	tRNA-Glu	unspecified product	N/A
AGAP001851	No	No	No	No	No	No	No	ncRNA gene	No	AgamP4_2R:11,445,699..11,445,770(-)	tRNA-Ala	unspecified product	N/A
AGAP001852	No	No	No	No	No	No	No	ncRNA gene	No	AgamP4_2R:11,446,452..11,446,523(+)	tRNA-Ala	unspecified product	N/A
AGAP001853	No	No	No	No	No	No	No	ncRNA gene	No	AgamP4_2R:11,446,747..11,446,826(-)	tRNA-Leu	unspecified product	N/A
AGAP001854	Yes	Yes	Yes	Yes	Yes	Yes	Yes	protein coding gene	No	AgamP4_2R:11,447,315..11,448,907(+)		N-glycosylase/DNA lyase	Helix-hairpin-helix motif;HhH-GPD domain;DNA glycosylase;8-oxoguanine DNA glycosylase, N-terminal
AGAP001856	Yes	Yes	No	Yes	Yes	Yes	Yes	protein coding gene	No	AgamP4_2R:11,449,082..11,460,839(-)	PER	period circadian protein	PAS domain;PAS fold;Period circadian-like, C-terminal;PAS domain superfamily
AGAP001859	Yes	Yes	Yes	Yes	Yes	Yes	Yes	protein coding gene	No	AgamP4_2R:11,504,749..11,506,640(+)		DnaJ homolog subfamily B member 14	DnaJ domain;Domain of unknown function DUF1977, DnaJ-like;Chaperone J-domain superfamily
AGAP001861	Yes	Yes	Yes	Yes	Yes	Yes	Yes	protein coding gene	No	AgamP4_2R:11,508,431..11,510,833(-)	CYP4H14	cytochrome P450	Cytochrome P450;Cytochrome P450, E-class, group I;Cytochrome P450, conserved site;Cytochrome P450 superfamily
AGAP001862	Yes	Yes	Yes	Yes	Yes	Yes	Yes	protein coding gene	No	AgamP4_2R:11,516,577..11,518,058(-)	GPRNNA1	putative GPCR class a orphan receptor 1	G protein-coupled receptor, rhodopsin-like;GPCR, rhodopsin-like, 7TM
AGAP001863	Yes	Yes	Yes	Yes	Yes	Yes	Yes	protein coding gene	No	AgamP4_2R:11,588,060..11,590,290(+)		unspecified product	Glycoside hydrolase family 18, catalytic domain;Chitinase II;Glycoside hydrolase superfamily;Chitinase insertion domain superfamily
AGAP001864	Yes	Yes	No	Yes	Yes	Yes	Yes	protein coding gene	No	AgamP4_2R:11,614,187..11,615,787(+)	CYP4H15	cytochrome P450	Cytochrome P450;Cytochrome P450, E-class, group I;Cytochrome P450, conserved site;Cytochrome P450 superfamily
AGAP001865	Yes	Yes	Yes	Yes	Yes	Yes	Yes	protein coding gene	No	AgamP4_2R:11,622,216..11,623,103(-)	mRpL17	39S ribosomal protein L17, mitochondrial	Ribosomal protein L17;Ribosomal protein L17 superfamily
AGAP001866	Yes	Yes	No	Yes	Yes	Yes	Yes	protein coding gene	No	AgamP4_2R:11,623,551..11,690,434(+)		unspecified product	Macoilin
AGAP001867	Yes	Yes	Yes	Yes	Yes	Yes	Yes	protein coding gene	No	AgamP4_2R:11,691,761..11,698,819(+)		mitogen-activated protein kinase kinase 7	Protein kinase domain;Serine/threonine-protein kinase, active site;Protein kinase-like domain superfamily;Protein kinase, ATP binding site
AGAP001870	Yes	Yes	Yes	Yes	Yes	Yes	Yes	protein coding gene	No	AgamP4_2R:11,701,509..11,717,137(-)		solute carrier family 7 (L-type amino acid transporter), member 9	Amino acid/polyamine transporter I
AGAP001871	Yes	Yes	Yes	Yes	Yes	Yes	Yes	protein coding gene	No	AgamP4_2R:11,727,628..11,735,207(-)		Ro ribonucleoprotein autoantigen	TROVE domain;von Willebrand factor A-like domain superfamily;TROVE domain superfamily;60kDa SS-A/Ro ribonucleoprotein
AGAP001872	Yes	Yes	Yes	Yes	Yes	Yes	Yes	protein coding gene	No	AgamP4_2R:11,735,440..11,738,881(-)		U3 small nucleolar RNA-associated protein 19	CCAAT-binding factor;Nucleolar complex protein 4
AGAP001873	Yes	Yes	Yes	Yes	Yes	Yes	Yes	protein coding gene	No	AgamP4_2R:11,741,627..11,745,473(-)		unspecified product	PKD‚Äê and KLD‚ÄêAssociated Transmembrane
AGAP001874	Yes	Yes	Yes	Yes	Yes	Yes	Yes	protein coding gene	No	AgamP4_2R:11,749,194..11,777,977(-)		Ras-related protein Rap-1A	Small GTPase;Small GTP-binding protein domain;Small GTPase, Ras-type;P-loop containing nucleoside triphosphate hydrolase;Ras-related protein Rap1
AGAP001877	Yes	Yes	No	Yes	Yes	Yes	Yes	protein coding gene	No	AgamP4_2R:11,778,717..11,796,376(-)		unspecified product	HMG-I/HMG-Y, DNA-binding, conserved site;Zinc finger, PHD-type;Zinc finger, FYVE/PHD-type;Zinc finger, PHD-finger
AGAP001878	Yes	Yes	Yes	Yes	Yes	Yes	Yes	protein coding gene	No	AgamP4_2R:11,797,323..11,798,213(+)		peptide alpha-N-acetyltransferase	GNAT domain;Acyl-CoA N-acyltransferase
AGAP001879	Yes	Yes	Yes	Yes	Yes	Yes	Yes	protein coding gene	No	AgamP4_2R:11,798,220..11,800,592(-)		pre-mRNA-splicing factor CLF1	HAT (Half-A-TPR) repeat;Tetratricopeptide-like helical domain superfamily;Pre-mRNA-splicing factor Syf1-like
AGAP001880	Yes	Yes	No	Yes	Yes	Yes	Yes	protein coding gene	No	AgamP4_2R:11,805,331..11,807,509(-)		bZIP factor, other	Basic-leucine zipper domain;Protein giant;PAR basic leucine zipper protein
AGAP001881	Yes	Yes	Yes	Yes	Yes	Yes	Yes	protein coding gene	No	AgamP4_2R:11,833,841..11,837,255(+)		protease m1 zinc metalloprotease	Peptidase M1, alanine aminopeptidase/leukotriene A4 hydrolase;Peptidase M1, membrane alanine aminopeptidase;ERAP1-like C-terminal domain;Aminopeptidase N-type;Aminopeptidase N-like , N-terminal domain superfamliy;Aminopeptidase N-like , N-terminal domain
AGAP001882	Yes	Yes	Yes	Yes	Yes	Yes	Yes	protein coding gene	No	AgamP4_2R:11,837,734..11,852,904(-)		E3 ubiquitin-protein ligase NRDP1	Zinc finger, RING-type;E3 ubiquitin-protein ligase NRDP1;Zinc finger, RING-type, conserved site;NRDP1, C-terminal
AGAP001883	Yes	Yes	No	Yes	Yes	Yes	Yes	protein coding gene	No	AgamP4_2R:11,855,014..11,861,123(+)		ELAV (embryonic lethal, abnormal vision Drosophila)-like	RNA recognition motif domain;Paraneoplastic encephalomyelitis antigen;Splicing factor ELAV/Hu;Splicing factor ELAV/Hu, RNA recognition motif 1;RNA-binding domain superfamily
AGAP001884	Yes	Yes	Yes	Yes	Yes	Yes	Yes	protein coding gene	No	AgamP4_2R:11,882,021..11,885,600(-)		fumarate hydratase, class II	Fumarate lyase family;Fumarate hydratase, class II;L-Aspartase-like;Fumarase C, C-terminal;Fumarate lyase, conserved site;Fumarate lyase, N-terminal
AGAP001885	Yes	Yes	Yes	Yes	Yes	Yes	Yes	protein coding gene	No	AgamP4_2R:11,885,788..11,887,098(+)		WD repeat-containing protein 79	WD40 repeat;WD40 repeat, conserved site;WD40-repeat-containing domain superfamily
AGAP001886	Yes	Yes	Yes	Yes	Yes	Yes	Yes	protein coding gene	No	AgamP4_2R:11,887,195..11,905,445(-)		unspecified product	WH2 domain
AGAP001887	Yes	Yes	Yes	Yes	Yes	Yes	Yes	protein coding gene	No	AgamP4_2R:11,906,044..11,906,759(-)		biogenesis of lysosome-related organelles complex 1 subunit 1	Biogenesis of lysosome-related organelles complex 1 subunit 1
AGAP001888	Yes	Yes	Yes	Yes	Yes	Yes	Yes	protein coding gene	No	AgamP4_2R:11,907,700..11,910,024(-)		Alpha-(1,6)-fucosyltransferase [Source:UniProtKB/TrEMBL;Acc:Q7PYD8]	SH3 domain;Alpha-(1,6)-fucosyltransferase;Glycosyltransferase family 23 (GT23) domain;Alpha-(1,6)-fucosyltransferase, SH3 domain;SH3-like domain superfamily;Alpha-(1,6)-fucosyltransferase, N- and catalytic domain
AGAP001889	Yes	Yes	No	Yes	Yes	Yes	Yes	protein coding gene	No	AgamP4_2R:11,911,870..11,912,392(-)		unspecified product	N/A
AGAP001890	Yes	Yes	Yes	Yes	Yes	Yes	Yes	protein coding gene	No	AgamP4_2R:11,913,002..11,913,864(+)		unspecified product	Metallothionein, family 5, Diptera
AGAP001891	Yes	Yes	Yes	Yes	Yes	Yes	Yes	protein coding gene	No	AgamP4_2R:11,913,820..11,916,521(-)		arrestin domain-containing protein 3	Arrestin-like, N-terminal;Arrestin C-terminal-like domain;Immunoglobulin E-set
AGAP001892	Yes	Yes	Yes	Yes	Yes	Yes	Yes	protein coding gene	No	AgamP4_2R:11,917,629..11,919,364(+)		arrestin domain-containing protein 3	Arrestin-like, N-terminal;Arrestin C-terminal-like domain;Immunoglobulin E-set
AGAP001893	Yes	Yes	Yes	Yes	Yes	Yes	Yes	protein coding gene	No	AgamP4_2R:11,919,713..11,922,028(+)		unspecified product	Arrestin-like, N-terminal;Arrestin C-terminal-like domain;Immunoglobulin E-set
AGAP001894	Yes	Yes	Yes	Yes	Yes	Yes	Yes	protein coding gene	No	AgamP4_2R:11,923,302..11,926,819(+)		arrestin domain-containing protein 3	Arrestin-like, N-terminal;Arrestin C-terminal-like domain;Immunoglobulin E-set
AGAP001895	Yes	Yes	Yes	Yes	Yes	Yes	Yes	protein coding gene	No	AgamP4_2R:11,928,232..11,948,137(-)		F-box and leucine-rich repeat protein 10/11	Leucine-rich repeat;F-box domain;Zinc finger, CXXC-type;JmjC domain;Leucine-rich repeat, cysteine-containing subtype;Zinc finger, PHD-finger;Jumonji, helical domain
AGAP001896	Yes	Yes	Yes	Yes	Yes	Yes	Yes	protein coding gene	No	AgamP4_2R:11,948,396..11,949,914(-)		unspecified product	Host cell factor C1 regulator 1
AGAP001897	Yes	Yes	No	Yes	Yes	Yes	Yes	protein coding gene	No	AgamP4_2R:11,950,305..11,953,824(+)		centromere protein J	T-complex protein 10, C-terminal domain;T-complex protein 10 family
AGAP001898	Yes	Yes	No	Yes	Yes	Yes	Yes	protein coding gene	No	AgamP4_2R:11,953,826..11,955,037(-)	mRpL44	39S ribosomal protein L44, mitochondrial	Ribonuclease III domain;Ribonuclease III;Double-stranded RNA-binding domain;Ribonuclease III, endonuclease domain superfamily;MRPL44, double-stranded RNA binding domain
AGAP001899	Yes	Yes	Yes	Yes	Yes	Yes	Yes	protein coding gene	No	AgamP4_2R:11,955,660..11,963,760(-)		fatty acid synthase, animal type	Thioesterase;Phosphopantetheine binding ACP domain;GroES-like superfamily;Polyketide synthase, ketoreductase domain;Beta-ketoacyl synthase, N-terminal;Beta-ketoacyl synthase, C-terminal;Acyl transferase;Acyl transferase/acyl hydrolase/lysophospholipase;Malonyl-CoA ACP transacylase, ACP-binding;Thiolase-like;Beta-ketoacyl synthase, active site;Polyketide synthase, phosphopantetheine-binding domain…
AGAP001900	Yes	Yes	Yes	Yes	Yes	Yes	Yes	protein coding gene	No	AgamP4_2R:11,965,230..11,967,114(-)		de-etiolated-1	De-etiolated protein 1, Det1
AGAP001901	Yes	Yes	Yes	Yes	Yes	Yes	Yes	protein coding gene	No	AgamP4_2R:11,967,255..11,971,280(+)		DNA helicase MCM9	MCM domain;Nucleic acid-binding, OB-fold;Mini-chromosome maintenance, conserved site;P-loop containing nucleoside triphosphate hydrolase;Mini-chromosome maintenance protein;MCM OB domain;MCM, AAA-lid domain
AGAP001902	Yes	Yes	Yes	No	No	No	No	protein coding gene	No	AgamP4_2R:11,971,531..11,975,163(-)	Rheb	GTP-binding protein Rheb	Small GTPase;Small GTP-binding protein domain;Small GTPase, Ras-type;P-loop containing nucleoside triphosphate hydrolase
AGAP001903	Yes	Yes	Yes	Yes	Yes	Yes	Yes	protein coding gene	No	AgamP4_2R:11,975,823..11,977,806(+)	Mdh2	NAD-dependent malate dehydrogenase	Lactate/malate dehydrogenase, N-terminal;L-lactate/malate dehydrogenase;Malate dehydrogenase, type 1;Lactate dehydrogenase/glycoside hydrolase, family 4, C-terminal;Lactate/malate dehydrogenase, C-terminal;NAD(P)-binding domain superfamily
AGAP001905	Yes	Yes	Yes	Yes	Yes	Yes	Yes	protein coding gene	No	AgamP4_2R:11,978,382..11,987,819(+)		zinc finger RNA-binding protein	Matrin/U1-C-like, C2H2-type zinc finger;DZF domain;Zinc finger C2H2-type;Zinc finger C2H2 superfamily
AGAP001907	Yes	Yes	Yes	Yes	Yes	Yes	Yes	protein coding gene	No	AgamP4_2R:11,993,112..12,000,666(+)		unspecified product	Pleckstrin homology domain
AGAP001908	Yes	Yes	Yes	Yes	Yes	Yes	Yes	protein coding gene	No	AgamP4_2R:12,003,316..12,005,857(+)		glyceronephosphate O-acyltransferase	Phospholipid/glycerol acyltransferase;Glycerol-3-phosphate O-acyltransferase/Dihydroxyacetone phosphate acyltransferase;GPAT/DHAPAT, acyltransferase domain;Glycerol-3-phosphate acyltransferase-like, C-terminal domain
AGAP001909	Yes	Yes	No	Yes	Yes	Yes	Yes	protein coding gene	No	AgamP4_2R:12,006,430..12,009,428(+)		unspecified product	Protein kinase domain;Phox homology;MIT domain;Protein kinase-like domain superfamily;MIT domain superfamily;PX domain superfamily
AGAP001910	Yes	Yes	Yes	Yes	Yes	Yes	Yes	protein coding gene	No	AgamP4_2R:12,009,509..12,011,157(-)	RpS3	40S ribosomal protein S3	Ribosomal protein S3, C-terminal;K Homology domain, type 2;Ribosomal protein S3, eukaryotic/archaeal;K homology domain superfamily, prokaryotic type;Ribosomal protein S3, conserved site;Ribosomal protein S3, C-terminal domain superfamily
AGAP001911	Yes	Yes	Yes	Yes	Yes	Yes	Yes	protein coding gene	No	AgamP4_2R:12,011,655..12,012,730(+)	RpL6	60S ribosomal protein L6	60S ribosomal protein L6E;Translation protein SH3-like domain superfamily;Ribosomal Protein L6, KOW domain
AGAP001912	Yes	Yes	Yes	Yes	Yes	Yes	Yes	protein coding gene	No	AgamP4_2R:12,012,990..12,014,364(-)	Or8	odorant receptor 8	Olfactory receptor, insect
AGAP001913	Yes	Yes	Yes	Yes	Yes	Yes	Yes	protein coding gene	No	AgamP4_2R:12,016,696..12,023,879(+)		histamine-gated chloride channel	Gamma-aminobutyric acid A receptor/Glycine receptor alpha;Neurotransmitter-gated ion-channel transmembrane domain;Neurotransmitter-gated ion-channel;Neurotransmitter-gated ion-channel ligand-binding domain;Neurotransmitter-gated ion-channel, conserved site;Neurotransmitter-gated ion-channel transmembrane domain superfamily;Neurotransmitter-gated ion-channel ligand-binding domain superfamily
AGAP001914	Yes	Yes	Yes	Yes	Yes	No	No	protein coding gene	No	AgamP4_2R:12,025,704..12,027,590(+)		cell division cycle protein 37	Cdc37;Cdc37, N-terminal domain;Cdc37, C-terminal;Cdc37, Hsp90 binding
AGAP001915	Yes	Yes	Yes	Yes	Yes	Yes	Yes	protein coding gene	No	AgamP4_2R:12,028,579..12,030,120(+)	Gr24	gustatory receptor 24	7TM chemoreceptor
AGAP001916	Yes	Yes	Yes	Yes	Yes	Yes	Yes	protein coding gene	No	AgamP4_2R:12,076,125..12,090,875(+)		unspecified product	Formin, FH3 domain;Rho GTPase-binding/formin homology 3 (GBD/FH3) domain;Formin, FH2 domain;Armadillo-type fold;Inverted formin-2
AGAP001917	Yes	Yes	Yes	Yes	Yes	Yes	Yes	protein coding gene	No	AgamP4_2R:12,093,360..12,095,236(+)		Male specific lethal 3	MRG;Chromo-like domain superfamily;RNA binding activity-knot of a chromodomain;MRG domain
AGAP001918	Yes	Yes	Yes	Yes	Yes	Yes	Yes	protein coding gene	No	AgamP4_2R:12,095,512..12,097,245(+)		microfibrillar-associated protein 1	Micro-fibrillar-associated protein 1, C-terminal;Microfibrillar-associated protein 1
AGAP001919	Yes	Yes	Yes	Yes	Yes	Yes	Yes	protein coding gene	No	AgamP4_2R:12,097,943..12,099,925(+)		protein disulfide-isomerase A6	Disulphide isomerase;Thioredoxin domain;Thioredoxin, conserved site;Thioredoxin-like superfamily;Protein disulfide-isomerase A6-like
AGAP001920	No	No	No	No	No	No	No	ncRNA gene	No	AgamP4_2R:12,101,004..12,101,075(-)	tRNA-Asp	unspecified product	N/A
AGAP001921	No	No	No	No	No	No	No	ncRNA gene	No	AgamP4_2R:12,101,460..12,101,531(-)	tRNA-Asp	unspecified product	N/A
AGAP001922	No	No	No	No	No	No	No	ncRNA gene	No	AgamP4_2R:12,101,674..12,101,745(+)	tRNA-Asp	unspecified product	N/A
AGAP001923	Yes	Yes	Yes	Yes	Yes	Yes	Yes	protein coding gene	No	AgamP4_2R:12,104,371..12,107,513(+)		solute carrier family 38 (sodium-coupled neutral amino acid transporter)	Amino acid transporter, transmembrane domain
AGAP001924	Yes	Yes	Yes	Yes	Yes	Yes	Yes	protein coding gene	No	AgamP4_2R:12,294,120..12,296,203(-)		unspecified product	Serine proteases, trypsin domain;Peptidase S1A, chymotrypsin family;Peptidase S1, PA clan;Serine proteases, trypsin family, histidine active site
AGAP001925	Yes	Yes	Yes	Yes	Yes	Yes	Yes	protein coding gene	No	AgamP4_2R:12,249,875..12,333,504(+)		unspecified product	Immunoglobulin subtype 2;Immunoglobulin subtype;Fibronectin type III;Immunoglobulin-like domain;Immunoglobulin V-set domain;Immunoglobulin;CD80-like, immunoglobulin C2-set;Fibronectin type III superfamily;Immunoglobulin-like domain superfamily
AGAP001928	Yes	Yes	Yes	Yes	Yes	Yes	Yes	protein coding gene	No	AgamP4_2R:12,378,986..12,382,914(-)		nucleosome assembly protein 1-like 1	Nucleosome assembly protein (NAP);NAP-like superfamily
AGAP001929	Yes	Yes	Yes	Yes	Yes	Yes	Yes	protein coding gene	No	AgamP4_2R:12,383,577..12,388,896(-)		DNA polymerase alpha subunit A	DNA-directed DNA polymerase, family B, exonuclease domain;DNA-directed DNA polymerase, family B, multifunctional domain;DNA-directed DNA polymerase, family B;Ribonuclease H-like superfamily;Zinc finger, DNA-directed DNA polymerase, family B, alpha;DNA-directed DNA polymerase, family B, conserved site;DNA polymerase alpha catalytic subunit, N-terminal domain;DNA/RNA polymerase superfamily;DNA poly…
AGAP001930	Yes	Yes	Yes	Yes	Yes	Yes	Yes	protein coding gene	No	AgamP4_2R:12,389,830..12,398,506(+)		heterogeneous nuclear ribonucleoprotein 27C	RNA recognition motif domain;DAZ-associated protein 1, RNA recognition motif 2;RNA-binding domain superfamily
AGAP001931	Yes	Yes	Yes	Yes	Yes	Yes	Yes	protein coding gene	No	AgamP4_2R:12,405,332..12,406,468(+)		Six-cysteine containing astacin protease 3	Peptidase M12A;Peptidase, metallopeptidase
AGAP001932	Yes	Yes	Yes	Yes	Yes	Yes	Yes	protein coding gene	No	AgamP4_2R:12,406,483..12,407,785(+)		metalloendopeptidase	Peptidase M12A;Peptidase, metallopeptidase;Astacin-like metallopeptidase domain
AGAP001933	Yes	Yes	No	Yes	Yes	Yes	Yes	protein coding gene	No	AgamP4_2R:12,424,563..12,427,370(+)		kinase	Protein kinase domain;Serine/threonine-protein kinase, active site;Protein kinase-like domain superfamily
AGAP001934	Yes	Yes	Yes	Yes	Yes	Yes	Yes	protein coding gene	No	AgamP4_2R:12,499,810..12,500,847(+)		unspecified product	N/A
AGAP001935	Yes	Yes	Yes	Yes	Yes	Yes	Yes	protein coding gene	No	AgamP4_2R:12,600,857..12,624,387(+)		unspecified product	FERM domain;MyTH4 domain;Pleckstrin homology domain;FERM central domain;Band 4.1 domain;Ubiquitin-like domain superfamily;FERM superfamily, second domain
AGAP001936	Yes	Yes	No	Yes	Yes	Yes	Yes	protein coding gene	No	AgamP4_2R:12,644,796..12,665,612(+)		phosphatidylinositol phospholipase C, beta	C2 domain;Phosphatidylinositol-specific phospholipase C, X domain;Phosphoinositide phospholipase C family;Phospholipase C, phosphatidylinositol-specific, Y domain;Phospholipase C-beta, conserved site;EF-hand domain pair;Phosphoinositide-specific phospholipase C, EF-hand-like domain;Phosphatidylinositol-4, 5-bisphosphate phosphodiesterase beta;PLC-like phosphodiesterase, TIM beta/alpha-barrel doma…
AGAP001937	Yes	Yes	No	Yes	Yes	Yes	Yes	protein coding gene	No	AgamP4_2R:12,670,179..12,671,299(-)	mRpL33	39S ribosomal protein L33, mitochondrial [Source:UniProtKB/Swiss-Prot;Acc:Q7PYH1]	Ribosomal protein L33;Zinc-binding ribosomal protein
AGAP001938	Yes	Yes	Yes	Yes	Yes	Yes	Yes	protein coding gene	No	AgamP4_2R:12,671,583..12,673,939(+)		bifunctional lysine-specific demethylase and histidyl-hydroxylase NO66	JmjC domain;JmjC domain-containing
AGAP001939	Yes	Yes	Yes	Yes	Yes	Yes	Yes	protein coding gene	No	AgamP4_2R:12,677,578..12,680,051(-)		maltase	Tetratricopeptide-like helical domain superfamily;Signal recognition particle, SRP72 subunit, RNA-binding;Tetratricopeptide repeat;Signal recognition particle, SRP72 subunit;Putative TPR-like repeat
AGAP001940	Yes	Yes	Yes	Yes	Yes	Yes	Yes	protein coding gene	No	AgamP4_2R:12,680,160..12,680,777(+)		unspecified product	Vma22/CCDC115
AGAP001941	Yes	Yes	Yes	Yes	Yes	Yes	Yes	protein coding gene	No	AgamP4_2R:12,681,098..12,682,954(+)		phosphatidic acid phosphatase type 2 domain-containing protein 1B	Phosphatidic acid phosphatase type 2/haloperoxidase;Phospholipid phosphatase 4/5;Phosphatidic acid phosphatase type 2/haloperoxidase superfamily;Phosphatidate (PA) phosphatase-related
AGAP001942	Yes	Yes	No	Yes	Yes	Yes	Yes	protein coding gene	No	AgamP4_2R:12,682,472..12,683,927(-)		unspecified product	Fumarylacetoacetase-like, C-terminal;Fumarylacetoacetase-like, C-terminal domain superfamily
AGAP001943	Yes	Yes	Yes	Yes	Yes	Yes	Yes	protein coding gene	No	AgamP4_2R:12,684,515..12,690,361(-)		unspecified product	Diphthamide synthase domain;YjgF/YER057c/UK114 family;Diphthine--ammonia ligase/Uncharacterised protein MJ0570;RutC-like superfamily
AGAP001944	Yes	Yes	Yes	Yes	Yes	Yes	Yes	protein coding gene	No	AgamP4_2R:12,692,620..12,717,413(+)		F-box and WD-40 domain protein 1/11	WD40 repeat;F-box domain;WD40 repeat, conserved site;G-protein beta WD-40 repeat;D domain of beta-TrCP;F-box-like domain superfamily;WD40-repeat-containing domain superfamily
AGAP001945	Yes	Yes	Yes	Yes	Yes	Yes	Yes	protein coding gene	No	AgamP4_2R:12,720,850..12,724,816(-)		Uncharacterized protein CG12001	Senescence/spartin-associated, C-terminal;Spartin-like
AGAP001946	Yes	Yes	Yes	Yes	Yes	Yes	Yes	protein coding gene	No	AgamP4_2R:12,726,312..12,727,124(-)		unspecified product	N/A
AGAP001947	Yes	Yes	Yes	Yes	Yes	Yes	Yes	protein coding gene	No	AgamP4_2R:12,727,171..12,743,008(-)		tankyrase	Sterile alpha motif domain;Ankyrin repeat;Poly(ADP-ribose) polymerase, catalytic domain;Sterile alpha motif/pointed domain superfamily;Poly [ADP-ribose] polymerase tankyrase-1;Ankyrin repeat-containing domain superfamily
AGAP001948	Yes	Yes	Yes	Yes	Yes	Yes	Yes	protein coding gene	No	AgamP4_2R:12,766,623..12,768,370(+)		suppressor of fused (Sufu)	Suppressor of fused;Suppressor of fused, eukaryotic;Suppressor of fused-like domain;Suppressor of fused C-terminal;Suppressor of fused, N-terminal
AGAP001949	Yes	Yes	No	Yes	Yes	Yes	Yes	protein coding gene	No	AgamP4_2R:12,768,545..12,774,338(-)		unspecified product	N/A
AGAP001950	Yes	Yes	Yes	Yes	Yes	Yes	Yes	protein coding gene	No	AgamP4_2R:12,774,801..12,778,327(+)		membrane-associated tyrosine- and threonine-specific cdc2-inhibitory kinase	Protein kinase domain;Serine/threonine-protein kinase, active site;Protein kinase-like domain superfamily;Protein kinase, ATP binding site
AGAP001951	Yes	Yes	Yes	Yes	Yes	Yes	Yes	protein coding gene	No	AgamP4_2R:12,778,938..12,780,479(-)		butyryl-CoA dehydrogenase	Acyl-CoA dehydrogenase, conserved site;Acyl-CoA oxidase/dehydrogenase, central domain;Acyl-CoA dehydrogenase/oxidase C-terminal;Acyl-CoA dehydrogenase/oxidase, N-terminal and middle domain superfamily;Acyl-CoA dehydrogenase/oxidase, N-terminal;Acyl-CoA dehydrogenase-like, C-terminal
AGAP001952	Yes	Yes	Yes	Yes	Yes	Yes	Yes	protein coding gene	No	AgamP4_2R:12,780,685..12,782,505(-)		cytosol aminopeptidase	Peptidase M17, leucyl aminopeptidase, C-terminal;Peptidase M17, leucyl aminopeptidase, N-terminal;Peptidase M17, leucine aminopeptidase/peptidase B;Macro domain-like
AGAP001953	Yes	Yes	Yes	Yes	Yes	Yes	Yes	protein coding gene	No	AgamP4_2R:12,782,818..12,796,604(+)		TBC1 domain family, member 10A	Rab-GTPase-TBC domain;Rab-GTPase-TBC domain superfamily
AGAP001954	Yes	Yes	No	Yes	Yes	Yes	Yes	protein coding gene	No	AgamP4_2R:12,796,896..12,801,636(-)	psidin	Phagocyte signaling-impaired protein [Source:UniProtKB/Swiss-Prot;Acc:Q7PYI4]	Tetratricopeptide-like helical domain superfamily;N-acetyltransferase B complex, non-catalytic subunit
AGAP001955	Yes	Yes	Yes	Yes	Yes	Yes	Yes	protein coding gene	No	AgamP4_2R:12,802,213..12,808,232(+)		N-acetylglucosaminylphosphatidylinositol deacetylase	N-acetylglucosaminyl phosphatidylinositol deacetylase-related;Putative deacetylase LmbE-like domain superfamily;N-acetylglucosaminyl-phosphatidylinositol de-N-acetylase
AGAP001956	Yes	Yes	Yes	Yes	Yes	Yes	Yes	protein coding gene	No	AgamP4_2R:12,803,734..12,805,105(-)		Niemann-Pick Type C-2	MD-2-related lipid-recognition domain;Immunoglobulin E-set;Sterol transport protein NPC2-like
AGAP001957	Yes	Yes	No	Yes	Yes	Yes	Yes	protein coding gene	No	AgamP4_2R:12,809,543..12,829,007(+)		phosphatidylinositol transfer protein, beta	Phosphatidylinositol transfer protein
AGAP001958	Yes	Yes	No	Yes	Yes	Yes	Yes	protein coding gene	No	AgamP4_2R:12,836,580..12,840,281(-)	CRY1	cryptochrome 1	Cryptochrome/DNA photolyase class 1;Cryptochrome/DNA photolyase, FAD-binding domain;DNA photolyase, N-terminal;Cryptochrome/DNA photolyase class 1, conserved site, C-terminal;Cryptochrome/DNA photolyase, FAD-binding domain-like superfamily;Cryptochrome/photolyase, N-terminal domain superfamily
AGAP001959	Yes	Yes	Yes	Yes	Yes	Yes	Yes	protein coding gene	No	AgamP4_2R:12,841,068..12,843,396(+)		secernin	Peptidase C69, dipeptidase A
AGAP001960	Yes	Yes	Yes	Yes	Yes	Yes	Yes	protein coding gene	No	AgamP4_2R:12,866,128..12,869,332(-)		unspecified product	Cysteine peptidase, cysteine active site;Peptidase C1A, papain C-terminal;Cathepsin propeptide inhibitor domain (I29);Papain-like cysteine peptidase superfamily
AGAP001961	Yes	Yes	No	Yes	Yes	Yes	Yes	protein coding gene	No	AgamP4_2R:12,858,725..12,911,402(+)	GPRVPR2	GPCR vasopressin family receptor 2	G protein-coupled receptor, rhodopsin-like;Vasopressin receptor;GPCR, rhodopsin-like, 7TM
AGAP001962	Yes	Yes	Yes	Yes	Yes	Yes	Yes	protein coding gene	No	AgamP4_2R:12,913,601..12,960,615(-)	GPRVPR1	GPCR vasopressin family receptor 1	G protein-coupled receptor, rhodopsin-like;Vasopressin receptor;GPCR, rhodopsin-like, 7TM
AGAP001963	No	No	No	No	No	No	No	ncRNA gene	No	AgamP4_2R:12,921,077..12,921,150(-)	tRNA-Asn	unspecified product	N/A
AGAP001964	Yes	Yes	Yes	Yes	Yes	Yes	Yes	protein coding gene	No	AgamP4_2R:12,971,258..12,973,558(+)	CLIPA26	CLIP-domain serine protease	Serine proteases, trypsin domain;Peptidase S1A, chymotrypsin family;Peptidase S1, PA clan
AGAP001965	Yes	Yes	Yes	Yes	Yes	Yes	Yes	protein coding gene	No	AgamP4_2R:12,976,720..12,979,051(-)		sodium-coupled monocarboxylate transporter 1	Sodium/solute symporter
AGAP001966	Yes	Yes	Yes	Yes	Yes	Yes	Yes	protein coding gene	No	AgamP4_2R:12,979,630..12,982,248(-)		sodium-coupled monocarboxylate transporter 1	Sodium/solute symporter
AGAP001967	Yes	Yes	Yes	Yes	Yes	Yes	Yes	protein coding gene	No	AgamP4_2R:12,985,652..12,988,388(-)		xeroderma pigmentosum group C-complementing protein	DNA repair protein Rad4;Rad4/PNGase transglutaminase-like fold;Rad4 beta-hairpin domain 1;Rad4 beta-hairpin domain 2;Rad4 beta-hairpin domain 3;Papain-like cysteine peptidase superfamily
AGAP001968	Yes	Yes	No	Yes	Yes	Yes	Yes	protein coding gene	No	AgamP4_2R:12,988,769..12,990,379(-)		unspecified product	Protein-only RNase P, C-terminal;Mitochondrial ribonuclease P catalytic subunit
AGAP001969	Yes	Yes	Yes	Yes	Yes	Yes	Yes	protein coding gene	No	AgamP4_2R:12,990,729..12,991,837(-)		polyubiquitin	Ubiquitin-like domain;Ubiquitin conserved site;Ubiquitin domain;Ubiquitin-like domain superfamily
AGAP001970	Yes	Yes	Yes	Yes	Yes	Yes	Yes	protein coding gene	No	AgamP4_2R:12,992,453..12,993,988(+)		Polyubiquitin-B	Ubiquitin-like domain;Ubiquitin conserved site;Ubiquitin domain;Ubiquitin-like domain superfamily
AGAP001971	Yes	Yes	Yes	Yes	Yes	Yes	Yes	protein coding gene	No	AgamP4_2R:12,994,466..12,999,278(+)		Polyubiquitin-C	Ubiquitin-like domain;Ubiquitin conserved site;Ubiquitin domain;Ubiquitin-like domain superfamily
AGAP001972	Yes	Yes	Yes	Yes	Yes	Yes	Yes	protein coding gene	No	AgamP4_2R:12,999,648..13,001,649(+)		pre-rRNA-processing protein TSR4	Programmed cell death protein 2, C-terminal
AGAP001973	Yes	Yes	Yes	Yes	Yes	Yes	Yes	protein coding gene	No	AgamP4_2R:13,002,445..13,003,902(+)	Prosalpha7	26S proteasome alpha 7 subunit	Proteasome alpha-subunit, N-terminal domain;Proteasome, subunit alpha/beta;Proteasome alpha-type subunit;Nucleophile aminohydrolases, N-terminal;Proteasome subunit alpha 3
AGAP001974	Yes	Yes	Yes	Yes	Yes	Yes	Yes	protein coding gene	No	AgamP4_2R:13,003,896..13,014,280(-)		organic solute transporter subunit alpha	Organic solute transporter subunit alpha/Transmembrane protein 184
AGAP001975	Yes	Yes	Yes	Yes	Yes	Yes	Yes	protein coding gene	No	AgamP4_2R:13,017,723..13,018,831(-)		Protein SYS1 homolog	Integral membrane protein SYS1;Integral membrane protein SYS1-related
AGAP001976	Yes	Yes	Yes	Yes	Yes	Yes	Yes	protein coding gene	No	AgamP4_2R:13,018,942..13,020,014(+)		Archease	Archease;Archease domain;Archease domain superfamily
AGAP001978	Yes	Yes	Yes	Yes	Yes	Yes	Yes	protein coding gene	No	AgamP4_2R:13,020,732..13,042,812(+)		unspecified product	E2F/DP family, winged-helix DNA-binding domain;E2F Family;E2F transcription factor, CC-MB domain;Winged helix DNA-binding domain superfamily;E2F-DP heterodimerization region
AGAP001979	Yes	Yes	Yes	Yes	Yes	Yes	Yes	protein coding gene	No	AgamP4_2R:13,047,591..13,085,343(-)	SCRASP3	Class A Scavenger Receptor (SRCR domain) with Serine Protease domain.	SEA domain;SRCR domain;Serine proteases, trypsin domain;Low-density lipoprotein (LDL) receptor class A repeat;Peptidase S1, PA clan;Low-density lipoprotein (LDL) receptor class A, conserved site;LDL receptor-like superfamily;SEA domain superfamily;SRCR-like domain superfamily
AGAP001980	Yes	Yes	No	Yes	Yes	Yes	Yes	protein coding gene	No	AgamP4_2R:13,087,482..13,092,836(-)		unspecified product	Major facilitator superfamily;Major facilitator superfamily domain;MFS transporter superfamily
AGAP001981	Yes	Yes	Yes	Yes	Yes	Yes	Yes	protein coding gene	No	AgamP4_2R:13,098,151..13,110,036(-)		unspecified product	Haemolymph juvenile hormone binding
AGAP001982	Yes	Yes	Yes	Yes	Yes	Yes	Yes	protein coding gene	No	AgamP4_2R:13,117,302..13,120,668(-)		unspecified product	Haemolymph juvenile hormone binding
AGAP001983	Yes	Yes	Yes	Yes	Yes	Yes	Yes	protein coding gene	No	AgamP4_2R:13,133,425..13,135,790(-)		unspecified product	Haemolymph juvenile hormone binding
AGAP001984	Yes	Yes	Yes	Yes	Yes	Yes	Yes	protein coding gene	No	AgamP4_2R:13,150,830..13,154,837(+)		unspecified product	Haemolymph juvenile hormone binding
AGAP001985	Yes	Yes	Yes	Yes	Yes	Yes	Yes	protein coding gene	No	AgamP4_2R:13,156,100..13,179,478(-)		soluble guanylate cyclase 88E	Adenylyl cyclase class-3/4/guanylyl cyclase;Heme NO-binding;Haem NO binding associated;Adenylyl cyclase class-4/guanylyl cyclase, conserved site;NO signalling/Golgi transport ligand-binding domain superfamily;Nucleotide cyclase
AGAP001986	Yes	Yes	Yes	Yes	Yes	Yes	Yes	protein coding gene	No	AgamP4_2R:13,187,296..13,208,622(+)		nuclear protein localization protein 4 homolog	Zinc finger, RanBP2-type;NPL4, zinc-binding putative;Nuclear pore localisation protein NPL4, C-terminal;Nuclear protein localization protein 4;Nuclear pore localisation protein Npl4, ubiquitin-like domain;Ubiquitin-like domain superfamily;Zinc finger, RanBP2-type superfamily;MPN domain
AGAP001987	Yes	Yes	Yes	Yes	Yes	Yes	Yes	protein coding gene	No	AgamP4_2R:13,195,029..13,197,722(-)		unspecified product	B-box-type zinc finger;Zinc finger, RING-type;Cyclophilin-type peptidyl-prolyl cis-trans isomerase domain;Zinc finger, RING-type, conserved site;Cyclophilin-like domain superfamily
AGAP001988	Yes	Yes	Yes	Yes	Yes	Yes	Yes	protein coding gene	No	AgamP4_2R:13,209,064..13,209,867(+)		Hyp37.7-like [Source:UniProtKB/TrEMBL;Acc:Q52P96]	N/A
AGAP001989	Yes	Yes	Yes	Yes	Yes	Yes	Yes	protein coding gene	No	AgamP4_2R:13,210,284..13,211,226(+)		unspecified product	N/A
AGAP001990	Yes	Yes	Yes	Yes	Yes	Yes	Yes	protein coding gene	No	AgamP4_2R:13,215,618..13,216,977(-)		histamine-gated chloride channel subunit	Gamma-aminobutyric acid A receptor/Glycine receptor alpha;Neurotransmitter-gated ion-channel transmembrane domain;Neurotransmitter-gated ion-channel;Neurotransmitter-gated ion-channel transmembrane domain superfamily
AGAP001993	Yes	Yes	Yes	Yes	Yes	Yes	Yes	protein coding gene	No	AgamP4_2R:13,234,706..13,236,909(-)		unspecified product	RNA recognition motif domain;RNA-binding protein Musashi homologue, RNA recognition motif 2;RNA-binding domain superfamily
AGAP001994	Yes	Yes	Yes	Yes	Yes	Yes	Yes	protein coding gene	No	AgamP4_2R:13,315,691..13,318,196(+)		SWI/SNF-related matrix-associated actin-dependent regulator of chromatin subfamily	High mobility group box domain;SWI/SNF complex subunit BAF57;High mobility group box domain superfamily
AGAP001995	Yes	Yes	Yes	Yes	Yes	Yes	Yes	protein coding gene	No	AgamP4_2R:13,318,400..13,319,597(-)	Prosalpha2	26S proteasome alpha 2 subunit	Proteasome alpha-subunit, N-terminal domain;Proteasome, subunit alpha/beta;Proteasome alpha-type subunit;Nucleophile aminohydrolases, N-terminal;Proteasome subunit alpha2
AGAP001996	Yes	Yes	Yes	Yes	Yes	Yes	Yes	protein coding gene	No	AgamP4_2R:13,319,935..13,320,974(+)		beta-sarcoglycan	Sarcoglycan complex subunit protein;Beta-sarcoglycan
AGAP001997	Yes	Yes	Yes	Yes	Yes	Yes	Yes	protein coding gene	No	AgamP4_2R:13,321,240..13,322,751(-)		interleukin enhancer-binding factor	DZF domain;Nucleotidyltransferase superfamily
AGAP001998	Yes	Yes	Yes	Yes	Yes	Yes	Yes	protein coding gene	No	AgamP4_2R:13,322,900..13,323,616(-)	mRpS10	28S ribosomal protein S10, mitochondrial	Ribosomal protein S10 domain;Ribosomal protein S10 domain superfamily;28S ribosomal protein S10, mitochondrial
AGAP001999	Yes	Yes	Yes	Yes	Yes	Yes	Yes	protein coding gene	No	AgamP4_2R:13,352,435..13,360,847(+)		protein neuralized	Zinc finger, RING-type;Neuralized homology repeat (NHR) domain;Neuralized
AGAP002000	Yes	Yes	Yes	Yes	Yes	Yes	Yes	protein coding gene	No	AgamP4_2R:13,364,004..13,369,113(-)		Kv channel-interacting protein	EF-hand domain;EF-hand domain pair;EF-Hand 1, calcium-binding site;Recoverin family
AGAP002002	Yes	Yes	Yes	Yes	Yes	Yes	Yes	protein coding gene	No	AgamP4_2R:13,400,592..13,403,075(+)		unspecified product	PIN domain;PIN-like domain superfamily
AGAP002003	Yes	Yes	Yes	Yes	Yes	Yes	Yes	protein coding gene	No	AgamP4_2R:13,404,099..13,405,629(-)		unspecified product	N/A
AGAP002004	Yes	Yes	Yes	Yes	Yes	Yes	Yes	protein coding gene	No	AgamP4_2R:13,406,040..13,409,177(+)		nuclear RNA export factor 1/2	Leucine-rich repeat;TAP C-terminal (TAP-C) domain;UBA-like superfamily;Nuclear transport factor 2, eukaryote;Nuclear RNA export factor;NTF2-like domain superfamily
AGAP002005	Yes	Yes	Yes	Yes	Yes	Yes	Yes	protein coding gene	No	AgamP4_2R:13,533,900..13,535,451(+)		unspecified product	Fibrinogen, alpha/beta/gamma chain, C-terminal globular domain;Fibrinogen-like, C-terminal
AGAP002006	Yes	Yes	Yes	Yes	Yes	Yes	Yes	protein coding gene	No	AgamP4_2R:13,549,856..13,626,549(-)		unspecified product	Leucine-rich repeat;Leucine-rich repeat, typical subtype
AGAP002007	Yes	Yes	Yes	Yes	Yes	Yes	Yes	protein coding gene	No	AgamP4_2R:13,700,836..13,734,033(+)		reticulon/nogo receptor	Leucine-rich repeat;Leucine-rich repeat, typical subtype
AGAP002008	Yes	Yes	Yes	Yes	Yes	Yes	Yes	protein coding gene	No	AgamP4_2R:13,835,946..13,837,677(+)		unspecified product	Ecdysteroid kinase-like;Protein kinase-like domain superfamily;CHK kinase-like
AGAP002009	Yes	Yes	No	Yes	Yes	Yes	Yes	protein coding gene	No	AgamP4_2R:13,875,376..13,889,539(+)		dynein heavy chain, axonemal	AAA+ ATPase domain;Dynein heavy chain region D6 P-loop domain;Dynein heavy chain, linker;Dynein heavy chain, AAA module D4;Dynein heavy chain, coiled coil stalk;Dynein heavy chain;P-loop containing nucleoside triphosphate hydrolase;Dynein heavy chain, hydrolytic ATP-binding dynein motor region;Dynein heavy chain, ATP-binding dynein motor region;Dynein heavy chain, C-terminal domain;Dynein heavy c…
AGAP002010	Yes	Yes	Yes	Yes	Yes	Yes	Yes	protein coding gene	No	AgamP4_2R:13,889,942..13,891,213(+)		unspecified product	N/A
AGAP002011	Yes	Yes	Yes	Yes	Yes	Yes	Yes	protein coding gene	No	AgamP4_2R:13,892,544..13,895,367(+)		ammonium transporter Rh	Blood group Rhesus C/E/D polypeptide;Ammonium transporter AmtB-like domain
AGAP002012	Yes	Yes	Yes	Yes	Yes	Yes	Yes	protein coding gene	No	AgamP4_2R:13,898,544..13,921,949(+)		unspecified product	N/A
AGAP002013	Yes	Yes	Yes	Yes	Yes	Yes	Yes	protein coding gene	No	AgamP4_2R:13,927,785..13,932,101(+)		leucine-rich repeat-containing protein 49	Leucine-rich repeat;Leucine-rich repeat, typical subtype
AGAP002014	Yes	Yes	No	Yes	Yes	Yes	Yes	protein coding gene	No	AgamP4_2R:13,932,762..13,935,659(-)		leucyl-tRNA synthetase	Aminoacyl-tRNA synthetase, class I, conserved site;Aminoacyl-tRNA synthetase, class Ia;Leucine-tRNA ligase;Aminoacyl-tRNA synthetase, class Ia, anticodon-binding;Methionyl/Valyl/Leucyl/Isoleucyl-tRNA synthetase, anticodon-binding;Methionyl/Leucyl tRNA synthetase
AGAP002015	Yes	Yes	No	Yes	Yes	Yes	Yes	protein coding gene	No	AgamP4_2R:13,936,707..13,956,091(+)		dynein heavy chain 1, cytosolic	AAA+ ATPase domain;Dynein heavy chain region D6 P-loop domain;Dynein heavy chain, tail;Dynein heavy chain, linker;Dynein heavy chain, AAA module D4;Dynein heavy chain, coiled coil stalk;P-loop containing nucleoside triphosphate hydrolase;Dynein heavy chain, hydrolytic ATP-binding dynein motor region;Dynein heavy chain, ATP-binding dynein motor region;Dynein heavy chain, C-terminal domain;Dynein h…
AGAP002016	Yes	Yes	Yes	Yes	Yes	Yes	Yes	protein coding gene	No	AgamP4_2R:13,956,326..13,958,362(+)		iron/zinc purple acid phosphatase-like protein precursor	Calcineurin-like phosphoesterase domain, ApaH type;Purple acid phosphatase-like, N-terminal;Purple acid phosphatase, N-terminal;Iron/zinc purple acid phosphatase-like C-terminal domain;Metallo-dependent phosphatase-like;Purple acid phosphatase, metallophosphatase domain
[truncated: 12,109 more rows]
