# Supplementary material for: A genome-wide CRISPR screen in Anopheles mosquito cells identifies fitness and immune cell function-related genes
Source: Nat Commun. 2025 Nov 24;16:10323. doi: 10.1038/s41467-025-65304-y (PMC12644648; doi:10.1038/s41467-025-65304-y)
Supplement: Supplementary file 6 — Supplementary Data 2 [file 41467_2025_65304_MOESM6_ESM.xlsx]

## Sheet: Legend
Supplementary Data 2
Tab	Description
sgRNA sequences and read counts	Reports the sequences of all the sgRNAs (without PAM) included in the library. In the "Gene ID" column is specified the VectorBase gene ID of the targeted gene or else the name of the control (including chromosome location for intergenic guides). Other columns report read counts observed relative to each sample. A biological replicate of the same screen is provided as "Cell KO Replicate 2".
MLE analysis	Reports the output statistics from MAGeCK MLE analysis from two biological replicate screens, alongside corresponding Sua-5B cell RNAseq data analyzed as described in the Methods section in Viswanatha, Mameli, et al. Nat Comm 12, 6825, based on raw data associated with NCBI BioProject Accession ID PRJNA238691 from the Broad Institute. RNA expression level pseudocount reported as log10(TPM + 0.01).
Rep1-Fitness FDR 0.05	Reports the subset of genes that score as fitness genes in the MLE analysis within FDR=0.05 from Replicate 1
Rep1-Fitness FDR 0.1	Reports the subset of genes that score as fitness genes in the MLE analysis within FDR=0.1 from Replicate 1
Rep2-Fitness FDR 0.05	Reports the subset of genes that score as fitness genes in the MLE analysis within FDR=0.05 from Replicate 2
Rep2-Fitness FDR 0.1	Reports the subset of genes that score as fitness genes in the MLE analysis within FDR=0.1 from Replicate 2
Fitness in both reps 0.05	Reports the subset of genes that score as fitness genes within FDR=0.05 in both replicates
Fitness in both reps 0.1	Reports the subset of genes that score as fitness genes within FDR=0.1 in both biological replicates
Genes by GO terms in Fig 1e	Reports mapping between genes, KEGG IDs, and gene ontology categories (used in Fig. 1e)
MLE Anoph vs Dros in Fig 1f	Reports Z-scores from MLE analysis for all Anopheles genes (Replicate 1 data) and scores for corresponding Drosophila orthologs (from Viswanatha et al. BioRxiv https://doi.org/10.1101/2024.09.19.613976) (used in Fig. 1f)

## Sheet: sgRNA sequences and read counts
sgRNA	Gene ID	Readcount in Plasmid Library	Readcount in Cell KO Replicate 1	Readcount in Cell KO Replicate 2
GAAGGCATGAAAGCATACCG	AGAP000011	0	0	0
CCGGTTGTAGATATATACAA	AGAP000017	0	0	0
GGCGGGGTGAATCAACTAGG	AGAP000057	0	0	0
ATATTACTTAAACTATGCCA	AGAP000071	0	0	0
CAAGAAATCGAGCTCTTCAA	AGAP000072	0	0	0
AGAAAAAGACGGGCCCGGCC	AGAP000090	0	0	0
ATGATGACAAAGTTAAAGAG	AGAP000095	0	0	0
AAAATCCGACAGAGCCAGCG	AGAP000247	0	0	0
AAGTTCACCAAGTGGCAGAA	AGAP000260	0	0	0
CAGTATCTGAAGATCATACT	AGAP000285	0	0	0
CATGGGGTTCTTTAACTTCC	AGAP000358	0	0	0
GATAATACTCAAGCTCGGGG	AGAP000407	0	0	0
GAAGAAAAAGCACAAGAAAA	AGAP000425	0	0	0
TTTGTTAAAGCTGTGATACT	AGAP000430	0	0	0
ATCGCTTTGGAGAAGAGTAG	AGAP000441	0	0	0
GCTATCAATAATAGCTGTGG	AGAP000462	0	0	0
GTTCGCTATCAAATATCCGG	AGAP000484	0	0	0
AAAAAGAAACCGGTGAAGGA	AGAP000625	0	0	0
GAACTACCACTGACCTGGAG	AGAP000639	0	0	0
AGGATACCCGGATGAGCCAG	AGAP000643	0	0	0
AACATCAACAAGTTCTAACA	AGAP000660	0	0	0
ATGAAAATACAAGGTAACCA	AGAP000667	0	0	0
GAGCGCCGGAAAGAGGCGGA	AGAP000728	0	0	0
GATAAAGCCCGAGCCCTGGT	AGAP000747	0	0	0
AGCAAAATAAGGATCCTGCA	AGAP000750	0	0	0
TACGTTGATTGCATCTAAAA	AGAP000782	0	0	0
GTTCGTTGCTGAGTTAAATA	AGAP000789	0	0	0
ATGTTAGAGAAAATATGTAA	AGAP000880	0	0	0
CTAACTAAAAAGCTACCATC	AGAP000880	0	0	0
GGAGATGAAGAAGATGGAGG	AGAP000941	0	0	0
AACAGGGAGAAAAACAATTC	AGAP000944	0	0	0
GCGAAAATGCTCGGAAGCAG	AGAP000950	0	0	0
GATATACTACAACTGCTGTC	AGAP000962	0	29	0
ATTACCAAGCGCGAACATTT	AGAP000990	0	0	0
GAAGAAAAGCCTGCGGATGG	AGAP001002	0	0	0
TGTGTATCGAAGATTAAGAA	AGAP001051	0	0	0
AAATCTTTGGTGGTTTGAAT	AGAP001056	0	0	0
AATATTTGGGTGGTATATTT	AGAP001056	0	0	0
GATTGAAACTAAGAGCTACG	AGAP001064	0	22	0
ATTTGAGGAAGAGGAATATT	AGAP001067	0	0	0
AATCCAGTAGACCCTCTGAA	AGAP001068	0	0	0
AAGATACAGAGAGTCAGTAG	AGAP001073	0	0	0
TAAGGTTGAAAAATAGATCT	AGAP001076	0	0	0
TTTAAAGAAGCGGTATTCAG	AGAP001076	0	0	0
GGCAAAAAACCCATATATTT	AGAP001084	0	0	0
AGATAATCTTGAACAGCTTG	AGAP001085	0	0	0
ACAGTAAATTAAATAAGATT	AGAP001089	0	0	0
TAAGAGAAATTCCTTGGGAG	AGAP001092	0	0	0
ACTACTCAATATCTAGAGTA	AGAP001097	0	0	0
CTATTTGGGAAAAAATTTGT	AGAP001100	0	0	0
GTACTAAAGATAGGCTGAAT	AGAP001102	0	0	0
CCATAGAATCCAACTATGTG	AGAP001103	0	0	0
AAAAAGAAGCAGAGGAAAAA	AGAP001104	0	0	0
ACGGAAGAGAAAACCATCAA	AGAP001104	0	0	0
ATATTAATAAAACTGCCCAT	AGAP001104	0	0	0
TTGAGCAGAAAAATGAAGAA	AGAP001104	0	0	0
CTTTGAAAGCAACTGCGGTG	AGAP001108	0	0	0
GTGTTTGGAAGTATATTATT	AGAP001125	0	0	0
GATCAAAATTAAGCGCTTGG	AGAP001127	0	0	0
TGATACACATATCTATAGTT	AGAP001139	0	0	0
TTTCGATTGTCATTATACAG	AGAP001145	0	0	0
TTAAAGTATCCAGAGATACC	AGAP001157	0	0	0
GTATTGGAACTACAGTTAGT	AGAP001168	0	0	0
CAGAAATACAACCGAATTCA	AGAP001182	0	0	0
AGTTAACAACTGGACCGGAT	AGAP001229	0	0	0
ATAATGCAGAAAAATGGAGC	AGAP001229	0	0	0
CATCGAATCTCGATATAAAG	AGAP001233	0	0	0
TGGGGTCTTACCAACATGAA	AGAP001247	0	0	0
TTTAAACAACAACAATACAA	AGAP001261	0	0	0
ATTCTCTCGGTAGAAGCCCT	AGAP001270	0	0	0
CCGAAGGAGTTCAAGATGAA	AGAP001294	0	0	0
CAAGCGCAAACTCTACCCGG	AGAP001326	0	0	0
GAAGAATTTAAAGCGCTTGC	AGAP001326	0	0	0
GGAAAAGTACAACATAGAAA	AGAP001335	0	0	0
GTAATCTAAATGCTCTTTGA	AGAP001342	0	0	0
GTTCAAATACATCGCAGCTG	AGAP001346	0	0	0
CAATGAGCGCAGCTCTAAAA	AGAP001373	0	0	0
TTTGAGAATAATGACGATAT	AGAP001380	0	0	0
AGTTAAAACCGAGCCATTGA	AGAP001386	0	22	0
CCTAGGAAAAATATCAATGA	AGAP001392	0	0	0
GAAGTTCAGATCGTTAATAG	AGAP001401	0	0	0
AACCAGAAGAATCTGTTCTG	AGAP001420	0	0	0
TATATTGCAGGTCTACAATG	AGAP001441	0	0	0
CTGCAGGAAAAGATTACACG	AGAP001447	0	0	0
GTATTATAGCGCGGGATCGG	AGAP001486	0	0	0
AGTGTCAAACGGTGAAGGAA	AGAP001507	0	0	0
ACATCAACCCCGAGCTAAAG	AGAP001523	0	0	0
AAATCTAACTGAATATCGTA	AGAP001537	0	0	0
AAAAGTACCCGGTCGGACCG	AGAP001548	0	0	0
TTGTTCCACTATTTCCCGGG	AGAP001551	0	0	0
TGCAGGAAAAGTCTCAAGTT	AGAP001554	0	0	0
TTATGAAGATTTCTACGACG	AGAP001610	0	0	0
GTTGTAGAAATAGTCATTAG	AGAP001631	0	0	0
CTGCTGGTCAAAATCCAGGA	AGAP001648	0	0	0
TTGATCAGATAGGATAGCTG	AGAP001695	0	0	0
GGTGGCAAGATACTGGAGCT	AGAP001732	0	0	0
GGACAAAAGCAAAGGAAAGG	AGAP001753	0	0	0
TAGCGCGAAGAAAAGTAAGG	AGAP001788	0	0	0
GGAAAAATCCATCCTCGCAG	AGAP001807	0	8	0
GAGAAGCCGGCGGTTCGGGG	AGAP001825	0	0	0
TAGATAGTAGGCCTGCGGGG	AGAP001867	0	0	0
ACCACAGAAAATGCCCAAAG	AGAP001879	0	0	0
GGTTGCAAGGAAAAGTCCGG	AGAP001889	0	0	0
GGAGCACTATGAGTATTATT	AGAP001895	0	0	0
GTTAAAAGGCCGAAGTGATG	AGAP001965	0	0	0
CCGCGAGAGAAACTTCACAA	AGAP001986	0	0	0
AAAATCTGGGGCGCCTACGA	AGAP002019	0	0	0
TTTATAGATGGCGATGAGAA	AGAP002039	0	0	0
CGAAGAAAGCAGATGCTAGA	AGAP002044	0	0	0
CCAAAGAAAAACATTCCGGA	AGAP002066	0	0	0
GACTGAAAGCCCGGATAGTT	AGAP002089	0	0	0
CAAAGGATTCTTCAAGCGAA	AGAP002095	0	0	0
GGCCCGGGCAGCCCGGGCAG	AGAP002095	0	0	0
CGTGGGTGAAATACTTGAAG	AGAP002113	0	0	0
GTGCTCTTAAAAATACCGGG	AGAP002152	0	0	0
ACAGAAAATTATGACCGAGC	AGAP002202	0	0	0
AAAAATATCCAAACAGCGAT	AGAP002209	0	0	0
CTCCAATAATTGTGTTAAGA	AGAP002209	0	0	0
CAGGCGCAGAAACTTCCACA	AGAP002218	0	0	0
AGAAAACGGGCGGTTCCGGT	AGAP002235	0	0	0
GCTAATAAAATGGTCGGGAA	AGAP002258	0	0	0
AAAAAGTGTGTCGGTAAACC	AGAP002277	0	0	0
TTTCATGGGCAAAATTATGG	AGAP002279	0	0	0
ATCAAACGAGAGCTCGAAAA	AGAP002388	0	0	0
CTCACTATTAAGATATTGAA	AGAP002389	0	0	0
TTCAAAGTCGTCCATAAATT	AGAP002389	0	0	0
CTTTAGTAGATCGTTATACA	AGAP002392	0	0	0
GAGAAGAAACAACTGTACCT	AGAP002392	0	0	0
GCTGAAAATTATGCGAATAG	AGAP002392	0	0	0
GGAGGAAGCCAAGAAGAAGG	AGAP002399	0	0	0
CTATAGGGAGAACTTTGAGG	AGAP002404	0	0	0
GCAAAACTGAAAATTGTAGG	AGAP002421	0	0	0
AGAAGATTACTGGTACGAGG	AGAP002455	0	0	0
TTGGATCCGTGTTTAAAACC	AGAP002480	0	0	0
TGTTCAAATACAATGGGGCC	AGAP002500	0	0	0
ATAAGAAAGGATCTCGACAA	AGAP002581	0	0	0
ACCCCGGCCCCCGTTTCTGG	AGAP002591	0	0	0
ATTTCCTGCAGTATCTGGAA	AGAP002616	0	0	0
GGCCGGGTGCCCCACATCGG	AGAP002634	0	0	0
TATGAAAAGATTGATTTCCT	AGAP002646	0	0	0
GAGAAAAACGATGTACGTTA	AGAP002719	0	0	0
ATTTAACTACGAGGTAGAAA	AGAP002724	0	0	0
GAAAGTACTGATCGACAAAA	AGAP002730	0	0	0
ATTGGCCAGCGGATAAAGTA	AGAP002738	0	0	0
TGAAACGGAAACCTTTACTA	AGAP002753	0	0	0
CATCCACGGTAGAAAAGAGG	AGAP002764	0	0	0
CTATTCAACCAAACCGTCGT	AGAP002769	0	0	0
TTCAGCAAATTCTTATCCTG	AGAP002776	0	0	0
ATAGCAGAAATTCTAATCTG	AGAP002781	0	0	0
GTTGAGCTAAAACATTACGA	AGAP002795	0	0	0
ATAACTATACAGCTAGTACT	AGAP002803	0	0	0
TATCATTAGAAGAACTTATT	AGAP002803	0	0	0
CGCTAAAGTTAAAGTCCGAT	AGAP002848	0	0	0
GGAAGAAAGCGAAAAAGTAG	AGAP002864	0	0	0
CTACATCAAAAATAAGGTGC	AGAP002885	0	0	0
ACGATTAAGAATGGATATAA	AGAP002892	0	0	0
GAAATTTCACAAATCCGGCA	AGAP002893	0	0	0
CCGAAAAAGAATACGGCCCG	AGAP002912	0	0	0
AGTGTACAAAATGATTAACC	AGAP002938	0	0	0
AAAGCAATAATTTACAATTC	AGAP002950	0	0	0
ATAAACCTATTAACTAGCAA	AGAP002950	0	0	0
TAAAATCTTTAACCACGCGA	AGAP002952	0	0	0
TCAAACAATCAGCAGGAAAA	AGAP002958	0	0	0
GTAAGTTGGGCCCTTAACTG	AGAP002975	0	0	0
GAAAAGAGAAGTATCCGCCG	AGAP003004	0	0	0
AAAACCACTCATGAAAAAGA	AGAP003006	0	0	0
GGGGAAAATAGTGTTCTCCA	AGAP003006	0	0	0
CATATCGGAAAAGATGAGCG	AGAP003019	0	0	0
GAAGATTTAACCTCTTTATT	AGAP003034	0	0	0
ATTAAGGACATTATACGGGA	AGAP003040	0	0	0
TTGCCCGGCCGGGCAGTTAG	AGAP003066	0	0	0
CAGAAGAACCTCAAGTACAA	AGAP003085	0	0	0
AGTTTGGAACTGTTGGACTG	AGAP003086	0	0	0
AGACTACCAGGACTCGAAGG	AGAP003119	0	0	0
GAAGGAAAAGAAGGCCAAGC	AGAP003171	0	0	0
GGAGATCCTGTGATAAAATT	AGAP003186	0	0	0
AGATGAATACCAGCTAGAGG	AGAP003191	0	0	0
GCAAATATTCGGGTGTTAGT	AGAP003222	0	0	0
TGATGAAATCCAGACTGGGA	AGAP003226	0	0	0
GGAAATGTTGAAGTACTCCT	AGAP003266	0	0	0
GCGCGTCTTTAGGTACCGGT	AGAP003320	0	0	0
CAATTCTGAGTTGTCTGAAG	AGAP003331	0	28	0
TTTGAAAAGCGTGTATCGAA	AGAP003342	0	0	0
CGTGTAGAGTAGGAAAAATA	AGAP003357	0	0	0
AATGGGCAGAAGATTAAGCA	AGAP003374	0	0	0
TTAGAAAATCGGTTAAAAAA	AGAP003399	0	0	0
GCACAATAAATCGTGCAAAA	AGAP003433	0	0	0
GGATTCTTTCACTTTAAAGA	AGAP003437	0	0	0
TTTCAATTCCAACCTTTCTG	AGAP003439	0	0	0
AAATCTTCGAAAGCAGCAAC	AGAP003444	0	0	0
AACGAAAACTAAAAGAAGAG	AGAP003447	0	0	0
AAATTGGATTGCGGGTAGAG	AGAP003514	0	0	0
GAATTTATCGAGCGAAGCAA	AGAP003539	0	0	0
CTTAACTTCAACACCGGAGG	AGAP003543	0	0	0
CTTTGAATGCAAGTAAACAA	AGAP003549	0	0	0
GAACGGGTGAACAATTCCAG	AGAP003605	0	0	0
GGAACCAGTCGAAGGATGGG	AGAP003611	0	0	0
TTTGTAGCAAGCATAAAACA	AGAP003662	0	0	0
TAAAGAGTTTAATCCCCCAG	AGAP003675	0	0	0
ATGGTGGGACTAGCTATAAA	AGAP003703	0	0	0
AGTTTGACGAAAGCGCTGAC	AGAP003705	0	0	0
CTTGAAGCGTCATTACACAA	AGAP003709	0	0	0
TTCGGGATAAAACTGAAACA	AGAP003728	0	0	0
TTCAAAATTCAAGTTTGTCT	AGAP003731	0	0	0
TCATCTTCGTAGATAAAGCG	AGAP003758	0	0	0
CTCAATCGCAGAGAAATTTA	AGAP003762	0	0	0
ATCTATAGTTGGCTCCAATT	AGAP003763	0	0	0
CAAAGAAATCCGGATGTACA	AGAP003763	0	1	0
GGATTTGGAGGAATCCAAGG	AGAP003767	0	0	0
GCAAAACTCCCAATACAATT	AGAP003780	0	0	0
TGCAAGGCAATAATCAAGCT	AGAP003794	0	0	0
GTGAACAAATTCCTCCGGTA	AGAP003805	0	0	0
CATCCAAAGTTTACCAATTT	AGAP003810	0	0	0
TGGATTGATTATTAACAGTT	AGAP003838	0	0	0
GGAAATTCTCATGTACAAGT	AGAP003855	0	0	0
AGAGGAAGATCTGTCCCAGG	AGAP003860	0	0	0
TGGATACTGAAAAACTGGTG	AGAP003875	0	0	0
ATAGATAACAGCATAAAAGA	AGAP003881	0	0	0
GTCTGATATTCTTCTGAAGG	AGAP003881	0	0	0
GTAGTTGTAGTAATCCGTGG	AGAP003885	0	0	0
TCAAGATTTACTGTCTTGGG	AGAP003921	0	0	0
ATTTCCGAATAGTCCGAAAC	AGAP003925	0	0	0
AGCATGGGATTGATAAGCTG	AGAP003974	0	0	0
ATGGAGGTAAAAGGATTGAC	AGAP003979	0	0	0
GAAATCGAAAACGATTATCT	AGAP003988	0	0	0
GATGAAAACCAAGGAATACT	AGAP004032	0	0	0
GTAAAAGAACCCGACTTTGT	AGAP004046	0	0	0
CTGGTGGATTAAGTCAGGCT	AGAP004081	0	0	0
AATGTGGAGGTAATATTGGA	AGAP004088	0	0	0
AGGAAAAGCCCCAAAGGAGG	AGAP004088	0	0	0
CGGGTCGGAGTAGTAGAAGA	AGAP004142	0	5	0
ATGGATTTCTATTACCTACC	AGAP004164	0	0	0
TGGAGATAGATAGTAAATAT	AGAP004177	0	0	0
CAGCAAATCCAGGCCTATGG	AGAP004188	0	0	0
GATAAAAAGCCAAATTATAA	AGAP004190	0	0	0
GAAATAATCCGGCTTGCCAA	AGAP004191	0	0	0
GGGAAAATTTACTTGCGTCT	AGAP004200	0	0	0
CATACAATCGGGGTCGAATT	AGAP004204	0	0	0
CAAATCCTTGATGTTTATCA	AGAP004207	0	0	0
TGGATGAGGAAGAAAACGAG	AGAP004208	0	0	0
ATTAATACTGAGCCAAATTG	AGAP004210	0	0	0
GAAAATCAGATATCCGATCT	AGAP004225	0	0	0
TCTCTTCTGGAAGGAGGAGA	AGAP004227	0	0	0
ATAGAACAGCCGAAAAAGGG	AGAP004235	0	0	0
AAAGGGGCACAGCTACGAGG	AGAP004239	0	1	0
ATTGACTAAAACATCCAATA	AGAP004241	0	0	0
AGAAAACACCACCTTTGGTT	AGAP004273	0	0	0
AAAATGTCGAGCATTTGGAA	AGAP004275	0	0	0
GGATATATGCGGGCTATGAT	AGAP004292	0	0	0
GGACTTTGAGGGTCAGGGTA	AGAP004296	0	0	0
AGTGCTGAAGAAGAGACTAG	AGAP004299	0	0	0
TCATAATGTAATGCAAGGAA	AGAP004307	0	0	0
ACAAAATCACCTCCAGGGTG	AGAP004316	0	0	0
TGATCTTTACGAACTTTATA	AGAP004318	0	0	0
ACCGTAAAATGTATATCTGC	AGAP004319	0	0	0
CCGACTTCGATCTAAAAGCT	AGAP004354	0	0	0
TGTTACAAATTATCCGTTTG	AGAP004354	0	0	0
TTAGTGGAAATCTGAATTAG	AGAP004354	0	0	0
TAGATTTGGATTGTTCAGAA	AGAP004356	0	0	0
TAGAACAGTAGTATTTAGTA	AGAP004357	0	0	0
AATTCCAGAAATACCTGTGG	AGAP004373	0	0	0
AATAAGATGAACCTCTTCTG	AGAP004399	0	0	0
AGGAAAATGTACTTCCTAAT	AGAP004404	0	0	0
GGAAAATGTACTTCCTAATT	AGAP004404	0	0	0
ACATAAGAAATCCTCAAAGT	AGAP004429	0	0	0
GGGCCAATCGATGTGGAATT	AGAP004431	0	0	0
TGTAGATTCCGAGCACAGCA	AGAP004432	0	0	0
GGGATTCATATACTTCAGAC	AGAP004435	0	0	0
CAACTGCAATAGAAAGCGTT	AGAP004441	0	0	0
TCATGAAATCTAGCCCAAAC	AGAP004455	0	0	0
ATCGTAAAAAAATTGCGCAG	AGAP004463	0	0	0
CAATAACATAAAATACCTTA	AGAP004469	0	0	0
ACCAGACAAATAGTTGGGAA	AGAP004484	0	0	0
GCTATCACTTTGGTAATGTA	AGAP004503	0	0	0
GGTATTAACCACAACTACGA	AGAP004504	0	0	0
TTTATGAGATGAATTTCCGA	AGAP004506	0	0	0
GGTTATAGTAGTCTAGTCAG	AGAP004508	0	0	0
TCAAATAGAAGAGTATCATC	AGAP004515	0	0	0
AAGATCAATCAAAAAGGCTA	AGAP004516	0	0	0
AAAGTGGTACGGGTGGAGCG	AGAP004520	0	0	0
CAAATTGAAAATATGGAGAT	AGAP004532	0	0	0
GAGAAAAAAATGGTCCGTTT	AGAP004541	0	0	0
AAAATAAACACTGAAAAAAC	AGAP004550	0	0	0
CAAATAAAAGTACCAAAAAT	AGAP004550	0	0	0
CCAGGGGAATTGATGTGCAG	AGAP004569	0	0	0
ATTCTACTTCTGGGGGACAA	AGAP004580	0	0	0
GTTATAATGTTCAAGATACA	AGAP004580	0	0	0
AGAGTGTCCCAGGTATGCTT	AGAP004583	0	0	0
AAATAAAGGCAAGAAAAAGG	AGAP004588	0	0	0
CTGATGAAAAAAATCAAGGG	AGAP004591	0	0	0
AAATTGTTATAAAATTCTGC	AGAP004597	0	0	0
GAAAGTACATGTGAAAAAGG	AGAP004606	0	0	0
GGTAAAACTCACAAATCCTG	AGAP004608	0	0	0
GTCCCGATGCAGAATATTTA	AGAP004612	0	0	0
TACGAACAGGGTGTTATATA	AGAP004612	0	0	0
TTCCAGGAACAAGATAAAAT	AGAP004625	0	0	0
AGAAGTTTAACGTAGTTGAG	AGAP004630	0	0	0
TTACTTCAAAATGCACGATT	AGAP004631	0	0	0
AAAATGTATTGTGTGATTAA	AGAP004632	0	0	0
TGCAGTAAATAATTTACACG	AGAP004632	0	0	0
AATATTGTTTAACTATTCCA	AGAP004633	0	0	0
TATCGACTCGTAATAATCCA	AGAP004637	0	0	0
TTGATCGCTATTATATTCAT	AGAP004638	0	0	0
TAAAAACTAGTAGTAAAATT	AGAP004639	0	0	0
TTTATGGCTGGAATATCATA	AGAP004641	0	0	0
CCTGATCAATCAATTGGTAG	AGAP004644	0	0	0
TCTATAGTATGCTCAAGCTA	AGAP004645	0	0	0
TTGCAGCGGAGTATCCATTA	AGAP004646	0	0	0
TTAGGAAAATTGATGTTGAT	AGAP004647	0	86	0
GAAAAAAATCGCCACTGAGG	AGAP004653	0	0	0
GCTTTACTCCAACTAATACT	AGAP004653	0	0	0
GATAGTGAGGAAAATCCTCC	AGAP004656	0	0	0
AATATAAATTCAAACAAATT	AGAP004658	0	0	0
ATTTATATTAATAACAAATT	AGAP004658	0	0	0
TAACAAATTCGGTTCTAGAG	AGAP004658	0	0	0
GAAATCTGAGAGCTAATAAA	AGAP004662	0	0	0
TCATCTAAACCAGAGAATCC	AGAP004662	0	0	0
AAATTGGGAATGGTTAAGTA	AGAP004665	0	0	0
TCATACTAATGAATCAAAAG	AGAP004667	0	0	0
ATGTTTATAATTCCGAAAAA	AGAP004668	0	0	0
TTTATTTAGCGAAATATGTT	AGAP004671	0	0	0
TAAAATTGCATTTGATCATA	AGAP004684	0	0	0
AGAATCTGAATGGTAAAAAA	AGAP004689	0	0	0
GGTAAAATTGATCTATTAAA	AGAP004689	0	0	0
AGGACTAATCATATAATCCA	AGAP004692	0	0	0
AAGATCACAAATATATACAG	AGAP004694	0	0	0
GTATGTTCGCAAGAATTAAA	AGAP004698	0	0	0
CTTCTACGGATTTCTCTAAA	AGAP004706	0	0	0
ACAAGAGAGCAAACATCGTG	AGAP004708	0	0	0
GGAACTTAAAAAGTTAATGG	AGAP004708	0	0	0
ATTAAGACTAGCATACAAAG	AGAP004709	0	0	0
AAACAACAGCTGCTCAAGTT	AGAP004711	0	0	0
GGTTTGGATAAGATATATCT	AGAP004711	0	0	0
GATATAAGTGATATAGTGGG	AGAP004715	0	0	0
GATTCTAGAGTGGTTATCTG	AGAP004715	0	0	0
GGTTGAAAAGTGAAGAGGAT	AGAP004719	0	0	0
TGGTACTCCCAGAAGGAGAA	AGAP004720	0	0	0
AGAATTTCTCTTAGCAATGA	AGAP004722	0	0	0
GGATTTAAATGAATCAGTGG	AGAP004722	0	0	0
TTGATCCCAGAAGAGATTAT	AGAP004723	0	0	0
GAAAACAGCTACTTCAAAGG	AGAP004727	0	0	0
GAAATTATTGAAGAGACTGG	AGAP004729	0	0	0
GGGCTGGGATTTATTTACCC	AGAP004731	0	0	0
CATAAAAGAGAACTGCAAAA	AGAP004735	0	0	0
TAGATTTGGTACATCTATTA	AGAP004735	0	0	0
GAAAAAATTATCATCATCAG	AGAP004737	0	0	0
AATATTTAGCTGCCCAAACA	AGAP004740	0	0	0
GAGAATCAAAAGTTCCTCAA	AGAP004742	0	0	0
GTGATAAAGTATCCTCTAAT	AGAP004743	0	0	0
AAACTGGTGAAATTAGGTGG	AGAP004745	0	0	0
TTTAAACAGTAGACTATTTG	AGAP004750	0	0	0
AATACGGTCCATCACATAGT	AGAP004752	0	0	0
CGCAACATTAAGCTGTATGA	AGAP004755	0	0	0
GAATCGACGGGTGTTAAAAA	AGAP004764	0	9	0
AAAACACCTCAAAGACCCGG	AGAP004765	0	0	0
AAAATATGACCCTACTATTG	AGAP004769	0	0	0
GTCGAAAGTAAAGAATTTAA	AGAP004778	0	0	0
CAAAAGGATTCAGTACTAGT	AGAP004782	0	0	0
TATGGGGGGTTTGCCCTAGC	AGAP004783	0	0	0
TACAAGGAAAAGGTGATCAG	AGAP004786	0	0	0
AATGGCTCGCAGAGCCGAGT	AGAP004795	0	0	0
AATTGTCAAAAACTCCACCA	AGAP004799	0	0	0
GTTACTGGAATCTTCTTCGG	AGAP004803	0	0	0
GGAAAGAAAATCATAGTCCA	AGAP004806	0	0	0
TTTAACATTAATCTGCAATA	AGAP004806	0	0	0
GCTAATGTTGATAAACAACT	AGAP004816	0	0	0
AAGAATCTGAAGCTGAGATT	AGAP004826	0	1	0
GTGGAAATTGAAGAAAGTGA	AGAP004826	0	0	0
AATAATCCGCTTCCTTTGAT	AGAP004839	0	0	0
AGTTAATGGAGTAACTCCAG	AGAP004854	0	0	0
AATTTCCGGATGGTCAAACA	AGAP004863	0	0	0
AGTTTAATTAACAACCTGCT	AGAP004864	0	0	0
AAACTCCAGAAAATCATGCA	AGAP004888	0	0	0
CCTCCGAGAAAAGAGAATAT	AGAP004893	0	0	0
ACAGAAATTCAGAACGAGGT	AGAP004895	0	0	0
GATCAATCAAAGATCGTCAA	AGAP004900	0	0	0
TTGGATAAATGTGATTGGAG	AGAP004900	0	0	0
TTGCATGCAGTTGTAAAAGT	AGAP004910	0	0	0
ATGAATGAGCTAAATTTATT	AGAP004916	0	0	0
AATAGAAAAATACTCAGGAA	AGAP004917	0	0	0
AGAAGATCATATTAAACTGA	AGAP004917	0	0	0
GTTATAAAGAGTTAAGTTGC	AGAP004917	0	0	0
AAATCTATTTCTGAAAGCTA	AGAP004931	0	0	0
AGATAAAATCAGAGCTAACC	AGAP004931	0	0	0
TCAAATGATAAATGCTCCTG	AGAP004931	0	0	0
ATTAAATATTGCCTGCTGGT	AGAP004933	0	0	0
GTTCTTTACAAAGCTGCAGG	AGAP004940	0	0	0
GCTCCGGAACCAGTATGAAA	AGAP004952	0	0	0
TTAGAAAATGAGTTTGCCCT	AGAP004963	0	0	0
GAAAACGAAGATGTAGAACT	AGAP004971	0	2	0
GATATATTCTCAGTGGATAA	AGAP004983	0	0	0
GAAGTTGAACAAAATAGACA	AGAP005018	0	0	0
GCTTTCCAAAATCTCCACAT	AGAP005019	0	0	0
AAAAATCCGCACTGCCCGCG	AGAP005050	0	0	0
AGAGCAGTTAAGCAAATTAT	AGAP005050	0	0	0
AAACTTCAAGGAATTCTGAT	AGAP005054	0	0	0
TTTACGACAGATTACTTCAA	AGAP005055	0	0	0
AAAATCCTGCAGAAAGGAAG	AGAP005056	0	0	0
TTTCGGGCGGAAGATATCAA	AGAP005073	0	0	0
CTTCAAAATACCTCCAAAGA	AGAP005092	0	0	0
GAAATGCCAAGAAGAAAAAG	AGAP005092	0	0	0
CCTTGAAGATAACTACAGTG	AGAP005093	0	0	0
TATATGGGACAAAAAACATG	AGAP005104	0	0	0
TGGCTTTAACAATTTCTAAT	AGAP005104	0	0	0
GCTGATAGAAAGCGGCTTAA	AGAP005123	0	0	0
AAACTCATGTTGATATAATC	AGAP005124	0	0	0
GCAGTTTAAAAGTATTGGCA	AGAP005132	0	0	0
GTAAAGAATTGTTTCATCCG	AGAP005136	0	0	0
TTTCAAATCTCTCGTCGGGA	AGAP005136	0	0	0
GTGCTACACCAAAAACACCA	AGAP005137	0	0	0
GTAACCAAACTGGAACAGAC	AGAP005146	0	0	0
CTCGGGGACTAAGAAATATT	AGAP005162	0	0	0
TAGCCAACCGAAATTATCCA	AGAP005162	0	0	0
GATCACCTTTAGATTCGTAA	AGAP005171	0	0	0
GATACAGGAAGTCAACGAAA	AGAP005189	0	0	0
GTTGGAAATCCAGGAACTCA	AGAP005189	0	0	0
GTTTCTTTGATTATTCTACG	AGAP005197	0	0	0
TGACTAATGTTTACCACTAG	AGAP005198	0	0	0
GCCGAAATCGAAGTACAAAG	AGAP005210	0	0	0
CAGATCCAGATTATCAACTC	AGAP005219	0	5	0
TTGGCATTGAAGGGTAATTT	AGAP005223	0	0	0
GACAAATTAACAAAGAGTAC	AGAP005226	0	0	0
GATTTCTACGGGCTGAATTT	AGAP005228	0	0	0
AGTAGTAGCGGAGGCCCGGG	AGAP005254	0	0	0
GTTATCCATAATCTTCCAGG	AGAP005254	0	0	0
GCAAAGGACCGTTATCATAG	AGAP005270	0	0	0
CCCGGAAGTATCTTCCATTA	AGAP005271	0	0	0
AAATTTGGGCGAAATTGAAA	AGAP005282	0	0	0
GAAAAAGGACGAGCTAAAGG	AGAP005283	0	0	0
ATTCAAGCGCAAGATAATAG	AGAP005288	0	0	0
GGAGAAAATGAAGTATGAAA	AGAP005309	0	0	0
CTTTCAAAATACTGAAAATT	AGAP005313	0	0	0
TACTGAAAATTGGGAGCTTT	AGAP005313	0	0	0
TAGTAGGGGTATCTGTATTT	AGAP005313	0	0	0
TACTTCAAATATCCACCCAA	AGAP005315	0	0	0
GATAATAAACATTGACGGTG	AGAP005324	0	0	0
AAAATTTGACACTGCTAGAG	AGAP005326	0	0	0
CTATAAGGAAATATTTACCG	AGAP005342	0	0	0
AGAGACCAGAGCGAACAGAT	AGAP005344	0	0	0
GTAAAAATGTACTTATGGAA	AGAP005364	0	0	0
GTAGAAAAGGCCATTAGAAT	AGAP005372	0	0	0
ATAGTTGTGAACATACAGAA	AGAP005373	0	0	0
CATTTGGAAATATTCCTCCT	AGAP005374	0	0	0
CAGAATGTAGCAGTTTACAG	AGAP005424	0	0	0
GATGAAAAACAACCGCGAAC	AGAP005428	0	0	0
GAAGTACCAGAAGTAGAGGT	AGAP005434	0	0	0
GCTGGAGAGCAAATTTAACG	AGAP005477	0	0	0
AAGAAGAAGAAAGATTGTTG	AGAP005478	0	0	0
GAGTTAATGGTGGAGCAGAA	AGAP005482	0	0	0
TAACTGTGAAGCCAAAAGGA	AGAP005482	0	0	0
AACTAAAGACTGGTTTCTGG	AGAP005511	0	0	0
GGTAATGGACCCGCACAGAG	AGAP005533	0	0	0
AATAGTATTAATTCTCGACG	AGAP005564	0	0	0
ATGAAAAAGTATTACCCACC	AGAP005570	0	0	0
GAGAGCTATCCGTCGACAGT	AGAP005579	0	0	0
TAGTTCGGTTTACTATATAA	AGAP005592	0	0	0
TGAACATAGCTAAGAGATAT	AGAP005593	0	0	0
ACAAAAGTGCTCTCTTGCAA	AGAP005596	0	0	0
GGCATTCAACAAAAATAATT	AGAP005597	0	0	0
GAAAAATCCCACCTGGTCCA	AGAP005609	0	0	0
GATGGTGGAAAACTTTAAGG	AGAP005615	0	0	0
TGCGTCGAAAATACTTCCGG	AGAP005642	0	0	0
AAACTCTTCCGAGCTTTCTT	AGAP005659	0	0	0
AAACATCAACTTTATTACGC	AGAP005696	0	0	0
TACTCCAAAACGCTTCTCAA	AGAP005696	0	0	0
GGATCAATACAAGCGCTGGG	AGAP005716	0	0	0
GAAAAGATGGGGTTACTAAA	AGAP005725	0	0	0
TGCGGGGGTAATTGCTGGTG	AGAP005727	0	0	0
AAAGGAAATCAGGTTACAGG	AGAP005729	0	0	0
ACTTCGGATTTCGGCCGGGG	AGAP005729	0	0	0
TACATCAAACTAGAGCAACT	AGAP005729	0	0	0
GCTGCAGGAAAAGCTCTGGG	AGAP005732	0	0	0
CTAGCAAACCCGCATTTACA	AGAP005735	0	0	0
GTTCTGGACAGATACAGCTA	AGAP005755	0	0	0
GCTTGAACCGAAGAAGGTGA	AGAP005769	0	0	0
GAAATTCTGGAAGTTACCCG	AGAP005832	0	0	12
ACAAAGGCGCGAGCTGAAGA	AGAP005843	0	0	0
CAGCTAAAAAAAGACCCACC	AGAP005855	0	0	0
GGGCACAAAATATTTCCGGG	AGAP005855	0	0	0
GAAAAATGTTAACTCCGAAC	AGAP005856	0	0	0
ATCCTGATGAAGAAAACAAT	AGAP005885	0	0	0
CTCAAACAACAGAAGAAAGA	AGAP005916	0	0	0
AAAGCAAATCAAGACCGAGA	AGAP005929	0	0	0
TGTTTCGGAATATGGAGAAG	AGAP005932	0	0	0
ATCAAGAAGCTCGGCAAGAA	AGAP005947	0	0	0
ACATTCGCGAGAATATAGAG	AGAP005957	0	0	0
TGGAAACATCATCTCTACAA	AGAP005964	0	0	0
ATAAAATTCCATCACCGGGG	AGAP005984	0	0	0
GATGAAATACCCGGCCCAAG	AGAP005992	0	0	0
ATTTAAAGGCGGATCCTAAA	AGAP005994	0	0	0
AAGGAAAAAGTCCTACCTGG	AGAP006025	0	0	0
AGCGGAAAAGAAGCCCGCGG	AGAP006037	0	0	0
CTTACAAGATTGCTGTGGAA	AGAP006075	0	0	0
TTCTATTTCATGCAATGTTC	AGAP006093	0	0	0
AAACTAATACTCGCTCCATA	AGAP006098	0	0	0
ATTCTGGAGGATCAAAACGA	AGAP006100	0	0	0
GGTATCAAAATCGAGCTTAT	AGAP006139	0	0	0
GAAAGCAGAAAGTTCGGCGG	AGAP006140	0	0	0
GTGAGGGGACCAAAAACCCG	AGAP006140	0	0	0
GAAAAAATGCACCTCGCCGG	AGAP006169	0	0	0
GATCAGAAAACCCTCATCAA	AGAP006173	0	0	0
AGATCAAACCAAAGGACCCG	AGAP006175	0	0	0
CGAACGCAAGATCTACAAGA	AGAP006184	0	0	0
ATGATCAACTGTATTATTAA	AGAP006197	0	0	0
GTACTACAAAATAGGAGTCT	AGAP006197	0	0	0
AACGGCTATCTTAAAGAAGA	AGAP006198	0	0	0
AGACGACTGGTTAGCAATAA	AGAP006219	0	0	0
GATAAGAAGAAGTTCTTGAT	AGAP006223	0	0	0
TTATCAGTAAAGCTTAACAT	AGAP006223	0	0	0
GGTTTCTGCCATTTCTATAG	AGAP006234	0	0	0
CGAAAAATATTAACCCCGTC	AGAP006242	0	0	0
AAACTGAGACGCAATCGTTG	AGAP006272	0	0	0
GTAAATAAACAGTCTGTATA	AGAP006345	0	0	0
TGTAAAATTAACATTAGGTA	AGAP006371	0	0	0
ATGGAGTATATTTGTCCGAA	AGAP006409	0	0	0
AGAGTTGATCGTTATAACCA	AGAP006419	0	0	0
GAGATTAAAAACATCTACGC	AGAP006438	0	0	0
ACATACCGGATCATTTATAA	AGAP006440	0	0	0
AAATGTATTAAGATTCTGGA	AGAP006459	0	0	0
GATGGTTCGGATGCACCGGG	AGAP006465	0	0	0
GAAAAGGAGAATGGAGCTAA	AGAP006469	0	0	0
TACCAGAATTACATCGGGGG	AGAP006493	0	0	0
CGGGCATCAAAGGATACTCA	AGAP006549	0	0	0
ATACGAAAAATGTATCCCTA	AGAP006581	0	0	0
TTTGCGGTGGTAGATTTGGA	AGAP006645	0	0	0
CCAAAGTAGCATTTCCAAGG	AGAP006656	0	0	0
GAAGCGGGCGAAGGCCCGCC	AGAP006668	0	0	0
CCAGGAGAAAAACTGCGAGG	AGAP006671	0	0	0
AATTTGAAGCGGGCGCTGGA	AGAP006678	0	0	0
ATGAACAACAAAGGAGTTAA	AGAP006681	0	0	0
GAAAACACTCGAACCAATAG	AGAP006684	0	1	0
CAAAGCTGACAGGAAATCAT	AGAP006688	0	0	0
TTGATGAAATATATCTACAC	AGAP006690	0	0	0
TCGCAAAATTACCGATAAAG	AGAP006696	0	0	0
ATGCGGGTTTGAAGGATCAG	AGAP006700	0	0	0
TAAATCATTCAGCCGGGGCA	AGAP006703	0	0	0
GAAAAACTTTATGTGGAACA	AGAP006705	0	0	0
GATTATATGAAGATTCGTAT	AGAP006705	0	0	0
ATATCAGCTCAAGATAAAAC	AGAP006712	0	0	0
ATCCTGTATACCCTGCAGTA	AGAP006722	0	0	0
GAAAAAGTTTGGCAAAAAAT	AGAP006722	0	0	0
AATTCCCCGAGCGTAGAGAA	AGAP006758	0	0	0
GCAGCGGGAAAAGCGCAAGC	AGAP006763	0	0	0
GATGCAAGAGAAGAGGAAGG	AGAP006765	0	0	0
GTGTACAAACAGGTGTTCCT	AGAP006782	0	0	0
CGTGGAGTATATGAACCGGG	AGAP006789	0	0	0
AGCAGTAGAGTATAAAGAAA	AGAP006792	0	0	0
ATAAACGAGCTCATATATGA	AGAP006827	0	0	0
GGAGGATACTATGGAGGATA	AGAP006864	0	0	0
ATCTCTGGGCTGAAATAATA	AGAP006872	0	0	0
AACCAATAGAATATATCCCA	AGAP006874	0	0	0
TTGAGAAAGTACAACAGAAA	AGAP006876	0	0	0
CGGCGGGGCGCCGACAAGGG	AGAP006901	0	0	0
AGCAAAAGTTTGATGGAGAA	AGAP006909	0	0	0
AATTTCGCTCATAGGAACAA	AGAP006917	0	0	0
CGAACTTATTTATCTTCATC	AGAP006946	0	0	0
CTGAAAAATCTCGAAGAAGC	AGAP006946	0	0	0
TACCAGGTGTTTGAGAACCG	AGAP006965	0	0	0
TATTATCCCAGCTATCACTA	AGAP006983	0	0	0
TGTTGAAGCGACAAAGGTAA	AGAP006986	0	4	0
TGGCGTCGGGATAGACATAA	AGAP006999	0	0	0
ATATCACGATAATTCTTCAG	AGAP007029	0	0	0
GGAAATAAACAACGCTACTA	AGAP007036	0	0	0
TGTCCGGAAAATACCCACCT	AGAP007049	0	0	0
CCAGGAGATAAACTTCAGAT	AGAP007062	0	0	0
TAAGTTGCACCCTGTGCTGC	AGAP007075	0	0	0
GTTTCTGAATAAGATCCGCG	AGAP007099	0	0	0
ATGAGCTTTCAGATGCCGGG	AGAP007119	0	0	0
AATTCGGGCTGGATTAACAA	AGAP007123	0	0	0
TTTAAAAGTCACATTGCGGG	AGAP007123	0	0	0
TATCGGGCAAAGGTTGTAAT	AGAP007145	0	0	0
AGAGAGCGGCCTCTAGGAAG	AGAP007150	0	0	0
TTCCAAAATCCGAGCTCGGG	AGAP007163	0	0	0
TGGCTTGTTAGAGTCTTTAG	AGAP007170	0	0	0
AGAAATATCCCATCCCCCAG	AGAP007194	0	0	0
TGGGATATTTCTCAAAATTG	AGAP007194	0	0	0
GAAGGATATCCAGTATGGAA	AGAP007215	0	0	0
GGATTCTGGTCAATCTTTAT	AGAP007223	0	0	0
GAAGGAAATCTCCAAACTGC	AGAP007245	0	0	0
AAAGAGAAACCAGCCGCCAA	AGAP007254	0	0	0
ACAAGCAGTACAATTCTAAG	AGAP007287	0	0	0
TAAGTATCTAAAGCTGGATG	AGAP007296	0	0	0
TTTGATATACAGAACGAACT	AGAP007315	0	0	0
AAAATCTAACTTGTACAGGC	AGAP007318	0	0	0
AGACATTAAGTGTGCCAAGA	AGAP007343	0	0	0
TTGAACACAAAAAATAGGGA	AGAP007344	0	0	0
AAAAAATTGGAACGGTTCCA	AGAP007345	0	0	0
GTGCATTGAACAAAAAAAAT	AGAP007345	0	0	0
GGCCAAAAGTAGAAGGTGGT	AGAP007361	0	0	0
TAGCAAAACCTGGTGCCGGG	AGAP007385	0	0	0
GAAGGAATTCCAGTACATGG	AGAP007396	0	0	0
ACTGGCAGATAAGCGAAATA	AGAP007410	0	0	0
ATTGAGTACATCAAGAAAAG	AGAP007410	0	0	0
TTATAATCAAATCTCCCTGA	AGAP007415	0	0	0
AATCCAGATAGTTTAGATTC	AGAP007462	0	0	0
AATTTCAACTTGGTCATCTT	AGAP007463	0	0	0
GGTTGTTTGACAACGAAATG	AGAP007469	0	0	0
CTGAAGGGTATCCTGAAGAT	AGAP007511	0	0	0
GAAGCAATTTGGACTGGGAG	AGAP007529	0	0	0
TTTGGACTAAAGTCCACCTT	AGAP007537	0	0	0
CAGATACTGTAGGTACTCTA	AGAP007541	0	0	0
GAAGAGGAAAAAGTAGGCGG	AGAP007564	0	0	0
AAAGGCAAAAGCATGATCAA	AGAP007576	0	0	0
GTGGTAATCTATCTGCTGAA	AGAP007576	0	0	0
ATACTGTGCGATATTATAAG	AGAP007598	0	0	0
GTTGGGGAATACTATAAACC	AGAP007602	0	0	0
AGAAAGAGGCGCAACAAAGA	AGAP007607	0	0	0
AGCAGAAAATCAGTGAATCT	AGAP007607	0	0	0
GTAATAAACACAGTTTGGGT	AGAP007607	0	0	0
TGAATCCAACCTGCGAGATT	AGAP007625	0	0	0
GTATTAATGCGATCATACAG	AGAP007628	0	0	0
CGCTGCTAAAAAGTTCACGG	AGAP007652	0	0	0
TTCAAAAAGCCGTCGGTTGG	AGAP007658	0	0	0
AATCTGGAAGAGTTTATCAA	AGAP007666	0	0	0
GGAGGAGGAATACTATCCCG	AGAP007671	0	0	0
TTCAAACTCTAGATCAAAGC	AGAP007675	0	0	0
TATCAATTACCAGTATCAAG	AGAP007707	0	0	0
AATATATAGAATGCAGGTGT	AGAP007711	0	0	0
ATTATCAAGTTTAAGATGGT	AGAP007711	0	0	0
TCCAAAAAAGTCTCACTTTG	AGAP007711	0	0	0
GCAAACAGCCAATGATCGGG	AGAP007718	0	0	0
GCTGACATAGTACTCTAATA	AGAP007725	0	0	0
TTAACTTTAAATATATGCAA	AGAP007729	0	0	0
TGGATTATTTAGAGATAATT	AGAP007735	0	0	0
ATGGAAGTTAAAGATAACTT	AGAP007746	0	0	0
GGTAAAGAACAAGCTTTGGC	AGAP007775	0	0	0
GAGAAAAAGCTTACCAGCAG	AGAP007787	0	0	0
TATAAACACCATACACATGG	AGAP007797	0	0	0
CTAGAAAACTATTTGCAAGG	AGAP007821	0	0	0
ATTGTACACCAGAGTTACAG	AGAP007830	0	0	0
TTCTTCAAGCGGAACAAGGG	AGAP007836	0	0	0
AGTGTAGGAGATTCATAGTT	AGAP007848	0	0	0
GGTATAATTTCCATCTACAT	AGAP007859	0	0	0
AGACAAAAACAGTGAAGTTG	AGAP007867	0	0	0
TATAATTATTCTTCGTCACT	AGAP007876	0	0	0
AATCAAAATAATCTACACAT	AGAP007899	0	0	0
CATAAATAGCTCTCCAGGGT	AGAP007903	0	17	0
GATATAATCTACGTTAACTT	AGAP007928	0	0	0
TCTAACAAAACTGAAGGATT	AGAP007944	0	0	0
TTGACAATTCGAGTATGAAA	AGAP007947	0	0	0
ACTATTTCCCCAGAGCTGGT	AGAP007953	0	0	0
AAAATCGGAACCCTCCAGGG	AGAP007955	0	0	0
TATTTCTGGCACCCGAAAGG	AGAP007964	0	0	0
CGCAGAACGAGTATATTGAG	AGAP008001	0	0	0
TTGGAATTTCTGAGGAATTC	AGAP008004	0	0	0
AGCAACAGGTCTTTATAATC	AGAP008014	0	0	0
ACTCTGTTAGTAGTAGAATT	AGAP008042	0	0	0
GTGGTTTAACCCGACCGAAG	AGAP008044	0	0	0
CAACTACTACAAGTGTCTGA	AGAP008054	0	0	0
GGATTCAAGAAAGTGTTCAG	AGAP008060	0	0	0
ACAATCAGGTGATTGTTAGT	AGAP008062	0	0	0
ATATTTGAGCTGGTCTATAA	AGAP008071	0	0	0
TGTGAATGCGGACTGTAAGG	AGAP008096	0	0	0
TAGCAGTCTCTAGAATCCGG	AGAP008117	0	0	0
TAGAATACCAAAGATACAGC	AGAP008121	0	0	0
TCTATCAGGATTTGATCCAA	AGAP008161	0	0	0
CGAGTACAGATAGTGATAGA	AGAP008181	0	0	0
GATCCAAAAGATGCCAAAGA	AGAP008203	0	0	0
TGAATTGATTAAGTTTGTGA	AGAP008218	0	0	0
CTTCATAAACAACATCCGAA	AGAP008219	0	0	0
GGAATTTCGGGCCTCAAATT	AGAP008219	0	0	0
GAACAAAAAAACATCCGCAA	AGAP008261	0	0	0
GGTAAACAGATCCTTCCACA	AGAP008267	0	0	0
GGTACAAAATGAATCCTCCA	AGAP008269	0	0	0
CAAAATCAACTGGCCGCTGG	AGAP008298	0	0	0
AAGAATTTGCTGTCTGTAAG	AGAP008307	0	0	0
GGTATTTCTGCAAGGAATAC	AGAP008323	0	0	0
GTTGCTTCGACTATCCGGAG	AGAP008326	0	0	0
TAAAACTACCCAATACGGGG	AGAP008333	0	0	0
TGGAGAAAAGTGCTCTCTGG	AGAP008333	0	0	0
TTGGCACTAATATTTCCCAC	AGAP008348	0	0	0
TAGCCCCAATGATTGAGTAA	AGAP008366	0	0	0
AAACATTAACCGGGACCTTA	AGAP008402	0	0	0
ATACGAATAATTATACGGTC	AGAP008419	0	0	0
AGTATGTTTGTAAAACCCTA	AGAP008421	0	0	0
GTAAAGAAGTATGGAGCGAT	AGAP008421	0	0	0
AAATTTGTTCACCAAAACTT	AGAP008422	0	0	0
TTGATCAAAAACTTAAGGCT	AGAP008424	0	0	0
GGTCTATATGGAGGATACTA	AGAP008461	0	0	0
CAACCTGTACAAGGAAAACC	AGAP008498	0	0	0
ACCGGAAAACCTGAAGAAGA	AGAP008504	0	0	0
AGCGTACAACCAGAAGAAGA	AGAP008504	0	0	0
TTGCTGGACTTTATCTACAA	AGAP008506	0	0	0
AAAACTGTAGAGCTTACCTA	AGAP008552	0	0	0
ATTGGACTCCATAAACTGTA	AGAP008552	0	0	0
ATCAATTTATTAGACCATGT	AGAP008561	0	0	0
ATTACTGAAACAGTAACAGA	AGAP008580	0	0	0
AAACCAAAACTCAACTGAAG	AGAP008588	0	0	0
CATGTAAAATAGATATAACG	AGAP008588	0	0	0
CTTGGAGGAAAATTACGAGG	AGAP008601	0	0	0
AAGGGAAAGCATATCCAAAC	AGAP008602	0	0	0
TTCGAGAAAAAGGTGCAGGA	AGAP008623	0	0	0
TGGTGCAAAATTATATTAAC	AGAP008630	0	0	0
TTGATTAAAAAGTTTATCAA	AGAP008638	0	0	0
AAGATTCGGCAGAAGGTTAA	AGAP008641	0	0	0
AATAAATAAACACATAAAGA	AGAP008679	0	0	0
AATAGAAAATTAAAAAATTT	AGAP008679	0	0	0
CAACAAAAGAAGGAGAAAAA	AGAP008688	0	0	0
GTCTAGCTGAAACTCCATAG	AGAP008710	0	0	0
AAAGAGTACGAACTGCTATA	AGAP008714	0	0	0
CGATAAATACAAAGTCGAGG	AGAP008725	0	0	0
TTGAACAGGTAGATGAGGAA	AGAP008729	0	0	0
GATCGAAAACAATCTTATGG	AGAP008758	0	0	0
CCAGGAGCGCGTCTGGAAGG	AGAP008760	0	0	0
TAGCGCGAACGATTCTAAAG	AGAP008794	0	0	0
CTGTATAAACATGTCCAGCA	AGAP008795	0	0	0
AACGTTAAAAGATTTCTGGA	AGAP008798	0	0	0
GGCCGAAAAGTCAGCCGGTG	AGAP008798	0	0	0
AAGGAAGCAAAGCCAAAAAA	AGAP008799	0	0	0
GTACTCTTTCATACACTCGG	AGAP008808	0	0	0
AAACTGGCGAATTTATTCAG	AGAP008810	0	0	0
ACAAAATCTCATCTCAGAAA	AGAP008827	0	0	0
CAAAAAGCGCTCACCAAAGC	AGAP008829	0	0	0
GGCCCGGCTCGCCCGGGCCG	AGAP008846	0	7	0
GAGTCCACCCGGGGGCTCAT	AGAP008868	0	0	0
GAAGAGGAACAGATGGCCGG	AGAP008872	0	0	0
AAAACCAACTACCTAAAATA	AGAP008885	0	0	0
CGGCGATATCAAAATATGGG	AGAP008891	0	0	0
GTAGAAATACTCCTCCTCGT	AGAP008898	0	0	0
CCGAACAGGTAGATGCAGGG	AGAP008935	0	0	0
GATATGTTCTATAGCCGGCT	AGAP008956	0	0	0
TTTCGTATTCAGAAAAAGCT	AGAP009035	0	0	0
AAGAACCAGAAAAAGAATGC	AGAP009040	0	0	0
GCGAGCAGGCCGATAAATAA	AGAP009061	0	0	0
GAGATTGAGAAGAACGAGCG	AGAP009070	0	0	0
TCTAGCAGAAAGATTTCACC	AGAP009070	0	0	0
AAGATAGCGAAAGAGTATAA	AGAP009071	0	0	0
CTGCAAATCTATTTACAACG	AGAP009152	0	0	0
AGGAAAGATTCGAAGGTCGG	AGAP009209	0	0	0
GAATCTTTCCTTCTGTACGA	AGAP009209	0	0	0
TCGGTTAAATTTGTCTGTGG	AGAP009215	0	0	0
ATTACTAAAAACAAGTTCCG	AGAP009217	0	0	0
GATGCAAAACAACGAAACTT	AGAP009218	0	0	0
TAAAATCACTAAGGTTGATA	AGAP009219	0	0	0
CATTCACTTCGAGAAAAATA	AGAP009228	0	0	0
TTGGGTTATTGGATACGGGC	AGAP009238	0	0	0
GGTCCAAAAAATGGTTGAAG	AGAP009248	0	0	0
GTCCAAAATATGGTTGAAGG	AGAP009250	0	0	0
TGGGTCCAAAATATGGTTGA	AGAP009250	0	5	0
AGAAGTCAGGAGACGGAACC	AGAP009274	0	0	0
GTAAAACTGTGTCTGTGATG	AGAP009290	0	0	0
GGTGGAAATCAAAGTCAGAG	AGAP009302	0	0	0
CTCTTAGAAATAGTTGAGCA	AGAP009306	0	0	0
AACCCAAATCGGGGGCTTAG	AGAP009314	0	0	0
TTGTTGGACCAAAATTCAGG	AGAP009339	0	0	0
AACAACAATAGTATTAGCAA	AGAP009341	0	0	0
AAATGCAAAAAGAATTGTGG	AGAP009356	0	0	0
AATAAATGCAAAAAGAATTG	AGAP009356	0	0	0
CTTTCGGGGTAGTATTTCTT	AGAP009365	0	0	0
TGTAAAAATGAAGTAATACT	AGAP009393	0	0	0
CAAATTGAGGAAAACTTCTA	AGAP009395	0	0	0
AAAGTAAAGGGTACAATACA	AGAP009396	0	0	0
GGTTTGGAAAATCAGCTCAG	AGAP009398	0	0	0
AAAAAAAGGCAAGTGAAAGT	AGAP009401	0	0	0
GCCCCAGAACCTGGACGAAA	AGAP009424	0	0	0
TTCCGGGGAAATCTCTCTTG	AGAP009440	0	0	0
TTTCAGAAGATTGAAAAGAT	AGAP009459	0	0	0
GAAAAAAATCGCACCAAGCG	AGAP009480	0	0	0
ATTCCAGTTTAGGTTAAGGG	AGAP009522	0	0	0
ACAAACAGTAATCTCCCGGA	AGAP009525	0	0	0
TGGAGATTTCAGCAACCGAG	AGAP009525	0	0	0
GGAAAATCTCACCTACATAC	AGAP009531	0	0	0
ATTGAAATACTCAACCAGCT	AGAP009536	0	0	0
ACCCGGGCTCTGTACAAGAG	AGAP009547	0	0	0
GTTTGAATATACGGAAATAA	AGAP009551	0	0	0
GTAATCTACAACCGCTTCGA	AGAP009556	0	0	0
AAGTTCACCAAATGGCAGGG	AGAP009564	0	0	0
GCCAAGGAACCGCCGGTAAA	AGAP009570	0	0	0
ATCGTTGATAAACTTGCAGA	AGAP009586	0	0	0
AAAGCTGAGCAGCGATTTGT	AGAP009589	0	0	0
GGGATGGGAAATCTACTGCT	AGAP009611	0	0	0
CCGAAAAAAGCCCTCGACCG	AGAP009626	0	0	0
GGATTAGGATACGGAGGATA	AGAP009636	0	0	0
TAAACAAATCGTGGAACCAA	AGAP009659	0	0	0
CAATTAGCCAAGCTATTGGA	AGAP009665	0	0	11
TGGGATAAAAAGGTTCGCAA	AGAP009680	0	0	0
CCTGGATGAATATTAATCTG	AGAP009687	0	0	0
TATATTATGTGTTTGAGGAT	AGAP009697	0	0	0
TCTTTAAAATACATGATCAG	AGAP009704	0	0	0
GAAGAACTCAAATCGCAGAA	AGAP009707	0	0	0
AAACTTGGGCACCTTCAAAG	AGAP009723	0	0	0
AAAGCCATGCAGATACAGAA	AGAP009744	0	0	0
GAAAAGTATTCTCGAAAAGC	AGAP009756	0	0	0
TTTGATGGTGAAAAATGAGG	AGAP009756	0	0	0
CGGGTTTCAAAGATATTTCT	AGAP009774	0	0	0
AAAAAGCTACACCCCGACAG	AGAP009787	0	0	0
GAAACGGCTGTTATGAAGAA	AGAP009787	0	0	0
GAACTGGAAAAAGTCCTTGC	AGAP009791	0	0	0
GAAACCGATTTAACACAAGC	AGAP009805	0	0	0
GATTTAACACAAGCTGGAGA	AGAP009805	0	0	0
GCTGATAATATATGTACTAT	AGAP009828	0	0	0
AGAGATGAAAAAATAGCCCA	AGAP009829	0	0	0
TCTAAAAGCATACTTCTCGA	AGAP009836	0	0	0
GTTTGGTTCAATTTCCAGAA	AGAP009852	0	0	0
AAGCAGCTGCAAAAAATATA	AGAP009866	0	0	0
TTTCTGGGATATTTGAAGTA	AGAP009897	0	0	0
AATGATCCTGAAGCTTCCTT	AGAP009924	0	0	0
ATGAACCAGATCTACATGAA	AGAP009929	0	0	0
GGAGAAGCTAAAGGCTGCAG	AGAP009940	0	0	0
AAATCACTAGCCAGGGAGTG	AGAP009955	0	0	0
TTCCAAATGCAAAAACCTTC	AGAP009968	0	0	0
AGAAGAATAACAAATCCGGC	AGAP009969	0	0	0
CATGAGAAGAATAACAAATC	AGAP009969	0	0	0
GATGGTTGAAATGTTATGTT	AGAP009969	0	0	0
TTCAGAAAGCCTGCACAGAA	AGAP009980	0	0	0
AACAGTGGGTCTATAGGAGG	AGAP009990	0	0	0
TATTTGGAGCATTATTTAGA	AGAP009992	0	0	0
GGTAAGGTTTCTCTCCCGAG	AGAP009994	0	14	0
ACTATTTCTCAATGCACGGA	AGAP010002	0	0	0
TGTAGATACCGGAAATGGGA	AGAP010003	0	0	0
AGAAACCTGTAGAAAATGAG	AGAP010004	0	0	0
CGAAGAAAGTATTTGAGAGG	AGAP010016	0	0	0
ACTACTTATCATACCAAAAG	AGAP010020	0	0	0
GGACAATCCCAAACCACAAG	AGAP010029	0	0	0
CATTTGTAACAAAACTAATG	AGAP010046	0	0	0
TTTCTTAATTATAACGTGTA	AGAP010051	0	0	0
TCTGATCAACCTGGTTAGCA	AGAP010055	0	0	0
GTGGCCATAATAATCCATAG	AGAP010074	0	0	0
GGATAAATGAGGAAATCATA	AGAP010082	0	0	0
AATCAAAAGAATGTCAAAAG	AGAP010087	0	0	0
GATCATCTAAAGTCAAATTG	AGAP010094	0	0	0
GATTCAATATGAGGGTTTAT	AGAP010101	0	0	0
GAACAACTAAATATATTAAG	AGAP010110	0	0	0
ATAGTATCAATAGTATAAAG	AGAP010122	0	0	0
TTTCTTTAACTGGACTAATC	AGAP010133	0	0	0
TTTGTACCGGAGCTATCGAA	AGAP010133	0	0	0
TTCAAGAAGAAGGTTAAAAA	AGAP010135	0	0	0
AGAAATGATATACTGGATTA	AGAP010144	0	0	0
TAATTTCCCGAACTCCATAT	AGAP010150	0	0	0
GGAAGGATGCTATGGCCGGG	AGAP010159	0	0	0
TTGATTTGTGTAATGATAAG	AGAP010160	0	0	0
TAATGATTTATACACAGCAG	AGAP010176	0	0	0
GAAAACGGAAAGTTTCGATG	AGAP010177	0	0	0
AATATGGGCCAAAAAATCAG	AGAP010197	0	0	0
AAGATAAAGCAGAATATTAT	AGAP010211	0	0	0
CCGGCTACTTGATATGAAAA	AGAP010212	0	0	0
CTGAGTAATTATTTCTTCGT	AGAP010212	0	0	0
ATATCTAAACAAAGCTACTT	AGAP010218	0	0	0
GTATATGTGCCAAATCAATA	AGAP010221	0	0	0
TCTGTTTATCAACTATCGTA	AGAP010225	0	0	0
ATAATGCAAAATCTTTGGTA	AGAP010231	0	0	0
AAAATTATACAGGAAGAGAT	AGAP010232	0	0	0
ATGATCAGGTGTATCTAAAA	AGAP010232	0	0	0
TCTCTAACGAATGATAATGT	AGAP010234	0	0	0
TCGATCCAAAATAACTCAGG	AGAP010240	0	0	0
CCTATAAACTCAAATCCCCA	AGAP010244	0	0	0
ATTATACATCAGAGCAAATT	AGAP010248	0	0	0
AATTAGATACACCTATGGAA	AGAP010250	0	0	0
AATAAACCGGAAGTACGAGG	AGAP010251	0	0	0
AGGCAAATCTTTGGATTCAG	AGAP010268	0	0	0
ATTGCTGGAAAAGAAAATTG	AGAP010268	0	0	0
TGTTATGAATACATGGAAGT	AGAP010269	0	0	0
ATACAAAAGTAGATATTCAT	AGAP010273	0	0	0
GCGAGGAACAAGATATAATC	AGAP010273	0	0	0
AGGATTTAGAAATTACAGTA	AGAP010279	0	0	0
AGCTGAAGGAAAAATTTAAG	AGAP010280	0	0	0
AATTCCAAAGAGAACTGAAT	AGAP010283	0	0	0
CCCTTTAATGAAATTGTGAG	AGAP010283	0	0	0
TGAAAGTATAAAAAAGTTAT	AGAP010286	0	0	0
AAATCATAGCAAGTATTTCT	AGAP010289	0	0	0
ACTATCAGCAATAACCTGCC	AGAP010290	0	0	0
TCAAACAAGGGTTTAACGGG	AGAP010290	0	0	0
ATTGCTAATTACCCCTGAAA	AGAP010293	0	0	0
TTACCAAAAATCATTAATGG	AGAP010293	0	0	0
TAATCTAGTGATATATACCT	AGAP010294	0	0	0
AGAAAATGAAGAGAAACTGG	AGAP010297	0	0	0
GGAAAAAGTTGTGAAACTTG	AGAP010297	0	0	0
AATTAAGATACGAACTAAGA	AGAP010298	0	0	0
ACACTAATGATAATATTGAT	AGAP010302	0	0	0
CAACAAAAATGTATGCAATC	AGAP010304	0	0	0
GCAATAGATATATTACTTCA	AGAP010304	0	0	0
TTGGTACTTTCAAATAAAAT	AGAP010306	0	0	0
TATCTTTAAATACTTCTACG	AGAP010308	0	0	0
AAAATGTATTCAGATAAACG	AGAP010309	0	0	0
GTTGTCACATAAATAAAGGG	AGAP010310	0	0	0
AAATACTTCTATTTGTCCCG	AGAP010314	0	0	0
ATAATAAATTACGAGCAGAA	AGAP010314	0	0	0
CAAAGATTATAAGCAGGAAG	AGAP010322	0	0	0
CGAATCTAGAAAGCTAGGTG	AGAP010327	0	0	0
TTCAACTTTAGGTTCATCTA	AGAP010332	0	0	0
CTTATTGAACATCTATAAAG	AGAP010334	0	0	0
GGAACAACAAATGTCAGTAA	AGAP010335	0	0	0
GTTATCAAGGAAAGATTTAC	AGAP010336	0	0	0
ACAAAAAGAGATTTGGTATT	AGAP010338	0	0	0
CTGCGAAAGCGAAAAAAGCA	AGAP010339	0	0	0
TTAGAGAAAAAGATAGATCA	AGAP010339	0	0	0
TGTAATATGAAGTTCTCCAA	AGAP010340	0	0	0
TTTCACAATTACAACATTAG	AGAP010342	0	0	0
GCTTACATATTAATTTGGAA	AGAP010343	0	0	0
GGATAGCAAAACCTCTAGTA	AGAP010343	0	0	0
ATTCCAAAGGAAACCTGTCA	AGAP010346	0	0	0
GAAGTGAAGAAAATGAAGAA	AGAP010349	0	0	0
TGAAAAAGTGTTGTTCAACC	AGAP010350	0	0	0
AATTACAGGATGTTTACAGG	AGAP010355	0	0	0
AATTCAATGAAACTAAGAGA	AGAP010362	0	0	0
TATCAGATAACCGTAGAAAT	AGAP010370	0	0	0
CCACTGAAAAAATTCTTGGA	AGAP010376	0	0	0
AAGCTAAAGGATGATTCCGG	AGAP010379	0	0	0
GTTATTTGATCTGTCTACAA	AGAP010379	0	0	0
AGAGGAAAAAAAATCAGATT	AGAP010382	0	0	0
GTGGTTATTAAACTGGAGGG	AGAP010382	0	0	0
TTTGAAGGATAAGCCCCAAA	AGAP010398	0	0	0
AAATAGTAAACCTTGTAATC	AGAP010404	0	0	0
CGGAAAAATCACAAGAATGG	AGAP010405	0	0	0
GATAAAAGGGAAGCGTAATG	AGAP010407	0	0	0
ATCGGTGAAAAGGTAAAACC	AGAP010408	0	3	0
GGAGGACTCCCAGTATTTCC	AGAP010410	0	0	0
GAAAATTTGCAGCTAAAGAT	AGAP010415	0	0	0
AACAAAATGGACATTCACAA	AGAP010422	0	0	0
TATGTCAGACATACAGGAAT	AGAP010435	0	0	0
TGACTCGAAATTATTTAGAT	AGAP010451	0	0	0
TAAAAAAACTCAATACGAAG	AGAP010454	0	0	0
ACAAAAAAGGTATTCTTTAG	AGAP010457	0	0	0
GATTTGAAATCACTATGCGG	AGAP010466	0	0	0
TCATTTATGAATACGCCGTC	AGAP010467	0	0	0
TGTAGAAAAAACATGCGATT	AGAP010467	0	0	0
GAAAAAAAGTTGTTACACTT	AGAP010468	0	0	0
TCGGGCAAAAATGTATTAGA	AGAP010468	0	0	0
TTTGGAACGATACTATAAAA	AGAP010468	0	0	0
ATGTCGCATAACAAATTAAT	AGAP010470	0	0	0
TAATACAGATAACTTTGGTA	AGAP010475	0	0	0
ATTTCCCAAGTGGCAATCAG	AGAP010478	0	0	0
TATTATGTTAGAACAGCCTA	AGAP010484	0	0	0
TCATTTAAAGGCAATATATT	AGAP010484	0	0	0
TCGAATAGATATTCATTTAA	AGAP010484	0	0	0
GTTCTAATGCATTGCTTGAA	AGAP010485	0	0	0
TAGAAGATAGATGAGTCTAT	AGAP010487	0	0	0
AATCAAAATATGCTAGATGT	AGAP010488	0	0	0
ATTAATGAACACATAGAAGA	AGAP010501	0	0	0
ATAAAATAGTTGAGATCATA	AGAP010507	0	0	0
AAGCTAAAGGTCCTGCTGGA	AGAP010514	0	0	0
ATTAAACACCCGGAACAGCT	AGAP010518	0	0	0
GCAATTTCCCGCGAGTTGAA	AGAP010519	0	0	0
AAAGTCGAGCATGAAACAGG	AGAP010536	0	0	0
TCTACCAATTTAATAAAAGT	AGAP010554	0	0	0
GGCAGCTAAGAAGTTTAAAT	AGAP010558	0	0	0
TGATAGCTGCGGGCTAAATG	AGAP010559	0	0	0
AAGGAAAAAGTTGTACGGGG	AGAP010577	0	0	0
AAGCCGGAGTATCAATTCCA	AGAP010596	0	0	0
ATAGGAGTGTATATACTGAT	AGAP010598	0	0	0
TACAACCAGTAAGCGCAAAG	AGAP010601	0	0	0
ATTATTACCGATGTTATAAA	AGAP010616	0	0	0
GAATGAAACTAAACAAACTA	AGAP010616	0	0	0
GAACAAATGCCAATCTCCCA	AGAP010619	0	0	0
CTTTCGGAAAATAATAGGAT	AGAP010635	0	0	0
AGTTTGACTCATCTCAACTT	AGAP010636	0	0	0
ATATTGCAGATTGTCAGGAG	AGAP010661	0	0	0
ATTATAATGATAACGAGTGT	AGAP010662	0	0	0
ATGTTAAAATAAGTCAAGCT	AGAP010669	0	0	0
ACGCAAAAGCAAAAGAAAAT	AGAP010684	0	0	0
GGAAATAGAGTTCACCTATA	AGAP010684	0	0	0
GAAGGTAGATTTGTTTGGAT	AGAP010708	0	0	0
CAGATTGAACACATTAAGCG	AGAP010764	0	0	0
AATCCACTATAAAAGAGGAT	AGAP010772	0	0	0
GTAGAACTGAAAGACTTTGA	AGAP010775	0	0	0
CGCACTGGATTAATATTGTT	AGAP010803	0	0	0
GGAAACAATAGGAAATTTAA	AGAP010809	0	0	0
TTATTCAAATCCAAGCAAGT	AGAP010813	0	0	0
ATTGATAAAAAGGCCGATAA	AGAP010814	0	0	0
GAAGTATATCCGGACCAACC	AGAP010818	0	173	0
TAAAAATTCCCGGTAGAGCA	AGAP010827	0	0	0
AATTATGAACAGCAAAATTA	AGAP010832	0	0	0
CGAATTGAATAGTGTTTCTG	AGAP010832	0	0	0
GTTATGTAAAATGTTCCCAC	AGAP010842	0	0	0
ACGTTCAAGATATTAATAAT	AGAP010875	0	0	0
ACTGGCGCGGAGCATTCAGG	AGAP010887	0	0	0
CAGCAGAATCCGGGTAATGG	AGAP010891	0	0	0
TATTAGCAGCACCCCAGGAA	AGAP010899	0	0	0
GAGCAGCTGGAAATAAATCA	AGAP010924	0	0	0
TTACTTTCGAAAATAAGAAC	AGAP010931	0	0	0
TGGCAGAAAAAGTTACAATC	AGAP010941	0	0	0
CCGGGGCTGTACAAGTTCTG	AGAP010994	0	0	0
ATTATATCTATTGACTGGAG	AGAP011000	0	0	0
CTTAATATCACCCTATCCAA	AGAP011008	0	0	0
AAATCTTAGCGAATAAAATG	AGAP011009	0	0	0
TATCTTACTGTACTTTATGA	AGAP011012	0	0	0
ACTGAACAAATCATTTATAC	AGAP011015	0	0	0
TCAAATATGAAGTTATTCTC	AGAP011016	0	0	0
ATTTCGATATCGATATTAAA	AGAP011022	0	0	0
CAGCAGAAAATGACCCGGTA	AGAP011028	0	0	0
TACTTTATGAAAAACCATCT	AGAP011035	0	0	0
GTTGAGCGTCACAAAGGGAA	AGAP011050	0	0	0
CAAAGTAGTCCAGATACTGT	AGAP011062	0	0	0
CAAACCGGCCCCAAAAGTAG	AGAP011091	0	1	0
ATTGACTACTATCTATGGTT	AGAP011094	0	0	0
TAAAATCAACCCGGACAAGG	AGAP011157	0	0	0
AAGCTGGAGGGGCTTATAGA	AGAP011179	0	0	0
TTACAAACAAAAGTACCCGG	AGAP011190	0	0	0
CAATTTAGCCAAAAGCTGCA	AGAP011215	0	88	1
CATTGATGAAATTACCAAAA	AGAP011250	0	0	0
AAAGTGGTACACTATTTACA	AGAP011251	0	0	0
CAAGGATAACATAAAGCTGG	AGAP011251	0	0	0
CATTAGAAACTGGTACAGGA	AGAP011254	0	0	0
AGAACTGCTCATGATCAATT	AGAP011276	0	0	0
GAAGATCTGAAGATCCCGGA	AGAP011284	0	0	0
CAAAAGTTCCAGGAAGAGAT	AGAP011309	0	0	0
CATAACTTCAAGAAGAACAA	AGAP011317	0	0	0
TGCTGATCGAAAAAGCCCGG	AGAP011319	0	0	0
ACTATTCGAAGAATGTGAGT	AGAP011327	0	0	0
GCAAATGAGCCACAAACTAA	AGAP011327	0	0	0
AGTTAAATTTGGGGCAGAAT	AGAP011371	0	0	0
CACCGTCTATAACTACAAAA	AGAP011412	0	0	0
CTTCCAGAGTATCGAATATG	AGAP011414	0	0	0
ATACTTTCGTAGATTTATAA	AGAP011431	0	0	0
GAGATAAAAACGGTACCGCT	AGAP011469	0	0	0
GTTTAAAACACTCTTCCCAA	AGAP011496	0	0	0
CTGCAAAAGATACTGTAAAA	AGAP011502	0	0	0
GATCTGTACCAGGAAAATCG	AGAP011512	0	0	0
TCCCTATCCCCCGTTTCGGG	AGAP011518	0	0	0
CGTCGAAAAAAAAGCGCCCG	AGAP011549	0	0	0
ATATTCGCTCCGACTTGGGA	AGAP011560	0	0	0
ACGCAAAAACAGTGGAAAAA	AGAP011592	0	108	1
CATCACGACTATATGGAGGG	AGAP011627	0	0	0
GAAGCAGGTCATTACGAAGA	AGAP011636	0	0	0
CCGAAAAATTGATTAACCTG	AGAP011654	0	0	0
CAAGATTATTTGAAAAATAT	AGAP011660	0	0	0
GTTTCTAAAACGTTTCTCAG	AGAP011734	0	0	0
TGAATCAAATCCTTCGACTG	AGAP011735	0	0	0
AAAGGGGAGAAAATTCTAAA	AGAP011756	0	0	0
CGATCTGGAAACATTAAAAT	AGAP011774	0	0	0
GGAACACACAGATAACTCTT	AGAP011807	0	0	0
AAAATACCCGGGATACCAAT	AGAP011813	0	0	0
ATGAACGAGCTGTTCATATT	AGAP011817	0	0	0
GCTGAAAAACAACTCCCCGA	AGAP011819	0	0	0
TTTATGTTTCTCTATCAGCT	AGAP011826	0	0	0
TACAAATGGCGAACCGGCGG	AGAP011831	0	0	0
TATGATCAAAATGTTTGTCA	AGAP011836	0	0	0
GAACAAAAAGCAATCGGAAA	AGAP011842	0	0	0
TTCAAAAAAGCATCACACCC	AGAP011868	0	0	0
ATAAAACTGGCGCTTTACAA	AGAP011885	0	0	0
AAAACCATCCTCCCCGGAGG	AGAP011891	0	0	0
AAAAAAAACTGCGTACGCAA	AGAP011901	0	1	0
AGGGGATAATGTTGCGGGGG	AGAP011901	0	0	0
AAAATTATCAGAAATTTAAG	AGAP011923	0	0	0
TTTCTTTGTGTTATCCTGGA	AGAP011949	0	0	0
AAAACGAATCATCCCAACCG	AGAP011950	0	0	0
GTGCTGGAGATACTGAAGAA	AGAP011973	0	0	0
TAAGAAATCCGGCCTCACAC	AGAP012003	0	0	0
TATTAATAACACTAGTACAG	AGAP012011	0	0	0
AAACGAATTTAACCAGTGTG	AGAP012021	0	0	0
TGTTTATAGCCTACAAGGGT	AGAP012037	0	0	0
ACTGTTTGGAAAATCGGGCA	AGAP012046	0	0	0
TTTCTTAATTTCCTCGTAGG	AGAP012056	0	0	0
CTTCTTTAAGACTTTCTTAA	AGAP012065	0	0	0
AAGTGATTGTAGATCAAACA	AGAP012069	0	0	0
TTGTTCAAGGAGTTTAAAAA	AGAP012092	0	0	0
AAATCCACTCATCTTCAAGG	AGAP012143	0	0	0
AGTATCAGGAGCTGTTCCAG	AGAP012177	0	0	0
CGTATTAACCCTGCAACGGA	AGAP012180	0	0	0
AAGAATGAGATAAAGGAGGA	AGAP012184	0	0	0
CGGATATTTCTAATACTGTC	AGAP012212	0	0	0
GAAATCGATAAAGTTGCCAA	AGAP012263	0	0	0
GTAGAGATCATAATACCCAA	AGAP012293	0	0	0
TATATAAAGCCCCGCTCCAG	AGAP012335	0	0	0
TGAAAAGTAGCAAACTCACA	AGAP012349	0	0	0
ACTGCGGAAAAATTTCAGGG	AGAP012407	0	0	0
GAAAGCAAATGAATATGAAA	AGAP012408	0	0	0
ACTTCAAATCGGGGCTTTGG	AGAP012409	0	0	0
GTACTGGACTATCTATACAG	AGAP012415	0	0	0
TGTGTACAAATATAAACGCA	AGAP012420	0	0	0
ATCCTTATGATAATCTTTAA	AGAP012424	0	0	0
TCAATTCTATAATTGTTACA	AGAP012429	0	0	0
TTTCATATTTATTATGTGGT	AGAP012432	0	0	0
ACGTAAAAGGATATAAAGTA	AGAP012433	0	0	0
CCACGAATAAATTTATGATG	AGAP012433	0	0	0
AGTAAACAGCTTGGCTCTGC	AGAP012437	0	0	0
ACTAGTATGAAAACTATTAG	AGAP012439	0	0	0
TCTAAAAATATTGACGTAGG	AGAP012441	0	0	0
AAATCAAGGCTAATAATATT	AGAP012442	0	0	0
AGTTCCTGATTTAGAAATAC	AGAP012450	0	0	0
CAGACAAATATAATCTCAGG	AGAP012451	0	0	0
TCTATACAAAAATTACGCCA	AGAP012453	0	0	0
TTTATCAACCAAACTACTGA	AGAP012453	0	0	0
AAACAAAACAATGAAATATG	AGAP012459	0	0	0
ACGATTGGAACAATATAAAT	AGAP012459	0	0	0
GGACAAAAAATAATCCCTGT	AGAP012461	0	0	0
TCTCATAAAGCAGTGAGTGA	AGAP012466	0	0	0
AAACTGAACAAACTATGGAT	AGAP012469	0	0	0
ATTATTACTGATGTTATAAA	AGAP012469	0	0	0
AAAACGGCCCAAGGAAAAAG	AGAP012485	0	0	0
TTTCTATTCCGCAAACAAAC	AGAP012485	0	0	0
GTTCCATAACTACTAGATGG	AGAP012487	0	0	0
TCTACTAATGTTATATTAAA	AGAP012488	0	0	1
TGTATTATCCAACTTCATAA	AGAP012488	0	0	0
TGTGGTTATGAAATCTATCA	AGAP012493	0	0	0
TGACACATCCAGTTCTATAA	AGAP012495	0	0	0
GGAATCTATATTAGTTAGGC	AGAP012496	0	0	0
CAACAATGGGCAGTATTTAA	AGAP012498	0	0	0
CATGTATTTCTTAGTGCAGC	AGAP012500	0	0	0
ACACCTAGGAAGAGAAATAT	AGAP012506	0	0	0
GATGTACAGATAGTTCACTG	AGAP012507	0	0	0
CAAATTCAACCAATCCTCAA	AGAP012517	0	0	0
TGTGTAAAGTTCATGTATAG	AGAP012518	0	0	0
GCACTTCAAAAAGTTAATGA	AGAP012521	0	0	0
TCGCGACAGTTCTTCTATAA	AGAP012521	0	0	0
TGTTAAACGCCGGGGCAGAA	AGAP012523	0	0	0
TTATGGAGGGGGTTCTAAAT	AGAP012523	0	0	0
AAAAAGCTTTAGCAGGGAGG	AGAP012524	0	0	0
AATACCGAAAGAAAAGTACG	AGAP012564	0	0	0
CCTAACTTTAATCCAAATAG	AGAP012566	0	0	0
TTAGCAGAAATTCTGCAAAC	AGAP012581	0	0	0
GAATAATTATATCAAATTCA	AGAP012582	0	0	0
AATGATCCGGAAGCTTCCTT	AGAP012635	0	0	0
CTCAAATTGTTCAGCCTTTA	AGAP012642	0	0	0
GTAAATATAAGCGCCGGTAT	AGAP012643	0	0	0
AGAATCCTGCAGAAAATGAG	AGAP012644	0	0	0
GAAAAGGATAAGTTGTTTAC	AGAP012653	0	0	0
TCACAAGAACAAACTCTTCA	AGAP012653	0	0	0
AGAATACTTTCGATATTTGC	AGAP012668	0	0	0
ATCCTAATTATAATCGTAAG	AGAP012670	0	0	0
TCATCTCTTCAAATGAGACA	AGAP012672	0	0	0
TGAGTGAAAGAAGTAGGAAA	AGAP012672	0	0	0
AAATTAATCCTGGAACCATA	AGAP012684	0	0	0
ATTCTTCTATATGGACCTCC	AGAP012684	0	0	0
GAACCTAAACGAGTAAATTT	AGAP012684	0	0	0
TGCGCAAGAAGCTGTTGAAG	AGAP012691	0	0	0
TCTGTTATCTAATGTATTTA	AGAP012706	0	0	0
TTGATAGCTATTAGACACAA	AGAP012707	0	0	0
AACAGTTGGAAAAAACAGCC	AGAP012714	0	0	0
CGCAAATCAACTAGCCGTAA	AGAP012715	0	0	0
AGAAAAGTAATAGGACTACG	AGAP012725	0	0	0
ATACTTACTCTCCTACCGAA	AGAP012727	0	0	0
ACCGCCGGAAGCATTACAAA	AGAP012737	0	0	0
GTTCTGGAAACAATAATCTG	AGAP012738	0	0	0
TAAGAATTTAGGAGCAGTTC	AGAP012738	0	0	0
GAATTAAATCTTCCTCATTG	AGAP012753	0	0	0
TAAAATTCTCGATTACAAAC	AGAP012763	0	0	0
CGGAGAAAATCACGATAAAA	AGAP012768	0	0	0
ATTTAACTGAATCGTATTTG	AGAP012773	0	0	0
ATTTGGAGTCCCACAGAAAA	AGAP012793	0	0	0
TTGGATAGAGCGTTAGATTA	AGAP012794	0	0	0
TTTATAGATAGCGATGAGAA	AGAP012803	0	0	0
GATTTCTTCAAATCTTCCAC	AGAP012819	0	0	0
TGAAGTAAAGAGAAAATTAG	AGAP012819	0	0	0
GGGGATTGATACCACACGGG	AGAP012828	0	0	0
TACAGTTTGGAGGAATTATT	AGAP012860	0	0	0
GAATTTCCTGTAAATAAGGC	AGAP012872	0	0	0
ATTATCGTAGATACTTACGG	AGAP012874	0	0	0
ATTGCCAGAGAAGTAATTAA	AGAP012874	0	0	0
GCATCGGGAGGATTTAAAGG	AGAP012915	0	0	0
AGAGAATAAAATCGTCTACA	AGAP012917	0	0	0
GGTAATCCAAAACTACTTTC	AGAP012995	0	0	0
AAGTGACAACCTAGAAGCTT	AGAP012998	0	0	0
CGTAGAAATAATCACCAGTC	AGAP012999	0	0	0
TGACAAAGACGCAGTGATAA	AGAP013011	0	0	0
TACAGGGATTAAGTATCAAT	AGAP013016	0	0	0
GCAAACAAAGCTGTAGATGT	AGAP013032	0	0	0
AAGATAATGACAATACGCTG	AGAP013066	0	0	0
AATAGAACCTACAACGGGAT	AGAP013086	0	0	0
CGCGTAGAAATCCTCCAGCG	AGAP013097	0	0	0
CTATATATATAGCTAGGTAC	AGAP013110	0	0	0
ATTGTTGAACAACTGTTTCA	AGAP013123	0	0	0
GGATAAAATATTTGACCAGA	AGAP013126	0	0	0
AAGAACAACAAATCCACTAC	AGAP013142	0	0	0
ACAATTCAGTAAACTAATTT	AGAP013143	0	0	0
GTCTACAAAAAAATCTTCTC	AGAP013143	0	0	0
TTTCGAAAATTACACATTGG	AGAP013143	0	0	0
CAAAGAGCAGAGCTACAAAG	AGAP013209	0	0	0
ACGATAAAGTTAGCACCGGG	AGAP013216	0	0	0
TGGAGATAGATAATAAATAT	AGAP013223	0	0	0
AAATAAGGCTATTGCTCAAA	AGAP013238	0	0	0
GTTGAAAGTGTTTATACGCG	AGAP013239	0	0	0
AAAGACTACCTCAACTACAA	AGAP013250	0	0	0
CAGCATTTCAGATTGAAGAA	AGAP013256	0	0	0
GATAAAAATGATCTCGGACT	AGAP013280	0	0	0
TTTGCAAACCTTAAACTACA	AGAP013285	0	0	0
GTAGAATTTGTTATACTTTC	AGAP013286	0	0	0
CGACTATGAGCAATGATAGG	AGAP013302	0	0	0
TAATTTGAACAACTGATGCA	AGAP013302	0	0	0
ACCGGGTTTCATAAGCAGTA	AGAP013305	0	0	0
GCTGGAATAACCGTAAAGTG	AGAP013305	0	0	0
ATTTCTAATATAGTACTGCT	AGAP013314	0	0	0
AGGAAGCTTGCGAATATATA	AGAP013316	0	0	0
ATTAAAAAGTGGTACACGTT	AGAP013322	0	0	0
GGAACTGTATCATTAAAAAG	AGAP013322	0	0	0
TTATAAATTTGTAGTGTAAC	AGAP013322	0	0	0
AAAGGAAAATTCATGTTCAG	AGAP013341	0	0	0
TAGAAGGATTAGTTAGAAAA	AGAP013346	0	0	0
GGGCACTAACAGATTGGCGG	AGAP013347	0	0	0
GGAGATTGAAATTTACGCCA	AGAP013349	0	0	0
GAGAAAATTTACTAGCGTCT	AGAP013350	0	0	0
GGCGGAAAGGAAAGTTAATT	AGAP013351	0	0	0
AGGATCAGAAAAATTTCACA	AGAP013353	0	0	0
AGGATTATTAAATAATATTT	AGAP013367	0	0	0
AGAAACAACAACCGCCAAGA	AGAP013394	0	0	0
TTCTTGAAGAAAGTTTCCAA	AGAP013423	0	0	0
GAAGAGATCTCGAAAGATGT	AGAP013428	0	0	0
TGATATTGTTTGTTCAGGAA	AGAP013444	0	0	0
TTATTACTGTTGGCCAAGGG	AGAP013455	0	0	0
GAGCTGGAGGAAGAACTGAA	AGAP013482	0	0	0
CTAAAAAGGAAAGAGGAAAA	AGAP013510	0	0	0
GGTATTTCACGTCCCCAAGG	AGAP013607	0	0	0
GGTTTAGCAAATTTCAGGCT	AGAP013651	0	0	0
TATCAGGTTTAGCAAATTTC	AGAP013651	0	0	0
TAATGAGTAAGGAAAATTAC	AGAP013675	0	0	0
TATCACAAATAGGTAGGTCG	AGAP013732	0	0	0
TCTTTCTACAGAGCGGTGGA	AGAP013746	0	0	0
GATAACTGTATCGTGGAGGA	AGAP013747	0	0	0
TGTATGGGGAAAACAAACCG	AGAP013757	0	0	0
GAAGTTTATCATACAAGATT	AGAP013775	0	0	0
ATTTACAGGAATATATAGAG	AGAP027981	0	0	0
TTTCTATTGGAGATTATAGT	AGAP027982	0	0	0
ATTTATAGTCCGGCTTTCCA	AGAP027985	0	0	0
TGAAGATGAAAAGAAACCAG	AGAP027993	0	0	0
TAGTAACAGGAATCCTTATA	AGAP027999	0	0	0
AAAGAACCCGAGCTGCAGGG	AGAP028002	0	0	0
GATCTAAAACAGCAAGGCTA	AGAP028024	0	0	0
CGAAAGATTCAGCTCAAGAA	AGAP028028	0	0	0
ATGGAATATCATACAAATTA	AGAP028032	0	0	0
ATATGATAAACACTACGCTT	AGAP028063	0	0	0
TGACCAAAAATTGTTGTTAA	AGAP028075	0	0	0
AAAGTCTGATACCTGCAAGG	AGAP028090	0	0	0
CCAGCGTTCGATTATACTTA	AGAP028092	0	0	0
TACTTGGTGTGTATCTGGTA	AGAP028101	0	0	0
AAAAGAAAATACGCAGGAGA	AGAP028107	0	0	0
GAAATTGGTCCTATAACCAA	AGAP028122	0	0	0
GCATACACTCATCTACAAAC	AGAP028122	0	6	0
TAAGAAATATAGATGCATTA	AGAP028122	0	0	0
CGTGGACAAACCCTATCCGG	AGAP028124	0	0	0
GTGATAAATCCGATTATCCA	AGAP028130	0	0	0
AGAAATCATTGAATGCCCGG	AGAP028162	0	0	0
GCAGAAAAATAATCGTCTCC	AGAP028162	0	0	0
TTTATTTAATCTACGTCTGG	AGAP028167	0	0	0
GTAATTTCCCAATAGATAGT	AGAP028168	0	0	0
GTTATCTATAAACTCGCACA	AGAP028172	0	0	0
AAATTCGGAAGAATATTCGA	AGAP028182	0	0	0
TATAAAAAAAATCTTAAAGT	AGAP028182	0	0	0
ATACTATGCAACATAAAGAA	AGAP028183	0	0	0
AATTACTATTACTCATTGTA	AGAP028188	0	0	0
GTATCAAAGGATATTCTTTG	AGAP028195	0	0	0
TTATACAAGAAACGATTGCA	AGAP028209	0	0	0
TGAAGCAGTACCTTACCAGG	AGAP028218	0	0	0
GAGGACAAATATGCCAAAAA	AGAP028223	0	0	0
GATACAGAATATACCAGCAA	AGAP028226	0	0	0
TTTATTGACCTGGCCGAAAA	AGAP028226	0	0	0
ACGAAAAACCCGGAACCGTG	AGAP028228	0	0	0
AAAGAATTCTTATCAGTTTC	AGAP028271	0	0	0
ATAAAAAGGATTACCTTGAT	AGAP028357	0	0	0
TAAAAAGGATTACCTTGATA	AGAP028357	0	0	0
AGGATTATAACCTTTATAAG	AGAP028359	0	0	0
GATAAGCTAATTAAGCTATT	AGAP028359	0	0	0
GATTATAACCTTTATAAGTG	AGAP028359	0	0	0
GGATTATAACCTTTATAAGT	AGAP028359	0	0	0
GGTTCATACCCCACTTATAA	AGAP028359	0	0	0
ATATTAATTGGATCTTTAGG	AGAP028360	0	0	0
GATAATCCTTCTATAACTTC	AGAP028360	0	0	0
TCTACACTATTACTAAAAAG	AGAP028360	0	0	0
TTAAATTTGTTATCATTAGG	AGAP028360	0	0	0
TTTGGTAAAAATCCTAAAAA	AGAP028360	0	0	0
ATATTAGACTGCAATTCTAA	AGAP028362	0	0	0
ATAAATTGTAAATTTATTTA	AGAP028363	0	0	0
TAAATTGTAAATTTATTTAT	AGAP028363	0	0	0
AAGTTTAATTGTTCTATTAA	AGAP028366	0	0	0
ACTAATGAACTAGAAACAAA	AGAP028366	0	0	0
ATAAATATTAAAATAATTGC	AGAP028366	0	0	0
ATGAAGGAACTGTTCATGAG	AGAP028366	0	22	0
GGTTATCTACATCTAATAAT	AGAP028366	0	0	0
ATAAAATTAACCAATTAATA	AGAP028369	0	0	0
CAATTAATAGGGGCTATTTG	AGAP028369	0	0	0
CACAAATAGCCCCTATTAAT	AGAP028369	0	0	0
ATATAAAACTAAGTCATAAA	AGAP028370	0	0	0
GGTATTAATCAATAAGAAAC	AGAP028370	0	0	0
CTATAATCTACTAAGTGAAA	AGAP028371	0	0	0
GTAACTATTGGATTACGATG	AGAP028371	0	0	0
TTTAAAAGAGGAATTTGGAA	AGAP028371	0	0	0
AAAAAAAATCGTAATGAAAA	AGAP028373	0	0	0
ATTGAAATAATAATTATTGG	AGAP028380	0	0	0
GGATTAACTATATTTATAGC	AGAP028380	0	0	0
TTAAAAAAAATATTGATTTG	AGAP028381	0	0	0
AATATTTCTTATGAACGAAT	AGAP028382	0	0	0
TACACCAGAAATTTGTAGTA	AGAP028382	0	0	0
TATGCTTTAATAATTGCTCA	AGAP028382	0	0	0
TTATTTAAAATATTAACTTT	AGAP028385	0	0	0
TTTATTTAAAATATTAACTT	AGAP028385	0	0	0
AGTAATGTAATTAAATTTGT	AGAP028386	0	0	0
AGTATTAAACCTATTGATAA	AGAP028386	0	0	0
AATAATAAACTTCCAATTAA	AGAP028389	0	0	0
TTAGTAATTTGTGTAATAGT	AGAP028389	0	0	0
TTAAAAATTTAAGTTACCTT	AGAP028391	0	0	0
AGTTTATGGTTAAGTAGAAA	AGAP028393	0	0	0
CTTATAATATATTCTGATGA	AGAP028393	0	0	0
TTGAAATAAAAATTTGAAGG	AGAP028393	0	0	0
AATATTCAACCAGAACCAGA	AGAP028398	0	0	0
CCGAGAAAGTACAACAAAAA	AGAP028422	0	0	0
AATGAAATCTGATTATGAGG	AGAP028432	0	0	0
AGTAGCATTCAAGTCTTGAT	AGAP028432	0	0	0
GATTACAAAAAAATCACAGT	AGAP028432	0	0	0
CTTATAAGTATCATTATTAA	AGAP028434	0	0	0
CTTTACGAAGAAATTTGCAA	AGAP028434	0	0	0
TGGAGAGGAATTAGCTAAAG	AGAP028438	0	0	0
ACCAAAGAGAAAATATTTCG	AGAP028444	0	0	0
AGAAAGAATAAGGAAACTAG	AGAP028444	0	0	0
GCAAAAATACACAAGATGAA	AGAP028444	0	0	0
TTTCAAAAACAATAGGCTGC	AGAP028450	0	0	0
AGGAATTGAAGAAGATAGAA	AGAP028483	0	0	0
AATTGAAAGAAGAATTAGAT	AGAP028490	0	0	0
GAAGCGTTTGAAATTCCCCT	AGAP028498	0	0	0
TTATCAAAAAGCATCCACCG	AGAP028498	0	0	0
AATAATTGTAGAAGTAACGT	AGAP028507	0	0	0
ACCATCAATAAGTCTTAAGT	AGAP028507	0	4	0
AAACAAAACAAAGTGCTAGG	AGAP028508	0	0	0
GAAGGAAAGCAACCCAACGA	AGAP028508	0	0	2
TGTTATTAATTCCTCCGAAA	AGAP028520	0	0	0
CCAAATGCCCGGGAAGATCT	AGAP028529	0	0	0
TAAACTATCCAAACATTCGG	AGAP028537	0	0	0
TGGGCTAGATAAATATAAGA	AGAP028537	0	0	0
GTTAAAACAGCTAAAAAAAC	AGAP028541	0	0	0
CAATAAAACCGAGATCATCA	AGAP028563	0	0	0
AATTGTGTTGAACAAAAAAG	AGAP028564	0	0	0
TGCGAATACGATATAACCCT	AGAP028565	0	0	0
GAAATATCAGTATCACTACA	AGAP028571	0	0	0
TTGATTGCAAATGTTCAGGG	AGAP028572	0	0	0
AGTGTGGAAATAATGGCAAG	AGAP028576	0	0	0
AGTACCTCTAAAATATGAAG	AGAP028578	0	0	0
TGGATATGCGGAGTTAACTG	AGAP028582	0	0	0
GGAGCAAAACCCAGAAATTG	AGAP028587	0	0	0
GAAAGGAGAAGCCTGGACGG	AGAP028599	0	0	0
CCTGTGGAGTATTCTATCGA	AGAP028612	0	0	0
CTTATATGATAGATATAAAC	AGAP028614	0	0	0
TAGATACTTCAGAAAGTGAT	AGAP028618	0	0	0
GAATCGATTAGCTTCCTCGA	AGAP028619	0	0	0
TGAGCAAAACCCCTCCCGCA	AGAP028625	0	0	0
GATGAATCTCATAAGTACAG	AGAP028631	0	0	0
AAGAAACATACCTCTGCTGA	AGAP028634	0	0	0
ACTAATAGTATCACCACGAA	AGAP028634	0	0	0
TCCCTTCATAAAATAAATGA	AGAP028650	0	0	0
CGCAAGAATAATATCCAGTG	AGAP028658	0	0	0
GTTCGGAATATTATTTAACA	AGAP028663	0	0	0
CTACATTAAAAAGTACAAAG	AGAP028672	0	0	0
ATTAAAACGTGCGAATTGTG	AGAP028676	0	0	0
GAATTAAATCTTCCTCATCG	AGAP028683	0	0	0
TTGCAACACAGAACAAAAAG	AGAP028683	0	0	0
ACAGCCGAGTGAAAATTTGC	AGAP028687	0	0	0
ACATTCAAACTTGGATTTCT	AGAP028687	0	0	0
GGCGCGGCATCTTACAAAAC	AGAP028692	0	0	0
GAAGATTACAATTACATTAA	AGAP028699	0	0	0
GTTGAATTTCCCGTTGTCGG	AGAP028704	0	0	0
CATATGAAGAAACCAATCAA	AGAP028712	0	0	0
GAATCGGAAAGTAAGGCGAT	AGAP028712	0	0	0
TATGACATGAAGAAATCTAG	AGAP028712	0	0	0
TAAGACATGAAAATATCCAA	AGAP028715	0	0	0
ATAAAGTAGCGAATAGAGAG	AGAP028716	0	0	0
AAAGTCACTATCTCTTACTA	AGAP028718	0	0	0
ATCAAAAAGTAATTGACCAG	AGAP028718	0	0	0
AACAGTGAGAGTACAATAAA	AGAP028719	0	0	0
TGCAAAATACTCAAAATATA	AGAP028726	0	0	0
GCAAGCAAACATGCTTAAAA	AGAP028731	0	0	0
CAGTTCGGTGGATTATTTAA	AGAP028732	0	0	0
CAACTCAACCATATATCTTT	AGAP028733	0	0	0
AGTAACAGTAACTTCCGGAA	AGAP028746	0	0	0
ATCCAGTAATAAATCAGTGA	AGAP028752	0	0	0
TTCAATATCGAAAGTGTAGC	AGAP028752	0	0	0
GTACAGACAAAGCCTAGAAG	AGAP028756	0	0	0
AGCGAGGTATAGAGTTCCTA	AGAP028758	0	0	0
GTAATAATATGTTTGATTCC	AGAP028762	0	0	0
GGATTAAATTGACTCTAGTA	AGAP028769	0	0	0
TTGCCGCACTACTTTAATCA	AGAP028784	0	0	0
CGCATTCTAATCTTGTGCAG	AGAP028785	0	0	0
ACGAGCTAAACCCTACTAGG	AGAP028863	0	0	0
AATTAAATGCAGAACGCATT	AGAP028865	0	0	0
CGCACCATAGATACCATGAA	AGAP028909	0	0	0
TAAGGGCTAATTGCTTCTGC	AGAP028909	0	0	0
GCTCAACTCATTTCCAATTA	AGAP028962	0	0	0
ATTAATATGCTTAAATTTCG	AGAP028972	0	0	0
GGATTAATAAGCAAACCAAC	AGAP028972	0	0	0
TTTAAAATGAGTATTCCAGA	AGAP028972	0	0	0
AACAGTTACTTGGATAACCG	AGAP028979	0	0	0
CAACACAGAAAAGATAAGCA	AGAP028982	0	0	0
AAAAAAAAATGGCCGAGATA	AGAP028986	0	0	0
ACCCAGAGAAAACCTTATCT	AGAP028986	0	0	0
ATGAATTATCTGGTTAATTC	AGAP028993	0	0	0
TAAATTACCCAATCCCTGCA	AGAP028995	0	0	0
AATGATTAACAGAAATAGTC	AGAP028996	0	0	0
ATGATTAACAGAAATAGTCG	AGAP028996	0	0	0
TAATGATTAACAGAAATAGT	AGAP028996	0	0	0
TGATTAACAGAAATAGTCGG	AGAP028996	0	0	0
GAGGGGGTTCAAATCTCTCT	AGAP029001	0	0	0
ATTCCATGGAAAATTATTCT	AGAP029038	0	0	0
TTTCAAACAGCTGTACCAGG	AGAP029042	0	0	0
ATTATTTAACTGCTGAATCG	AGAP029045	0	0	0
ATCCCCGGGTAGGGGGGGCG	AGAP029047	0	0	0
TTTGTTCATAAAGCGATCCA	AGAP029054	0	0	0
TCGGGGGATTGAATTATAAT	AGAP029059	0	0	0
AATAAAAATAGGATCCCACA	AGAP029065	0	0	0
ATATAACAAAAAGGCTTGTT	AGAP029068	0	0	0
ATGAAATCGCGAGTATTGCC	AGAP029073	0	0	0
AAACATACTCTGCAATTTAT	AGAP029075	0	0	0
TTAGACTGTTTAGATAAATA	AGAP029076	0	0	0
TTCTTCAAGAAAAGTGTAAA	AGAP029082	0	0	0
AAATGATAGGACCTATCCGG	AGAP029085	0	0	0
TTAATTAAACGGTCAGTGGG	AGAP029092	0	0	0
AGCAATAAACAGTCTGGATC	AGAP029100	0	0	0
ATCGATTAGTTATAAAAACT	AGAP029100	0	0	0
CAGGAAAAAAAGATATTCAA	AGAP029111	0	0	0
TATCTAAAAAATCTGATCCC	AGAP029117	0	0	0
GAAGTTACTCCGACCAGGAA	AGAP029126	0	0	0
ATACTAATTCTCATATGTGA	AGAP029134	0	0	0
AATTTCAAAACATTTCCCAA	AGAP029135	0	0	0
GCTTCAATGTATTTATCTCA	AGAP029135	0	0	0
CTAATGCTACAAATATTCTT	AGAP029137	0	0	0
CTATACTATCCACAATGTAA	AGAP029145	0	0	0
TGATTCTTCTTATGAGCTTA	AGAP029145	0	0	0
TAATAATTTCTTTGATAGTT	AGAP029150	0	0	0
GTAGTACTCCGGCTCCGGAG	AGAP029151	0	0	0
TAAAGATCTCCCAACAGTAA	AGAP029158	0	0	0
ACTCTGGAGTATATAATTGT	AGAP029159	0	0	0
TTTCCAAAGGTACTATTTGA	AGAP029162	0	0	0
TATGTGATTATCCCTAAGAT	AGAP029164	0	0	0
GAATCCGTACCAATAGTAGA	AGAP029169	0	0	0
ATATATATTCAACTATTCCA	AGAP029174	0	0	0
GAACAAAATTCTTTGCAACA	AGAP029176	0	0	0
AAAAATTATCTATTTATATC	AGAP029178	0	0	0
TATACTCATCAGACAGAACA	AGAP029178	0	0	0
AATATAATGACCGCTATGTT	AGAP029202	0	0	0
ATGATCATAATATTTCCCAG	AGAP029202	0	0	0
TAGTTCAAAATTATACAATT	AGAP029202	0	0	0
TATCTCATAGTACTTCATAT	AGAP029214	0	0	0
TACACAATATAAAATTTCCA	AGAP029217	0	0	0
AGCGGTTCGAGAAAACATTA	AGAP029222	0	0	0
GAAAAACCAGGTTGTTAACT	AGAP029224	0	0	0
ATTGCATCCCATACCAAGTT	AGAP029225	0	0	0
GCTGTAGAAAAAATCTTTGT	AGAP029225	0	0	0
AAACATAATATACGGATAGT	AGAP029229	0	0	0
CATTTACTGAAAGTTGTTTA	AGAP029232	0	0	0
TGGGGGAAAACACTTCCCGG	AGAP029235	0	0	0
GTTAAAACCCTAGATTACAA	AGAP029242	0	0	0
AATATTCAACCCCTGCGTGG	AGAP029243	0	0	0
ATTTAAAGTATTTGGATAAA	AGAP029261	0	0	0
TTAGTTTCTTGAATACTCCA	AGAP029261	0	0	0
GAAATTAAATTATTTGCAGC	AGAP029264	0	0	0
ATCAAAAAGAAGAACCTTGC	AGAP029270	0	0	0
AAGCAAGAAGAAATGTTCCA	AGAP029278	0	0	0
CTTAATAGAACAATAGTCAG	AGAP029278	0	0	0
TTTGAAAAACATGTCTCGTA	AGAP029278	0	0	0
CGAGATTCTCTATATTGAGC	AGAP029284	0	0	0
TATAGAGAATCTCGTGAAAA	AGAP029284	0	0	0
ATAGCAAATGATAATAATTC	AGAP029304	0	0	0
ATCTCATGGTATGAAAAAAT	AGAP029304	0	0	0
CATGTCTAACAAGAGTGGAA	AGAP029308	0	0	0
GAAAATGGGAAAAGTTCTAG	AGAP029318	0	0	0
AGCAATATGAATACCCTCAA	AGAP029320	0	0	0
AATAAAACTAGGATCCCCCA	AGAP029324	0	0	0
TGTGGAAGTGATGATAAAAG	AGAP029332	0	0	0
AATATTTGACCTGTTGGGTT	AGAP029334	0	0	0
CATGAGAATCAAATAAACTT	AGAP029334	0	0	0
TCGTTTATAATACTGGCTAG	AGAP029334	0	0	0
GAGAACAAAATGATCGAGAG	AGAP029338	0	0	0
TACAAAAACTACATGCAGAT	AGAP029338	0	0	0
GGAAAAGCCAACGACTGAAA	AGAP029342	0	0	0
AAACCAACTCATCCATAAAA	AGAP029343	0	0	0
TAATTTAAATGAACAATGCA	AGAP029343	0	0	0
TCAGTAGTGAAGCTTTCCTT	AGAP029348	0	0	0
ATATTTACCCATCTCAATAG	AGAP029351	0	0	0
GTATATCAGCAGAAACAGGA	AGAP029352	0	0	0
CAAATAGAATCAATACAAAT	AGAP029357	0	0	0
GTTTCACAAATACTTGATAA	AGAP029358	0	0	0
CAGGAAAATCGATACTTACA	AGAP029362	0	0	0
GTGATAATACACAAGATGGA	AGAP029362	0	0	0
GGCGCGTCTGCTTGATTTAA	AGAP029371	0	0	0
TATTATATCCAGTAGCTGAT	AGAP029371	0	0	0
TATCTTCAGTAGTTGCCAAA	AGAP029374	0	0	0
TAAACTTTACACGCGAAGAA	AGAP029381	0	0	0
AAGGAGTATAGTACAAGTAT	AGAP029382	0	0	0
AATATACTCCCGAACAGGAT	AGAP029387	0	0	0
TATATTGGTCGGGTTTGGAA	AGAP029387	0	0	0
TGTTCGGGAGTATATTGGTC	AGAP029387	0	0	0
TAATTCATGTATTTACAGAG	AGAP029406	0	0	0
TAGGAATAACAAAGATTCGG	AGAP029418	0	0	0
GGAAAAATTACAACAGAATG	AGAP029422	0	0	0
TCGAAGAGAGGATTACCAAT	AGAP029425	0	0	0
TGTAAACGTCGAATATTATT	AGAP029425	0	0	0
TAGTTTATTAGCAATCCACT	AGAP029429	0	0	0
GTGAATGATAGAGACTTAAA	AGAP029431	0	0	0
AGTTATTAAAACCTCGTCCA	AGAP029461	0	0	0
AATATGAAGAATCTCGAGGG	AGAP029474	0	0	0
GATCAAGAGCCTGGACATAG	AGAP029492	0	0	0
GTTTATGAAGAAGATCCAGG	AGAP029496	0	0	0
CCTATAAGACTAAGACTCAT	AGAP029506	0	0	0
AGCTCTTTGGAAGTACCGGA	AGAP029513	0	0	0
TTCATTGTACGGATACTCTG	AGAP029514	0	0	0
GAAAAATCTCTGGCTCGAGT	AGAP029526	0	0	0
CAAATTGTAAATGTTAGACC	AGAP029549	0	0	0
GATATCATCAGATTAAACTG	AGAP029563	0	0	0
ACTGAGAAATAGATTCCAAG	AGAP029588	0	0	0
TATATAGTGCGATCCCAGAT	AGAP029589	0	0	0
GAGCTATTGCAAGAAGGCCG	AGAP029608	0	0	0
CGGAATGCTATAATTAAGAA	AGAP029618	0	0	0
TTATTAAAGAATTTGCTGTG	AGAP029618	0	0	0
TCTGATAAGAATAATAATAT	AGAP029637	0	0	0
GGAGACATGAAAACTTTCAT	AGAP029669	0	0	0
GTAATCAGTAAAATATTCAT	AGAP029687	0	0	0
AAGTCTTTATCAAACACTGG	AGAP029697	0	0	0
ATTTAACTGCAACGGCTCTG	AGAP029701	0	0	0
TATTGTCTGGTAGGAATATG	AGAP029711	0	0	0
AATCGATATAGAAACATTGG	AGAP029713	0	0	0
ATTTCTAACCTGGGACAGAG	AGAP029713	0	0	0
AATATCTAGTGCAATTTGAA	AGAP029715	0	0	0
AAATTGCTAGGAAAAGTTCT	AGAP029717	0	0	0
GAAAAGCAGATAGACGCAAA	AGAP029719	0	0	0
AGAGAAACTTGGATCATACA	AGAP029721	0	0	0
CAAGCAAAAAAAGATGAGAC	AGAP029721	0	0	0
GAATGTGAATGCATTTACGA	AGAP029735	0	0	0
ACGAATCCAATCTAGAATTT	AGAP029737	0	0	0
GTTCCAGAGCAAGATAGCGA	AGAP029744	0	0	0
GTTTAGAAAGTGGTTTACAG	AGAP029746	0	0	0
CAAAACCCACTGCATCTATT	AGAP029749	0	0	0
TTATTAAACTACCCCCGCAA	AGAP029750	0	0	0
TGAGGGTGAAAGAAAATTCG	AGAP029768	0	0	0
TTTCTTGAAAACTGCACTAG	AGAP029780	0	0	0
TTAAGAAAGCTAACGAACAG	AGAP029786	0	0	0
AATGGTTTGCCAGTACTAGG	AGAP029787	0	0	0
CATTGGATTGTATTTGAGAT	AGAP029788	0	0	0
TAAAAGAAACAACTACGAAA	AGAP029796	0	0	0
TGGGTTTGTTCGAGAGTCTA	AGAP029797	0	0	0
GAGGAGGGGAGAGATGCCGG	AGAP029805	0	0	0
TAAGGTGGTAGAGAATGAGA	AGAP029820	0	0	0
CATTTCGCAAGAGAGTTCTA	AGAP029826	0	0	0
GAATAACATTCTTAACGAGC	AGAP029830	0	0	0
AGAGTATTTAATGATTCCCT	AGAP029833	0	0	0
AGTAAGAGTTAACATACTAA	AGAP029836	0	0	0
CGCTTTGATAAATACGAGTA	AGAP029838	0	0	0
ATGAAACTAATTCATCAAGG	control_2R_109942	0	0	0
TTTCTGGTATGTTATGTTTA	control_2R_111188	0	0	0
ACTTTCCTCAGATAGAAAAT	control_2R_111421	0	0	0
CGATTTGTATCCTGAAAGAG	control_2R_112307	0	0	0
TTTATAACCTGGTTAAGATA	control_2R_115183	0	0	0
GATATAACATATCTAATTGT	control_2R_119425	0	0	0
TAAAAGATATATCACAGTAC	control_2R_123559	0	0	0
GGGTATTCTATTGCAATAGA	control_2R_131716	0	0	0
CAATTATTATATATACACGC	control_2R_132395	0	0	0
TAGACAATTAATTAGATGAT	control_2R_133006	0	0	0
ATGTAGAGTCATTTGATATA	control_2R_133737	0	0	0
AGTTAATTCTTAACTAGTTA	control_2R_134354	0	0	0
GTTATCTATAAGAGTATCTC	control_2R_135187	0	0	0
ACTAATTTCACTAGAAATTT	control_2R_135291	0	0	0
AGAAATCTACGGATATTTGA	control_2R_138677	0	0	0
AAAATGTTCACCCCTCTGTT	control_2R_143500	0	0	0
ATAACTATAGATTATAGATA	control_2R_151736	0	0	0
GGGAAATAGTATGGGTGATA	control_3L_108535	0	0	0
AGATATTACTCTATATTGAG	control_3L_344099	0	0	0
GTACTTCCTGAGAGAAAAGG	control_3L_488548	0	0	0
TTAACAAGCTAAGACTATTA	control_3L_718232	0	0	0
AAATTAGTCAAAAAATAGTC	control_3L_728552	0	0	0
AAATAACAGTAGAGCAATAA	control_3R_384454	0	0	0
TTGAATTGAAAGTTCTCTAG	control_3R_386833	0	0	0
CCATGAAAAGAGTTTATTCG	control_3R_388694	0	6	0
TTAAAGGATTTATTCTAAGA	control_3R_396406	0	0	0
GAGGCTATATAGGATGAGAA	control_3R_440346	0	0	0
TAGCAGTTCCTAGCGAAAAG	control_X_588087	0	0	0
AGAGGGGGTCCTACGTGGAA	control_X_68115	0	0	0
CTGGGCTACTCCAGTAAGGA	scrambled48	0	10	0
GCAATAGGGTTACCCTATGA	scrambled56	0	0	0
CGGCAAAAGCGCTATGGCAG	AGAP000096	1	0	0
CGCTGGGAGCCAAAAGAGTA	AGAP000138	1	0	0
CAATTCTTCCGGGAGATACT	AGAP000367	1	0	0
GGAAACGACCAAGGAGAAGA	AGAP000491	1	12	0
CGGCTTCTGGAGGCGCTACC	AGAP000639	1	0	0
CGGGGGGGCGGAGGCCATCG	AGAP000639	1	35	0
GAAACATATCAGATGGTGAA	AGAP000650	1	0	0
GTAGCAAGAAGTATCAGGAG	AGAP000679	1	0	0
GATGTGTGCCGCAATCGGGG	AGAP000771	1	0	0
AAAACAATCTATTGAACATA	AGAP000782	1	14	0
ACACACCAACAGTGATAAAG	AGAP000880	1	0	0
AGACGCATCCACATTTAATA	AGAP000887	1	0	0
ACAGAACTGCGAAAGTACAA	AGAP001042	1	37	0
CTTATCAAAAATATGTGGAG	AGAP001052	1	0	0
GACTGTTTCACGTTAGTATT	AGAP001096	1	0	0
GCAGAAAGCAGTATTCATCA	AGAP001096	1	0	0
AGTGGGCATAGAGGTATATA	AGAP001102	1	0	0
TTCAAAGAGATGCTCTGGAA	AGAP001104	1	0	0
AGACACAGCACTATCCAGAG	AGAP001144	1	5	0
TGGCAAACTCAGCCAGATAA	AGAP001151	1	0	0
ATTTATGGAAACATCTGCGA	AGAP001211	1	0	1
GGTAAACAGCGAACATAGAG	AGAP001227	1	0	0
TGGTCAAATTCTGCCAGATT	AGAP001333	1	0	0
TTAAGCGCGAAGCTAAAAGA	AGAP001353	1	0	0
TGGATAAATATGCTACGAAC	AGAP001360	1	0	0
AGGATAAAGCACTCCAGAAT	AGAP001376	1	0	0
ATCGTGCCGGAAATAATCTT	AGAP001417	1	0	33
AAAAAGGAGCACACCAAAAA	AGAP001495	1	0	0
GAAAGCTTACAGTATCCGGG	AGAP001536	1	0	0
TTACTACCAGAAATGGATGG	AGAP001584	1	0	0
AGCGTGGTCAAAATCCCCGG	AGAP001591	1	2	1
AAACCTTCGCCAAAATGAAA	AGAP001706	1	0	0
GAAGGATAATATGTACACGC	AGAP001734	1	23	0
GTTCAGATACCATTGCAGGG	AGAP001766	1	0	0
CTGCTAAATAAAATCAAATG	AGAP001810	1	1	0
CAGAAAAGAACGAAACCTCT	AGAP001817	1	141	0
GAGGTTGTAAATCTGCACGG	AGAP002047	1	0	0
AGCACAATAAACTTAAGTGT	AGAP002145	1	0	0
GCTCAGAATCAAGTACAAGT	AGAP002227	1	0	0
TTTAAAGGGCGAACAGGAAA	AGAP002244	1	0	0
CAACAATCTCCAGCGATATT	AGAP002256	1	0	0
ATCCGGAAATCTATCAACTA	AGAP002269	1	0	0
TTTCCGGGGACTTTGCTCGG	AGAP002299	1	10	0
TCGTTTATTCACTACTACAA	AGAP002388	1	2	0
CTTATACTTCCAGTCCAGCG	AGAP002416	1	0	0
GGTTTCGTTCGTATATCCCG	AGAP002425	1	4	0
GCACTCAAACAAAGCTATGA	AGAP002448	1	0	0
AACGGAAAAAGGCTCCAGGG	AGAP002453	1	0	0
AAATCCTCAAAGGTAAGCTC	AGAP002483	1	0	0
GATGAACACCAACATCCGGG	AGAP002520	1	0	2
CCGGTTGGTGAAATAATCGT	AGAP002662	1	0	1
TTCTTCAAACCGAGTTTCTA	AGAP002766	1	5	0
AGCAAAAACTCAATCAGATG	AGAP002864	1	0	0
ATAGTAGAGCAGCCGGAATG	AGAP002883	1	0	0
CCAGCACGGGCGTTTATAAA	AGAP002950	1	0	0
ATAGTCCAGCCAGCAGAGAA	AGAP003125	1	8	0
GAGCGAACAGATCTACAAGG	AGAP003146	1	0	0
CGTCTTAAACACGTCCAGCA	AGAP003238	1	41	0
CTCCACAGTGGAATCCATAC	AGAP003251	1	0	0
TCCGGGTGCTCAGTATCAAA	AGAP003266	1	3	0
CAATTACAAAGCCTTCGTGA	AGAP003286	1	0	0
TACTTGATAAACACTTCCGT	AGAP003302	1	0	0
CGAATTGTTAAAGAAACCAT	AGAP003340	1	0	0
GATTCCGGCCCCATACCGGG	AGAP003368	1	0	0
TTGTATGCATAGGTGTACTG	AGAP003378	1	60	0
GCAGAAAACCAATCCCCGCC	AGAP003459	1	0	0
CTTTCAAAATGACTCATGTT	AGAP003522	1	0	0
GTGAATCAGAACTTTAGTGG	AGAP003523	1	8	0
GACCTCACAAGTATCTTCTA	AGAP003550	1	0	0
GTTGGAAACTCCGTTGATTG	AGAP003554	1	6	0
TCTCGAAACCCCGCCACTGG	AGAP003556	1	0	0
GGTGCAATTTACAAGCAGAA	AGAP003567	1	0	0
AAAAGCGGGACGCTCTGGAG	AGAP003621	1	0	0
AGAACAATTCGCAATCTATA	AGAP003665	1	0	0
GAACGAGTACATAGATTCAT	AGAP003704	1	0	0
AAAACGAAGTCAGAAGCAGA	AGAP003760	1	0	0
GAATATTGAATCTGATCAGA	AGAP003796	1	0	0
CGCAAGTAGGAATTATTAAG	AGAP003820	1	0	0
GAACAGTACCCCGCTCCGGG	AGAP003839	1	12	0
CGTGTCTGATATTCTTCTGA	AGAP003881	1	0	0
ACTAACCGGGGCCGTCGGAG	AGAP003882	1	0	0
GTTGGTAAAAGTTTCACCAG	AGAP003987	1	124	0
GGGATACTGCCGGACAGGAA	AGAP004146	1	1	0
TAGTCGTAATAACTGCCCCA	AGAP004149	1	0	0
GGGGTGGACCAAATCTGCCC	AGAP004188	1	0	0
AACAGTTGGAGGAACAGATT	AGAP004208	1	0	0
GATACAGAACGCCTCAGAGA	AGAP004218	1	0	0
AACGGATGGCAAGAAATAAA	AGAP004220	1	16	0
GTGAAAATCCTCGACCCGAA	AGAP004238	1	0	0
AAGGCAACATATGGGCAAGG	AGAP004319	1	1	0
AGCCTCTCCCAAACCTGGAA	AGAP004348	1	1	0
CAGCAAAATAAAGTCATCGA	AGAP004355	1	0	0
TCTGATCATCAAGAAGCCGG	AGAP004422	1	0	0
ATGAGCTCTAAAACGTCTGT	AGAP004442	1	0	1
AAACGAAAACTATCCGACAG	AGAP004447	1	0	0
TTGAAATAGCCGAAAATATA	AGAP004470	1	0	0
GTTTGGTGAAAAGTACATTT	AGAP004515	1	0	0
GAAACTGTTCGAATGGTTTA	AGAP004550	1	0	0
CGGTCGGAATATAGTATCAG	AGAP004557	1	0	0
TTAAACGGGAAAGAGCTATT	AGAP004592	1	0	0
CTCGGAATGAAGTTTCGTAT	AGAP004603	1	0	0
GCAGCTATAACAATTGCCAG	AGAP004636	1	0	0
TTTGAACAGACCGGATTCTA	AGAP004661	1	0	0
GTGCTCGATTAAATCTTGAA	AGAP004665	1	0	0
ATGTTTGAAACTGTTGAAGG	AGAP004743	1	0	0
GAACCTATTGACATTAACAA	AGAP004744	1	0	0
GTAGTTGGGTAAGTATTTCA	AGAP004752	1	0	0
TCTGATTCTTTAGTTGAGGC	AGAP004753	1	5	0
CGTCTAAAACTGATCACAGA	AGAP004784	1	107	0
CCATATGACCAAAATGAACA	AGAP004785	1	0	0
CCATTATGCCAAAATTTGGG	AGAP004792	1	0	0
CGAATTAGGCGGATCATGAA	AGAP004795	1	0	0
GATAAACAACTTGGTCGCGA	AGAP004816	1	0	0
TGCTTGCTGATCGTTAGAGG	AGAP004842	1	0	0
TCTGGGCGCCCGTCTTTAAA	AGAP004906	1	15	0
TAGCTACAACCGGCTAACGA	AGAP004913	1	0	0
CATCTCTGGGAAAACGAGCG	AGAP004914	1	0	0
ATTACAATATGAGCCATAAC	AGAP004920	1	0	0
AAAAGAAGCAAAAATCTTGT	AGAP004963	1	0	0
CATTAGATTTGCATCCAGCA	AGAP004970	1	0	0
AGTATCACAAATAACGGAGG	AGAP005058	1	0	0
CAGGCAGAAAAGATTGACGT	AGAP005093	1	5	0
ATGTGGTGCAATTATGTAGA	AGAP005094	1	0	0
GGAAACACCCCAGGAAGAGG	AGAP005139	1	0	0
GCGCGAAGTTAATTACCGGA	AGAP005163	1	0	0
AATTTAACTGTAGTACGGGT	AGAP005196	1	0	0
ACATCTTTGAGTATGAAGAT	AGAP005245	1	0	0
AAAGCCGGCTACCACCGAAA	AGAP005249	1	0	0
TGAGGTAAGAATATTTGCTG	AGAP005261	1	0	0
CAAAGCCCGGCAGCGCAGAA	AGAP005262	1	0	0
CAAAACACACCGGCTGAAGG	AGAP005296	1	0	0
GAAAAGGTAATCGAACGGCT	AGAP005312	1	0	0
CTGTTTGAGAAAGGAAAAGG	AGAP005409	1	0	0
GGGGAAGATGTAGTTCCAGT	AGAP005435	1	0	0
AGAGCTGGCTGTGAATCAAG	AGAP005479	1	0	0
TCATCTACAAATATGGACCA	AGAP005513	1	0	0
GTCCTTAAACAAAACAACCA	AGAP005534	1	0	0
AGTAAAAGTTACGCGGACGG	AGAP005537	1	0	0
TAACTTCTACCAATCTAAGA	AGAP005667	1	0	0
GTTAGTACTCGCGGATAAAG	AGAP005678	1	0	0
AGTTCCGAATTTCCCACCGG	AGAP005684	1	0	0
CCACAAATGCAACATCGAAA	AGAP005684	1	24	0
GGCGCCGGGATACTGATGCG	AGAP005807	1	0	0
GGCCGGATATAACTCTCCCT	AGAP005833	1	0	0
GGGGGAAAGAAAACTGTCTG	AGAP006074	1	0	3
GCAAGAGAAATTTACCAAGT	AGAP006077	1	0	0
CATCACGGACGAAGAAACAG	AGAP006119	1	0	0
GATAAAGTAATGGTTCAGGA	AGAP006234	1	0	0
GCGCATAGACAGCCGCCGGG	AGAP006339	1	0	0
CACCGAGGGGCCGGCAAAAA	AGAP006344	1	0	0
GACAATATAACGTTGAAACT	AGAP006367	1	0	0
ATACCCTTGGAAGCTTTCTG	AGAP006503	1	0	0
TGGCCAAATGATCTTCCTAG	AGAP006578	1	0	0
CAGCTATCTCGAATGTATAA	AGAP006581	1	0	0
GAAGCGCCAGGAGTATAACT	AGAP006615	1	2	0
TATCAAGTGGAGGATCTAAG	AGAP006645	1	0	0
AAAAACTACCGCGACTGGAT	AGAP006720	1	0	0
GAAACGAGTCGAGAAACTTG	AGAP006762	1	0	0
CAGATCCGGGATAGAATCCT	AGAP006766	1	0	0
AGTTTCGAACCAATTTCCAT	AGAP006874	1	23	0
ATTGGAATCTTAGCTTCCAG	AGAP006881	1	0	0
CTCATATTGAAGCTAAACTT	AGAP006881	1	0	0
CTACAAGGGCGATTACAATA	AGAP006915	1	0	0
TAAATTGTTCCCAACCGAGG	AGAP006923	1	0	0
GGAAACATCCATAGTTCAGA	AGAP007003	1	0	0
AGACATTCCTACGTACAGAG	AGAP007072	1	0	0
ATAGAGGATCTCATATGGAA	AGAP007072	1	0	0
GATGCTAAATGCTTTACTTT	AGAP007073	1	0	0
GAGCTAGTGTATAACCGGGG	AGAP007110	1	0	0
TGTTTGGGGGCCGCTACATA	AGAP007145	1	0	0
CAACAAAAGCGTACCGAGAA	AGAP007202	1	0	0
ACAAGTCTCCCCAGAATCCA	AGAP007224	1	0	0
GTACATTCCTCAATCATTGG	AGAP007303	1	0	0
CAATAGCAAAACCTGGTGCC	AGAP007385	1	0	0
TGCCGAAGTAGTACTTCCCG	AGAP007409	1	28	0
ACAATTCTAAACATCAAGGG	AGAP007455	1	0	0
AGTGCAAAATAGTTTAACTT	AGAP007466	1	0	0
TCTCCAAACAGATCAAGGAT	AGAP007597	1	37	0
AGTATCAGATCATTCCGCGG	AGAP007605	1	8	0
CATTTCCAATATACCGCCGG	AGAP007608	1	0	0
TGTACGGAGTTGGGTATACC	AGAP007609	1	0	0
AGACAACCCCCTACCGGAAA	AGAP007649	1	0	0
CGGGGTGCCCGGGTGTACAT	AGAP007662	1	0	0
CAAAAAGGGCCGCCCGAAGG	AGAP007674	1	0	0
TAGTTTGGGTATCCTCTCAA	AGAP007732	1	8	0
AGACAGAAGCGAACGTATTA	AGAP007745	1	0	0
TGATAAAAGTCCCTGCCCCA	AGAP007789	1	0	0
GAAAGTTTAATTCCCTACAC	AGAP007848	1	0	0
TTTCTGAAAGCACTGGAGTA	AGAP007899	1	4	0
ACGGGGGGCCCAATCCGAAG	AGAP007924	1	0	0
TGGCGTTATGAATAACCCGT	AGAP007993	1	0	0
CGGTTAGAGTCAAACAAGGA	AGAP008099	1	0	0
AGCGCCAAAGCGCGGACAAA	AGAP008120	1	4	0
CTCTAAAGCTTTAGTACCAG	AGAP008121	1	0	0
GATAGCAAACTGAACCTGTT	AGAP008155	1	0	0
GATACTGAACAAGAACAGTA	AGAP008158	1	0	9
GCAGAAGGACTACACCGAAG	AGAP008194	1	25	0
GACTAAGAGTAGAAAGTTTA	AGAP008217	1	0	0
GATCTGGCCCCCGTGACGGG	AGAP008252	1	0	0
TCCAAGAAGATTTGGAATTT	AGAP008259	1	0	0
CAAAAGCAAAGATCTCTCCG	AGAP008390	1	0	0
GAATCTAGCCCCGGAAAAGG	AGAP008474	1	0	0
GTAGTCGAGGAACTTTCCCG	AGAP008602	1	0	0
TAGCTGCATCCAGCTCAAAT	AGAP008980	1	0	0
AGAGAAGCGGAAGCTTATGT	AGAP008982	1	0	0
GCGACAAAAGCAGTTGAAAA	AGAP009040	1	0	0
ATCAAAGACGAAGTACTAGA	AGAP009094	1	0	0
TGGAATATGCCACATAAAGG	AGAP009171	1	0	1
TTGAACTCACTAGTACAGTA	AGAP009238	1	0	0
TGATTAGCTTTCTGCTGGGG	AGAP009247	1	3	0
GTATCTGGACAACCCGCGGG	AGAP009292	1	0	0
AAAGTACTACAAGATGAAGG	AGAP009314	1	0	0
CGAGTTCTTTGTCTTAGAGT	AGAP009333	1	0	0
AACAACAAACCCAAGAAATT	AGAP009362	1	0	0
ACAGCGGATTTCATATCCGG	AGAP009373	1	71	0
AATCAGTTAAAAGTTTCCAG	AGAP009568	1	0	0
GGATACAGAGGAGGATACGG	AGAP009635	1	0	0
CTGGTGGATTTGAGAAAACC	AGAP009679	1	0	0
CAAAAATGGCATCACTAAAG	AGAP009789	1	0	0
GGCCAAATCGGAGGGCTTTG	AGAP009861	1	0	0
ATGATATAGCTGGTGTATAG	AGAP009947	1	11	0
CTCCGGAAGAAATTTCCAGC	AGAP009969	1	0	0
AGTAACATTCTCATTTACGG	AGAP010015	1	0	0
GCGGAAAAACTGTACACCCA	AGAP010028	1	0	0
AATTCTTGGACATTCTACGG	AGAP010032	1	0	0
TTAACTCCCGGTATATTTGA	AGAP010183	1	16	0
CTACAATAGAGCATTTGATG	AGAP010213	1	0	0
ATTGATACGGTTCATTGGAG	AGAP010215	1	0	1
ATTATCCAGTTGGTAGATGA	AGAP010233	1	1	0
ATTCCCCAGAGTATGGGTAT	AGAP010241	1	0	0
ATGAAATAGTGCATGCCTTT	AGAP010246	1	1	0
CCAGAAATTTATGAGCGAAT	AGAP010277	1	0	0
AAGCTGGATTCAACTGACCA	AGAP010278	1	0	0
AAGTCGGAAAATGATTTGGG	AGAP010295	1	0	0
TTTATAAGAATGATGAACCA	AGAP010295	1	0	0
ATTAAATGGAGGGAAACCAA	AGAP010303	1	0	0
ATGCCAAATAATCTACAGAG	AGAP010334	1	0	0
TTTCAGTAGCAAAGCCTCGG	AGAP010417	1	11	0
GGCGAAATTTATGAACGTGG	AGAP010427	1	0	0
TCTTGTCCGGGAATTTCAGG	AGAP010502	1	0	0
CAAACTGGGAATCCCGCCAG	AGAP010515	1	0	0
AGTATTAACGAAGCCATGTT	AGAP010615	1	0	0
GGAGAAAATTTCCGCCAAAA	AGAP010629	1	0	0
ATCCTGGAGGAGATAAAGAA	AGAP010703	1	2	0
TCGGAGCGGAATAGATGTAC	AGAP010870	1	0	0
CTTCGTAAAAACCGCCCCCG	AGAP010917	1	1	0
GCAATCATACAAATGTAGTA	AGAP011014	1	22	0
AGAAAATGACCCGGTATGGT	AGAP011028	1	0	0
GTACAAATTTATGCGAGCAC	AGAP011222	1	0	0
TGATTTGAAATATGGACTAC	AGAP011247	1	0	0
AAATTCTGACAAGTTCTGGA	AGAP011286	1	0	0
AAGCGGGAAAACCTGTTCAA	AGAP011383	1	0	0
GGAAACATACAGATCCGGTC	AGAP011455	1	0	0
ACGAGAAGAAGATTAACCAG	AGAP011573	1	0	0
GAAGGAAATCATCTACCTGG	AGAP011580	1	0	0
GAGAACTATCAGAAGATCAG	AGAP011580	1	0	0
CAACTGAACGGAGTAATAAT	AGAP011717	1	0	0
CGGGAACTTCTGGTTCAGAT	AGAP011745	1	0	0
AAAAAAAGGAAGATCGTCTG	AGAP011770	1	0	0
AGATAAATCGGACTATTCCA	AGAP011884	1	0	0
AAGCTGCTGCGCAGCCAGTA	AGAP011948	1	0	0
TTAGGATTGAGGTTATTTAT	AGAP011980	1	0	0
TGTTTGAAACACTATCGTAA	AGAP012020	1	0	0
AGACAGAGTGCCATGACGAG	AGAP012026	1	34	0
TGCAAAGACCCACATTTAGG	AGAP012122	1	0	0
TTTGCTAAGCCAGTGAAAGC	AGAP012131	1	0	0
TCGCAGAAAATCTTGCTCAG	AGAP012307	1	0	0
GGGTAGATGAAGAGCACCTG	AGAP012365	1	6	0
ACTGTGAAAAATGCTTCTGT	AGAP012406	1	0	0
TCAGCGGTGAATTCTATATT	AGAP012429	1	0	0
GTTCCCGATATATTATGATT	AGAP012434	1	0	1
CGTAAGCAAAATAAGTTCCT	AGAP012442	1	0	0
CAAGGAAAAAAAATTAACAG	AGAP012448	1	0	0
CGATATGTATAAGTCTTATT	AGAP012452	1	0	0
TTCATAGCTCCATACTAATG	AGAP012459	1	2	0
CATCTCAATGAGCCCCTGTA	AGAP012476	1	0	0
ATATGAATTTAGCTACGAAG	AGAP012487	1	3	0
TGTTAACTGCATGAAAAAAG	AGAP012516	1	0	0
TATATTACCTTCATTCACAT	AGAP012519	1	0	0
AACAAAGAATTCCGCAAGAC	AGAP012524	1	0	0
GAAAAAAGAAACAACAAGGA	AGAP012524	1	0	0
AACAAAACTCTTACTGATAC	AGAP012534	1	1	0
AATGAAAAGCCTCCGGAAGT	AGAP012566	1	0	0
TACGGCGCATTAAAACACTC	AGAP012662	1	0	0
ATCGGGGACATTCATTAGAA	AGAP012701	1	0	0
GCATAGTGCTACCTCTACAG	AGAP012725	1	0	0
GGGTTGTGCTGAGTTTCAAA	AGAP012839	1	0	0
TGGTTAATATAGATTGAGTT	AGAP012897	1	0	0
GCCTCTAAAAGAATCGAAAG	AGAP012923	1	0	0
ATACTCACAGTAGTCAAAGG	AGAP012968	1	5	0
AACAAGAGTAAGATTAGCAG	AGAP013027	1	0	0
GCACAATCTCCAGCGCGAGG	AGAP013138	1	11	0
TCGCTAAAGAAAAAGTTGTG	AGAP013230	1	0	0
GAGGGAAAGGGTAGTAAACC	AGAP013256	1	0	0
GGCGAGCAGCGGAATATAAA	AGAP013265	1	0	0
CAGATACAGGTCATAGAAAT	AGAP013288	1	0	2
GCGAAGAACCCAAACAGGAG	AGAP013356	1	24	0
AGAACAAAGACAGCTGAAGA	AGAP013394	1	0	0
AGGAAACAGTCCCAGAAGGA	AGAP013475	1	0	0
CCACAATGCCCGGGCACCAG	AGAP013527	1	0	0
GCTAATTGGAGTATTTCTTG	AGAP013568	1	0	0
TACTTCATACCCATGAATGG	AGAP013659	1	0	0
AAAAGAAAATACGCAGAAGA	AGAP027985	1	0	0
TATATTCAAGATGTCATTAT	AGAP028015	1	0	0
AAAAGAAATGCCACTAGAAG	AGAP028032	1	0	0
TGTGCACTGATAACTAGAAG	AGAP028062	1	0	1
AGCGAGAAATCAAGATGCAA	AGAP028066	1	0	0
CCTTCCAAGCAGAAAAAAGG	AGAP028123	1	6	0
TCTCAACGTCTAGAGAAACG	AGAP028200	1	0	0
ATTATCAGGATGCAAATATG	AGAP028204	1	0	0
ATGAGATAGCCACACCACAG	AGAP028205	1	0	0
ATTTCACAGCCACTTTGAGA	AGAP028241	1	7	1
TGGAAATCAAAAATGAAAAG	AGAP028360	1	0	0
TCTCAAGATATTCGAATAAT	AGAP028380	1	0	0
TTATTCTTCTGTAGCTCATA	AGAP028382	1	0	0
CATCAGGCGGAAATATTAGA	AGAP028387	1	11	0
TTCGATGATAAAGTTAAGGT	AGAP028403	1	0	0
GTTATTGGATATTGCTGATG	AGAP028433	1	0	0
TCCGACTATCTCATAAAAGG	AGAP028433	1	0	0
GGGGCGGGAAATATTTGTTT	AGAP028483	1	0	0
ACGTGAAGAAAACTGCTCAG	AGAP028488	1	0	0
CAGATGTTTATCGATTGGGG	AGAP028520	1	20	0
AAACTGATCTGGTACCAGGA	AGAP028634	1	0	0
CTCGTTTCTCTATCTCGCGG	AGAP028658	1	0	0
TCAAAGCAGCAGAGAGATTT	AGAP028685	1	2	0
CAAACTCCTGTAGTAAGAAT	AGAP028697	1	0	0
ATATTTCCGACCATATCCAA	AGAP028708	1	1	0
AGAGTATTTAATGACTCCCT	AGAP028712	1	0	0
TAGGGAGTCGCTCGTATAAA	AGAP028769	1	0	0
ATAGAGAGTCAAATAGTACG	AGAP028870	1	0	0
GGCGATTGGTTTAACTAATA	AGAP028894	1	5	0
CTGAGTAGCTGCGAGTGAAA	AGAP028970	1	0	0
CAGACTCAAACGGATCTCAG	AGAP029033	1	0	0
CTTCAAAAATTCCGACCACC	AGAP029042	1	17	0
CAAGAGAATTATGTACCCAC	AGAP029065	1	2	0
CGTATCAAGTCAAGTTATAC	AGAP029093	1	0	0
TAAGCCGGAGCTGTGCAAAG	AGAP029097	1	0	0
TATCTCATCTATCCGATCTA	AGAP029106	1	0	0
TCTGGTTGAATCGTTTAAGG	AGAP029134	1	0	0
GACTTTATACCAGCACAACT	AGAP029154	1	0	0
CTGCAAAAATATTTCCGGTA	AGAP029164	1	497	0
CTGAGAAACAAACACTTCAT	AGAP029183	1	1	0
AAAAAGCTGTGGCTAGAGTC	AGAP029191	1	0	0
GGAGTAAAATCCATACGACA	AGAP029200	1	0	0
GTAGCACTCGAATTTCATAT	AGAP029264	1	0	0
AAGCTTGAAAAGCTGTTACT	AGAP029270	1	0	0
GAACAGAGGCCGGAAGATGA	AGAP029340	1	0	0
GCGGACACGCTGGATTATAT	AGAP029346	1	0	0
AATCAAACCTGCAACATATG	AGAP029354	1	0	0
GAAAACAAACCAATTCGCCA	AGAP029354	1	0	0
CAATATACTCCCGAACAGGA	AGAP029387	1	0	0
CGAATTCTTATCACTACTCG	AGAP029446	1	0	0
CGTTCATAAACTGTATTCTG	AGAP029457	1	0	0
ACAACTAAACACTCTTCAGA	AGAP029479	1	0	0
AAGCGCCCGCACCTGGTATA	AGAP029490	1	0	0
TTGGGAGAATCAGTTAGCCG	AGAP029553	1	0	0
AGCTGGAAGAATCTCAACAG	AGAP029594	1	9	0
GGCAATTACCAAGAGCAAAG	AGAP029632	1	0	0
AGGCTAAATTCAATTTGATG	AGAP029669	1	0	0
ACGCCATATGGGTTTATATA	AGAP029712	1	0	0
CAAATCGAAAAAATGCCCAG	AGAP029790	1	0	0
TTGCTGAAGAAACTGGCCAA	AGAP029833	1	0	0
TCTAACACTATCCTGGGGTA	AGAP029838	1	0	0
GAGGGTGTTAAAAGTCAGTA	control_2R_138960	1	0	0
ACATTTAACCAATGCTTCTA	control_3R_440168	1	0	0
ATTCATAGAGAAACAAAGGC	control_X_50642	1	0	0
GGAAGAGTGCCTATCAGAGA	scrambled67	1	0	0
TATTCCGGCCAGGATGCGGG	AGAP000046	2	4	0
GCCAGCCGGGGCCCCGGCTG	AGAP000069	2	0	0
GAAGCTGAACCAGGAGAACA	AGAP000098	2	0	0
CTGCTGTCGAATATGTAGAG	AGAP000158	2	0	0
CTTCATACACCGGGACCCGG	AGAP000457	2	0	0
GCATTCCCGCCCGGGGTCGG	AGAP000533	2	0	0
CTGAAGGAATACCTGAAGAA	AGAP000625	2	0	0
GAACAAATAATAGTTGGTGG	AGAP000658	2	0	0
ACCATGAGATACATTATAGA	AGAP000667	2	0	0
CGGAGATTGGAAGTAGGTAA	AGAP000808	2	0	0
CATCAAAAGCCTGGGCCTGA	AGAP000890	2	0	0
GGATTCTAAAAACTCTTTGG	AGAP000999	2	0	1
CCGCTGCCCCAAATACGGGC	AGAP001035	2	0	0
AAGCCTGATCCAATAAACTA	AGAP001070	2	0	0
GTTGGATTCTCTTGGTCAGG	AGAP001122	2	0	0
TAAAAGTCGATTCTATTGAA	AGAP001158	2	0	0
TCTTGCTATTATTCTAGCGA	AGAP001176	2	0	0
TATTTCAATAATCACATCTG	AGAP001241	2	0	0
ATAATTCCCGGAGTCGGACG	AGAP001242	2	0	0
ATACTCCAGCAGAAGTAAAC	AGAP001401	2	0	0
GAGACGGAGTACAAGATACC	AGAP001415	2	0	0
TACATTGTGAACATTACCAA	AGAP001433	2	0	0
CTTCTGAATTCGCTTGCTGT	AGAP001654	2	0	0
CCGGAGGTACAAAATCAACA	AGAP001766	2	47	0
GGCCGGATATGAGCGGCCCG	AGAP001769	2	0	0
GCGCTGATTGAAAATTTCAA	AGAP001887	2	0	0
TAATCTTTCCTAGCTCCCGG	AGAP002074	2	10	0
GCAAGCAAGAGTTTATCGAA	AGAP002202	2	6	0
TCAAAGCTGGAAAAGCCGCC	AGAP002262	2	3	0
AAACCAGGCCAAGATCTGGA	AGAP002277	2	0	0
AAACGGACAGCAGTAGTCTA	AGAP002354	2	0	0
GATTATGTAAGCGACAGCAG	AGAP002407	2	0	0
TAACGGAAGCTTGATTTATG	AGAP002436	2	1	0
TGGAGCGCGAGGAGCTGTTA	AGAP002454	2	0	0
AAAGCGGGAAGAGTCGTCGA	AGAP002461	2	0	0
AACAAACCACCGAAGATCCA	AGAP002478	2	0	0
GAACGAAGCCGAATACCTCG	AGAP002705	2	0	0
GCAGTTCTCAAGGTCAAAGG	AGAP002801	2	0	0
GATTTCGCGCTAGAAAAGAT	AGAP003019	2	0	0
GGTTTCATCAAACTCTATGA	AGAP003034	2	0	0
GCATTCATGAAAGACTTCAA	AGAP003178	2	0	0
GGATGGGTCTTTGAAACAGG	AGAP003224	2	0	0
GCAGTTAATACGGAGAAGAG	AGAP003238	2	0	0
ACATCTACAAGCTTATTACG	AGAP003239	2	6	0
CATTTATTACAGCCTGACCG	AGAP003255	2	0	0
AGAAAGGCAAGAGTCTCTGG	AGAP003306	2	1	0
GAATTGTTCAATTTGCTCGT	AGAP003307	2	0	0
CTGGAACTGCTGGAACGGTG	AGAP003308	2	3	0
AGAAAGGAGAGATCGTTCGA	AGAP003360	2	0	0
AGTTTGGTCCAGGTCGAAGA	AGAP003364	2	10	0
GGGTTTGTTCCAGCAAATAT	AGAP003401	2	0	0
ACGGAGAAGCCTCATCAATT	AGAP003410	2	0	0
GGAAAAACACTCGAAAGATG	AGAP003447	2	0	11
ATTCATATTCGCGCTTACCA	AGAP003549	2	0	0
ACAATGAATGTTCTCCAGTT	AGAP003565	2	0	0
CCGGATCCGGCAGAATTTAT	AGAP003568	2	7	0
CTGCTCAAACCCGTTACGGA	AGAP003605	2	0	1
ACACGGTATCCAGATATGGG	AGAP003616	2	39	0
GAGTTCAATTACGTCTCGAA	AGAP003642	2	0	0
GGGAAACTGGTAGTACGGAT	AGAP003808	2	0	0
ACAGCAAGGAAATCTTTCAA	AGAP003837	2	2354	0
AGAGGTGAAGAAGCAAGTTG	AGAP003838	2	0	5
AGCGTTTCCCAAGTTTACCA	AGAP003855	2	17	0
GGATGAAATCAAGGTAGAGG	AGAP003867	2	3	0
CGGTATGGAAATATCACCCG	AGAP004106	2	21	0
CAGTTTACAAAACTATTGAC	AGAP004113	2	0	0
ACATGAAAGTATTCATCCAG	AGAP004120	2	3	0
CGGGCCGACGGGCCCTTTAC	AGAP004136	2	0	0
CGTAAGTGGCGAGAAGTTTG	AGAP004152	2	0	0
CAAAACAAAGGCGTCAGCGA	AGAP004245	2	0	0
GGTGAGGATATAATGAATAG	AGAP004269	2	0	0
TTGGAAGTGTGTAACAGATG	AGAP004431	2	0	0
CCAGCGTAATAGATAAAATA	AGAP004435	2	0	0
CAAGAGAACATATCCAACAG	AGAP004444	2	61	0
AAAGCACTACAAAAAAGAGG	AGAP004469	2	9	0
AATCCAAACGAGCTCGAAAA	AGAP004477	2	5	1
GGGCTCGGGAAAAACTCGGA	AGAP004490	2	13	0
AAAGCGCGACCCATATGAGG	AGAP004531	2	0	0
GATCAGCAATGAGTATTTAT	AGAP004586	2	0	0
ATTGATCTGAACATATTCTG	AGAP004615	2	5	0
[truncated: 87,712 more rows]

## Sheet: MLE analysis
Gene ID	sgRNA # used in analysis	Cell KO Replicate 1, beta	Cell KO Replicate 1, Z-score	Cell KO Replicate 2, beta	Cell KO Replicate 2, Z-score	RNAseq1	RNAseq2	RNAseq3	RNAseq4	MAX RNAseq
AGAP007406	7	-3.4134	-36.216	-2.3091	-14.287	3.49217	3.47	3.49481	3.46046	3.49481
AGAP005630	5	-2.5513	-31.088	-1.6314	-13.081	1.60325	1.66096	1.67861	1.64846	1.67861
AGAP008381	5	-1.4117	-19.204	-1.9309	-12.222	0.863917	1.05346	1.04571	1.06483	1.06483
AGAP009271	7	-2.4121	-30.444	-1.762	-11.514	2.32717	2.49459	2.51056	2.5306	2.5306
AGAP012284	5	-1.3282	-17.838	-1.9238	-11.435	3.69793	3.62566	3.64693	3.60898	3.69793
AGAP011340	6	-1.1733	-17.23	-1.9271	-11.429	0.857935	0.97359	0.96895	0.909021	0.97359
AGAP006030	6	-3.2314	-31.167	-2.237	-11.376	1.26031	1.28353	1.33465	1.31618	1.33465
AGAP003742	7	-1.4289	-21.513	-1.9199	-11.236	1.8888	1.99348	2.02657	1.99038	2.02657
AGAP000005	5	-2.2327	-26.139	-1.8961	-11.164	1.00903	1.10072	1.15866	1.05729	1.15866
AGAP012373	6	-1.2674	-18.359	-1.7398	-10.929	1.42504	1.58782	1.5799	1.53542	1.58782
AGAP006614	4	-2.4042	-25.378	-1.7777	-10.813	2.82152	2.8589	2.87304	2.81777	2.87304
AGAP005871	5	-1.989	-25.13	-1.4293	-10.793	1.25792	1.30341	1.28126	1.30125	1.30341
AGAP011328	6	-0.82606	-12.377	-1.4484	-10.749	0.786041	0.833147	0.839478	0.85187	0.85187
AGAP002110	6	-0.85778	-12.778	-1.4784	-10.739	-0.148742	0.0827854	0.045323	0.00432137	0.0827854
AGAP005817	5	-1.1568	-15.381	-1.9069	-10.648	0.820201	0.935003	0.954725	0.800029	0.954725
AGAP008687	5	-1.5512	-20.808	-1.4617	-10.581	1.36003	1.34064	1.33866	1.29026	1.36003
AGAP009431	7	-2.0033	-28.719	-1.2156	-10.534	3.69856	3.6957	3.69479	3.71655	3.71655
AGAP006607	6	-2.1433	-26.659	-2.036	-10.533	2.38491	2.35757	2.37201	2.34284	2.38491
AGAP000529	7	-1.4335	-21.976	-1.2831	-10.472	0.793092	0.833147	0.881385	0.741152	0.881385
AGAP009031	5	-2.5974	-28.165	-1.8997	-10.444	3.38288	3.3522	3.36328	3.36309	3.38288
AGAP008234	6	-1.9802	-25.953	-1.5009	-10.423	1.6192	1.74123	1.74827	1.75289	1.75289
AGAP010693	4	-1.5728	-18.976	-1.7529	-10.369	1.39463	1.42341	1.45652	1.39811	1.45652
AGAP000391	7	-1.0256	-16.284	-1.2485	-10.351	0.863917	1.02572	0.991669	1.02979	1.02979
AGAP000339	6	-1.7359	-23.584	-1.5389	-10.349	1.00043	1.03782	1.15259	1.06856	1.15259
AGAP000651	4	-2.5604	-26.367	-1.9381	-10.314	2.97764	3.02605	3.05239	3.03319	3.05239
AGAP011458	5	-2.2079	-25.296	-2.0803	-10.286	1.47727	1.42504	1.4504	1.4101	1.47727
AGAP004233	6	-1.8898	-25.318	-1.4124	-10.243	0.519828	0.519828	0.580925	0.545307	0.580925
AGAP006818	4	-2.6458	-27.971	-1.495	-10.24	2.1951	2.37605	2.39271	2.38562	2.39271
AGAP000541	6	-2.4144	-27.84	-1.8935	-10.229	3.4961	3.50179	3.51286	3.47121	3.51286
AGAP006797	3	-1.3312	-14.734	-1.6892	-10.122	0.85187	0.924796	0.857935	0.919601	0.924796
AGAP001408	5	-1.893	-23.048	-1.715	-10.091	3.79936	3.79138	3.7943	3.7897	3.79936
AGAP008163	4	-2.2353	-24.654	-1.7392	-10.081	2.7421	2.87807	2.87761	2.88378	2.88378
AGAP009742	4	-1.6887	-19.486	-1.9064	-10.049	2.11398	2.1608	2.17146	2.15171	2.17146
AGAP000118	5	-1.6032	-19.986	-1.7601	-10.04	1.14644	1.1176	1.17348	1.1934	1.1934
AGAP008084	4	-2.23	-23.499	-2.7839	-9.9268	1.46997	1.53542	1.55883	1.56241	1.56241
AGAP003676	5	-0.41738	-5.8538	-1.6581	-9.9266	0.892651	0.92993	0.881385	0.909021	0.92993
AGAP001701	6	-2.052	-24.765	-1.904	-9.9091	2.69171	2.8433	2.82106	2.76486	2.8433
AGAP009694	6	-2.5071	-28.693	-1.3934	-9.8888	1.53415	1.54419	1.61289	1.59229	1.61289
AGAP002127	5	-1.3458	-17.465	-1.9034	-9.8794	0.663701	0.833147	0.725095	0.733197	0.833147
AGAP011744	6	-1.2713	-18.589	-1.2751	-9.8723	0.778874	0.898176	0.869818	0.924796	0.924796
AGAP007546	5	-1.3418	-17.529	-1.5851	-9.8719	1.19618	1.25551	1.25551	1.32858	1.32858
AGAP000934	5	-1.4019	-18.283	-1.2976	-9.8532	0.949878	1.05346	1.07225	1.03383	1.07225
AGAP011190	4	-1.1906	-14.041	-1.8979	-9.8519	2.45775	2.4325	2.44546	2.40656	2.45775
AGAP007244	6	-2.662	-29.276	-1.449	-9.8051	1.52647	1.64943	1.62542	1.57183	1.64943
AGAP000507	5	-1.7009	-20.465	-1.5319	-9.7911	0.463893	0.532754	0.691081	0.673021	0.691081
AGAP007638	6	-0.906	-13.933	-1.0309	-9.7415	1.74515	1.69732	1.72925	1.70165	1.74515
AGAP008637	6	-1.7041	-22.986	-1.3431	-9.7272	1.46553	1.53668	1.58782	1.56949	1.58782
AGAP005410	6	-1.3236	-18.329	-1.6897	-9.6727	2.04926	2.10452	2.10724	2.09205	2.10724
AGAP002306	6	-2.3158	-28.094	-1.3723	-9.672	3.57818	3.56282	3.57307	3.53929	3.57818
AGAP006997	4	-2.4701	-23.591	-2.1319	-9.6632	0.682145	0.592177	0.663701	0.682145	0.682145
AGAP008027	6	-2.3867	-26.829	-1.5912	-9.5725	1.28353	1.39287	1.38757	1.33062	1.39287
AGAP029323	4	-1.8943	-21.13	-1.8187	-9.5643	1.64256	1.57066	1.66941	1.72272	1.72272
AGAP011495	6	-0.555	-8.7012	-1.0412	-9.5443	0.654177	0.748963	0.839478	0.725095	0.839478
AGAP011777	4	-2.3989	-24.558	-1.4252	-9.5376	3.38491	3.31463	3.31538	3.29875	3.38491
AGAP004953	5	-1.8759	-22.363	-1.3977	-9.5066	1.16465	1.25551	1.27669	1.2531	1.27669
AGAP010587	4	-0.45857	-5.9396	-1.4193	-9.5027	0.881385	0.881385	0.887054	0.863917	0.887054
AGAP003644	5	-1.1499	-14.978	-2.0455	-9.48	1.51996	1.62644	1.67861	1.65715	1.67861
AGAP001538	4	-1.1905	-14.244	-2.2058	-9.447	0.869818	0.764176	0.92993	0.771587	0.92993
AGAP007841	7	-0.19858	-3.1458	-1.6531	-9.4359	2.27579	2.35948	2.36663	2.32327	2.36663
AGAP012335	3	-1.0379	-11.244	-2.109	-9.4026	1.47727	1.49707	1.48159	1.41681	1.49707
AGAP002754	4	-1.5338	-18.047	-1.5469	-9.402	3.55105	3.52376	3.53816	3.50595	3.55105
AGAP000997	5	-1.346	-17.401	-1.4673	-9.3974	1.53542	1.57299	1.59006	1.56597	1.59006
AGAP012096	4	-1.2532	-15.502	-1.4276	-9.3949	0.996074	1.10415	1.12418	1.14644	1.14644
AGAP008912	5	-1.2329	-16.248	-1.3876	-9.3784	1.68494	1.74593	1.74671	1.74671	1.74671
AGAP000991	4	-1.7588	-19.737	-1.7508	-9.3648	1.00903	1.00043	1.01326	1.05346	1.05346
AGAP005021	5	-1.1637	-15.313	-1.6102	-9.3261	0.691081	0.682145	0.708421	0.725095	0.725095
AGAP011997	6	-1.4909	-20.427	-1.3066	-9.3132	1.27207	1.29469	1.29469	1.24329	1.29469
AGAP011166	3	-2.5929	-21.961	-2.1901	-9.3088	1.67952	1.74437	1.75519	1.74359	1.75519
AGAP011085	4	-1.7818	-19.016	-1.6609	-9.2978	0.580925	0.613842	0.613842	0.613842	0.613842
AGAP009338	5	-0.82217	-10.948	-1.7364	-9.2916	0.96895	1.08314	1.11093	1.06483	1.11093
AGAP008550	5	-0.70989	-9.6019	-1.9756	-9.2857	0.778874	0.733197	0.691081	0.654177	0.778874
AGAP001565	5	-0.96161	-13.181	-1.3438	-9.2854	0.892651	0.903633	0.96895	0.924796	0.96895
AGAP010592	5	-2.8042	-25.745	-2.3392	-9.2329	3.48892	3.51865	3.5072	3.49475	3.51865
AGAP001903	5	-1.3516	-17.55	-1.3245	-9.2175	2.00221	2.11564	2.12875	2.13991	2.13991
AGAP000617	4	-3.4904	-24.983	-2.0965	-9.2039	1.63859	1.64552	1.59671	1.63558	1.64552
AGAP011886	5	-1.1266	-14.612	-1.5978	-9.1944	1.48728	1.5934	1.59229	1.5799	1.5934
AGAP006624	5	-1.26	-16.831	-1.2735	-9.1561	0.708421	0.764176	0.771587	0.756636	0.771587
AGAP011706	5	-2.3992	-24.582	-1.6291	-9.0906	3.74832	3.72844	3.73219	3.72059	3.74832
AGAP005422	5	-1.4371	-18.354	-1.3874	-9.0843	1.98637	1.95861	1.94699	2.02698	2.02698
AGAP012122	3	-1.9325	-19.597	-1.6011	-9.0747	1.30341	1.34262	1.3543	1.35044	1.3543
AGAP009321	7	-0.42397	-6.8665	-1.1385	-9.0673	1.23325	1.2408	1.24576	1.19061	1.24576
AGAP000771	6	-1.8282	-22.494	-1.9005	-9.0652	1.06856	1.10072	1.07591	1.04961	1.10072
AGAP001976	4	-2.4972	-24.188	-2.3008	-9.0645	2.02861	2.02657	2.02329	2.01791	2.02861
AGAP003663	6	-1.1459	-16.314	-1.3479	-9.0488	2.46495	2.39482	2.40961	2.38059	2.46495
AGAP010257	5	-2.0157	-22.531	-1.8863	-9.0425	3.68824	3.69508	3.70254	3.70954	3.70954
AGAP002395	5	-1.8818	-21.763	-1.6224	-9.0421	3.53027	3.48031	3.47305	3.43109	3.53027
AGAP002816	5	-0.39268	-5.414	-1.8752	-9.0245	1.42667	1.20439	1.17926	1.13704	1.42667
AGAP003548	6	-1.0139	-14.378	-1.2418	-8.9636	0.892651	0.991669	1.0216	0.982723	1.0216
AGAP000952	4	-1.9627	-20.999	-1.4473	-8.946	3.43799	3.44848	3.46783	3.46622	3.46783
AGAP003415	3	-0.31146	-3.5801	-1.5703	-8.9333	1.87105	1.99436	2.01077	1.98994	2.01077
AGAP006365	5	-1.8342	-21.925	-1.4002	-8.9254	1.24329	1.30771	1.3694	1.38934	1.38934
AGAP002735	4	-0.42717	-5.3444	-1.8996	-8.9184	0.569374	0.532754	0.478566	0.519828	0.569374
AGAP009209	4	-2.0317	-22.083	-1.5044	-8.9109	2.01999	2.08923	2.07375	2.0966	2.0966
AGAP001488	5	-1.7754	-21.439	-1.2979	-8.908	0.557507	0.603144	0.557507	0.592177	0.603144
AGAP002129	5	-2.2943	-24.541	-1.7543	-8.8898	1.82549	1.82679	1.878	1.81431	1.878
AGAP003648	4	-1.5791	-18.114	-1.6456	-8.8866	0.987219	1.08672	1.11093	1.09726	1.11093
AGAP008576	4	-0.42792	-5.3703	-1.6104	-8.8822	0.580925	0.463893	0.478566	0.545307	0.580925
AGAP004614	4	-1.8286	-19.268	-2.6732	-8.8677	1.08672	1.00903	1.06108	1.07225	1.08672
AGAP003524	5	-0.91931	-12.024	-1.7378	-8.8494	0.324282	0.344392	0.382017	0.382017	0.382017
AGAP011251	4	-2.358	-23.729	-1.4843	-8.8128	1.87628	1.91965	1.98637	1.98592	1.98637
AGAP000012	4	-3.0145	-24.356	-2.2424	-8.8087	0.716838	0.741152	0.881385	0.826723	0.881385
AGAP008498	4	-1.7858	-18.86	-1.8288	-8.7936	0.924796	1.12743	1.11428	1.09026	1.12743
AGAP003301	5	-1.6103	-20.47	-1.2342	-8.7929	1.04571	1.44731	1.44107	1.44576	1.44731
AGAP011336	7	-0.80193	-12.646	-1.1907	-8.7901	0.940018	0.909021	0.909021	0.898176	0.940018
AGAP007242	6	-2.1758	-24.426	-1.7787	-8.7765	1.41847	1.59118	1.62439	1.55642	1.62439
AGAP001761	5	-0.99959	-12.997	-1.8629	-8.767	1.12743	1.28353	1.2307	1.17348	1.28353
AGAP006996	3	-1.5892	-16.129	-1.7285	-8.762	1.85739	1.90961	1.93556	1.91545	1.93556
AGAP010253	4	-1.713	-19.769	-1.6718	-8.7509	1.94206	2.12388	2.15109	2.15658	2.15658
AGAP010039	5	-1.45	-18.53	-1.2951	-8.7361	1.64454	1.68762	1.71858	1.65906	1.71858
AGAP012183	5	-1.0016	-13.569	-1.3231	-8.723	0.924796	0.991669	0.96426	0.909021	0.991669
AGAP001713	4	-1.8295	-19.672	-1.821	-8.7161	2.26152	2.2601	2.27648	2.2672	2.27648
AGAP010698	5	-1.48	-18.965	-1.2249	-8.7012	1.49982	1.67311	1.64454	1.62951	1.67311
AGAP004610	5	-1.7772	-20.398	-1.9944	-8.6972	1.35238	1.45803	1.455	1.42341	1.45803
AGAP008910	3	-1.9828	-18.594	-1.3876	-8.6872	1.86219	1.90206	1.908	1.89823	1.908
AGAP000591	5	-0.62125	-8.4142	-1.3012	-8.6697	0.149219	0.206826	0.117271	0.178977	0.206826
AGAP008929	6	-0.90208	-13.035	-1.3636	-8.6596	2.34657	2.27093	2.28648	2.25312	2.34657
AGAP009504	5	-1.3615	-16.43	-1.9986	-8.6588	1.60756	1.72436	1.73006	1.68762	1.73006
AGAP011314	5	-0.59152	-7.9362	-1.8021	-8.6527	0.344392	0.478566	0.49276	0.478566	0.49276
AGAP007637	4	-1.2588	-15.438	-1.1919	-8.6443	0.898176	0.944976	1.02979	0.96426	1.02979
AGAP008049	4	-0.44009	-5.6805	-1.2204	-8.6384	1.70338	1.69205	1.68224	1.66941	1.70338
AGAP028628	4	-1.6848	-18.066	-2.2763	-8.6362	0.954725	0.940018	1.05346	0.919601	1.05346
AGAP001737	4	-2.3733	-22.186	-1.791	-8.6334	0.92993	0.869818	0.903633	0.909021	0.92993
AGAP006799	5	-1.7785	-20.922	-1.6555	-8.6327	1.30771	1.38039	1.39811	1.28126	1.39811
AGAP002221	5	-1.9474	-23.056	-1.3921	-8.6044	1.38399	1.51202	1.51202	1.54045	1.54045
AGAP006817	5	-1.419	-18.377	-1.2194	-8.6042	1.22298	1.26741	1.30341	1.29469	1.30341
AGAP002808	4	-1.0259	-12.698	-1.2591	-8.6031	1.57761	1.60863	1.60756	1.66474	1.66474
AGAP009650	4	-1.4938	-18.255	-1.1701	-8.5849	1.00475	1.07591	1.04571	1.04571	1.07591
AGAP011802	4	-1.8785	-21.038	-1.5833	-8.5781	3.89433	3.91473	3.9062	3.89357	3.91473
AGAP009176	5	-2.4215	-23.608	-2.1726	-8.5682	2.00779	2.07958	2.10315	2.07922	2.10315
AGAP008159	3	-2.2189	-19.775	-2.2835	-8.5372	1.43632	1.50256	1.52647	1.48159	1.52647
AGAP028004	5	-1.2697	-15.863	-1.3484	-8.5362	0.545307	0.448706	0.519828	0.448706	0.545307
AGAP002263	6	-1.6701	-20.865	-1.3259	-8.5347	1.861	1.94106	1.93707	1.89437	1.94106
AGAP011358	5	-1.4526	-16.944	-1.5797	-8.5325	1.05729	1.0216	1.04961	1.03782	1.05729
AGAP002472	5	-2.6868	-24.913	-2.2756	-8.5229	1.4504	1.57415	1.55763	1.56122	1.57415
AGAP002076	6	-1.6535	-20.576	-1.3787	-8.522	3.41096	3.38826	3.40221	3.31618	3.41096
AGAP007701	6	-1.67	-20.678	-2.0269	-8.518	0.898176	1.04571	1.01745	0.96895	1.04571
AGAP001306	3	-0.62834	-7.0903	-1.3961	-8.5178	1.97959	2.03707	2.04692	2.08102	2.08102
AGAP005160	3	-3.1731	-25.278	-1.3473	-8.4955	1.42504	1.4729	1.5012	1.51068	1.51068
AGAP002654	3	-1.0054	-10.86	-1.6087	-8.4939	0.845718	0.869818	0.919601	0.87564	0.919601
AGAP010498	5	-1.2287	-16.13	-1.2987	-8.4916	1.30771	1.3822	1.44731	1.40841	1.44731
AGAP009323	4	-1.9809	-20.977	-1.9549	-8.4845	1.92226	1.97364	1.99743	1.98186	1.99743
AGAP008160	5	-0.56424	-7.522	-1.944	-8.4811	0.644439	0.793092	0.778874	0.800029	0.800029
AGAP002346	3	-1.3019	-13.405	-1.3629	-8.4738	3.24775	3.23183	3.24947	3.17395	3.24947
AGAP002956	5	-1.3553	-16.466	-1.6397	-8.4734	1.81697	1.90042	1.89878	1.92018	1.92018
AGAP006358	5	-1.5936	-18.496	-2.2714	-8.4693	0.708421	0.771587	0.733197	0.764176	0.771587
AGAP003705	4	-0.32981	-4.0849	-1.6859	-8.4405	1.48586	1.47727	1.45652	1.46702	1.48586
AGAP002337	5	-1.0755	-14.219	-1.1486	-8.4109	1.79525	1.90961	1.91808	1.8803	1.91808
AGAP007050	5	-1.9086	-23.185	-1.1276	-8.4023	2.71876	2.56207	2.57114	2.54371	2.71876
AGAP011857	4	-1.6587	-18.627	-1.7153	-8.3722	-2	-2	-2	-2	-2
AGAP002481	5	-0.91292	-11.729	-1.5676	-8.3433	1.4915	1.58444	1.59671	1.57875	1.59671
AGAP028723	3	-1.7032	-16.962	-1.9716	-8.3413	0.49276	0.569374	0.592177	0.532754	0.592177
AGAP002171	5	-0.8417	-11.59	-1.035	-8.3393	1.63558	1.86279	1.86576	1.81097	1.86576
AGAP003981	5	-1.5462	-18.075	-1.701	-8.3318	1.24822	1.32858	1.26505	1.29688	1.32858
AGAP011766	6	-1.6723	-22.751	-1.0039	-8.3201	1.14333	1.19061	1.15259	1.15564	1.19061
AGAP004056	4	-1.3879	-16.503	-1.2337	-8.3131	1.63155	1.70851	1.73886	1.70509	1.73886
AGAP009644	3	-2.7359	-22.269	-2.611	-8.3127	1.86219	1.94206	1.93049	1.9509	1.9509
AGAP007544	5	-2.3336	-25.018	-1.2814	-8.3114	0.944976	0.959518	0.987219	0.96426	0.987219
AGAP006470	5	-2.938	-24.991	-2.8234	-8.3023	1.33666	1.38578	1.26975	1.27439	1.38578
AGAP029511	4	-2.1055	-22.326	-1.3559	-8.2894	0.944976	0.982723	1.00043	0.996074	1.00043
AGAP008131	5	-1.0509	-13.472	-1.4926	-8.2628	0.978181	0.909021	0.826723	0.691081	0.978181
AGAP001720	4	-1.3072	-16.086	-1.0177	-8.2512	0.949878	1.00475	1.04179	0.991669	1.04179
AGAP000120	6	-1.2646	-17.304	-1.1467	-8.2455	1.8408	1.87338	1.86159	1.83129	1.87338
AGAP011413	7	-1.6972	-24.156	-1.0002	-8.2415	1.42177	1.46105	1.50256	1.41514	1.50256
AGAP004798	5	-2.4848	-23.612	-2.4416	-8.2286	1.5392	1.59671	1.62335	1.60217	1.62335
AGAP001527	5	-1.0836	-13.963	-1.2357	-8.2283	0.281033	0.281033	0.257679	0.232996	0.281033
AGAP005014	5	-0.46378	-6.2119	-1.5031	-8.2216	0.944976	1.14019	1.1209	1.03782	1.14019
AGAP005131	6	-1.279	-17.34	-1.3239	-8.2177	3.68284	3.63396	3.64254	3.627	3.68284
AGAP011814	6	-1.5181	-20.377	-1.149	-8.184	1.07591	1.00903	1.00475	1.00903	1.07591
AGAP003914	6	-0.92605	-13.055	-1.2661	-8.1616	0.00432137	-0.091515	0.045323	-0.091515	0.045323
AGAP009724	4	-0.60772	-7.5187	-1.5135	-8.1567	1.28578	1.32449	1.37125	1.33264	1.37125
AGAP003414	4	-2.0831	-20.863	-1.7253	-8.1471	1.45652	1.52905	1.50934	1.49982	1.52905
AGAP002214	7	-0.58251	-9.5974	-0.86459	-8.1462	0.869818	0.919601	0.982723	0.903633	0.982723
AGAP010933	6	-2.1074	-22.891	-1.8509	-8.1397	3.77666	3.75094	3.76785	3.74947	3.77666
AGAP007617	4	-0.7923	-9.5217	-1.7126	-8.1324	0.478566	0.557507	0.613842	0.557507	0.613842
AGAP006387	4	-1.8911	-19.878	-1.5751	-8.1291	0.764176	0.771587	0.771587	0.699838	0.771587
AGAP005406	6	-0.72108	-10.826	-0.95226	-8.1163	1.44264	1.455	1.41681	1.39463	1.455
AGAP011076	5	-3.7985	-22.76	-1.8229	-8.1139	2.39025	2.445	2.46301	2.42928	2.46301
AGAP008884	3	-1.5734	-16.084	-1.71	-8.0708	2.35795	2.25409	2.2672	2.24578	2.35795
AGAP002122	5	-2.2555	-24.628	-1.2432	-8.0649	3.72197	3.76495	3.76138	3.69397	3.76495
AGAP000856	6	0.31901	5.1097	-0.91227	-8.0645	1.22814	1.26269	1.26975	1.2408	1.26975
AGAP010249	4	-0.02028	-0.26036	-1.2937	-8.0553	1.46105	1.46404	1.48159	1.50393	1.50393
AGAP009441	5	-1.9586	-21.731	-1.4776	-8.0496	2.95333	2.8835	2.89293	2.8795	2.95333
AGAP012138	5	-2.5087	-25.228	-1.2953	-8.0465	3.59246	3.60146	3.61928	3.62126	3.62126
AGAP013102	5	-1.2792	-15.616	-1.7424	-8.0463	2.09625	2.248	2.28872	2.24007	2.28872
AGAP009737	5	-1.5542	-19.172	-0.92257	-8.0439	1.09026	1.23578	1.14019	1.17348	1.23578
AGAP006918	4	-0.91066	-11.424	-1.0571	-8.0397	2.07595	2.07631	2.08138	2.01833	2.08138
AGAP010656	5	-1.6425	-19.041	-1.6514	-8.0362	0.887054	0.97359	0.949878	0.944976	0.97359
AGAP010873	6	-1.3527	-18.854	-1.0422	-8.0332	1.51468	1.54045	1.61183	1.51865	1.61183
AGAP011716	4	-1.5676	-17.184	-1.7833	-8.0183	1.83193	1.94305	1.98412	1.91756	1.98412
AGAP006459	4	-2.0791	-19.771	-2.4154	-8.0003	2.05922	2.10384	2.11096	2.11364	2.11364
AGAP001545	4	-1.4347	-16.301	-1.251	-7.9953	3.00381	2.95919	2.96043	2.96218	3.00381
AGAP029650	4	-1.7226	-18.25	-1.8916	-7.9911	0.49276	0.478566	0.506505	0.363612	0.506505
AGAP012177	4	-1.8116	-19.352	-1.4833	-7.9908	2.01456	2.05235	2.07922	2.02412	2.07922
AGAP008869	5	-0.90238	-12.328	-1.0694	-7.9725	0.919601	0.92993	0.820201	0.845718	0.92993
AGAP008002	5	-2.3064	-22.142	-1.8446	-7.9689	0.85187	0.887054	0.909021	0.954725	0.954725
AGAP011713	6	-1.1896	-17.052	-0.9355	-7.9601	1.30341	1.52517	1.51996	1.50664	1.52517
AGAP011756	4	-1.1979	-13.849	-1.3577	-7.9391	0.826723	0.914343	0.919601	0.833147	0.919601
AGAP000935	3	-1.662	-16.505	-1.9017	-7.9358	1.80895	1.76425	1.80147	1.74044	1.80895
AGAP002473	4	-1.6253	-17.72	-1.3013	-7.93	2.45668	2.48701	2.50598	2.49208	2.50598
AGAP010173	4	-1.426	-15.824	-1.2798	-7.9116	3.41303	3.4293	3.42679	3.44615	3.44615
AGAP001453	5	-0.43028	-5.867	-1.2985	-7.8983	0.363612	0.432969	0.463893	0.382017	0.463893
AGAP003089	4	-1.9846	-22.358	-0.99676	-7.8904	1.52517	1.56597	1.58557	1.5479	1.58557
AGAP009923	5	-2.5154	-23.888	-1.6641	-7.8827	1.02979	1.13066	1.11428	1.13704	1.13704
AGAP007157	5	-1.3216	-16.08	-1.6667	-7.8493	3.75164	3.74908	3.76023	3.74314	3.76023
AGAP010188	3	-1.8322	-16.902	-2.1018	-7.8472	1.93354	2.05808	2.05998	2.04926	2.05998
AGAP002210	5	-0.45772	-6.298	-1.1321	-7.8382	-2	-2	-2	-2	-2
AGAP002705	3	-0.92246	-10.028	-1.2958	-7.8327	0.708421	0.756636	0.764176	0.673021	0.764176
AGAP007894	5	-1.8217	-20.228	-1.6635	-7.8319	0.903633	0.85187	0.863917	0.826723	0.903633
AGAP007580	4	-1.8463	-20.978	-1.1053	-7.829	3.86897	3.88582	3.89489	3.89262	3.89489
AGAP029481	6	-2.2648	-24.584	-1.3091	-7.8274	0.949878	0.991669	1.04179	0.944976	1.04179
AGAP008719	5	-1.059	-14.08	-1.1208	-7.8084	2.42702	2.48701	2.50353	2.47189	2.50353
AGAP029379	3	-0.78604	-9.014	-1.02	-7.8082	0.149219	0.232996	0.303196	0.324282	0.324282
AGAP009643	5	-0.86714	-11.417	-1.4084	-7.8065	0.682145	0.644439	0.699838	0.691081	0.699838
AGAP007698	4	-0.93427	-11.653	-1.0497	-7.7848	1.1878	1.27669	1.29469	1.31197	1.31197
AGAP000306	4	-1.3033	-14.658	-1.5727	-7.777	2.1358	2.28423	2.33447	2.33947	2.33947
AGAP004070	4	-0.66474	-7.9533	-1.3573	-7.7645	1.05346	1.02572	1.08672	1.06856	1.08672
AGAP002547	5	-2.9607	-22.559	-2.0324	-7.7574	1.51996	1.5799	1.58557	1.52388	1.58557
AGAP001792	5	-0.53001	-7.1213	-1.4904	-7.7567	0.996074	0.978181	1.01745	0.96895	1.01745
AGAP006949	4	-1.3709	-14.826	-1.7857	-7.7477	1.2307	1.29469	1.30557	1.27439	1.30557
AGAP009701	5	-1.7304	-19.855	-1.1139	-7.743	1.2071	1.07591	1.10072	1.08314	1.2071
AGAP005190	4	-0.64908	-8.5346	-0.86373	-7.7302	1.05729	1.07225	1.12743	1.17926	1.17926
AGAP002063	4	-2.2287	-21.158	-1.6848	-7.7216	2.22066	2.35085	2.35085	2.34244	2.35085
AGAP003278	3	-1.5331	-15.426	-1.8463	-7.7173	1.14019	1.11428	1.12743	1.13066	1.14019
AGAP010800	6	-0.84398	-12.771	-0.84723	-7.7134	1.1209	1.07591	1.14644	1.06856	1.14644
AGAP003779	4	-2.0553	-21.002	-1.3442	-7.6928	1.28126	1.33666	1.37493	1.35238	1.37493
AGAP009861	4	-1.1806	-14.556	-1.0557	-7.6915	2.73264	2.81737	2.85992	2.82912	2.85992
AGAP028045	5	-0.91148	-11.512	-1.6341	-7.6775	0.478566	0.448706	0.463893	0.399674	0.478566
AGAP007246	5	-1.5088	-17.565	-1.552	-7.6693	1.61606	1.63256	1.70935	1.62439	1.70935
AGAP003592	4	-2.0081	-21.536	-1.1065	-7.6519	3.34747	3.34068	3.34011	3.28623	3.34747
AGAP012203	4	-1.7159	-17.867	-1.6311	-7.6458	0.813581	0.909021	0.935003	0.92993	0.935003
AGAP004909	5	-0.57811	-7.5872	-1.6517	-7.6428	0.96426	1.09377	1.17638	1.16465	1.17638
AGAP005535	3	-2.4531	-20.609	-1.8682	-7.6389	1.65811	1.82679	1.82158	1.82872	1.82872
AGAP002656	5	-1.0742	-13.007	-1.7558	-7.6325	0.303196	0.232996	0.344392	0.303196	0.344392
AGAP001595	5	-2.5503	-24.684	-1.2683	-7.6207	4.01615	3.97739	3.97826	3.99268	4.01615
AGAP007002	5	-0.94399	-12.204	-1.1127	-7.6202	1.47871	1.67311	1.65811	1.66941	1.67311
AGAP000627	5	-3.0232	-25.912	-1.2063	-7.6179	1.10415	1.18498	1.26975	1.27669	1.27669
AGAP008814	7	-0.34686	-5.6929	-0.8835	-7.6146	1.34064	1.26031	1.31827	1.3485	1.3485
AGAP000242	3	-1.1135	-11.282	-2.2371	-7.6126	0.987219	0.959518	1.05346	0.919601	1.05346
AGAP009135	5	-1.9359	-21.674	-1.2608	-7.611	0.344392	0.545307	0.592177	0.506505	0.592177
AGAP009746	4	-3.0637	-22.99	-1.6006	-7.5931	1.59006	1.62542	1.65523	1.66001	1.66001
AGAP005201	6	-1.1057	-14.65	-1.3323	-7.5677	1.04571	1.16465	1.00043	1.1209	1.16465
AGAP012077	5	-0.60224	-8.2356	-1.0748	-7.5416	1.06483	1.11093	1.13386	1.06856	1.13386
AGAP010871	3	-1.9146	-17.888	-1.7935	-7.5409	1.38039	1.36003	1.30341	1.32449	1.38039
AGAP005494	5	-3.0788	-25.796	-1.1652	-7.5383	0.708421	0.793092	0.741152	0.663701	0.793092
AGAP001460	5	-1.1245	-14.372	-1.1567	-7.5291	0.663701	0.716838	0.691081	0.663701	0.716838
AGAP002437	3	-1.4827	-14.412	-1.3149	-7.5285	3.9078	3.9092	3.91737	3.89704	3.91737
AGAP004510	4	-1.1695	-13.418	-1.4721	-7.5257	1.30125	1.51733	1.53033	1.54543	1.54543
AGAP004523	4	-1.9519	-19.019	-1.9264	-7.523	1.04179	1.17638	1.17926	1.14953	1.17926
AGAP001149	4	-2.4316	-21.379	-1.8259	-7.5223	1.55883	1.63759	1.68043	1.70165	1.70165
AGAP005647	4	-1.1025	-12.776	-1.4588	-7.5179	0.532754	0.569374	0.603144	0.613842	0.613842
AGAP008874	4	-1.2849	-15.101	-1.2521	-7.5149	1.29688	1.4283	1.42991	1.34655	1.42991
AGAP001805	3	-1.5457	-14.828	-1.9566	-7.5144	3.57324	3.5763	3.59445	3.55017	3.59445
AGAP009537	5	-1.0651	-13.318	-1.3919	-7.5099	2.94027	2.97479	2.99643	2.99791	2.99791
AGAP000139	4	-1.1548	-13.027	-1.6396	-7.5071	0.178977	0.257679	0.257679	0.257679	0.257679
AGAP006138	5	-1.4791	-18.608	-1.1536	-7.5036	0.826723	0.944976	0.924796	0.887054	0.944976
AGAP006965	3	-1.4118	-14.408	-1.5799	-7.5016	0.682145	0.800029	0.833147	0.845718	0.845718
AGAP002470	5	-1.7354	-21.507	-0.99456	-7.4858	1.73965	1.765	1.75974	1.8103	1.8103
AGAP001914	3	-2.041	-18.199	-1.8047	-7.4757	1.67219	1.73408	1.74981	1.71858	1.74981
AGAP000646	6	-0.79923	-10.498	-1.8834	-7.4754	0.506505	0.382017	0.382017	0.416641	0.506505
AGAP009558	4	-1.9204	-18.875	-1.8988	-7.4724	1.20978	1.24822	1.25792	1.25066	1.25792
AGAP006511	3	-1.9376	-19.868	-1.2043	-7.4616	0.756636	0.839478	0.839478	0.826723	0.839478
AGAP012121	5	-1.4799	-17.406	-1.4182	-7.459	1.29688	1.33866	1.3485	1.3485	1.3485
AGAP011731	5	-2.1435	-25.281	-0.99602	-7.4513	0.682145	0.881385	0.839478	0.826723	0.881385
AGAP000781	5	-2.3651	-23.315	-1.2777	-7.439	2.03547	2.15718	2.10212	2.11995	2.15718
AGAP013257	4	-1.8404	-18.16	-1.948	-7.4381	1.2408	1.29026	1.28353	1.24822	1.29026
AGAP008105	4	-1.3857	-14.994	-1.8536	-7.4369	1.16761	1.17056	1.22037	1.20439	1.22037
AGAP011775	6	-1.3783	-18.73	-0.91872	-7.4219	0.85187	0.806858	0.826723	0.924796	0.924796
AGAP010034	6	-1.1223	-15.742	-1.0297	-7.4164	1.39811	1.47436	1.50529	1.48728	1.50529
AGAP011546	4	-0.42563	-5.3686	-1.1915	-7.4155	0.634477	0.909021	0.748963	0.87564	0.909021
AGAP011508	5	-1.1669	-14.561	-1.0969	-7.4133	0.682145	0.699838	0.691081	0.663701	0.699838
AGAP001133	6	-1.7064	-20.322	-1.3143	-7.3833	0.898176	0.97359	1.00043	0.96895	1.00043
AGAP011849	4	-1.7354	-17.949	-1.5458	-7.3833	0.257679	0.363612	0.303196	0.324282	0.363612
AGAP011505	4	0.20599	2.6103	-1.3869	-7.3809	-2	-2	-2	-2	-2
AGAP002474	6	-1.0471	-14.478	-1.1078	-7.3778	0.699838	0.820201	0.756636	0.691081	0.820201
AGAP002969	6	-1.1683	-15.989	-1.062	-7.3767	2.51016	2.55317	2.5598	2.5135	2.5598
AGAP001399	3	-1.6629	-16.004	-1.6438	-7.3754	1.23578	1.24329	1.28353	1.26031	1.28353
AGAP005771	5	-1.6608	-19.687	-1.1666	-7.3746	0.708421	0.613842	0.644439	0.569374	0.708421
AGAP006445	4	-1.7954	-19.393	-1.2416	-7.3658	1.11093	1.16761	1.14333	1.13386	1.16761
AGAP006575	5	-1.2258	-14.952	-1.3525	-7.3648	1.96619	2.06224	2.06224	2.09135	2.09135
AGAP008427	5	-0.70664	-9.181	-1.4344	-7.3636	1.19061	1.29688	1.2383	1.25066	1.29688
AGAP001670	6	-1.0746	-15.11	-0.91958	-7.3598	0.673021	0.725095	0.716838	0.716838	0.725095
AGAP010491	3	-2.1899	-18.528	-1.6907	-7.3596	1.36003	1.4101	1.42991	1.49568	1.49568
AGAP009234	4	-0.77124	-9.0582	-1.8635	-7.3486	1.5479	1.5978	1.60433	1.61711	1.61711
AGAP002140	4	-1.5534	-16.789	-1.4606	-7.3469	1.44886	1.57066	1.5978	1.63053	1.63053
AGAP011896	4	-1.7776	-18.009	-1.7412	-7.3423	3.37878	3.40305	3.41157	3.4219	3.4219
AGAP029675	4	-1.0643	-12.812	-1.0367	-7.3349	1.33666	1.5012	1.5012	1.51865	1.51865
AGAP002182	3	-2.9773	-24.371	-1.0915	-7.3215	2.23353	2.17438	2.18273	2.20927	2.23353
AGAP003519	3	-1.3877	-13.967	-1.7529	-7.3148	1.05346	1.03782	1.06483	1.04961	1.06483
AGAP010380	4	-1.0329	-12.245	-1.2617	-7.3105	0.682145	0.725095	0.725095	0.786041	0.786041
AGAP011298	4	-2.5905	-21.636	-1.6913	-7.3094	3.54853	3.56373	3.56362	3.55216	3.56373
AGAP007018	7	-1.2088	-19.541	-0.65498	-7.2987	0.232996	0.232996	0.232996	0.232996	0.232996
AGAP004521	4	-1.4267	-15.984	-1.3131	-7.2945	1.49429	1.43152	1.40841	1.41514	1.49429
AGAP007855	3	-2.1016	-18.777	-1.573	-7.292	1.40329	1.56478	1.56122	1.60433	1.60433
AGAP004294	3	-1.3156	-12.706	-1.6996	-7.2878	1.69644	1.67587	1.69028	1.69732	1.69732
AGAP011252	4	-1.8342	-17.803	-2.0362	-7.2774	1.00903	1.07225	1.14644	1.09026	1.14644
AGAP002776	4	-1.693	-17.45	-1.7199	-7.2747	1.15866	1.30771	1.23578	1.27207	1.30771
AGAP011761	3	-1.6222	-15.67	-1.4777	-7.2691	2.0577	2.15537	2.15201	2.11531	2.15537
AGAP007768	6	-2.0818	-23.634	-1.134	-7.2679	2.67935	2.78219	2.79282	2.79949	2.79949
AGAP003029	6	-0.60734	-8.9601	-0.9394	-7.2608	1.12418	1.15866	1.17926	1.18213	1.18213
AGAP012087	6	0.037262	0.5722	-0.9294	-7.2532	0.416641	0.506505	0.569374	0.557507	0.569374
AGAP011837	3	-1.6059	-15.894	-1.914	-7.2483	1.87685	1.99392	1.95236	1.99874	1.99874
AGAP009334	4	-1.897	-20.93	-1.0942	-7.2331	2.19008	2.1599	2.18216	2.17554	2.19008
AGAP001135	3	-2.2561	-20.337	-1.1666	-7.2295	1.15866	1.34459	1.31408	1.29469	1.34459
AGAP000106	5	-1.9738	-23.872	-0.88587	-7.2261	0.978181	1.06483	1.12418	1.04571	1.12418
AGAP001141	4	-1.425	-15.239	-1.8384	-7.226	1.17348	1.28126	1.29907	1.27439	1.29907
AGAP010703	3	-2.0214	-19.078	-1.1978	-7.1968	0.813581	0.919601	0.87564	0.892651	0.919601
AGAP012249	4	-0.37771	-4.9065	-0.98961	-7.195	1.37676	1.52127	1.48586	1.48586	1.52127
AGAP013093	6	-1.2425	-17.473	-0.86278	-7.1851	0.232996	0.344392	0.117271	0.519828	0.519828
AGAP010679	4	-1.417	-15.472	-1.4045	-7.1786	1.94748	2.03507	2.05732	2.05388	2.05732
AGAP005569	5	-1.6163	-18.243	-1.4025	-7.1727	0.49276	0.463893	0.382017	0.399674	0.49276
AGAP010575	5	-0.95795	-13.328	-0.84535	-7.1708	1.17348	1.26741	1.27207	1.23578	1.27207
AGAP004559	4	-3.0123	-20.962	-2.0692	-7.1649	1.88485	1.92793	1.94944	1.95139	1.95139
AGAP007172	3	-2.0147	-17.565	-2.0891	-7.158	1.94007	2.07229	2.10961	2.05196	2.10961
AGAP001793	5	-0.95303	-12.927	-0.88935	-7.1556	1.14333	1.29248	1.24822	1.24822	1.29248
AGAP005560	4	-0.20308	-2.5086	-1.4295	-7.1535	1.07954	1.15259	1.17638	1.10755	1.17638
AGAP002568	4	-1.3298	-15.062	-1.2515	-7.1532	1.64552	1.74044	1.75747	1.72024	1.75747
AGAP000794	4	-1.7416	-20.102	-0.95187	-7.1528	1.58104	1.64454	1.67587	1.63859	1.67587
AGAP009910	4	-1.4869	-15.582	-1.1664	-7.1511	0.903633	0.959518	0.96895	0.96895	0.96895
AGAP007741	5	-0.59477	-7.9921	-1.1364	-7.1489	1.59671	1.60863	1.6192	1.6638	1.6638
AGAP003796	4	-1.9062	-18.258	-1.6129	-7.1479	1.21511	1.29907	1.35238	1.27207	1.35238
AGAP002919	6	-1.4293	-17.608	-1.2832	-7.1453	3.41629	3.39973	3.43553	3.35698	3.43553
AGAP001179	4	-1.0081	-12.145	-1.2054	-7.1396	1.09726	1.2383	1.1878	1.2071	1.2383
AGAP006096	5	-2.1231	-22.242	-1.2092	-7.13	1.47727	1.41179	1.42012	1.4283	1.47727
AGAP007623	5	-1.3323	-17.653	-0.8896	-7.124	1.04179	1.09026	1.06483	1.09026	1.09026
AGAP000082	4	-1.6707	-16.782	-1.8229	-7.1233	1.40841	1.36568	1.39811	1.39111	1.40841
AGAP001910	4	-3.1331	-24.63	-1.1335	-7.117	3.71908	3.70588	3.71869	3.71638	3.71908
AGAP000110	5	-1.5667	-19.875	-0.96258	-7.1131	1.49429	1.63155	1.61606	1.61289	1.63155
AGAP010493	4	-0.61309	-7.0474	-2.1297	-7.1079	1.42504	1.4504	1.48159	1.51468	1.51468
AGAP008150	3	-1.7982	-18.867	-0.94482	-7.1055	1.32654	1.46553	1.37125	1.42504	1.46553
AGAP010573	4	-1.5256	-15.813	-1.6032	-7.1054	1.83639	1.88372	1.90151	1.84392	1.90151
AGAP005460	5	-0.98297	-12.816	-1.0788	-7.1002	0.771587	0.903633	0.944976	0.892651	0.944976
AGAP009929	3	-2.5274	-20.608	-1.2877	-7.0742	0.991669	0.909021	0.940018	0.881385	0.991669
AGAP007999	4	-1.2809	-15.415	-0.92673	-7.0662	0.813581	0.940018	0.96895	0.949878	0.96895
AGAP009324	4	-2.4685	-22.854	-1.2162	-7.0633	3.68811	3.61739	3.63528	3.57663	3.68811
AGAP008885	4	-1.0821	-12.404	-1.1537	-7.0614	1.49568	1.48728	1.4929	1.45347	1.49568
AGAP008859	6	-0.53545	-7.7976	-0.91572	-7.048	0.881385	0.673021	0.708421	0.691081	0.881385
AGAP009921	5	-0.64575	-8.6588	-1.0829	-7.0469	0.117271	0.324282	0.232996	0.303196	0.324282
AGAP002468	3	-2.1101	-18.131	-1.5533	-7.0406	3.87851	3.86205	3.87613	3.86348	3.87851
AGAP009886	4	-1.6662	-17.38	-1.4821	-7.0401	1.02979	1.00903	1.00043	0.96895	1.02979
AGAP011323	4	-0.89609	-10.134	-1.7511	-7.0376	1.48728	1.51335	1.44107	1.43313	1.51335
AGAP010065	4	-1.7427	-16.928	-2.1031	-7.036	3.80899	3.79729	3.79346	3.7434	3.80899
AGAP029034	4	-1.0704	-13.36	-0.84057	-7.0358	-2	0.281033	-2	-2	0.281033
AGAP008837	4	-1.8786	-18.06	-2.0388	-7.0355	2.38185	2.54172	2.55232	2.51997	2.55232
AGAP010718	3	-2.667	-20.423	-2.9289	-7.0327	2.15839	2.35259	2.34461	2.33688	2.35259
AGAP012283	5	-2.4555	-23.959	-1.1275	-7.0285	1.42667	1.4915	1.47436	1.45652	1.4915
AGAP004755	4	-0.8017	-9.5637	-1.0739	-7.0197	0.96426	1.10072	1.11093	1.07225	1.11093
AGAP001274	5	-4.3999	-19.913	-1.2457	-7.0164	3.73352	3.69373	3.69295	3.65642	3.73352
AGAP009740	5	-1.0319	-13.206	-1.1756	-7.0126	1.10072	1.04961	1.10072	1.09726	1.10072
AGAP006804	5	-1.0732	-13.667	-1.0458	-7.0035	1.14953	1.15866	1.22037	1.14644	1.22037
AGAP003737	5	-0.61132	-8.3441	-0.97053	-6.9767	1.51865	1.55642	1.62542	1.59118	1.62542
AGAP009023	3	-1.9523	-17.362	-2.1872	-6.9661	1.09377	1.30125	1.23325	1.22814	1.30125
AGAP001103	3	-1.9328	-17.778	-1.6003	-6.9627	1.2307	1.30984	1.30771	1.3638	1.3638
AGAP028154	3	-3.8887	-18.707	-2.2873	-6.9581	1.95139	2.05503	2.06412	2.05846	2.06412
AGAP008035	4	-1.9453	-21.018	-1.0179	-6.9553	0.624282	0.716838	0.699838	0.673021	0.716838
AGAP008816	5	-1.6614	-18.592	-1.1904	-6.9544	2.56254	2.73232	2.75535	2.73982	2.75535
AGAP006989	5	-0.45761	-6.2854	-0.96029	-6.9499	1.16465	1.22557	1.19893	1.14644	1.22557
AGAP006402	3	-1.1196	-11.033	-2.5379	-6.944	-0.29243	-0.29243	-0.21467	-0.29243	-0.21467
AGAP009094	4	-3.4913	-20.366	-1.7622	-6.9358	1.36003	1.42177	1.39463	1.43152	1.43152
AGAP005555	5	-1.5518	-18.514	-0.9989	-6.917	0.592177	0.613842	0.663701	0.682145	0.682145
AGAP009509	3	-1.6299	-15.035	-1.9475	-6.9138	1.02572	1.02572	1.01745	1.00903	1.02572
AGAP028477	4	-1.0785	-11.94	-1.6716	-6.9133	0.399674	0.382017	0.399674	0.432969	0.432969
AGAP011132	3	-0.87369	-8.8388	-1.719	-6.9062	1.66567	1.64943	1.70595	1.65331	1.70595
AGAP001726	4	0.28552	3.5336	-1.8087	-6.9049	-2	-2	-2	-2	-2
AGAP012398	3	-0.78112	-7.7477	-1.9843	-6.9042	1.52647	1.67403	1.66755	1.74981	1.74981
AGAP004957	5	-1.5571	-18.887	-0.9376	-6.9037	0.448706	0.682145	0.624282	0.613842	0.682145
AGAP008601	5	-0.98555	-12.762	-1.0243	-6.8935	1.64943	1.77093	1.765	1.73488	1.77093
AGAP006952	4	-2.3844	-20.742	-1.5336	-6.8898	1.10755	1.05729	1.10072	1.08314	1.10755
AGAP000849	4	-1.4184	-15.304	-1.4113	-6.8813	2.68512	2.75344	2.74516	2.74037	2.75344
AGAP011161	3	-1.2378	-12.515	-1.2274	-6.8764	1.64355	1.88767	1.92845	1.9233	1.92845
AGAP012056	3	-1.3706	-13.302	-1.8216	-6.8652	3.26359	3.25976	3.27379	3.25722	3.27379
AGAP003968	4	-1.0396	-11.592	-1.6727	-6.8612	1.78111	1.82223	1.85679	1.83575	1.85679
AGAP003228	3	-1.4654	-15.988	-0.95568	-6.8603	1.7854	1.94797	1.94552	1.89159	1.94797
AGAP005640	6	-1.2332	-17.518	-0.78759	-6.8543	1.08672	1.10072	1.13386	1.09377	1.13386
AGAP007912	4	-3.2427	-21.939	-1.3963	-6.8525	1.62644	1.68583	1.69992	1.66567	1.69992
AGAP003768	4	-2.0278	-18.619	-2.3469	-6.8508	3.3687	3.47667	3.47761	3.41069	3.47761
AGAP007502	3	-2.7432	-19.602	-2.2471	-6.8431	0.909021	1.00903	1.03383	0.949878	1.03383
AGAP004254	4	-1.2363	-15.395	-0.82704	-6.8295	0.869818	1.03782	1.0216	1.01745	1.03782
AGAP009880	4	-1.682	-19.274	-0.9201	-6.8189	0.820201	1.00043	0.97359	0.96895	1.00043
AGAP013291	4	-1.7269	-17.083	-1.7314	-6.8185	1.5012	1.51733	1.54667	1.53415	1.54667
AGAP012475	6	-0.8058	-12.68	-0.62172	-6.7936	0.257679	0.663701	0.725095	0.603144	0.725095
AGAP002678	4	0.24618	3.0172	-1.3555	-6.784	-2	-0.958607	-2	-2	-0.958607
AGAP009458	3	-2.6795	-21.914	-1.1508	-6.7735	0.793092	0.869818	0.800029	0.813581	0.869818
AGAP010483	3	-1.9798	-16.58	-1.9784	-6.7512	1.35622	1.3731	1.38757	1.44731	1.44731
AGAP006428	4	-1.2801	-14.681	-1.142	-6.744	0.478566	0.432969	0.463893	0.478566	0.478566
AGAP000978	3	-1.4581	-13.875	-1.7386	-6.7425	0.845718	0.991669	0.96426	0.826723	0.991669
AGAP004488	4	-1.7153	-19.633	-0.91408	-6.7376	0.733197	0.892651	0.887054	0.881385	0.892651
AGAP002606	3	-0.77731	-8.4799	-1.0328	-6.7371	1.99568	2.12028	2.17117	2.14554	2.17117
AGAP010332	3	-1.2136	-12.07	-1.4008	-6.7345	0.416641	0.580925	0.613842	0.682145	0.682145
AGAP029628	3	0.50167	5.5884	-1.5124	-6.7296	-2	-2	-2	-2	-2
AGAP006205	3	-1.7737	-16.295	-2.5996	-6.7201	1.00903	1.14019	1.1176	1.10415	1.14019
AGAP002902	5	-1.0764	-14.329	-0.81977	-6.708	0.281033	0.344392	0.363612	0.324282	0.363612
AGAP005438	5	-1.8421	-20.242	-1.1184	-6.7061	1.40671	1.32449	1.3694	1.28803	1.40671
AGAP001320	4	0.31779	4.0935	-1.0429	-6.7059	1.04571	1.15564	1.16167	1.12418	1.16167
AGAP001447	3	-1.8743	-16.537	-1.7324	-6.6928	1.52388	1.48728	1.56003	1.4685	1.56003
AGAP002073	5	-1.3104	-15.212	-1.3545	-6.6876	1.34064	1.37676	1.39985	1.41347	1.41347
AGAP005365	4	-2.3916	-19.585	-2.1737	-6.6869	1.87163	1.85558	1.88485	1.84578	1.88485
AGAP009800	4	-1.5614	-16.861	-1.0798	-6.6823	1.30771	1.35813	1.35238	1.36754	1.36754
AGAP001380	4	-2.3401	-20.283	-1.4573	-6.6785	1.72272	1.86753	1.89878	1.90423	1.90423
AGAP000454	6	-0.98872	-13.897	-0.82726	-6.6719	1.10072	1.20167	1.2383	1.17348	1.2383
AGAP002758	3	-1.2132	-12.046	-1.6744	-6.6663	0.982723	1.00475	0.991669	0.954725	1.00475
AGAP002762	5	-2.8301	-21.138	-1.6371	-6.6607	1.73408	1.79246	1.80693	1.79734	1.80693
AGAP006372	4	-1.8664	-18.737	-1.338	-6.6602	1.39111	1.39637	1.4283	1.49568	1.49568
AGAP001700	4	-0.6893	-8.0866	-1.4243	-6.6501	0.682145	0.716838	0.733197	0.682145	0.733197
AGAP009486	6	-0.6216	-9.4497	-0.76767	-6.6488	1.88201	1.92381	1.96194	1.92588	1.96194
AGAP010450	3	-1.7306	-15.233	-2.0927	-6.6444	1.6465	1.75136	1.70252	1.70165	1.75136
AGAP010419	3	-1.2752	-11.989	-2.1915	-6.6418	1.16167	1.23325	1.2307	1.2307	1.23325
AGAP007635	7	-1.0989	-16.744	-0.73531	-6.6212	2.8072	2.71266	2.71601	2.68306	2.8072
AGAP000883	5	-2.437	-24.112	-1.0076	-6.6194	2.98678	2.89288	2.92169	2.88981	2.98678
AGAP010891	3	-2.1652	-19.652	-1.1889	-6.6168	1.18498	1.12743	1.18498	1.1934	1.1934
AGAP009163	3	-0.52084	-5.3606	-1.5943	-6.6157	1.66001	1.72925	1.77532	1.78469	1.78469
AGAP007182	4	0.39832	5.1194	-1.0209	-6.6152	-2	-0.958607	-2	-2	-0.958607
AGAP013252	3	0.63149	6.9751	-1.7542	-6.6065	1.32858	1.69469	1.67495	1.64846	1.69469
AGAP006494	5	-0.1166	-1.5454	-1.1723	-6.6064	1.0216	0.85187	0.940018	0.869818	1.0216
AGAP013130	4	-1.2738	-13.741	-1.2766	-6.5953	-2	-2	-2	-2	-2
AGAP002177	3	-1.3404	-13.076	-1.4352	-6.588	1.37125	1.47436	1.4101	1.43152	1.47436
AGAP003687	5	-1.4442	-18.336	-0.83281	-6.5852	1.14644	1.17926	1.2071	1.15564	1.2071
AGAP002731	4	-1.3355	-14.205	-1.4727	-6.5787	0.800029	0.863917	0.813581	0.869818	0.869818
AGAP009808	3	-1.8934	-16.224	-2.1578	-6.5667	1.56003	1.54543	1.56832	1.554	1.56832
AGAP011192	3	-0.5932	-6.1879	-1.6173	-6.5662	0.756636	0.716838	0.673021	0.699838	0.756636
AGAP006568	4	-0.098169	-1.1622	-1.5098	-6.5531	0.786041	-2	-2	0.603144	0.786041
AGAP002265	5	-0.74218	-9.6552	-1.0376	-6.5503	1.89104	1.95909	1.98141	1.94552	1.98141
AGAP027998	3	-0.99738	-10.087	-2.7225	-6.5462	0.613842	0.644439	0.654177	0.613842	0.654177
AGAP002278	5	-0.48072	-6.5145	-0.88491	-6.5427	1.15564	1.14953	1.16167	1.14333	1.16167
AGAP002889	5	-0.90866	-11.575	-0.98675	-6.5422	2.30795	2.35966	2.35795	2.34735	2.35966
AGAP007145	4	-0.75796	-9.22	-1.0428	-6.5405	1.05729	1.17638	1.17638	1.13386	1.17638
AGAP008796	6	-1.5484	-19.69	-0.9234	-6.5384	0.863917	0.954725	0.949878	0.903633	0.954725
AGAP028519	5	-1.6965	-18.855	-1.1505	-6.5365	0.416641	0.324282	0.432969	0.399674	0.432969
AGAP011425	3	-1.5192	-14.292	-1.3831	-6.5309	1.07225	1.14019	1.17348	1.13704	1.17348
AGAP010770	5	-1.451	-17.047	-1.1297	-6.5274	1.37125	1.31827	1.35813	1.29469	1.37125
AGAP001407	4	-2.9952	-21.419	-1.3242	-6.5262	1.77822	1.98322	2.00048	1.91913	2.00048
AGAP005814	4	-0.016815	-0.20767	-1.2965	-6.5211	0.725095	0.663701	0.644439	0.682145	0.725095
AGAP005046	4	-1.8408	-17.801	-1.4278	-6.5197	3.90236	3.90254	3.90535	3.92211	3.92211
AGAP010064	5	-1.3794	-16.293	-1.1568	-6.5197	2.21487	2.32901	2.33226	2.31704	2.33226
AGAP000479	5	-1.1229	-14.689	-0.84793	-6.5185	1.39287	1.52517	1.55279	1.58218	1.58218
AGAP007722	3	-1.3798	-12.878	-2.1385	-6.515	1.93252	1.9926	1.98682	2.01119	2.01119
AGAP001902	3	-3.0903	-18.847	-2.3796	-6.5146	0.869818	1.01326	1.08672	1.05729	1.08672
AGAP008297	4	-0.99051	-11.135	-1.3329	-6.5122	1.41347	1.37125	1.40329	1.405	1.41347
AGAP010025	3	-1.5267	-15.119	-1.1745	-6.509	1.95381	2.04419	2.04458	2.01161	2.04458
AGAP010544	4	-2.1903	-19.951	-1.3032	-6.5058	1.4929	1.55642	1.5867	1.5799	1.5867
AGAP005748	7	-0.32465	-5.4295	-0.65161	-6.5036	1.20978	1.04961	1.05346	1.08314	1.20978
AGAP001459	3	-2.5983	-22.084	-1.0871	-6.4909	3.90075	3.88573	3.89801	3.88913	3.90075
AGAP008908	7	-0.68734	-11.251	-0.6213	-6.4885	2.38759	2.2639	2.27186	2.25914	2.38759
AGAP011084	3	-1.7566	-15.795	-1.3193	-6.4878	1.20978	1.17926	1.19618	1.13704	1.20978
AGAP028592	4	-1.0834	-12.263	-1.2353	-6.4851	0.178977	0.178977	0.324282	0.206826	0.324282
AGAP005852	3	-0.50739	-5.5227	-1.0965	-6.4849	1.96713	2.11664	2.11598	2.14585	2.14585
AGAP001911	4	-1.2199	-13.342	-1.3907	-6.4828	3.30782	3.16459	3.17456	3.16563	3.30782
AGAP011875	3	0.17329	1.9548	-1.144	-6.4814	0.869818	0.786041	0.771587	0.756636	0.869818
AGAP006924	6	-1.3487	-18.79	-0.748	-6.4806	1.58782	1.57415	1.56714	1.56241	1.58782
AGAP002896	3	-1.2583	-12.14	-2.3613	-6.4722	0.363612	0.399674	0.478566	0.506505	0.506505
AGAP008706	5	-0.72125	-9.1987	-1.1567	-6.472	0.978181	1.06108	1.13386	1.07954	1.13386
AGAP000862	6	-0.96327	-14.079	-0.73367	-6.4619	1.57415	1.59118	1.6097	1.5989	1.6097
AGAP009216	3	-0.0386	-0.41621	-1.2682	-6.4352	-0.958607	-2	-0.387216	-0.677781	-0.387216
AGAP006808	4	-0.8294	-9.5152	-1.2785	-6.4253	1.65906	1.82289	1.79036	1.81763	1.82289
AGAP011284	6	-2.067	-26.382	-0.69081	-6.4252	2.69837	2.73103	2.77167	2.74344	2.77167
AGAP001157	4	0.030185	0.37107	-1.3316	-6.4171	1.05346	1.07591	1.07225	0.996074	1.07591
AGAP003893	4	-1.7943	-18.635	-0.95506	-6.4168	0.881385	1.05729	1.09026	0.996074	1.09026
AGAP004710	4	-1.1256	-12.418	-1.3317	-6.4094	2.53984	2.66192	2.68878	2.68825	2.68878
AGAP007138	7	0.13184	2.1748	-0.68318	-6.4081	-0.677781	-0.958607	-0.958607	-0.677781	-0.677781
AGAP007844	3	-2.0426	-16.782	-2.0996	-6.4064	0.820201	0.863917	0.92993	0.935003	0.935003
AGAP013209	3	-1.6581	-15.029	-1.4389	-6.3985	0.833147	0.940018	0.978181	0.935003	0.978181
AGAP013457	4	-0.89061	-9.979	-1.4817	-6.396	1.4283	1.3822	1.35813	1.29026	1.4283
AGAP009613	4	-1.0773	-11.825	-1.3299	-6.3915	2.0774	2.13516	2.1294	2.13453	2.13516
AGAP008635	5	-1.5713	-19.431	-0.84266	-6.3902	1.8408	1.78254	1.78183	1.72762	1.8408
AGAP008972	4	-0.061599	-0.76437	-0.90149	-6.3806	1.23578	1.27207	1.25066	1.31408	1.31408
AGAP013347	3	-0.14221	-1.608	-0.92335	-6.3801	-2	-2	-2	-2	-2
AGAP008673	3	-0.9088	-9.3794	-1.2788	-6.373	0.691081	0.845718	0.845718	0.778874	0.845718
AGAP009165	4	-0.17638	-2.1353	-1.0312	-6.3724	1.36192	1.39111	1.31827	1.40841	1.40841
AGAP007208	6	-0.82897	-12.298	-0.69467	-6.367	2.25746	2.29734	2.29581	2.2925	2.29734
AGAP006469	4	-1.3236	-15.498	-0.95187	-6.3669	1.70252	1.80625	1.77822	1.8001	1.80625
AGAP010956	3	-0.87975	-8.8289	-1.2814	-6.3642	0.281033	0.363612	0.382017	0.448706	0.448706
AGAP002935	7	-0.90391	-14.551	-0.63345	-6.3551	2.52571	2.61994	2.64218	2.57899	2.64218
AGAP003891	3	-2.3078	-18.289	-1.5991	-6.3492	1.00475	1.00903	1.1209	1.04961	1.1209
AGAP010420	4	-1.1314	-12.552	-0.98725	-6.3435	1.30771	1.36192	1.34655	1.30125	1.36192
AGAP009204	4	-1.0247	-11.525	-1.2902	-6.3273	2.4425	2.44124	2.41964	2.40228	2.4425
AGAP008180	3	0.70529	7.9696	-1.0212	-6.3243	0.806858	0.806858	0.833147	0.771587	0.833147
AGAP005064	4	0.6533	8.2495	-1.2397	-6.3237	0.869818	0.87564	0.903633	0.892651	0.903633
AGAP010182	5	-1.4507	-17.766	-0.92676	-6.3194	0.826723	0.944976	0.944976	0.85187	0.944976
AGAP000779	5	-1.0367	-14.434	-0.67164	-6.3128	1.32654	1.30341	1.34655	1.34064	1.34655
AGAP010700	3	-1.7872	-16.046	-1.3796	-6.3118	1.45194	1.53794	1.57299	1.54667	1.57299
AGAP000496	4	-1.9071	-19.36	-1.0616	-6.3086	1.41847	1.63053	1.63053	1.56478	1.63053
AGAP011174	4	-1.468	-15.169	-1.3841	-6.3058	1.72354	1.76723	1.78469	1.76649	1.78469
AGAP005220	3	-2.569	-18.428	-2.442	-6.3026	1.4101	1.30125	1.26269	1.25551	1.4101
AGAP006354	5	-1.5975	-18.226	-1.0729	-6.302	1.12418	1.22298	1.21775	1.2307	1.2307
AGAP012380	4	-2.1861	-18.275	-1.9594	-6.3015	1.96478	2.10656	2.1173	2.08174	2.1173
AGAP003094	3	-1.6303	-14.557	-1.5127	-6.3012	1.77532	1.82808	1.87338	1.85376	1.87338
AGAP006165	4	-0.71878	-8.5473	-1.06	-6.2985	0.786041	0.793092	0.793092	0.748963	0.793092
AGAP028642	4	-0.38216	-4.6497	-1.1393	-6.2965	0.478566	0.506505	0.432969	0.382017	0.506505
AGAP000634	4	-1.3258	-14.883	-0.91873	-6.2908	1.11093	1.1209	1.15259	1.16167	1.16167
AGAP008106	3	-1.5807	-16.299	-0.92783	-6.2798	1.54913	1.63859	1.59561	1.69906	1.69906
AGAP001973	3	-1.9607	-16.063	-1.8434	-6.278	2.27487	2.40142	2.39324	2.3906	2.40142
AGAP000049	4	-0.18743	-2.3244	-1.003	-6.2711	1.04571	1.07225	1.08672	1.06856	1.08672
AGAP001195	3	-1.5077	-15.182	-1.0433	-6.2704	1.00043	1.20439	1.14953	1.10415	1.20439
AGAP002087	3	-0.38596	-4.1331	-1.2623	-6.2625	2.00436	1.97456	2.00565	1.98949	2.00565
AGAP002961	4	-1.8645	-19.417	-0.98636	-6.259	1.56122	1.64256	1.6465	1.61077	1.6465
AGAP012029	3	-2.0456	-18.841	-0.99984	-6.2572	1.14333	1.17926	1.16167	1.22557	1.22557
AGAP029803	4	-0.6438	-8.2398	-0.81675	-6.2542	2.54234	2.58626	2.58536	2.59496	2.59496
AGAP004317	5	-0.12605	-1.7436	-0.90193	-6.2386	1.78183	1.71941	1.73247	1.72843	1.78183
AGAP008652	5	-0.44993	-5.7165	-1.2013	-6.2257	1.29248	1.38934	1.405	1.40157	1.405
AGAP008481	3	-1.3998	-13.166	-1.7555	-6.2256	1.32449	1.46702	1.4504	1.45194	1.46702
AGAP006763	6	-0.27243	-4.0326	-0.80458	-6.2237	1.46255	1.4915	1.51733	1.49568	1.51733
AGAP003728	3	-1.5188	-13.687	-2.139	-6.2193	1.4729	1.66474	1.64846	1.68673	1.68673
AGAP003096	5	0.19194	2.7168	-0.84008	-6.218	-2	-0.958607	-2	-0.508638	-0.508638
AGAP009700	4	-2.6686	-20.218	-1.4098	-6.2174	0.691081	0.863917	0.85187	0.800029	0.863917
AGAP009447	4	-0.42937	-5.1143	-1.3096	-6.2174	1.04571	1.01326	0.97359	0.869818	1.04571
AGAP006127	3	-1.1637	-11.634	-1.3789	-6.2173	0.045323	0.0827854	0.0827854	-0.091515	0.0827854
AGAP007212	5	-0.60329	-7.9366	-0.86559	-6.2145	0.654177	0.708421	0.748963	0.682145	0.748963
AGAP009140	4	-1.3348	-15.561	-0.85018	-6.2126	0.682145	0.682145	0.725095	0.741152	0.741152
AGAP002915	6	0.38873	5.9558	-0.82393	-6.2017	0.826723	0.935003	0.978181	0.940018	0.978181
AGAP008895	3	-0.45408	-4.7715	-1.4566	-6.2008	2.27464	2.26602	2.28174	2.30408	2.30408
AGAP002284	6	-1.3159	-17.799	-0.78743	-6.1987	1.4504	1.47436	1.47144	1.4442	1.47436
AGAP005544	3	-1.5897	-14.703	-1.0991	-6.1905	0.892651	1.10415	1.04179	1.03782	1.10415
AGAP003440	3	0.3622	4.0392	-1.1651	-6.1753	0.820201	0.909021	0.919601	0.881385	0.919601
AGAP004956	4	-1.488	-15.52	-1.1951	-6.1709	1.04179	1.26269	1.25792	1.26269	1.26269
AGAP003213	3	-0.51394	-5.3711	-1.3421	-6.1692	0.987219	1.09726	1.04571	1.05729	1.09726
AGAP028542	5	-0.72092	-9.7184	-0.8252	-6.1667	1.73408	1.72272	1.80353	1.74044	1.80353
AGAP005957	3	-2.0159	-17.509	-1.3616	-6.1666	1.46553	1.44107	1.51202	1.43313	1.51202
AGAP007049	5	0.054472	0.75552	-0.87956	-6.1497	-0.387216	-0.508638	-0.677781	-0.21467	-0.21467
AGAP009488	5	-1.5328	-17.761	-0.9705	-6.1436	0.806858	0.806858	0.826723	0.786041	0.826723
AGAP008952	3	-0.49382	-5.4514	-0.99071	-6.1415	2.47072	2.53289	2.55036	2.51549	2.55036
AGAP003398	3	-1.687	-16.829	-1.0014	-6.1375	1.80895	1.97086	1.98277	1.94106	1.98277
AGAP004465	3	-2.0428	-17.347	-1.2634	-6.1358	1.60863	1.67861	1.69557	1.72354	1.72354
AGAP000908	3	-0.64288	-7.0807	-0.86445	-6.1303	1.15866	1.16167	1.21511	1.13066	1.21511
AGAP003894	4	-1.8158	-16.531	-1.7118	-6.1287	0.592177	0.634477	0.634477	0.613842	0.634477
AGAP028221	3	-0.36381	-3.8422	-1.2914	-6.1239	-2	-2	-2	-2	-2
AGAP008897	3	-1.107	-10.578	-2.2284	-6.1165	1.41681	1.52127	1.51468	1.4929	1.52127
AGAP005423	3	-2.7599	-19.038	-1.5035	-6.1111	2.08425	2.21461	2.22066	2.17496	2.22066
AGAP001656	6	-1.6638	-20.107	-0.93687	-6.1097	1.87973	1.91281	1.94944	1.95187	1.95187
AGAP008332	5	-1.6635	-19.159	-0.8876	-6.1073	1.93656	2.03266	2.03587	2.00992	2.03587
AGAP002780	5	-1.2809	-15.854	-0.88996	-6.1032	1.77386	1.85497	1.81431	1.90097	1.90097
AGAP010399	5	-0.19603	-2.5708	-1.1319	-6.0933	-0.387216	-0.29243	-0.091515	-0.148742	-0.091515
AGAP002375	4	-0.50127	-6.0007	-1.1013	-6.0923	1.5978	1.554	1.62747	1.71609	1.71609
AGAP001236	5	0.4663	6.5616	-0.90314	-6.0911	-0.508638	-0.958607	-0.508638	-2	-0.508638
AGAP012342	5	-0.1072	-1.4469	-0.93192	-6.0885	0.232996	0.382017	0.519828	0.432969	0.519828
AGAP006092	6	-0.96286	-13.094	-0.84729	-6.0838	1.37125	1.41514	1.42177	1.43791	1.43791
AGAP013304	5	-0.16699	-2.2515	-0.92743	-6.0829	-2	-2	-2	-2	-2
AGAP007482	5	-0.85892	-10.934	-0.84963	-6.0823	0.699838	0.733197	0.725095	0.654177	0.733197
AGAP003119	3	-1.5259	-15.199	-0.92189	-6.0822	2.89769	2.88841	2.92372	2.92148	2.92372
AGAP029659	3	0.61804	6.8921	-0.95701	-6.0814	-2	-2	-2	-2	-2
AGAP000842	3	-1.8092	-15.284	-1.8438	-6.0809	1.49568	1.42012	1.42341	1.40329	1.49568
AGAP001978	3	-2.0235	-16.209	-2.1001	-6.0793	0.257679	0.324282	0.206826	0.281033	0.324282
AGAP010572	3	-0.84931	-8.5846	-1.5725	-6.0776	2.26224	2.19232	2.19371	2.16438	2.26224
AGAP004085	4	-0.54666	-6.4616	-1.0949	-6.0765	0.96895	1.08672	1.11428	1.12418	1.12418
AGAP002295	4	-1.5278	-17.402	-0.83978	-6.0693	0.96895	0.96426	0.914343	0.924796	0.96895
AGAP009834	4	-2.2067	-19.473	-1.2211	-6.0688	1.51068	1.59561	1.58104	1.60541	1.60541
AGAP011000	4	0.4098	5.1623	-1.0697	-6.065	-2	-2	-2	-2	-2
AGAP008574	4	-0.48692	-5.7471	-1.222	-6.0618	0.432969	0.532754	0.545307	0.463893	0.545307
AGAP005175	3	-1.9008	-15.292	-2.1094	-6.0596	1.46255	1.4929	1.50393	1.49568	1.50393
AGAP013358	4	0.090045	1.0991	-1.2378	-6.0471	-0.508638	-0.29243	-0.29243	-0.387216	-0.29243
AGAP004351	4	0.44947	5.7739	-0.98418	-6.0465	1.00475	1.11093	1.09026	1.07225	1.11093
AGAP000173	5	-0.95336	-12.66	-0.74685	-6.0355	1.72762	1.79456	1.75519	1.72354	1.79456
AGAP002522	6	-0.65085	-9.2166	-0.78852	-6.0354	0.344392	0.363612	0.448706	0.506505	0.506505
AGAP002893	3	-0.26575	-2.8581	-1.1557	-6.0312	1.82549	1.89603	1.89603	1.90693	1.90693
AGAP008774	5	-1.69	-20.533	-0.72945	-6.0278	1.62747	1.77605	1.80421	1.69644	1.80421
AGAP003282	3	-0.0039976	-0.041707	-1.8304	-6.0261	-0.148742	0.00432137	-0.148742	-0.21467	0.00432137
AGAP011363	4	-2.418	-18.177	-2.1791	-6.0242	1.15564	1.22557	1.17926	1.11093	1.22557
AGAP005048	5	-0.71517	-9.7506	-0.76824	-6.0229	0.682145	0.869818	0.857935	0.919601	0.919601
AGAP005873	3	-1.274	-12.742	-1.1049	-6.0143	2.34165	2.38509	2.38005	2.35985	2.38509
AGAP011217	5	-0.94057	-12.177	-0.83822	-6.0101	0.545307	0.532754	0.49276	0.519828	0.545307
AGAP006811	5	-1.3237	-15.971	-0.95638	-6.0024	0.0827854	0.117271	0.045323	0.00432137	0.117271
AGAP005675	3	0.28118	3.0224	-1.4185	-5.993	0.592177	0.826723	0.806858	0.748963	0.826723
AGAP008617	4	-1.5241	-16.603	-0.98438	-5.9929	1.78965	2.00004	2.01034	1.98005	2.01034
AGAP003992	3	-1.2246	-13.171	-0.84744	-5.9915	1.20167	1.27439	1.28578	1.24329	1.28578
AGAP003412	3	-2.8081	-18.026	-1.8133	-5.9856	3.79956	3.82153	3.81847	3.83541	3.83541
AGAP006038	4	-0.21239	-2.6592	-0.92751	-5.9844	0.898176	0.881385	0.903633	0.845718	0.903633
AGAP028528	7	-0.72408	-11.276	-0.67524	-5.9842	1.14333	1.2307	1.16465	1.20167	1.2307
AGAP009478	5	-1.312	-16.483	-0.82367	-5.9834	0.478566	0.691081	0.673021	0.624282	0.691081
AGAP001944	6	-1.3322	-18.205	-0.73409	-5.9833	1.1934	1.2307	1.2383	1.20439	1.2383
AGAP029550	4	-1.1156	-13.46	-0.70438	-5.9811	1.30771	1.35622	1.37493	1.30341	1.37493
AGAP004327	4	-0.27766	-3.4302	-0.94435	-5.9806	0.592177	0.580925	0.603144	0.569374	0.603144
AGAP002348	5	-1.3806	-17.255	-0.85858	-5.9782	1.55763	1.6097	1.61395	1.55763	1.61395
AGAP001995	3	-2.0568	-17.022	-1.5026	-5.9772	2.21008	2.35317	2.3452	2.35451	2.35451
AGAP003813	3	-1.5536	-13.59	-2.1749	-5.9751	1.5945	1.71692	1.73006	1.64552	1.73006
AGAP002655	4	-0.70832	-8.3115	-0.88896	-5.9718	1.67587	1.75974	1.78611	1.79595	1.79595
AGAP005127	5	-0.18163	-2.5597	-0.69535	-5.9673	0.432969	0.634477	0.654177	0.663701	0.663701
AGAP008551	5	-0.8131	-10.965	-0.787	-5.961	1.1934	1.04179	1.09026	1.03782	1.1934
AGAP005802	5	-2.5164	-26.187	-0.74397	-5.9534	3.65772	3.63016	3.63742	3.61211	3.65772
AGAP001362	5	-1.3933	-16.898	-0.82955	-5.9522	0.806858	0.800029	0.833147	0.778874	0.833147
AGAP004378	4	0.10959	1.329	-1.1646	-5.945	-0.29243	-0.677781	-0.677781	-0.958607	-0.29243
AGAP000332	6	-0.31912	-4.5908	-0.89289	-5.944	0.644439	0.603144	0.603144	0.624282	0.644439
AGAP012345	3	-0.25719	-2.7336	-1.2448	-5.9438	-0.958607	-2	-2	-2	-0.958607
AGAP010552	3	0.2588	2.836	-1.2259	-5.9409	1.89878	1.94156	1.93807	1.91334	1.94156
AGAP000402	4	-1.347	-15.278	-0.91446	-5.9403	1.16761	1.21511	1.13704	1.15866	1.21511
AGAP008086	3	-0.9142	-9.1773	-1.2868	-5.9381	1.6504	1.67495	1.6638	1.6465	1.67495
AGAP007710	3	-2.7891	-18.441	-1.4998	-5.9342	0.845718	0.914343	0.96426	1.01745	1.01745
AGAP000272	6	-1.2774	-16.139	-0.90671	-5.9131	1.3485	1.38578	1.41179	1.37125	1.41179
AGAP002958	4	-1.7863	-18.42	-0.99321	-5.9121	1.57875	1.63155	1.61711	1.65715	1.65715
AGAP011906	4	-1.1204	-11.968	-1.3723	-5.9115	1.80963	1.80147	1.81763	1.85009	1.85009
AGAP002374	5	-2.0901	-25.123	-0.6552	-5.907	0.845718	0.92993	0.944976	0.833147	0.944976
AGAP010719	6	-0.85874	-12.851	-0.60186	-5.9049	1.50393	1.52257	1.48159	1.49982	1.52257
AGAP004960	4	-1.8562	-17.936	-1.2656	-5.9048	2.16319	2.35776	2.33084	2.36004	2.36004
AGAP011688	4	0.10311	1.3515	-0.70117	-5.9048	0.49276	0.49276	0.580925	0.49276	0.580925
AGAP006065	6	-1.4468	-18.333	-0.80306	-5.8931	1.17348	1.2071	1.19893	1.26975	1.26975
AGAP029602	4	-0.883	-10.211	-0.90606	-5.891	2.43634	2.50476	2.53047	2.50217	2.53047
AGAP010755	4	-1.9423	-19.223	-1.0055	-5.8897	1.94453	2.04731	2.06337	1.98367	2.06337
AGAP009047	5	-0.79514	-10.548	-0.7316	-5.8883	1.26269	1.27898	1.34262	1.26031	1.34262
AGAP009824	5	-0.76038	-10.076	-0.79446	-5.8837	2.42441	2.45303	2.47728	2.47743	2.47743
AGAP011324	4	-1.2302	-13.466	-1.0688	-5.8807	-0.091515	-0.091515	-0.091515	-0.387216	-0.091515
AGAP005735	4	-1.0809	-12.988	-0.75074	-5.8738	1.10072	1.08314	1.05346	1.04571	1.10072
AGAP029262	3	-0.063969	-0.67331	-1.3988	-5.8736	1.05346	1.07225	0.944976	1.00903	1.07225
AGAP012182	3	-0.66307	-6.7817	-1.2485	-5.8699	1.38757	1.2307	1.1878	1.20439	1.38757
AGAP002809	5	-0.3224	-4.4974	-0.66529	-5.8688	0.919601	0.845718	0.898176	0.892651	0.919601
AGAP010929	6	-1.327	-17.3	-0.77379	-5.8619	2.40176	2.42718	2.46091	2.44531	2.46091
AGAP002121	3	-1.7711	-17.297	-0.96404	-5.8611	1.8464	1.93907	1.93354	1.90042	1.93907
AGAP005413	3	-1.0613	-10.692	-1.1876	-5.8611	1.38757	1.52127	1.55522	1.47144	1.55522
AGAP003825	3	-1.1153	-11.521	-0.97171	-5.8595	0.820201	1.05729	0.949878	0.756636	1.05729
AGAP012124	3	-0.94373	-10.06	-1.0131	-5.8584	1.6192	1.59118	1.64058	1.66191	1.66191
AGAP008771	4	-2.1004	-18.459	-1.2411	-5.8558	1.8888	1.98457	2.01414	1.99216	2.01414
AGAP003936	3	-1.8394	-16.084	-1.3737	-5.851	2.13739	2.2565	2.24405	2.32389	2.32389
AGAP005909	5	-0.61474	-8.1179	-0.80903	-5.8467	1.43949	1.58782	1.51202	1.53542	1.58782
AGAP001760	4	-0.94735	-10.579	-1.0568	-5.8445	1.88087	1.82872	1.82223	1.80828	1.88087
AGAP007780	3	-1.3284	-13.028	-1.1496	-5.8373	2.22013	2.24775	2.21115	2.23175	2.24775
AGAP005981	3	-1.0317	-10.679	-0.96795	-5.8369	1.54543	1.55157	1.54045	1.51601	1.55157
AGAP003093	4	-2.048	-19.98	-0.9835	-5.8362	1.44264	1.47436	1.50529	1.50393	1.50529
AGAP003533	3	-0.97002	-9.769	-1.0103	-5.8319	1.75671	1.77532	1.72843	1.7635	1.77532
AGAP001712	4	-0.6658	-7.9763	-0.97445	-5.8303	2.22456	2.27395	2.2589	2.27093	2.27395
AGAP009600	3	-1.5764	-13.689	-2.0137	-5.8288	1.2383	1.37125	1.35813	1.34655	1.37125
AGAP002488	3	-1.2456	-11.684	-1.4486	-5.8274	1.3638	1.42991	1.41847	1.41514	1.42991
AGAP010098	4	-0.21099	-2.6704	-0.74291	-5.8149	-2	-2	-2	-2	-2
AGAP008913	4	-0.021441	-0.25538	-1.2495	-5.8147	0.557507	0.699838	0.820201	0.940018	0.940018
AGAP004419	3	-1.2589	-12.019	-1.1431	-5.8041	0.909021	0.924796	0.954725	1.00903	1.00903
AGAP004091	3	-0.9527	-9.7176	-1.1117	-5.7923	1.55035	1.68314	1.67127	1.66941	1.68314
AGAP002508	4	0.24743	3.0529	-1.1038	-5.7889	-0.958607	-0.677781	-0.677781	-0.958607	-0.677781
AGAP002022	3	-1.8447	-20.145	-0.65505	-5.7877	1.00475	0.954725	0.982723	0.987219	1.00475
AGAP004300	3	-0.73296	-7.9897	-0.91467	-5.7821	1.27207	1.39985	1.38039	1.43152	1.43152
AGAP011448	6	-1.4192	-20.128	-0.57815	-5.7796	1.6777	1.70079	1.69028	1.61289	1.70079
AGAP001273	5	-0.6889	-9.4168	-0.6932	-5.7782	1.0216	1.16465	1.19893	1.20167	1.20167
AGAP003069	5	-0.83058	-10.797	-0.81549	-5.7774	2.06599	2.12388	2.09729	2.08568	2.12388
AGAP008130	6	-0.6629	-9.7909	-0.64115	-5.7732	-0.508638	-0.677781	-0.677781	-0.677781	-0.508638
AGAP000654	5	-2.2081	-24.83	-0.69436	-5.7608	3.74124	3.70539	3.72639	3.716	3.74124
AGAP007763	4	0.3595	4.6094	-0.87566	-5.7593	-0.677781	-0.958607	-0.958607	-0.958607	-0.677781
AGAP001440	3	-1.2796	-12.113	-1.3025	-5.7591	1.69557	1.83639	1.83575	1.82614	1.83639
AGAP006245	4	-0.25353	-3.0982	-0.84596	-5.759	1.60217	1.66755	1.69469	1.65811	1.69469
AGAP007523	3	-1.5739	-14.78	-1.1168	-5.7562	1.81231	1.72107	1.74202	1.73807	1.81231
AGAP010537	4	-2.4582	-20.437	-1.0747	-5.7537	1.38578	1.4685	1.46702	1.44731	1.4685
AGAP012125	5	-1.2193	-14.79	-0.91408	-5.7508	1.31618	1.39463	1.45347	1.42504	1.45347
AGAP003532	3	-1.8843	-15.599	-1.617	-5.7464	3.82624	3.82892	3.83151	3.83271	3.83271
AGAP007771	3	-1.3118	-12.253	-1.3712	-5.7332	0.49276	0.432969	0.519828	0.478566	0.519828
AGAP010075	3	-0.0904	-0.94356	-1.107	-5.7323	1.44576	1.5636	1.57183	1.55157	1.57183
AGAP003109	4	-1.3688	-15.49	-0.83269	-5.7316	0.545307	0.663701	0.699838	0.673021	0.699838
AGAP005210	3	-1.2587	-11.464	-2.0856	-5.7313	1.27207	1.43632	1.39811	1.37125	1.43632
AGAP006879	4	-0.92891	-11.505	-0.73424	-5.7304	2.64178	2.73152	2.74155	2.71942	2.74155
AGAP008708	4	-1.4057	-13.913	-1.341	-5.7282	1.8592	1.8433	1.861	1.79525	1.861
AGAP006248	3	-1.505	-14.228	-0.95512	-5.7126	1.8433	1.85558	1.82289	1.87858	1.87858
AGAP009459	3	-3.2717	-22.197	-0.92631	-5.7016	1.27207	1.34262	1.37493	1.35622	1.37493
AGAP000096	6	0.27791	4.3157	-0.65333	-5.6955	1.31197	1.31197	1.24822	1.25792	1.31197
AGAP001694	3	-1.2774	-12.955	-1.0058	-5.695	0.982723	0.96426	1.00043	0.944976	1.00043
AGAP009624	4	-1.7354	-15.588	-1.7063	-5.6942	1.14953	1.28353	1.26741	1.28578	1.28578
AGAP003293	3	-1.7453	-17.32	-0.85914	-5.6929	1.17926	1.27439	1.23325	1.18498	1.27439
AGAP011395	3	-1.2045	-11.796	-1.2105	-5.6884	0.506505	0.281033	0.281033	0.206826	0.506505
AGAP004033	5	0.46359	6.5633	-0.7864	-5.6869	-2	-2	-2	-2	-2
AGAP009942	5	-1.7806	-21.739	-0.67721	-5.6835	1.13386	1.14953	1.14953	1.20439	1.20439
AGAP001145	3	-2.2825	-16.995	-1.5483	-5.6797	1.30557	1.44576	1.4101	1.41347	1.44576
AGAP029635	3	0.33433	3.717	-0.93935	-5.6771	0.49276	0.363612	0.416641	0.478566	0.49276
AGAP008804	3	-0.013953	-0.15117	-0.99411	-5.6755	1.93656	1.97914	2.01372	1.96853	2.01372
AGAP011149	3	-1.7483	-14.636	-1.6535	-5.6716	1.55883	1.6504	1.63959	1.6465	1.6504
AGAP006755	6	-0.77792	-11.028	-0.71514	-5.6697	1.52776	1.48444	1.50529	1.50799	1.52776
AGAP013488	4	-0.13137	-1.6499	-0.84941	-5.6641	1.24822	1.3638	1.3822	1.34655	1.3822
AGAP005823	4	-2.3882	-21.545	-0.89921	-5.6605	0.881385	1.04179	1.02572	1.00043	1.04179
AGAP011438	3	-1.7008	-14.801	-1.3429	-5.6556	1.79106	1.79386	1.83702	1.82419	1.83702
AGAP006548	6	-0.10723	-1.6804	-0.59266	-5.6537	1.7102	1.60541	1.62439	1.63357	1.7102
AGAP000127	4	-0.28834	-3.3903	-1.154	-5.6514	1.14333	1.14019	1.22814	1.13066	1.22814
AGAP029313	5	0.17838	2.4412	-0.90561	-5.6462	-2	-0.958607	-2	-0.677781	-0.677781
AGAP002161	4	-1.3291	-14.605	-0.76892	-5.6414	0.557507	0.49276	0.580925	0.506505	0.580925
AGAP011881	4	-0.60985	-7.1893	-0.89679	-5.6376	0.97359	1.01745	1.06856	1.05346	1.06856
AGAP001134	3	-2.2718	-18.685	-1.1045	-5.635	1.38578	1.50256	1.48869	1.51996	1.51996
AGAP004946	3	0.27624	3.1216	-0.84902	-5.6327	0.863917	0.924796	0.909021	0.839478	0.924796
AGAP007389	3	-0.016779	-0.17979	-1.0981	-5.6286	0.532754	0.416641	0.506505	0.49276	0.532754
AGAP012142	4	-1.6034	-18.952	-0.69303	-5.6282	1.40329	1.52776	1.56003	1.47582	1.56003
AGAP029578	5	-0.78771	-10.476	-0.75963	-5.6177	0.887054	0.786041	0.857935	0.85187	0.887054
AGAP002931	3	-1.5972	-13.849	-1.5871	-5.6173	2.2082	2.22611	2.22817	2.23073	2.23073
AGAP004240	3	-1.9755	-15.773	-1.5832	-5.6101	1.23325	1.31408	1.33062	1.30125	1.33062
AGAP005419	4	-0.98944	-10.07	-2.3234	-5.6028	0.764176	0.800029	0.820201	0.857935	0.857935
AGAP005576	5	-1.1847	-15.553	-0.64304	-5.6012	1.89048	1.85739	1.87396	1.84763	1.89048
AGAP028148	5	-0.73024	-9.9441	-0.69298	-5.594	1.16167	1.11428	1.13066	1.21245	1.21245
AGAP001373	4	-0.50909	-6.2094	-0.81179	-5.5934	0.733197	0.725095	0.778874	0.756636	0.778874
AGAP004504	4	-0.97675	-10.566	-1.1634	-5.5922	0.580925	0.545307	0.603144	0.592177	0.603144
AGAP006802	5	-0.48649	-6.654	-0.70966	-5.5857	1.60108	1.65906	1.68583	1.6777	1.68583
AGAP000029	4	0.16689	1.9478	-1.5093	-5.5841	0.826723	0.786041	0.800029	0.786041	0.826723
AGAP009102	6	-0.093812	-1.4402	-0.66376	-5.5805	-2	-2	-2	-2	-2
AGAP007978	3	-2.1739	-16.88	-1.3807	-5.5774	0.786041	0.887054	0.826723	0.800029	0.887054
AGAP011635	3	-0.85899	-8.2226	-1.8313	-5.5768	1.68583	1.77386	1.73167	1.71941	1.77386
AGAP010686	3	-0.89469	-8.9111	-1.1587	-5.5765	0.708421	0.654177	0.682145	0.708421	0.708421
AGAP005851	4	-0.87521	-10.282	-0.79714	-5.5758	0.644439	0.673021	0.778874	0.663701	0.778874
AGAP012522	3	-0.20099	-2.0395	-2.1628	-5.5751	0.771587	0.978181	0.96426	0.881385	0.978181
AGAP003745	4	-0.94756	-10.258	-1.2415	-5.5728	0.178977	0.399674	0.463893	0.281033	0.463893
AGAP000444	4	-1.4991	-16.305	-0.89717	-5.567	1.34459	1.39111	1.38399	1.34064	1.39111
AGAP011842	3	-1.1428	-10.489	-1.921	-5.5638	2.09451	2.16912	2.20197	2.15658	2.20197
AGAP002109	4	-0.94162	-11.78	-0.67356	-5.5621	0.519828	0.399674	0.463893	0.478566	0.519828
AGAP012044	4	-0.62826	-7.1276	-1.1385	-5.5594	1.53033	1.58557	1.55522	1.59118	1.59118
AGAP004937	3	-0.63929	-6.761	-1.0411	-5.5589	0.944976	1.00043	1.01326	1.03383	1.03383
AGAP007769	4	-0.85047	-8.9979	-1.5477	-5.5579	0.580925	0.682145	0.725095	0.603144	0.725095
AGAP001099	3	-1.9404	-15.205	-1.7505	-5.5568	0.806858	0.924796	0.892651	0.949878	0.949878
AGAP001270	3	-1.0266	-9.856	-1.4014	-5.5547	0.691081	0.935003	0.857935	0.826723	0.935003
AGAP002128	3	-1.3308	-12.318	-1.2731	-5.5532	0.919601	0.903633	0.954725	0.924796	0.954725
AGAP001795	5	-0.54136	-7.146	-0.8235	-5.547	1.25066	1.29026	1.32035	1.32654	1.32654
AGAP008347	5	-0.16352	-2.2201	-0.76837	-5.5456	-2	-2	-2	-2	-2
AGAP011383	5	-0.64771	-8.8716	-0.65739	-5.5404	1.51733	1.54667	1.5945	1.53794	1.5945
AGAP012082	5	-1.071	-14.15	-0.60524	-5.5247	0.820201	0.924796	0.839478	0.833147	0.924796
AGAP012013	3	-0.53258	-5.325	-1.6185	-5.5216	1.02979	1.09726	1.07954	1.10755	1.10755
AGAP004560	4	-0.031503	-0.36891	-1.3106	-5.5152	0.839478	0.892651	0.892651	0.85187	0.892651
AGAP004624	3	-1.9168	-15.137	-1.7337	-5.5121	1.1209	1.2071	1.19618	1.19618	1.2071
AGAP010305	3	-1.9542	-15.893	-1.4234	-5.5088	1.48444	1.615	1.61289	1.61815	1.61815
AGAP000662	3	-1.6759	-16.41	-0.88847	-5.5071	0.303196	0.257679	0.257679	0.281033	0.303196
AGAP012374	4	-0.42431	-4.8281	-1.1908	-5.503	2.39464	2.46136	2.47496	2.45532	2.47496
AGAP004192	6	-2.3624	-26.963	-0.63063	-5.4923	1.70509	1.61711	1.63357	1.64157	1.70509
AGAP004830	4	-0.21169	-2.7426	-0.67572	-5.4909	1.10415	1.26269	1.26031	1.30557	1.30557
AGAP010756	4	0.53383	6.8638	-0.84318	-5.4883	0.96426	1.07591	1.15259	1.02979	1.15259
AGAP009502	4	0.36454	4.5737	-0.8789	-5.4821	-2	-2	-2	-2	-2
AGAP006360	3	-0.71167	-7.6691	-0.87564	-5.4797	0.716838	0.699838	0.725095	0.716838	0.725095
AGAP029001	4	-2.0104	-17.486	-1.2734	-5.4733	1.46997	1.33666	1.41847	1.36754	1.46997
AGAP007509	3	-0.95864	-9.0718	-1.8001	-5.4697	0.699838	0.691081	0.708421	0.644439	0.708421
AGAP003743	3	-1.0937	-10.838	-1.0173	-5.469	0.569374	0.741152	0.733197	0.708421	0.741152
AGAP006355	4	-1.1507	-12.684	-0.96321	-5.4673	0.881385	1.00043	0.987219	0.991669	1.00043
AGAP002000	4	-0.08386	-1.0117	-0.81048	-5.4668	-2	-2	-2	-2	-2
AGAP007621	3	-0.50564	-5.3166	-1.034	-5.4657	2.47233	2.61649	2.5988	2.58434	2.61649
AGAP006444	3	0.13247	1.488	-0.88026	-5.4634	-2	-2	-2	-2	-2
AGAP009048	4	-0.67621	-8.3746	-0.75353	-5.4628	0.764176	1.00903	0.987219	0.898176	1.00903
AGAP000985	3	-0.72444	-7.3174	-1.1971	-5.4529	1.0216	1.10755	1.09726	1.06108	1.10755
AGAP013176	3	0.34551	3.8853	-0.96396	-5.4524	-2	-2	-2	-2	-2
AGAP029596	4	-2.6728	-22.449	-0.85785	-5.4502	0.303196	0.303196	0.281033	0.257679	0.303196
AGAP009623	3	-2.5849	-16.914	-1.6443	-5.4484	2.74617	2.82511	2.85328	2.82931	2.85328
AGAP002400	5	-0.81071	-11.659	-0.53076	-5.4477	1.33264	1.43313	1.45347	1.47436	1.47436
AGAP004238	3	-2.7494	-17.079	-1.6488	-5.447	1.93757	2.0477	2.07449	2.06487	2.07449
AGAP008906	5	-0.96137	-12.362	-0.7556	-5.4376	0.954725	0.924796	0.996074	0.991669	0.996074
AGAP028415	5	0.397	5.6527	-0.64471	-5.437	0.914343	1.03383	1.01745	1.04179	1.04179
AGAP005295	4	-2.3311	-16.958	-1.7697	-5.4309	0.813581	0.92993	0.92993	0.940018	0.940018
AGAP029517	3	-0.2728	-2.8009	-1.1354	-5.4305	0.557507	0.448706	0.506505	0.478566	0.557507
AGAP001223	4	-1.028	-12.243	-0.77672	-5.4285	1.34064	1.38039	1.41847	1.3543	1.41847
AGAP028216	4	-0.1471	-1.8059	-0.87422	-5.4283	-2	-2	-2	-2	-2
AGAP001519	4	-0.80164	-10.088	-0.62487	-5.4269	0.813581	0.903633	0.881385	0.869818	0.903633
AGAP028534	3	-0.20279	-2.1524	-1.1324	-5.4242	-2	-2	-2	-2	-2
AGAP010222	3	0.2947	3.2978	-0.89416	-5.4229	-2	-2	-2	-2	-2
AGAP012917	3	0.17999	1.9402	-1.0252	-5.4225	0.281033	0.00432137	0.257679	0.363612	0.363612
AGAP003001	3	-1.2885	-12.224	-1.2821	-5.4184	0.987219	1.07225	1.14019	1.09377	1.14019
AGAP010662	3	-0.5774	-6.1719	-0.94464	-5.4071	-2	-2	-2	-2	-2
AGAP002657	3	-1.3771	-14.184	-0.88725	-5.4067	1.24576	1.35622	1.39985	1.43152	1.43152
AGAP000320	4	-0.99215	-11.378	-0.81159	-5.3925	1.4915	1.49429	1.52127	1.47582	1.52127
AGAP000109	5	-1.1907	-16.156	-0.56757	-5.3908	2.45318	2.54938	2.55992	2.56397	2.56397
AGAP003576	5	-0.5004	-6.6308	-0.79346	-5.3907	1.08672	1.15564	1.17926	1.10415	1.17926
AGAP003536	3	-1.6611	-16.171	-0.87869	-5.3877	1.17056	1.19893	1.24822	1.19618	1.24822
AGAP029287	3	0.59056	6.413	-1.0803	-5.3873	-0.387216	-0.508638	-0.29243	-0.677781	-0.29243
AGAP008265	3	-1.244	-12.396	-1.0245	-5.3868	1.83257	1.76945	1.76871	1.73488	1.83257
AGAP013747	4	-1.5873	-17.056	-0.78057	-5.3856	1.73247	1.78611	1.80353	1.79664	1.80353
AGAP011056	5	-0.32876	-4.5548	-0.62785	-5.385	1.4101	1.44576	1.46105	1.35622	1.46105
AGAP013008	3	-1.6817	-14.339	-1.3048	-5.3819	1.79872	1.99656	1.95477	1.98096	1.99656
AGAP009490	3	-0.67659	-6.6513	-1.5187	-5.3812	1.26269	1.34262	1.34262	1.17348	1.34262
AGAP001138	4	-0.79186	-9.2189	-0.84963	-5.3795	2.36212	2.5184	2.49556	2.527	2.527
AGAP002539	4	-1.5199	-15.271	-1.0848	-5.3792	0.887054	0.898176	0.919601	0.898176	0.919601
AGAP008862	6	-0.83774	-12.575	-0.55882	-5.3791	1.00043	1.00475	0.96426	0.982723	1.00475
AGAP002712	3	-0.24158	-2.6068	-0.9848	-5.3699	1.50799	1.45954	1.48869	1.48302	1.50799
AGAP011444	5	-1.2638	-16.216	-0.6744	-5.3659	2.07886	2.185	2.1833	2.18557	2.18557
AGAP002854	3	0.090876	0.9852	-0.95089	-5.3655	-2	-2	-2	-2	-2
AGAP013446	4	-0.64412	-7.3952	-1.0361	-5.3581	-2	-2	-2	-2	-2
AGAP003248	4	0.18048	2.1203	-1.3042	-5.3543	-2	-2	-2	-2	-2
AGAP003025	6	-1.4143	-19.318	-0.61292	-5.3534	4.20978	4.17764	4.19907	4.18632	4.20978
AGAP003214	6	-1.3026	-17.309	-0.694	-5.3507	1.04961	1.1878	1.16167	1.13704	1.1878
AGAP001021	4	-0.13635	-1.6012	-1.0873	-5.3475	1.34459	1.15564	1.19618	1.18213	1.34459
AGAP003416	3	-0.58698	-6.2497	-0.78164	-5.3412	1.92691	2.01204	2.03507	2.07813	2.07813
AGAP001335	4	-1.4747	-15.852	-0.86023	-5.3314	1.67861	1.79803	1.89326	1.79664	1.89326
AGAP003268	3	-2.9013	-16.423	-1.8394	-5.3309	0.00432137	0.281033	0.303196	0.303196	0.303196
AGAP011772	3	-0.70036	-7.3181	-0.8876	-5.3268	1.0216	1.12418	1.10415	1.02572	1.12418
AGAP012188	3	-1.4032	-12.863	-1.2818	-5.3236	2.48045	2.58929	2.60939	2.5976	2.60939
AGAP012529	3	0.1207	1.2998	-1.0604	-5.3183	0.857935	1.05729	1.08672	0.991669	1.08672
AGAP001276	4	-0.83884	-10.052	-0.77608	-5.3122	0.85187	0.820201	0.869818	0.756636	0.869818
AGAP029497	4	-0.95076	-10.855	-0.88548	-5.3082	0.741152	0.820201	0.813581	0.716838	0.820201
AGAP004183	3	-0.29032	-3.1769	-0.91926	-5.3054	-0.958607	-2	-2	-2	-0.958607
AGAP008504	3	-0.14152	-1.4969	-0.88947	-5.3027	0.149219	0.178977	0.0827854	0.00432137	0.178977
AGAP013385	3	-0.86734	-7.9904	-1.5105	-5.3021	1.42504	1.60433	1.61289	1.56832	1.61289
AGAP028989	5	-0.62214	-7.9097	-0.86654	-5.2967	-2	-0.29243	-2	-0.387216	-0.29243
AGAP002439	5	-1.8433	-21.418	-0.69826	-5.296	2.248	2.30901	2.2639	2.30965	2.30965
AGAP029462	5	-1.4062	-15.626	-0.96358	-5.2957	0.682145	0.644439	0.634477	0.613842	0.682145
AGAP012572	4	-0.31047	-3.5634	-1.0324	-5.2875	-0.091515	-0.387216	-2	-2	-0.091515
AGAP008151	5	-1.8193	-20.6	-0.72095	-5.2804	0.924796	0.96426	0.991669	0.903633	0.991669
AGAP002959	3	-1.3303	-12.867	-1.0186	-5.2803	1.18213	1.2383	1.24576	1.27207	1.27207
AGAP013140	3	0.19425	2.0594	-1.3038	-5.2774	-0.148742	0.00432137	0.00432137	-0.091515	0.00432137
AGAP010959	3	-2.0291	-15.739	-1.3975	-5.2697	1.30125	1.41514	1.42012	1.39463	1.42012
AGAP009826	5	0.1206	1.6843	-0.68689	-5.2696	0.569374	0.478566	0.557507	0.49276	0.569374
AGAP013212	3	-1.2226	-11.532	-1.1868	-5.2668	1.8076	1.94748	1.9509	1.97502	1.97502
AGAP004774	3	-2.4528	-17.997	-1.1928	-5.264	0.959518	1.07225	1.13066	1.07954	1.13066
AGAP008916	6	-1.7603	-22.606	-0.61619	-5.2638	3.98558	3.93272	3.93218	3.87393	3.98558
AGAP003388	6	-0.62166	-9.1149	-0.58209	-5.2631	0.117271	0.149219	0.281033	0.232996	0.281033
AGAP006962	5	0.31364	4.5788	-0.56959	-5.258	0.232996	0.00432137	0.117271	0.117271	0.232996
AGAP003811	4	-0.94514	-11.522	-0.7263	-5.2537	1.48586	1.55157	1.61289	1.59006	1.61289
AGAP000018	5	-1.8642	-21.882	-0.63925	-5.2471	0.344392	0.382017	0.416641	0.432969	0.432969
AGAP028673	5	-0.93096	-12.566	-0.59374	-5.2461	0.786041	0.725095	0.863917	0.813581	0.863917
AGAP008926	3	0.019595	0.20936	-1.1464	-5.2433	0.96895	0.673021	0.778874	0.654177	0.96895
AGAP009222	3	-1.1656	-11.069	-1.1274	-5.2384	1.1176	1.17926	1.20978	1.17926	1.20978
AGAP010459	4	-0.89247	-10.353	-0.80452	-5.2363	1.15259	1.21775	1.22557	1.17638	1.22557
AGAP011580	3	-1.0201	-9.8506	-1.2867	-5.2356	2.62758	2.67734	2.68602	2.66961	2.68602
AGAP004182	3	-0.32538	-3.6374	-0.72662	-5.2355	-0.29243	-0.29243	-0.29243	-0.387216	-0.29243
AGAP005573	4	-0.3669	-4.3464	-0.96288	-5.2354	0.978181	0.991669	0.987219	0.954725	0.991669
AGAP008088	3	-0.58123	-5.7962	-1.1882	-5.2283	1.13066	1.09726	1.10415	1.06483	1.13066
AGAP005631	3	-0.57705	-5.7646	-1.2674	-5.2224	1.14333	1.24329	1.22814	1.24822	1.24822
AGAP004011	5	-1.3911	-16.569	-0.77513	-5.2199	0.978181	1.14333	1.1878	1.08672	1.1878
AGAP007702	3	0.78723	8.4328	-1.3919	-5.2187	1.82937	1.88201	1.93757	1.93606	1.93757
AGAP012146	4	-0.14813	-1.8966	-0.70615	-5.2151	0.903633	1.09377	1.10755	1.07954	1.10755
AGAP012741	5	0.72699	10.396	-0.64367	-5.2066	0.045323	0.0827854	0.00432137	0.0827854	0.0827854
AGAP001568	4	0.10348	1.2791	-0.83502	-5.2054	-2	-2	-2	-2	-2
AGAP010405	3	-0.2308	-2.4088	-1.1167	-5.2038	1.7428	1.79176	1.82354	1.8586	1.8586
AGAP008156	6	-1.0234	-14.45	-0.62497	-5.2024	1.44886	1.47582	1.46404	1.50799	1.50799
AGAP010219	4	-1.7921	-17.388	-0.92917	-5.2021	1.44576	1.5989	1.61183	1.63558	1.63558
AGAP011361	6	-0.27232	-4.2731	-0.49829	-5.2018	1.2531	1.33666	1.40329	1.35044	1.40329
AGAP007335	5	-1.7354	-20.385	-0.65246	-5.1996	-0.21467	-0.21467	-0.148742	-0.148742	-0.148742
AGAP004314	3	0.62338	6.8693	-1.063	-5.1989	1.08314	1.15259	1.22037	1.16465	1.22037
AGAP002151	6	-0.74296	-10.767	-0.59441	-5.1969	1.27439	1.26505	1.26975	1.1934	1.27439
AGAP004609	3	0.18735	1.9769	-1.3195	-5.1922	1.56478	1.63859	1.65619	1.66191	1.66191
AGAP013096	3	0.54523	5.8107	-1.3788	-5.192	1.26269	1.2408	1.28126	1.26269	1.28126
AGAP029490	3	0.34251	3.8742	-0.77704	-5.1836	-0.958607	-0.958607	-0.958607	-0.958607	-0.958607
AGAP003369	4	-0.34115	-4.4409	-0.59927	-5.1819	0.987219	1.07225	1.06483	1.07225	1.07225
AGAP008538	4	0.046125	0.60074	-0.65621	-5.1818	-0.958607	-0.677781	-0.677781	-0.508638	-0.508638
AGAP011739	3	-0.3659	-4.0915	-0.75681	-5.181	0.324282	0.532754	0.519828	0.416641	0.532754
AGAP002917	4	-1.3594	-14.745	-0.86728	-5.1805	1.97271	2.05003	2.07155	2.07412	2.07412
AGAP007023	4	0.19166	2.3932	-0.83118	-5.177	-0.091515	-0.0409586	-0.0409586	0.00432137	0.00432137
AGAP004651	4	0.33862	4.2084	-0.78613	-5.1725	0.613842	0.592177	0.603144	0.634477	0.634477
AGAP001827	7	-0.90795	-14.789	-0.47395	-5.1707	1.26741	1.19061	1.17348	1.10755	1.26741
AGAP012503	3	-0.35854	-3.6782	-1.2531	-5.1697	0.592177	0.725095	0.557507	0.448706	0.725095
AGAP010672	5	-0.27326	-3.766	-0.57874	-5.1649	1.3822	1.46553	1.39287	1.37676	1.46553
AGAP029448	3	0.57722	6.3509	-0.99397	-5.1618	0.506505	0.603144	0.613842	0.644439	0.644439
AGAP012385	4	0.0013034	0.015712	-0.93745	-5.156	-2	-2	-2	-2	-2
AGAP028608	3	-0.60625	-6.2103	-1.0039	-5.1525	0.0827854	0.281033	0.206826	0.232996	0.281033
AGAP008216	3	0.79282	8.6265	-1.2389	-5.1499	-2	-2	-2	-2	-2
AGAP007813	6	-0.67416	-9.7292	-0.63268	-5.1456	1.26975	1.36568	1.35813	1.35813	1.36568
AGAP000909	3	0.24122	2.4811	-1.621	-5.1445	1.3485	1.32035	1.40329	1.37493	1.40329
AGAP007564	5	0.25443	3.5794	-0.69629	-5.1349	-2	-2	-2	-2	-2
AGAP002812	5	0.58348	8.2923	-0.60268	-5.1316	1.05346	1.19893	1.23578	1.27207	1.27207
AGAP003701	3	-0.3994	-4.1195	-1.2069	-5.1308	1.96993	1.98232	1.99436	2.01119	2.01119
AGAP000739	3	-2.3652	-18.247	-1.0644	-5.1301	3.52937	3.49321	3.53281	3.48483	3.53281
AGAP012452	4	0.11681	1.4449	-0.81992	-5.1267	-2	-0.958607	-2	-2	-0.958607
AGAP012573	6	-0.54143	-8.3754	-0.51449	-5.1264	-0.958607	-0.387216	-2	0.117271	0.117271
AGAP007966	4	-0.78299	-9.5025	-0.72586	-5.1121	2.24504	2.34363	2.35814	2.29537	2.35814
AGAP011964	3	-1.8569	-14.157	-1.8627	-5.1097	1.16465	1.29026	1.24576	1.25066	1.29026
AGAP008991	5	-0.60607	-7.8923	-0.73327	-5.1049	1.4929	1.52776	1.55522	1.53288	1.55522
AGAP003685	3	-0.073565	-0.79678	-0.96322	-5.1006	-2	-0.958607	-2	-2	-0.958607
AGAP008415	4	0.22521	2.8903	-0.67901	-5.0968	0.699838	0.716838	0.748963	0.682145	0.748963
AGAP029590	4	-0.48149	-5.8197	-0.78196	-5.0896	0.00432137	-0.091515	-0.148742	-0.148742	0.00432137
AGAP029776	4	0.24563	3.0177	-0.91042	-5.0885	-0.387216	-0.677781	-0.677781	-0.958607	-0.387216
AGAP009932	5	0.60597	8.7137	-0.64464	-5.0882	-2	-2	-2	-2	-2
AGAP012004	5	-0.5384	-7.3736	-0.60192	-5.0847	0.117271	-0.148742	-0.0409586	0.045323	0.117271
AGAP002741	6	-0.92906	-13.825	-0.49171	-5.0799	0.569374	0.416641	0.463893	0.463893	0.569374
AGAP028012	3	-2.5162	-16.518	-1.4324	-5.0786	1.07954	1.08314	1.07591	1.05346	1.08314
AGAP000246	5	0.24444	3.4353	-0.61893	-5.0682	0.580925	0.506505	0.506505	0.592177	0.592177
AGAP005193	3	-0.82263	-7.801	-1.355	-5.0676	0.613842	0.748963	0.793092	0.771587	0.793092
AGAP003068	4	-1.5827	-17.927	-0.645	-5.0628	0.725095	0.654177	0.634477	0.682145	0.725095
AGAP010553	3	-1.3312	-13.258	-0.88926	-5.0623	1.49429	1.53542	1.56478	1.53794	1.56478
AGAP006473	3	-0.29666	-3.103	-1.0431	-5.0595	0.800029	0.756636	0.771587	0.771587	0.800029
AGAP028852	4	-1.223	-14.771	-0.64801	-5.0576	0.257679	-2	-0.148742	-2	0.257679
AGAP007605	4	-0.87521	-10.058	-0.85515	-5.0563	1.02979	1.08314	1.1176	1.09026	1.1176
AGAP001535	3	-0.73699	-7.103	-1.1179	-5.0561	-0.29243	-0.29243	-0.387216	-0.508638	-0.29243
AGAP003190	4	-0.48247	-5.4893	-1.0204	-5.0541	0.281033	0.463893	0.463893	0.344392	0.463893
AGAP029310	6	-0.0062921	-0.10056	-0.48743	-5.0535	-2	-2	-2	-2	-2
AGAP000915	3	0.60157	6.5104	-1.1097	-5.0535	-0.958607	-0.958607	-2	-2	-0.958607
AGAP006958	4	-1.8353	-19.288	-0.74666	-5.0533	2.03667	2.17058	2.17467	2.11896	2.17467
AGAP004057	3	-1.0465	-9.738	-1.3814	-5.0522	0.909021	0.944976	0.954725	1.03383	1.03383
AGAP012502	3	-0.082266	-0.82786	-1.3779	-5.0502	-2	-2	-2	-2	-2
AGAP001636	3	-1.6499	-13.769	-1.2234	-5.0455	0.416641	0.324282	0.281033	0.303196	0.416641
AGAP010739	4	-0.46147	-5.5135	-0.8256	-5.0343	0.624282	0.557507	0.382017	0.569374	0.624282
AGAP002387	4	1.0842	13.352	-1.023	-5.0334	1.09377	1.20978	1.26269	1.21511	1.26269
AGAP007810	3	-2.4379	-17.249	-1.175	-5.0318	1.01326	0.959518	0.996074	1.00043	1.01326
AGAP001428	5	-0.52585	-7.2035	-0.58014	-5.0197	1.69644	1.71609	1.72024	1.70595	1.72024
AGAP001646	5	0.23732	3.3067	-0.67573	-5.0181	0.748963	0.826723	0.800029	0.778874	0.826723
AGAP009039	3	0.06401	0.68919	-0.95388	-5.0163	-0.29243	-0.508638	-0.508638	-0.677781	-0.29243
AGAP003537	3	-0.29807	-2.9951	-1.3752	-5.0126	1.11093	1.03383	1.06483	1.07954	1.11093
AGAP000711	5	-0.95937	-12.435	-0.69718	-5.0084	1.21245	1.26031	1.25792	1.26031	1.26031
AGAP009181	3	0.38549	3.9292	-1.6466	-5.0078	-0.21467	-0.0409586	0.00432137	0.045323	0.045323
AGAP005144	4	-1.665	-16.75	-0.81524	-5.0045	1.60433	1.6192	1.66755	1.67679	1.67679
AGAP002523	3	0.10395	1.0614	-1.2999	-4.9961	0.448706	0.363612	0.448706	0.399674	0.448706
AGAP005063	3	-0.69804	-6.949	-0.96217	-4.9956	0.800029	0.756636	0.748963	0.663701	0.800029
AGAP002880	4	-2.0335	-19.129	-0.83272	-4.993	1.82027	1.93707	1.93606	1.9233	1.93707
AGAP002570	6	-1.4095	-19.305	-0.52274	-4.9926	0.978181	1.07591	1.04571	1.05346	1.07591
AGAP006741	5	-0.15365	-2.1348	-0.64165	-4.9895	-0.508638	-0.148742	-0.148742	-0.21467	-0.148742
AGAP008876	5	-1.4052	-16.59	-0.73124	-4.9883	1.6638	1.72599	1.72354	1.72354	1.72599
AGAP011938	4	-1.47	-16.611	-0.66295	-4.9843	1.64846	1.762	1.77459	1.76574	1.77459
AGAP001235	3	-2.2338	-19.41	-0.81129	-4.9835	0.432969	0.557507	0.532754	0.448706	0.557507
AGAP004186	3	0.905	10.156	-0.89343	-4.9767	-2	-2	-2	-2	-2
AGAP002100	4	-1.4716	-15.135	-0.86183	-4.9759	-0.148742	-0.29243	-0.29243	-0.148742	-0.148742
AGAP003769	3	-0.98077	-9.6585	-1.0682	-4.9725	1.61077	1.55035	1.55157	1.51202	1.61077
AGAP012982	4	0.11796	1.4747	-0.74891	-4.9703	-0.148742	-0.21467	-0.21467	0.0827854	0.0827854
AGAP006105	3	-0.78379	-7.5694	-0.98799	-4.9681	1.07225	1.08314	1.15866	1.19618	1.19618
AGAP002300	3	-1.3148	-11.924	-1.2261	-4.9674	1.16465	1.20167	1.20439	1.15259	1.20439
AGAP029381	3	-0.13014	-1.3665	-0.95111	-4.9663	-0.148742	-0.508638	-0.21467	-0.508638	-0.148742
AGAP011826	4	-1.1992	-13.715	-0.67129	-4.965	1.66941	1.74359	1.72024	1.71525	1.74359
AGAP011973	3	-1.3243	-11.814	-1.2527	-4.9632	1.27207	1.34064	1.36754	1.36568	1.36754
AGAP008833	5	0.10144	1.3833	-0.74865	-4.9626	-2	-2	-2	-2	-2
AGAP005763	3	0.17692	1.8785	-1.0925	-4.9616	-0.958607	-0.958607	-0.958607	-0.958607	-0.958607
AGAP006680	5	-1.2773	-16.461	-0.59821	-4.9521	1.42504	1.45194	1.44731	1.41514	1.45194
AGAP028452	4	-0.47623	-5.8808	-0.69508	-4.9516	0.839478	0.887054	0.863917	0.898176	0.898176
AGAP002086	6	-1.0737	-15.363	-0.51256	-4.9427	0.663701	0.756636	0.682145	0.663701	0.756636
AGAP008598	4	-0.58168	-6.873	-0.83385	-4.939	1.5392	1.59999	1.6097	1.51865	1.6097
AGAP009897	4	-0.25529	-3.0293	-0.84562	-4.9376	1.53542	1.52257	1.54045	1.53668	1.54045
AGAP003525	4	-0.72387	-8.5142	-0.79688	-4.9346	1.33465	1.33666	1.3822	1.32243	1.3822
AGAP005918	4	-1.7909	-17.853	-0.78682	-4.9319	0.800029	0.748963	0.748963	0.634477	0.800029
AGAP008624	5	-0.087791	-1.2807	-0.49468	-4.929	2.22274	2.32636	2.33043	2.3448	2.3448
AGAP002795	3	-1.3877	-12.053	-1.3932	-4.9253	1.53668	1.62439	1.5978	1.65906	1.65906
AGAP010429	4	-0.57637	-6.1702	-1.2596	-4.9243	1.22298	1.29688	1.25551	1.26975	1.29688
AGAP004113	5	-1.0319	-13.939	-0.53866	-4.9234	1.6638	1.78039	1.75366	1.72354	1.78039
AGAP011077	3	-1.6278	-13.736	-1.2719	-4.9211	3.85351	3.82904	3.83264	3.83324	3.85351
AGAP010702	3	-0.54701	-5.6369	-0.90427	-4.9206	1.33866	1.40329	1.42991	1.3638	1.42991
AGAP008932	3	-1.084	-10.402	-1.062	-4.9195	1.33465	1.35622	1.38934	1.36003	1.38934
AGAP002605	4	-0.65116	-7.8511	-0.68633	-4.9179	1.22037	1.26505	1.32654	1.32243	1.32654
AGAP002244	4	-0.32389	-3.997	-0.75218	-4.9168	1.79941	1.63053	1.65523	1.59006	1.79941
AGAP002055	5	0.37485	5.2724	-0.6048	-4.9112	0.432969	0.557507	0.506505	0.463893	0.557507
AGAP009657	4	-0.08438	-1.0759	-0.62515	-4.9068	0.557507	0.519828	0.592177	0.399674	0.592177
AGAP013519	4	-1.766	-18.279	-0.77794	-4.902	1.8103	2.00221	1.99568	2.01372	2.01372
AGAP007295	3	-0.86237	-8.1086	-1.3811	-4.8982	1.13066	1.22814	1.21511	1.17348	1.22814
AGAP005179	3	0.22216	2.502	-0.7861	-4.8934	-0.508638	-0.508638	-0.677781	-2	-0.508638
AGAP003220	5	-0.64058	-8.4568	-0.60728	-4.8931	1.48869	1.64748	1.73247	1.63959	1.73247
AGAP004239	3	-2.937	-19.898	-0.8949	-4.889	1.10415	1.21511	1.26505	1.26505	1.26505
AGAP010331	3	-2.8711	-15.282	-1.898	-4.8884	1.60756	1.74359	1.75442	1.77532	1.77532
AGAP011393	5	-0.59156	-8.0978	-0.60318	-4.8839	0.613842	0.708421	0.654177	0.691081	0.708421
AGAP003816	3	-2.3456	-15.177	-1.7811	-4.8826	3.43834	3.44531	3.45341	3.47809	3.47809
AGAP012084	3	-1.9945	-16.18	-1.0863	-4.8825	1.52905	1.5636	1.56003	1.52776	1.5636
AGAP001299	6	-0.94666	-13.251	-0.58977	-4.8799	1.39287	1.43152	1.41847	1.37493	1.43152
AGAP006186	5	-0.7019	-9.6068	-0.60396	-4.8778	0.748963	0.613842	0.603144	0.634477	0.748963
AGAP006939	3	-1.537	-15.245	-0.68397	-4.8761	0.97359	1.04179	1.05346	1.00903	1.05346
AGAP009220	3	-1.0294	-9.4475	-1.3339	-4.8738	-0.958607	-2	-2	-2	-0.958607
AGAP007740	4	-0.79957	-9.0846	-0.81289	-4.8701	4.02925	4.00032	4.00052	4.00671	4.02925
AGAP007808	3	-0.63029	-6.4719	-0.83497	-4.8697	0.771587	0.806858	0.806858	0.833147	0.833147
AGAP008925	5	-0.42879	-6.0179	-0.53834	-4.8649	1.47871	1.46105	1.52647	1.45954	1.52647
AGAP010970	3	0.63679	6.8528	-1.0711	-4.8621	-2	-2	-2	-2	-2
AGAP006377	3	-0.57373	-5.9135	-0.83822	-4.859	1.45803	1.41514	1.48302	1.49707	1.49707
AGAP010704	3	0.31874	3.3037	-1.3702	-4.8536	-2	-2	-2	-2	-2
AGAP011534	4	-0.57021	-6.9685	-0.61859	-4.8511	1.10072	1.13704	1.09377	1.10755	1.13704
AGAP009288	3	-0.8348	-8.1371	-1.1048	-4.8484	1.93957	1.89492	1.87628	1.87338	1.93957
AGAP006344	4	-0.19874	-2.4146	-0.70873	-4.8459	1.08672	1.15866	1.10072	1.01326	1.15866
AGAP008469	3	-0.88503	-8.334	-0.90126	-4.8416	1.00475	1.02979	1.08672	1.0216	1.08672
AGAP006745	3	0.14061	1.582	-0.76589	-4.8399	1.97548	1.98502	1.9983	1.96619	1.9983
AGAP003262	4	-0.23817	-2.9873	-0.66359	-4.8369	0.881385	1.07954	0.982723	0.96895	1.07954
AGAP001929	4	-0.49639	-6.2542	-0.58916	-4.831	0.954725	1.00475	1.06108	1.01745	1.06108
AGAP028430	5	-0.96985	-11.946	-0.68159	-4.8283	1.16761	1.13386	1.14019	1.07591	1.16761
AGAP011887	6	0.12852	1.9804	-0.5256	-4.8251	1.62024	1.72272	1.72354	1.70851	1.72354
AGAP002692	4	-1.106	-12.775	-0.6974	-4.8238	0.557507	0.634477	0.545307	0.557507	0.634477
AGAP007213	4	-1.0592	-12.523	-0.60174	-4.8221	1.5989	1.84205	1.83257	1.75747	1.84205
AGAP029384	4	-0.32072	-4.0117	-0.62088	-4.8169	-2	-2	-2	-2	-2
AGAP002332	4	-1.9164	-17.021	-0.98181	-4.8139	1.67034	1.75059	1.78469	1.79036	1.79036
AGAP005575	7	-1.3177	-18.819	-0.51155	-4.8132	0.644439	0.682145	0.682145	0.682145	0.682145
AGAP029532	3	-1.9325	-14.389	-1.4548	-4.8087	0.49276	0.382017	0.432969	0.416641	0.49276
AGAP001451	5	-0.26434	-3.7833	-0.50184	-4.8076	-0.148742	-0.21467	-0.148742	-0.148742	-0.148742
AGAP002706	4	-1.5916	-15.888	-0.86882	-4.8056	2.27233	2.34735	2.36682	2.38847	2.38847
AGAP001964	4	0.35378	4.3222	-0.86475	-4.8038	1.37125	1.50256	1.56241	1.54419	1.56241
AGAP001621	3	-0.055277	-0.56403	-1.016	-4.8036	1.35238	1.51068	1.52257	1.51468	1.52257
AGAP001730	6	-0.27465	-4.2578	-0.48116	-4.8034	0.909021	0.959518	1.00043	0.909021	1.00043
AGAP002247	4	-1.9368	-18.96	-0.75117	-4.8016	1.59006	1.61711	1.64748	1.59999	1.64748
AGAP005149	3	-2.6916	-18.526	-0.96291	-4.7996	2.70321	2.75221	2.81031	2.82608	2.82608
AGAP003462	5	-1.2573	-16.729	-0.52577	-4.7993	1.80828	1.96336	1.96666	1.94748	1.96666
AGAP011670	4	-0.11808	-1.4188	-0.75909	-4.797	0.863917	1.03383	0.97359	0.935003	1.03383
AGAP005523	4	-1.452	-15.932	-0.61752	-4.796	1.81564	1.91121	1.9233	1.89823	1.9233
AGAP011690	3	-0.33011	-3.4338	-0.90866	-4.7778	1.37125	1.39463	1.38757	1.39985	1.39985
AGAP013114	3	0.04408	0.49717	-0.66854	-4.7741	-2	-2	-0.677781	-0.958607	-0.677781
AGAP005477	3	-1.7418	-15.143	-0.80668	-4.7646	1.00043	0.996074	1.06483	0.991669	1.06483
AGAP004449	4	0.16643	2.0174	-0.87019	-4.7612	-0.387216	-0.677781	-0.677781	-0.508638	-0.387216
AGAP003165	4	0.46171	5.7053	-0.81195	-4.7596	1.01745	1.13066	1.11428	1.04961	1.13066
AGAP001688	6	-0.27084	-4.1404	-0.51833	-4.7529	0.764176	0.826723	0.87564	0.85187	0.87564
AGAP029454	4	0.13728	1.6976	-0.75424	-4.7522	0.580925	0.654177	0.557507	0.654177	0.654177
AGAP007294	4	-0.2813	-3.5398	-0.57958	-4.7485	1.77822	1.57183	1.58331	1.5867	1.77822
AGAP004860	3	0.18998	2.0379	-0.83473	-4.7484	-2	-2	-2	-2	-2
AGAP011130	4	-0.42546	-5.4525	-0.57603	-4.7476	1.81365	1.8728	1.8687	1.83129	1.8728
AGAP007989	3	-1.3005	-11.616	-1.1744	-4.7467	0.344392	0.382017	0.432969	0.432969	0.432969
AGAP028485	4	-0.38556	-4.4129	-0.86221	-4.7357	-2	-2	-2	-2	-2
AGAP009602	6	-0.88549	-13.162	-0.46861	-4.7333	2.26484	2.35374	2.36831	2.31199	2.36831
AGAP007670	3	-1.4571	-12.276	-1.3382	-4.7329	1.59999	1.66941	1.68314	1.70165	1.70165
AGAP009975	4	-0.37682	-4.4777	-0.69351	-4.7329	0.448706	0.448706	0.463893	0.416641	0.463893
AGAP002687	3	-1.9051	-14.772	-1.2578	-4.7269	0.673021	0.806858	0.786041	0.756636	0.806858
AGAP005294	3	-1.649	-13.833	-1.1937	-4.7269	1.0216	1.01745	1.09726	1.04571	1.09726
AGAP011312	3	1.1122	12.634	-0.79177	-4.7225	0.045323	-0.148742	-0.148742	-0.148742	0.045323
AGAP012057	3	-0.26947	-2.8062	-0.8905	-4.7224	1.00043	0.987219	1.04571	1.0216	1.04571
AGAP000565	3	-2.084	-20.129	-0.64764	-4.7176	2.06524	2.01957	2.06487	2.02123	2.06524
AGAP029317	6	-1.3215	-17.642	-0.56432	-4.7162	1.54045	1.60325	1.62439	1.5978	1.62439
AGAP007022	3	0.21597	2.3192	-0.82717	-4.7161	0.045323	0.324282	0.281033	0.117271	0.324282
AGAP009284	4	-0.24289	-2.7857	-0.98362	-4.7147	-0.958607	-0.958607	-0.958607	-0.958607	-0.958607
AGAP010622	5	-1.2693	-15.554	-0.60111	-4.7106	1.08314	1.06108	1.08314	0.959518	1.08314
AGAP000439	5	-0.18859	-2.4718	-0.71809	-4.7018	1.7724	1.90854	1.90531	1.77677	1.90854
AGAP001481	3	-0.52445	-5.7537	-0.70664	-4.6949	0.416641	0.580925	0.519828	0.557507	0.580925
AGAP009840	4	-1.9439	-17.822	-0.80409	-4.6929	0.898176	0.898176	0.881385	0.863917	0.898176
AGAP002640	3	-0.20666	-2.2603	-0.761	-4.6917	-2	-2	-2	-2	-2
AGAP007677	4	-0.1206	-1.4589	-0.70039	-4.6895	-2	-2	-2	-2	-2
AGAP029567	6	-0.093291	-1.4867	-0.45102	-4.6885	-2	-2	-2	-2	-2
AGAP007885	3	-0.51249	-5.1566	-1.0442	-4.6878	1.82223	1.8687	1.87743	1.89048	1.89048
AGAP029326	3	0.4432	4.7647	-0.99496	-4.6849	-2	-0.958607	-0.508638	-2	-0.508638
AGAP007206	3	-1.5863	-13.867	-0.93246	-4.6822	1.43313	1.61606	1.63256	1.54543	1.63256
AGAP005978	3	-0.7632	-7.6853	-0.95445	-4.6815	1.18498	1.14644	1.20167	1.16465	1.20167
AGAP007195	3	-0.29955	-3.2928	-0.73822	-4.6796	-2	-2	-2	-2	-2
AGAP028751	6	-0.12575	-1.981	-0.43674	-4.6794	-2	-2	-2	-2	-2
AGAP001724	5	-0.45928	-6.0259	-0.65411	-4.6793	0.987219	1.08314	1.18213	1.10755	1.18213
AGAP006373	4	-0.17741	-2.2463	-0.61046	-4.6751	0.881385	0.892651	0.903633	0.887054	0.903633
AGAP001307	4	-1.2203	-13.71	-0.70509	-4.666	1.26505	1.4685	1.44264	1.43949	1.4685
AGAP004096	4	-1.3005	-13.616	-0.8399	-4.6638	-0.091515	0.149219	0.0827854	0.045323	0.149219
AGAP029423	3	0.10027	1.1052	-0.77096	-4.6615	0.149219	-0.387216	-0.21467	0.045323	0.149219
AGAP003428	3	-0.59469	-5.8385	-0.92292	-4.6589	-0.21467	-0.0409586	-0.21467	-0.091515	-0.0409586
AGAP001930	6	-0.98794	-13.44	-0.61271	-4.6394	1.48869	1.57183	1.60433	1.58782	1.60433
AGAP002170	4	-1.4659	-16.415	-0.61947	-4.6387	1.93656	2.03064	2.0154	2.04261	2.04261
AGAP002218	3	-1.3655	-12.483	-0.9932	-4.6369	1.47582	1.5417	1.52257	1.50393	1.5417
AGAP008942	6	0.061419	0.93288	-0.54599	-4.6349	1.17638	1.21511	1.24822	1.22037	1.24822
AGAP002823	4	-0.09758	-1.144	-0.8768	-4.6302	1.42504	1.45954	1.41179	1.41514	1.45954
AGAP000666	3	-1.419	-13.882	-0.77406	-4.6254	0.820201	0.881385	0.881385	0.914343	0.914343
AGAP010057	4	-0.02174	-0.25779	-0.86703	-4.6211	-0.148742	-0.29243	-0.0409586	-0.387216	-0.0409586
AGAP001156	4	-0.97419	-11.233	-0.70023	-4.6207	0.478566	0.448706	0.49276	0.49276	0.49276
AGAP002246	4	-0.58374	-7.0112	-0.6806	-4.62	0.733197	0.741152	0.748963	0.699838	0.748963
AGAP028969	3	-0.5806	-5.6366	-1.2293	-4.6167	-2	-2	0.699838	-2	0.699838
AGAP002520	4	0.049878	0.59407	-0.79991	-4.6074	1.49982	1.68851	1.68133	1.65331	1.68851
AGAP009394	4	-0.43353	-5.1744	-0.73705	-4.6054	-2	-2	-2	-2	-2
AGAP006359	5	-1.9179	-20.988	-0.60659	-4.6035	1.28803	1.27207	1.22814	1.22298	1.28803
AGAP012115	3	-0.29105	-3.1768	-0.75256	-4.6007	0.92993	0.987219	1.03383	1.00903	1.03383
AGAP009105	3	-1.721	-15.404	-0.82425	-4.597	1.70252	1.79316	1.79386	1.77605	1.79386
AGAP001234	3	-0.97035	-9.5898	-0.86946	-4.5911	0.463893	0.603144	0.557507	0.545307	0.603144
AGAP011760	3	-1.0575	-11.012	-0.63161	-4.5846	0.85187	0.892651	0.924796	0.826723	0.924796
AGAP003171	3	0.25748	2.8478	-0.77472	-4.5842	1.46255	1.64256	1.63458	1.58557	1.64256
AGAP006366	5	-0.59451	-8.0772	-0.50996	-4.5832	1.00043	1.07954	1.09377	1.02979	1.09377
AGAP009674	4	-1.2798	-15.452	-0.54752	-4.5806	0.232996	0.303196	0.382017	0.257679	0.382017
AGAP008917	6	-2.0345	-24.937	-0.50736	-4.5677	1.60541	1.63558	1.65234	1.6504	1.65234
AGAP007603	4	-0.16106	-1.8727	-0.93402	-4.5633	1.22298	1.29248	1.27669	1.26031	1.29248
AGAP029397	5	-0.88343	-11.278	-0.62379	-4.5632	1.48869	1.61711	1.54543	1.55035	1.61711
AGAP028103	3	0.25224	2.8488	-0.71226	-4.5631	0.416641	0.49276	0.532754	0.580925	0.580925
AGAP004135	6	-0.20544	-3.2175	-0.44399	-4.559	-2	-0.958607	-2	-2	-0.958607
AGAP028141	4	-0.23058	-2.7982	-0.67333	-4.5522	-2	-2	-0.958607	-0.958607	-0.958607
AGAP004545	3	-0.49758	-4.9918	-0.95362	-4.5512	0.463893	0.580925	0.519828	0.49276	0.580925
AGAP006178	4	-0.10067	-1.2403	-0.63139	-4.5482	-2	-2	-2	-2	-2
AGAP028740	5	-0.98366	-13.229	-0.51525	-4.5479	1.84887	1.91598	1.88485	1.8433	1.91598
AGAP029237	4	-0.62672	-7.4546	-0.67045	-4.5425	0.344392	0.432969	0.432969	0.416641	0.432969
AGAP029528	4	-0.097069	-1.1481	-0.81375	-4.537	-2	-2	-2	-2	-2
AGAP005926	5	-0.56913	-7.8661	-0.53056	-4.5292	0.624282	0.569374	0.613842	0.603144	0.624282
AGAP028994	4	-0.49169	-6.0047	-0.64179	-4.5268	1.64552	1.64748	1.64058	1.64846	1.64846
AGAP029557	4	0.46737	5.9376	-0.69177	-4.5265	-2	-2	-2	-2	-2
AGAP010159	4	-3.4515	-23.681	-0.61953	-4.5218	2.2217	2.33588	2.34969	2.37238	2.37238
AGAP000121	6	0.090513	1.3379	-0.59554	-4.5202	-2	-2	-2	-2	-2
AGAP008619	5	-1.4736	-18.113	-0.55966	-4.5174	0.839478	0.987219	0.96895	0.903633	0.987219
AGAP013380	3	0.15383	1.6709	-0.83955	-4.5167	0.303196	0.281033	0.206826	0.281033	0.303196
AGAP007109	3	0.09977	1.0671	-0.89785	-4.5104	-2	-2	-2	-2	-2
AGAP009661	3	0.03861	0.42312	-0.77507	-4.5099	0.448706	0.382017	0.399674	0.448706	0.448706
AGAP006809	6	-0.70797	-10.074	-0.53985	-4.5068	0.463893	0.545307	0.478566	0.463893	0.545307
AGAP004127	4	0.17227	2.2849	-0.47852	-4.5063	-2	-2	-2	-2	-2
AGAP005130	4	-1.2215	-13.368	-0.59915	-4.5042	1.24576	1.41347	1.37125	1.34459	1.41347
AGAP001454	3	-0.98549	-10.052	-0.73124	-4.502	1.12418	1.3543	1.21245	1.24822	1.3543
AGAP005377	3	-1.5631	-15.062	-0.72722	-4.4971	2.03306	1.89104	1.96147	1.94453	2.03306
AGAP000652	3	-1.0764	-9.9277	-0.97015	-4.4952	1.69117	1.72518	1.78398	1.74671	1.78398
AGAP007396	3	-1.4594	-14.862	-0.63419	-4.4941	0.613842	0.634477	0.644439	0.532754	0.644439
AGAP011652	4	-0.75183	-8.5047	-0.76221	-4.4925	0.281033	0.532754	0.463893	0.416641	0.532754
AGAP006601	3	-0.78306	-7.8351	-0.87923	-4.4917	1.14953	1.1934	1.21775	1.19061	1.21775
AGAP010033	3	-0.16672	-1.7318	-0.9545	-4.4914	1.01326	1.11428	1.1209	1.15259	1.15259
AGAP007689	4	-0.57542	-7.1613	-0.58007	-4.4907	1.02979	1.15564	1.1176	1.1209	1.15564
AGAP029243	6	-0.90486	-12.339	-0.56733	-4.4872	0.813581	0.914343	0.892651	0.881385	0.914343
AGAP007834	3	-2.2146	-17.938	-0.8015	-4.4811	1.32035	1.4101	1.38578	1.3638	1.4101
AGAP006935	3	-2.0915	-15.699	-1.0444	-4.4803	0.344392	0.49276	0.463893	0.344392	0.49276
AGAP010508	3	0.49071	5.2366	-0.91194	-4.48	0.00432137	-0.091515	-0.29243	-0.29243	0.00432137
AGAP004928	5	0.60735	8.4223	-0.65953	-4.4787	1.43632	1.42341	1.44576	1.45803	1.45803
AGAP010559	3	-1.2409	-12.766	-0.69035	-4.478	0.898176	0.978181	1.04179	0.991669	1.04179
AGAP008023	3	-0.088774	-0.9823	-0.67047	-4.4765	-2	-2	-2	-2	-2
AGAP010969	5	-0.085805	-1.2007	-0.51044	-4.471	-0.29243	-0.677781	-0.387216	-0.387216	-0.29243
AGAP007028	4	-0.0082984	-0.10339	-0.62095	-4.4677	-2	-0.677781	-0.677781	-0.677781	-0.677781
AGAP007747	5	-0.12393	-1.6486	-0.6599	-4.4672	-0.958607	-0.508638	-0.508638	-0.677781	-0.508638
AGAP011979	4	0.19177	2.306	-0.78803	-4.4641	-2	-2	-2	-2	-2
AGAP006613	4	-0.091596	-1.2089	-0.50097	-4.4634	1.84578	1.89215	1.97225	1.95429	1.97225
AGAP003852	3	-0.76818	-8.1614	-0.6999	-4.4571	0.92993	1.07225	1.08672	1.01745	1.08672
AGAP006835	3	-0.17273	-1.7832	-0.97805	-4.4561	-2	-2	-2	-2	-2
AGAP008135	4	0.063973	0.82459	-0.54327	-4.4527	0.432969	0.382017	0.416641	0.324282	0.432969
AGAP010995	3	-0.23446	-2.4823	-0.69992	-4.4523	-2	-2	-2	-2	-2
AGAP002800	3	0.66656	6.9916	-1.1518	-4.4496	0.881385	1.10415	1.07954	1.07225	1.10415
AGAP001342	5	-0.6655	-8.2679	-0.70271	-4.4455	1.04571	1.17348	1.07954	1.17638	1.17638
AGAP028188	4	0.055111	0.68351	-0.66875	-4.4399	0.935003	0.898176	0.96426	0.987219	0.987219
AGAP008003	4	-0.62614	-7.7141	-0.57968	-4.4398	-0.148742	-0.091515	-0.0409586	-0.091515	-0.0409586
AGAP002496	4	-0.48598	-5.8995	-0.62468	-4.4355	1.36192	1.4929	1.54295	1.56949	1.56949
AGAP000770	4	-0.83659	-9.618	-0.70519	-4.427	1.06856	1.09026	1.14019	1.04571	1.14019
AGAP000048	4	0.62554	8.0932	-0.55861	-4.4216	0.303196	0.206826	0.178977	0.281033	0.303196
AGAP001892	6	0.27755	4.4028	-0.42635	-4.4202	-2	-2	-0.958607	-2	-0.958607
AGAP004649	3	0.624	6.8752	-0.77349	-4.4177	-2	-2	-2	-2	-2
AGAP001918	5	-0.36347	-5.0162	-0.53596	-4.4161	1.28126	1.38399	1.36754	1.31408	1.38399
AGAP001686	5	-1.2746	-16.329	-0.47693	-4.4145	1.65811	1.80353	1.79316	1.77532	1.80353
AGAP000884	3	-0.80689	-8.5579	-0.64491	-4.4143	0.303196	0.448706	0.399674	0.324282	0.448706
AGAP003778	5	0.34246	4.8521	-0.50265	-4.4132	-2	-2	-2	-2	-2
AGAP005075	3	0.52155	5.9536	-0.63145	-4.4126	0.949878	1.27207	1.20167	1.20439	1.27207
AGAP004414	5	-1.4427	-18.367	-0.5053	-4.4111	1.05729	1.2408	1.22037	1.1878	1.2408
AGAP004197	4	-1.3021	-12.901	-0.90688	-4.4024	1.70424	1.74359	1.75289	1.77895	1.77895
AGAP005812	3	-0.84169	-8.7519	-0.68049	-4.4019	1.32858	1.39811	1.35813	1.36003	1.39811
AGAP004941	3	-1.0742	-10.385	-0.77413	-4.3959	-2	-2	-2	-2	-2
AGAP000958	4	-0.66545	-7.799	-0.66823	-4.3935	1.14019	1.10755	1.14019	1.1176	1.14019
AGAP029629	4	0.066475	0.78823	-0.81138	-4.3875	-2	-2	-2	-2	-2
AGAP002952	3	-0.12072	-1.2877	-0.79875	-4.3845	1.52776	1.55157	1.54543	1.50664	1.55157
AGAP013136	6	-0.96982	-13.622	-0.49892	-4.3765	1.65906	1.69906	1.72107	1.63759	1.72107
AGAP000270	5	-0.85165	-10.883	-0.60733	-4.3762	1.31408	1.34064	1.3543	1.33666	1.3543
AGAP006991	6	0.12639	1.8638	-0.56313	-4.3732	0.399674	0.149219	0.178977	-0.0409586	0.399674
AGAP008006	3	-1.3008	-12.113	-0.9253	-4.3689	1.13386	1.25066	1.28803	1.27207	1.28803
AGAP013416	3	0.19714	2.0974	-0.88698	-4.3646	0.324282	0.257679	0.149219	0.257679	0.324282
AGAP003966	3	-0.2603	-2.8049	-0.75891	-4.3644	1.24576	1.38399	1.3822	1.3731	1.38399
AGAP008736	3	-1.0151	-11.317	-0.55211	-4.3635	0.716838	0.748963	0.725095	0.644439	0.748963
AGAP007000	4	0.38393	4.8216	-0.61603	-4.3575	2.05656	2.06562	2.13004	2.07412	2.13004
AGAP006941	4	-1.7473	-16.861	-0.77851	-4.3545	1.23325	1.26975	1.33062	1.27669	1.33062
AGAP029678	5	-0.061159	-0.86217	-0.50635	-4.3534	0.708421	0.478566	0.603144	0.416641	0.708421
AGAP004596	3	-0.33865	-3.6696	-0.69432	-4.353	1.50393	1.81697	1.77822	1.81829	1.81829
AGAP029315	4	-0.69996	-8.0862	-0.62462	-4.3437	-0.29243	-2	-2	-2	-0.29243
AGAP007503	6	-1.0895	-14.533	-0.54773	-4.3432	0.644439	0.613842	0.644439	0.580925	0.644439
AGAP011687	4	-2.1021	-22.617	-0.53324	-4.3333	3.70186	3.65311	3.67107	3.65545	3.70186
AGAP028194	6	-0.75523	-11.441	-0.4122	-4.3293	1.48444	1.4901	1.56478	1.53033	1.56478
AGAP009385	4	0.16821	2.1478	-0.59563	-4.3256	-0.387216	-0.677781	-0.677781	-0.508638	-0.387216
AGAP008499	4	-1.7799	-17.071	-0.74654	-4.3249	1.27669	1.24576	1.24576	1.29026	1.29026
AGAP000560	3	0.33338	3.5675	-0.84859	-4.3195	1.1209	1.16761	1.11093	1.10415	1.16761
AGAP028570	3	-0.37551	-3.9039	-0.85145	-4.3185	1.01745	1.19893	1.17348	1.21245	1.21245
AGAP011222	5	0.013918	0.19251	-0.54397	-4.3146	-2	-2	-2	-2	-2
AGAP011035	4	-1.1729	-13.871	-0.52553	-4.3076	1.56832	1.65137	1.69117	1.66191	1.69117
AGAP009194	3	0.29715	3.4042	-0.56884	-4.3034	1.92381	1.99083	1.96384	1.93606	1.99083
AGAP006255	4	-0.072809	-0.91198	-0.61594	-4.3017	1.06483	1.03383	1.00475	0.935003	1.06483
AGAP011551	4	-1.0774	-11.66	-0.73259	-4.2952	1.3731	1.33062	1.34459	1.31197	1.3731
AGAP010451	3	-0.9394	-9.0397	-0.95725	-4.2924	1.42012	1.42341	1.44264	1.42177	1.44264
AGAP007061	4	0.30506	3.8614	-0.61752	-4.2914	-2	-2	-2	-2	-2
AGAP008314	4	-0.7974	-9.4462	-0.60074	-4.2834	1.2307	1.19618	1.19061	1.21511	1.2307
AGAP010901	3	0.0039406	0.042664	-0.73966	-4.2814	-2	-2	-2	-2	-2
AGAP003510	3	0.24335	2.8314	-0.52682	-4.2802	-0.958607	-2	-2	-2	-0.958607
AGAP005128	4	-0.33865	-4.1795	-0.5691	-4.2739	1.26269	1.30341	1.33465	1.27669	1.33465
AGAP029784	4	0.2819	3.5564	-0.64239	-4.2737	-0.677781	-2	-2	-2	-0.677781
AGAP005980	5	-0.38481	-5.2914	-0.49719	-4.273	0.756636	0.903633	0.87564	0.924796	0.924796
AGAP010063	5	0.27167	3.8353	-0.53145	-4.2723	0.699838	0.863917	0.826723	0.857935	0.863917
AGAP028603	4	0.33568	4.3116	-0.56763	-4.2715	-2	-2	-2	-2	-2
AGAP010807	5	0.24102	3.3963	-0.48893	-4.2706	0.949878	1.01326	1.02572	1.07225	1.07225
AGAP002748	4	0.15296	1.8906	-0.66844	-4.2653	-0.091515	-0.148742	-0.0409586	0.045323	0.045323
AGAP009833	4	-1.0956	-11.689	-0.71974	-4.2631	2.4651	2.57207	2.57253	2.50652	2.57253
AGAP013167	5	-0.89618	-11.666	-0.5536	-4.2624	1.21245	1.24329	1.28578	1.24576	1.28578
AGAP011717	3	-1.258	-10.846	-1.1051	-4.2617	1.39463	1.35622	1.3694	1.38578	1.39463
AGAP009782	5	-0.55808	-7.9517	-0.43178	-4.2579	1.2307	1.39111	1.3731	1.41347	1.41347
AGAP008218	3	-0.0087244	-0.092804	-0.80688	-4.2579	-2	-2	-2	-2	-2
AGAP001081	4	-0.94608	-10.313	-0.72378	-4.2574	0.506505	0.49276	0.363612	0.303196	0.506505
AGAP010869	3	-0.24801	-2.5338	-0.93351	-4.2573	-0.677781	-0.387216	-0.958607	-0.958607	-0.387216
AGAP006574	3	0.85918	9.5792	-0.72496	-4.251	-0.148742	-0.21467	-0.091515	-0.091515	-0.091515
AGAP029319	3	-0.20829	-2.0941	-0.97092	-4.2458	-2	-0.21467	-0.387216	-0.508638	-0.21467
AGAP006620	6	-0.89854	-12.806	-0.48101	-4.2439	1.16761	1.10415	1.24822	1.14019	1.24822
AGAP008078	3	-1.9664	-16.4	-0.82021	-4.2353	1.34064	1.39811	1.43152	1.43473	1.43473
AGAP009588	5	-1.2122	-15.502	-0.51291	-4.2331	1.3543	1.31618	1.36003	1.39811	1.39811
AGAP008723	5	0.041171	0.5556	-0.56833	-4.23	0.813581	0.940018	0.97359	0.892651	0.97359
AGAP003821	3	-0.17378	-1.7474	-0.96429	-4.2276	0.644439	0.725095	0.764176	0.748963	0.764176
AGAP029457	3	0.46331	4.9672	-0.77639	-4.2254	1.25792	1.36003	1.35622	1.35044	1.36003
AGAP005065	3	-0.42207	-4.2975	-0.80045	-4.223	-0.958607	-2	-0.958607	-2	-0.958607
AGAP008194	3	-0.86755	-8.9002	-0.6851	-4.2224	0.898176	0.96895	0.949878	0.881385	0.96895
AGAP006625	4	-1.6788	-18.232	-0.57541	-4.221	1.75974	1.80828	1.78469	1.79595	1.80828
AGAP009200	4	0.11145	1.3457	-0.71064	-4.2197	1.84887	2.10006	2.12454	2.11163	2.12454
AGAP005035	6	-0.56773	-8.8769	-0.3769	-4.2161	0.416641	0.416641	0.432969	0.448706	0.448706
AGAP005731	5	-0.89971	-11.879	-0.48121	-4.2132	0.741152	0.764176	0.771587	0.725095	0.771587
AGAP001126	4	0.15038	1.8876	-0.5831	-4.2125	-2	-2	-2	-2	-2
AGAP007038	5	-0.084313	-1.2246	-0.42582	-4.2097	-0.508638	-0.958607	-0.508638	-0.958607	-0.508638
AGAP007095	3	0.40498	4.4557	-0.59456	-4.2065	-2	-0.958607	-2	-2	-0.958607
AGAP009058	3	-2.0988	-15.096	-1.0284	-4.2013	1.03383	1.07954	1.06483	1.05729	1.07954
AGAP008063	6	-1.2192	-16.749	-0.4449	-4.1967	1.4442	1.53415	1.57646	1.47436	1.57646
AGAP010974	4	0.086635	1.03	-0.76863	-4.1925	-2	-2	-2	-2	-2
AGAP009224	3	-0.034815	-0.36865	-0.68148	-4.192	1.00903	1.00043	1.02572	0.987219	1.02572
AGAP001136	3	-1.1013	-10.543	-0.77747	-4.1876	1.4685	1.60756	1.58444	1.64454	1.64454
AGAP002349	3	-0.78835	-8.0273	-0.63751	-4.1874	0.206826	0.149219	0.363612	0.206826	0.363612
AGAP007194	3	0.60152	6.3449	-0.94434	-4.187	-2	-2	-2	-2	-2
AGAP005375	4	-0.9742	-10.733	-0.70662	-4.1859	1.94503	2.02288	2.03547	2.02164	2.03547
AGAP011462	3	-0.8554	-8.2252	-0.91819	-4.1859	-0.958607	-2	-2	-0.958607	-0.958607
AGAP002713	4	-0.78768	-10.069	-0.45715	-4.1854	2.03226	2.06187	2.04964	2.08746	2.08746
AGAP001444	3	0.0040968	0.04352	-0.67151	-4.1846	-0.387216	-0.508638	-0.387216	-0.508638	-0.387216
AGAP001227	3	-0.57295	-5.9242	-0.74402	-4.1795	0.399674	0.592177	0.545307	0.506505	0.592177
AGAP009518	3	0.25011	2.894	-0.53564	-4.1795	-2	-2	-2	-2	-2
AGAP011473	4	-2.2702	-22.125	-0.56046	-4.1781	2.62419	2.68369	2.66192	2.67358	2.68369
AGAP009009	4	0.30518	3.7594	-0.6807	-4.1764	-2	-2	-2	-2	-2
AGAP000896	5	-1.3697	-16.246	-0.59718	-4.1645	1.34262	1.30984	1.33866	1.35044	1.35044
AGAP013500	3	-1.4294	-15.032	-0.53191	-4.1645	0.673021	0.624282	0.603144	0.663701	0.673021
AGAP004479	3	-1.3784	-12.189	-0.92107	-4.1577	1.15564	1.13704	1.16167	1.19893	1.19893
AGAP005142	6	-1.4121	-19.714	-0.40371	-4.1511	1.33264	1.29248	1.32035	1.31618	1.33264
AGAP007560	4	0.31935	4.1727	-0.51323	-4.1448	-2	-2	-2	-2	-2
AGAP007508	3	-0.80946	-7.5867	-1.0028	-4.1372	0.996074	1.16761	1.15564	1.07591	1.16761
AGAP006932	3	-1.311	-12.056	-0.79252	-4.1366	0.634477	0.699838	0.716838	0.654177	0.716838
AGAP011937	3	0.74579	8.7381	-0.51488	-4.1354	-0.958607	-2	-2	-2	-0.958607
AGAP000338	6	-0.36556	-5.538	-0.38858	-4.1301	0.786041	0.935003	0.857935	0.903633	0.935003
AGAP005651	4	-1.3055	-13.468	-0.70538	-4.1261	0.716838	0.786041	0.826723	0.741152	0.826723
AGAP008604	3	-2.2612	-17.389	-0.78903	-4.1143	1.53161	1.5934	1.60756	1.56241	1.60756
AGAP001645	4	0.4204	5.2068	-0.66694	-4.1137	1.63256	1.74437	1.71357	1.71941	1.74437
AGAP001986	5	-0.87551	-11.403	-0.50923	-4.1108	1.21511	1.35622	1.32654	1.29907	1.35622
AGAP000735	7	-2.3376	-30.821	-0.35642	-4.1065	1.38934	1.38578	1.38578	1.39463	1.39463
AGAP012463	3	0.42348	4.5005	-0.78143	-4.1058	1.25792	1.37858	1.3822	1.42991	1.42991
AGAP006990	4	-0.87167	-10.029	-0.59984	-4.1029	0.592177	0.613842	0.663701	0.592177	0.663701
AGAP010993	4	-0.26394	-3.1421	-0.66175	-4.1025	-2	-2	-2	-2	-2
AGAP007633	6	-1.1578	-15.235	-0.50737	-4.0968	1.17926	1.18498	1.20439	1.21775	1.21775
AGAP007066	4	-1.1524	-13.227	-0.54999	-4.0932	0.532754	0.663701	0.644439	0.613842	0.663701
AGAP000559	4	-0.91423	-10.72	-0.54875	-4.0909	0.206826	0.178977	0.117271	0.117271	0.206826
AGAP011583	7	-1.2402	-18.661	-0.40986	-4.0887	1.38039	1.38934	1.41179	1.40157	1.41179
AGAP012608	5	-0.61224	-8.6444	-0.40182	-4.0872	1.8728	1.94797	1.95813	1.94404	1.95813
AGAP006765	4	0.36629	4.7305	-0.5327	-4.0868	-0.677781	-2	-0.677781	-2	-0.677781
AGAP000844	5	-0.028061	-0.38209	-0.56594	-4.086	-2	-2	-2	-0.958607	-0.958607
AGAP012498	3	-0.56767	-5.6193	-0.84667	-4.0809	-0.387216	-0.677781	-0.387216	-0.677781	-0.387216
AGAP009444	3	-1.093	-10.637	-0.72475	-4.0796	1.74904	1.83765	1.8604	1.83129	1.8604
AGAP006056	4	-0.36135	-4.4842	-0.56957	-4.0768	0.771587	0.909021	0.800029	0.839478	0.909021
AGAP002982	3	-0.83627	-8.7295	-0.61643	-4.0758	1.29469	1.34064	1.39287	1.36003	1.39287
AGAP001328	4	0.32271	3.8692	-0.66904	-4.0752	-0.148742	0.0827854	0.0827854	0.045323	0.0827854
AGAP005474	3	-0.46074	-5.09	-0.56278	-4.0751	1.14019	1.27207	1.26031	1.32654	1.32654
AGAP000759	5	-0.7375	-10.182	-0.45539	-4.0727	1.92588	1.96713	1.96993	1.98905	1.98905
AGAP006650	5	-0.64305	-8.2659	-0.56853	-4.0637	1.38934	1.59229	1.55763	1.53288	1.59229
AGAP005813	5	-0.90478	-12.005	-0.48344	-4.0624	2.25626	2.26602	2.22013	2.23707	2.26602
AGAP000988	6	0.19586	2.9547	-0.46206	-4.0598	-2	-2	-2	-2	-2
AGAP009489	5	-0.17085	-2.3621	-0.50365	-4.0564	1.17638	1.16167	1.14953	1.03383	1.17638
AGAP008726	3	-0.15731	-1.7157	-0.56661	-4.0528	-0.958607	-2	-2	-2	-0.958607
AGAP005432	3	-0.6331	-6.4919	-0.67989	-4.0518	2.21725	2.35719	2.35738	2.34126	2.35738
AGAP010013	3	0.06125	0.65021	-0.81757	-4.0507	1.29469	1.29026	1.26269	1.26741	1.29469
AGAP009541	4	0.55242	6.8229	-0.6583	-4.0447	-2	-2	-2	-2	-2
AGAP010711	4	-0.64167	-8.1141	-0.49378	-4.042	1.43313	1.52776	1.54543	1.53288	1.54543
AGAP008805	5	0.068195	0.96233	-0.44186	-4.0399	0.232996	0.303196	0.232996	0.206826	0.303196
AGAP003405	6	-0.64298	-8.9081	-0.47572	-4.0344	0.991669	1.09026	1.07591	1.09377	1.09377
AGAP003336	5	-0.64326	-8.5632	-0.48068	-4.0288	1.40329	1.4504	1.39111	1.37858	1.4504
AGAP011734	4	-0.71635	-8.7388	-0.51576	-4.0259	-2	-0.958607	-0.958607	-2	-0.958607
AGAP001239	5	0.19826	2.8203	-0.45369	-4.0176	-0.677781	-0.958607	-0.958607	-0.958607	-0.677781
AGAP012194	4	-0.11792	-1.4038	-0.66527	-4.0163	0.924796	0.826723	0.892651	0.845718	0.924796
AGAP007507	6	-1.4854	-19.781	-0.43674	-4.0075	1.5417	1.69028	1.6504	1.55763	1.69028
AGAP003350	6	0.11869	1.861	-0.36621	-4.0041	1.09726	1.21511	1.26269	1.2307	1.26269
AGAP001348	5	0.40347	5.5394	-0.56787	-4.0031	-2	-2	-2	-2	-2
AGAP002690	3	-0.65967	-6.235	-0.94614	-3.9979	1.31408	1.33866	1.30557	1.37493	1.37493
AGAP013233	3	0.029787	0.33167	-0.59884	-3.9931	-0.148742	0.045323	0.00432137	-0.0409586	0.045323
AGAP013352	6	0.5759	8.9048	-0.4417	-3.993	-0.387216	-0.508638	-0.958607	-0.508638	-0.387216
AGAP009572	6	-0.45945	-6.7054	-0.459	-3.9899	3.20656	3.22536	3.23958	3.22892	3.23958
AGAP006659	5	-0.12622	-1.7699	-0.46386	-3.9869	0.580925	0.748963	0.691081	0.699838	0.748963
AGAP009205	4	-0.10531	-1.4033	-0.41899	-3.9835	1.07591	1.11093	1.21511	1.14644	1.21511
AGAP009778	3	-0.41116	-4.0487	-0.8653	-3.9803	0.800029	0.869818	0.771587	0.806858	0.869818
AGAP029376	3	0.031026	0.32215	-0.79075	-3.9789	0.733197	0.996074	0.987219	1.08314	1.08314
AGAP008045	3	-0.69061	-7.1298	-0.69713	-3.9776	1.82419	1.99392	1.94748	1.95381	1.99392
AGAP002689	3	0.75261	8.1971	-0.76954	-3.975	-0.677781	-0.508638	-0.677781	-0.508638	-0.508638
AGAP010288	3	-0.15973	-1.7439	-0.59494	-3.9661	1.10755	1.15259	1.2307	1.2408	1.2408
AGAP002273	4	0.22529	2.8298	-0.56784	-3.9649	-2	-2	-2	-2	-2
AGAP011146	3	-1.0098	-10.266	-0.58671	-3.9578	1.65427	1.69557	1.75442	1.59229	1.75442
AGAP000898	3	0.99143	10.535	-0.90249	-3.9563	0.624282	0.592177	0.654177	0.634477	0.654177
AGAP003112	4	0.011444	0.14978	-0.45646	-3.9557	1.98726	1.97132	1.96336	1.95861	1.98726
AGAP007345	3	0.48449	5.4098	-0.60681	-3.9554	-0.0409586	0.826723	0.478566	0.800029	0.826723
AGAP010784	5	-0.0033326	-0.047021	-0.4386	-3.9552	-2	-2	-2	-2	-2
AGAP008390	3	-0.080557	-0.8321	-0.81817	-3.9488	1.8888	1.92588	1.89271	1.88315	1.92588
AGAP007321	3	-0.05367	-0.62147	-0.47681	-3.9471	-2	-2	-2	-2	-2
AGAP003589	4	-1.707	-17.719	-0.54117	-3.9454	0.887054	1.03782	1.03383	1.05729	1.05729
AGAP010542	3	0.032461	0.34727	-0.66949	-3.9433	-2	-2	-2	-2	-2
AGAP012408	3	-0.28137	-2.7896	-0.91816	-3.9412	1.06483	1.28803	1.26741	1.28353	1.28803
AGAP000747	3	0.13892	1.4468	-0.7428	-3.9387	0.634477	0.733197	0.644439	0.624282	0.733197
AGAP006273	4	-0.047729	-0.59638	-0.52858	-3.9346	0.49276	0.478566	0.673021	0.478566	0.673021
AGAP003697	3	-1.2663	-12.704	-0.61746	-3.9332	0.959518	1.06483	1.05346	1.17926	1.17926
AGAP004886	3	0.63722	6.7357	-0.79554	-3.9328	1.72189	1.83954	1.85437	1.85009	1.85437
AGAP010211	4	0.11057	1.4494	-0.45983	-3.9308	1.02572	1.13066	1.06856	1.08672	1.13066
AGAP002802	4	0.21377	2.6075	-0.61903	-3.9265	0.303196	-0.29243	-0.387216	-0.21467	0.303196
AGAP003460	4	-0.56867	-6.9618	-0.51475	-3.9228	1.35044	1.43632	1.42667	1.4442	1.4442
AGAP008406	4	-0.79945	-9.9011	-0.47966	-3.9227	0.85187	0.869818	0.991669	0.909021	0.991669
AGAP008437	4	-0.58504	-7.0611	-0.5489	-3.9213	-2	-2	-2	-2	-2
AGAP001685	4	-0.95222	-10.59	-0.63189	-3.9211	0.909021	0.96895	1.0216	0.982723	1.0216
AGAP008083	3	0.95149	10.391	-0.7811	-3.9204	-2	-2	-2	-2	-2
AGAP000045	3	0.22898	2.5177	-0.63475	-3.9198	-2	-2	-2	-2	-2
AGAP003235	4	0.016068	0.19928	-0.55266	-3.916	-2	-2	-2	-2	-2
AGAP008149	5	-0.40458	-5.51	-0.48316	-3.9156	0.149219	0.232996	0.232996	0.178977	0.232996
AGAP005036	4	-0.7443	-8.2226	-0.67539	-3.9103	0.820201	0.924796	0.991669	0.97359	0.991669
AGAP005345	7	-0.11774	-1.9674	-0.36751	-3.9004	-2	-2	-2	-2	-2
AGAP000374	4	-0.45509	-5.3332	-0.60819	-3.8985	0.463893	0.545307	0.592177	0.532754	0.592177
AGAP003741	4	-0.025067	-0.31581	-0.48498	-3.8982	-0.508638	-0.21467	-0.29243	-0.387216	-0.21467
AGAP004780	7	-0.49633	-7.7527	-0.3837	-3.8868	0.691081	0.708421	0.691081	0.716838	0.716838
AGAP008846	5	0.49968	7.039	-0.47793	-3.8849	1.61289	1.73408	1.73807	1.73568	1.73807
AGAP003907	3	0.20118	2.0979	-0.8248	-3.8814	1.33465	1.35238	1.31408	1.45652	1.45652
AGAP002528	4	-1.029	-11.569	-0.59735	-3.8567	1.56832	1.70595	1.64552	1.75519	1.75519
AGAP010072	4	-1.2674	-14.226	-0.54871	-3.8555	2.04261	1.99917	1.9741	2.03104	2.04261
AGAP013467	3	0.22379	2.4198	-0.65367	-3.8551	0.557507	0.741152	0.806858	0.793092	0.806858
AGAP009406	5	0.29102	4.0508	-0.47142	-3.8494	0.416641	0.382017	0.432969	0.463893	0.463893
AGAP012466	4	0.10287	1.2389	-0.57407	-3.8492	-2	-2	-2	-2	-2
AGAP011502	4	0.78266	9.8218	-0.61499	-3.8452	0.463893	0.49276	0.506505	0.448706	0.506505
AGAP000523	3	-2.0511	-17.295	-0.63996	-3.8425	2.73345	2.91239	2.94783	2.94949	2.94949
AGAP011629	3	-1.831	-17.972	-0.51544	-3.8421	1.91492	1.94552	1.97731	1.95766	1.97731
AGAP003075	4	-0.34351	-3.9145	-0.63802	-3.8409	1.13066	1.17056	1.30557	1.28353	1.30557
AGAP003770	4	-1.2566	-13.459	-0.60961	-3.8403	1.84578	1.88655	1.93455	1.90369	1.93455
AGAP002901	3	-0.66561	-6.9227	-0.61031	-3.8364	1.16761	1.28803	1.20439	1.24822	1.28803
AGAP005363	3	0.15542	1.6515	-0.74463	-3.8358	1.57875	1.72272	1.6777	1.69732	1.72272
AGAP028979	3	-1.2879	-11.159	-0.87346	-3.8324	1.65811	1.67034	1.74044	1.55157	1.74044
AGAP007115	4	0.076188	0.93152	-0.59716	-3.8314	1.4442	1.35238	1.43949	1.39811	1.4442
AGAP011288	3	-1.2705	-12.411	-0.68003	-3.8303	1.98994	2.00779	1.94552	1.98726	2.00779
AGAP005646	5	-0.73466	-9.2718	-0.53828	-3.8266	0.869818	0.857935	0.863917	0.857935	0.869818
AGAP008352	3	-0.53338	-5.5593	-0.65971	-3.8235	1.18498	1.15259	1.19618	1.15866	1.19618
AGAP000631	4	-1.5032	-16.164	-0.55453	-3.8146	0.399674	0.519828	0.557507	0.448706	0.557507
AGAP000957	6	0.43103	6.6615	-0.42321	-3.8106	-2	-2	-0.508638	-0.677781	-0.508638
AGAP000953	3	-0.48754	-5.1082	-0.63661	-3.8095	3.20061	3.25467	3.26741	3.21003	3.26741
AGAP001551	3	-1.2292	-11.119	-0.80969	-3.7951	1.16761	1.2383	1.27898	1.23325	1.27898
AGAP011131	6	-0.64918	-9.8118	-0.37849	-3.7913	2.75535	2.79935	2.80537	2.77758	2.80537
AGAP028215	3	-1.5875	-14.141	-0.70673	-3.7906	1.36568	1.3694	1.36192	1.35813	1.3694
AGAP011460	4	-0.34452	-4.3387	-0.48312	-3.7887	0.399674	0.991669	0.987219	0.940018	0.991669
AGAP004748	3	-0.3485	-3.7483	-0.59569	-3.7861	1.26269	1.49429	1.554	1.58557	1.58557
AGAP029534	4	-0.98409	-12.273	-0.44157	-3.7854	1.27439	1.35813	1.39463	1.3731	1.39463
AGAP004025	4	-0.00048323	-0.0062538	-0.44431	-3.7827	1.02979	1.0216	0.991669	1.00475	1.02979
AGAP006901	4	0.039065	0.4795	-0.52482	-3.7794	0.324282	-0.387216	-0.21467	-0.387216	0.324282
AGAP008704	4	-0.21073	-2.5959	-0.53688	-3.7771	-0.508638	-0.148742	-0.387216	-0.958607	-0.148742
AGAP007477	4	-1.1657	-13.85	-0.47848	-3.7757	1.45194	1.55157	1.58444	1.57299	1.58444
AGAP000553	5	0.65967	9.3837	-0.43616	-3.7744	0.857935	0.991669	1.00903	1.01326	1.01326
AGAP010713	5	-0.49683	-6.4691	-0.52786	-3.7726	2.03346	2.03906	2.03826	2.03587	2.03906
AGAP000826	4	-1.3118	-15.294	-0.4732	-3.7653	0.833147	0.869818	0.898176	0.839478	0.898176
AGAP007568	5	-0.72378	-9.6244	-0.45111	-3.7635	0.624282	0.733197	0.756636	0.725095	0.756636
AGAP003164	5	0.25311	3.4697	-0.51682	-3.7609	0.914343	1.10755	1.10072	1.04179	1.10755
AGAP008147	4	-0.93005	-10.189	-0.64107	-3.7563	1.26031	1.26741	1.29688	1.26975	1.29688
AGAP000987	4	0.38941	5.0319	-0.50714	-3.7562	-2	-2	-2	-2	-2
AGAP003153	6	-1.802	-22.035	-0.4229	-3.7557	1.17638	1.37125	1.35813	1.35238	1.37125
AGAP011110	5	-0.57182	-7.691	-0.45107	-3.7524	1.2383	1.24822	1.22298	1.17638	1.24822
AGAP006500	4	0.28657	3.6083	-0.48542	-3.7508	-2	-2	-2	-2	-2
AGAP006517	4	-0.25919	-3.0524	-0.61426	-3.7464	0.603144	0.613842	0.624282	0.580925	0.624282
AGAP029231	5	0.449	6.5733	-0.39558	-3.7463	-2	-2	-2	-2	-2
AGAP008324	5	-1.5588	-17.515	-0.52184	-3.739	0.344392	0.344392	0.382017	0.363612	0.382017
AGAP008747	3	-0.60597	-6.2047	-0.62449	-3.7385	1.52776	1.58444	1.59229	1.53415	1.59229
AGAP007570	3	-0.009277	-0.10216	-0.53599	-3.7369	1.03782	1.10072	1.04571	1.04571	1.10072
AGAP002845	5	0.10897	1.5383	-0.43958	-3.7352	-2	-2	-2	-2	-2
AGAP028136	4	0.056911	0.68505	-0.57001	-3.7343	-0.0409586	-0.21467	-0.677781	0.0827854	0.0827854
AGAP029645	5	-1.1081	-14.389	-0.42874	-3.7313	0.624282	0.682145	0.725095	0.580925	0.725095
AGAP001884	6	-0.86956	-13.157	-0.35086	-3.7245	1.63558	1.78682	1.77677	1.78895	1.78895
AGAP001285	4	-1.2003	-14.525	-0.41562	-3.7223	1.878	1.90639	1.89159	1.88711	1.90639
AGAP011114	4	-0.96014	-10.985	-0.49456	-3.7222	1.07591	1.10072	1.15866	1.08672	1.15866
AGAP004188	3	-0.69685	-7.2855	-0.56544	-3.7176	0.716838	0.800029	0.833147	0.764176	0.833147
AGAP002531	5	-0.3564	-5.2458	-0.33943	-3.7148	0.909021	0.92993	0.959518	0.996074	0.996074
AGAP029036	4	0.36712	4.6348	-0.53054	-3.7126	2.94067	2.96346	2.93992	2.93095	2.96346
AGAP009505	5	-1.6121	-18.37	-0.48422	-3.7125	2.15445	2.27395	2.28037	2.27163	2.28037
AGAP028462	3	0.23937	2.5474	-0.68413	-3.7092	-2	-2	-2	-2	-2
AGAP001999	3	-0.68784	-6.7151	-0.72817	-3.7091	-0.958607	-0.958607	-2	-2	-0.958607
AGAP009472	4	0.055337	0.65534	-0.64252	-3.7085	-0.677781	-0.958607	-0.677781	-0.677781	-0.677781
AGAP003597	3	-0.34761	-3.786	-0.55743	-3.7074	2.11531	2.17987	2.20442	2.19371	2.20442
AGAP004106	4	0.27987	3.4768	-0.55595	-3.7069	-0.958607	-0.958607	-2	-0.958607	-0.958607
AGAP006618	4	-0.71395	-8.2763	-0.53924	-3.702	0.857935	0.978181	1.09377	1.01745	1.09377
AGAP005641	4	0.25653	3.1333	-0.55369	-3.7005	0.833147	0.716838	0.778874	0.716838	0.833147
AGAP006682	3	-0.42136	-4.4963	-0.56149	-3.6926	1.20439	1.20978	1.2071	1.21245	1.21245
AGAP011678	3	-1.0273	-9.8464	-0.6721	-3.6915	1.06483	1.09377	1.12743	1.04961	1.12743
AGAP006715	4	-1.1184	-13.321	-0.42498	-3.6908	1.00043	0.898176	0.940018	0.935003	1.00043
AGAP003993	4	0.10902	1.4216	-0.41695	-3.6899	-2	-0.958607	-2	-2	-0.958607
AGAP004750	3	-0.33201	-3.3344	-0.78766	-3.6826	1.87915	1.86635	1.87685	1.88767	1.88767
AGAP012662	4	0.48337	6.2347	-0.48335	-3.6824	0.045323	-0.148742	0.045323	-0.148742	0.045323
AGAP011212	6	-0.77359	-11.443	-0.38925	-3.6795	1.23578	1.20439	1.19618	1.26031	1.26031
AGAP008344	4	-1.0654	-11.632	-0.60383	-3.6751	1.63659	1.68851	1.72272	1.76945	1.76945
AGAP010152	3	-0.24365	-2.4904	-0.6764	-3.672	0.903633	1.03383	1.04571	1.05729	1.05729
AGAP000287	3	0.23461	2.4093	-0.77759	-3.6681	1.18213	1.10072	1.17638	1.11093	1.18213
AGAP011119	6	0.50616	8.0935	-0.33751	-3.6674	1.9207	2.08066	2.0917	2.1113	2.1113
AGAP029501	3	-0.82944	-7.8312	-0.76441	-3.6593	0.887054	0.987219	0.97359	1.00043	1.00043
AGAP005571	3	-0.017288	-0.18767	-0.5907	-3.6551	1.53033	1.6097	1.5934	1.58557	1.6097
AGAP006170	5	0.24189	3.3423	-0.47672	-3.6473	-2	-2	-2	-2	-2
AGAP013714	3	0.96279	10.619	-0.57929	-3.6432	-2	-2	-2	-2	-2
AGAP010609	4	-1.3039	-14.667	-0.4716	-3.64	1.65427	1.60649	1.62335	1.63659	1.65427
AGAP029049	3	0.90906	9.8464	-0.69489	-3.6355	0.624282	0.673021	0.691081	0.663701	0.691081
AGAP005012	3	0.36885	3.9007	-0.72126	-3.6302	0.432969	0.363612	0.232996	0.324282	0.432969
AGAP011449	4	-1.3641	-14.739	-0.53007	-3.6262	0.96895	1.04961	1.01326	1.08672	1.08672
AGAP010588	4	-2.4986	-20.517	-0.56107	-3.6259	1.89988	2.02657	2.02821	1.99787	2.02821
AGAP006182	3	0.17595	1.8308	-0.72265	-3.625	-2	-2	-2	-2	-2
AGAP000547	5	-0.695	-9.6278	-0.39444	-3.6178	0.924796	0.954725	0.954725	0.978181	0.978181
AGAP001471	4	-1.2956	-14.75	-0.42444	-3.6169	1.13066	1.10072	1.14644	1.10415	1.14644
AGAP006666	3	0.11678	1.3351	-0.45868	-3.6138	-2	-2	-0.677781	-0.958607	-0.677781
AGAP006046	3	-1.0843	-10.152	-0.72841	-3.6137	0.532754	0.644439	0.654177	0.624282	0.654177
AGAP004348	3	-1.5628	-13.763	-0.67044	-3.6113	1.16465	1.26741	1.29469	1.26975	1.29469
AGAP001029	3	-0.37246	-4.2384	-0.42552	-3.6089	0.716838	0.716838	0.741152	0.800029	0.800029
AGAP009025	3	-0.27751	-3.0319	-0.55212	-3.608	-0.508638	-0.387216	-0.387216	-0.508638	-0.387216
AGAP009346	4	0.14688	1.8196	-0.54216	-3.6044	0.432969	0.49276	0.569374	0.532754	0.569374
AGAP029080	4	-0.3075	-3.6232	-0.56152	-3.6042	-2	-2	-2	-2	-2
AGAP007243	6	-1.9851	-24.639	-0.37259	-3.602	2.07813	2.23631	2.223	2.17263	2.23631
AGAP002385	5	-1.3574	-15.483	-0.50994	-3.5976	1.82158	1.80557	1.89215	1.88258	1.89215
AGAP003810	3	0.031718	0.35213	-0.48915	-3.5969	1.30557	1.32243	1.39287	1.38399	1.39287
AGAP004506	4	0.21146	2.6513	-0.47876	-3.5939	-2	-2	-2	-2	-2
AGAP008867	3	0.12502	1.4434	-0.43806	-3.5916	0.257679	-0.0409586	0.117271	0.178977	0.257679
AGAP008678	3	-0.030389	-0.34963	-0.44653	-3.5911	-2	-2	-2	-2	-2
AGAP000840	4	0.18857	2.4326	-0.4453	-3.5907	-2	-2	-2	-2	-2
AGAP002238	3	-1.9265	-16.437	-0.62046	-3.5802	1.75213	1.74827	1.7635	1.75747	1.7635
AGAP011609	5	0.6749	9.167	-0.5245	-3.5787	-2	-2	-2	-2	-2
AGAP011801	4	-0.08254	-0.99821	-0.49559	-3.5782	1.36754	1.41347	1.39463	1.37125	1.41347
AGAP000232	3	-0.84628	-7.9623	-0.76541	-3.5772	-2	-2	-2	-2	-2
AGAP011148	3	0.10497	1.0581	-0.80011	-3.5733	1.63155	1.62747	1.62439	1.60756	1.63155
AGAP005609	5	-0.03961	-0.53939	-0.44443	-3.5725	1.35238	1.28353	1.31197	1.32654	1.35238
AGAP011702	7	-0.032778	-0.53094	-0.35635	-3.5637	-0.29243	-0.21467	-0.29243	-0.29243	-0.21467
AGAP005563	5	0.17046	2.392	-0.40247	-3.5609	-0.958607	-0.958607	-2	-0.958607	-0.958607
AGAP008179	4	-0.38386	-4.6364	-0.4898	-3.5569	-0.958607	-2	-0.677781	-0.677781	-0.677781
AGAP002685	3	0.026564	0.3038	-0.4521	-3.5553	2.28378	2.26461	2.27349	2.2348	2.28378
AGAP011711	4	0.12993	1.6306	-0.46405	-3.5529	-2	-2	-2	-2	-2
AGAP010028	3	-1.4134	-13.298	-0.57813	-3.5528	0.399674	0.448706	0.557507	0.463893	0.557507
AGAP013356	3	0.93462	9.8596	-0.79543	-3.5476	-2	-2	-2	-2	-2
AGAP003323	4	-0.245	-2.8802	-0.5466	-3.5463	-0.508638	-0.387216	-0.677781	-0.677781	-0.387216
AGAP005171	3	-0.23219	-2.392	-0.6057	-3.5463	-0.958607	-2	-0.958607	-2	-0.958607
AGAP008725	4	-0.48593	-5.6622	-0.4624	-3.5461	-2	-2	-2	-2	-2
AGAP008077	3	0.16618	1.7672	-0.64016	-3.5399	-2	-2	-2	-2	-2
AGAP008621	3	-0.15939	-1.5937	-0.74452	-3.537	1.50664	1.62232	1.66191	1.5867	1.66191
AGAP003855	3	0.11561	1.241	-0.62057	-3.5334	-2	-2	-2	-2	-2
AGAP012994	4	-0.90163	-10.622	-0.48253	-3.5325	1.16465	1.19893	1.15866	1.20167	1.20167
AGAP006819	3	0.3513	3.7808	-0.6414	-3.5322	0.532754	0.634477	0.613842	0.624282	0.634477
AGAP004311	3	0.34151	3.7557	-0.58592	-3.529	0.206826	0.532754	0.363612	0.257679	0.532754
AGAP005233	3	-0.13358	-1.3856	-0.53031	-3.5273	-2	-2	-2	-2	-2
AGAP003497	3	-2.9931	-21.027	-0.52958	-3.5256	0.416641	0.545307	0.448706	0.557507	0.557507
AGAP010181	4	-2.9827	-21.321	-0.52323	-3.5187	1.60541	1.56122	1.58218	1.62644	1.62644
AGAP001290	4	-0.38967	-4.8074	-0.43901	-3.5166	1.21511	1.17926	1.19618	1.17056	1.21511
AGAP009539	6	-2.1133	-24.371	-0.39389	-3.5138	1.47436	1.50934	1.50934	1.51335	1.51335
AGAP006740	4	0.34605	4.4141	-0.45401	-3.5123	1.45803	1.4283	1.44576	1.39637	1.45803
AGAP029390	5	0.32792	4.4187	-0.52926	-3.5059	-2	-2	-2	-2	-2
AGAP003033	3	-0.5788	-6.2794	-0.47307	-3.5045	0.898176	0.96895	0.924796	0.898176	0.96895
AGAP002378	5	-1.0407	-13.544	-0.39475	-3.5035	1.51202	1.64846	1.63053	1.59229	1.64846
AGAP004028	4	-0.62817	-7.8351	-0.39717	-3.5027	0.97359	1.0216	1.0216	0.96426	1.0216
AGAP009662	5	0.11359	1.608	-0.3753	-3.4954	0.045323	0.00432137	0.0827854	0.0827854	0.0827854
AGAP029297	5	0.0015511	0.021262	-0.45179	-3.4911	1.01745	0.935003	0.887054	0.96426	1.01745
AGAP007739	4	-1.0874	-11.443	-0.5959	-3.4907	1.15259	1.09726	1.15866	1.12418	1.15866
AGAP004064	5	-1.4602	-17.336	-0.43935	-3.49	1.49568	1.60217	1.65427	1.5945	1.65427
AGAP000843	5	-1.0813	-13.891	-0.41789	-3.4896	0.96895	0.806858	0.826723	0.793092	0.96895
AGAP006508	4	-1.3624	-15.211	-0.42494	-3.4788	0.580925	0.532754	0.741152	0.569374	0.741152
AGAP004501	6	-0.073118	-1.1343	-0.34025	-3.4737	-0.091515	-0.21467	-0.21467	-0.29243	-0.091515
AGAP000890	6	-0.93765	-13.414	-0.36448	-3.4721	1.45194	1.51733	1.59999	1.5636	1.59999
AGAP004437	6	-0.082227	-1.2724	-0.33651	-3.4648	1.27669	1.24822	1.28803	1.29469	1.29469
AGAP010267	3	-1.6328	-15.526	-0.50311	-3.4644	1.57183	1.63256	1.66001	1.69381	1.69381
AGAP006017	4	-0.86695	-9.5758	-0.52696	-3.4639	0.96895	0.991669	1.04571	1.0216	1.04571
AGAP009110	4	0.49278	6.0465	-0.57184	-3.4604	0.0827854	-0.508638	-0.21467	-0.091515	0.0827854
AGAP013071	4	0.11712	1.5222	-0.39089	-3.4591	-2	-2	-0.958607	-2	-0.958607
AGAP009856	6	0.26404	3.9683	-0.41804	-3.4571	-2	-2	-2	-0.958607	-0.958607
AGAP028026	4	-0.7486	-8.8432	-0.46875	-3.453	2.27648	2.37053	2.36998	2.36325	2.37053
AGAP002939	4	0.06691	0.79072	-0.59396	-3.4473	1.32449	1.42667	1.43313	1.48015	1.48015
AGAP010843	4	0.074648	0.98194	-0.37315	-3.4442	-0.148742	-0.0409586	-0.091515	-0.148742	-0.0409586
AGAP001589	5	0.27075	3.7251	-0.47213	-3.4429	1.28803	1.43632	1.46404	1.42667	1.46404
AGAP010688	3	0.026358	0.29842	-0.40207	-3.4412	-2	-2	-2	-2	-2
AGAP007924	6	0.22781	3.5527	-0.35379	-3.4358	-2	-2	-2	-2	-2
AGAP003864	5	-0.49371	-6.9028	-0.3548	-3.4243	2.66484	2.759	2.73111	2.72657	2.759
AGAP009320	3	0.33932	3.7967	-0.49298	-3.4217	-0.29243	-0.508638	-0.387216	-0.21467	-0.21467
AGAP028491	5	-0.011673	-0.16285	-0.40866	-3.4215	-2	-2	-0.958607	-2	-0.958607
AGAP011735	3	-0.069188	-0.71708	-0.51308	-3.4213	-2	-2	-2	-2	-2
AGAP005134	3	-1.2175	-11.922	-0.52921	-3.4191	2.37164	2.49096	2.49486	2.48045	2.49486
AGAP009567	6	-0.60347	-8.9318	-0.36047	-3.4159	1.64355	1.69117	1.72843	1.67952	1.72843
AGAP009915	4	0.22209	2.7133	-0.53411	-3.4157	0.399674	0.363612	0.416641	0.416641	0.416641
AGAP005380	5	-0.35825	-4.7916	-0.4363	-3.4144	1.51601	1.52517	1.57415	1.58331	1.58331
AGAP004513	3	-2.1494	-17.339	-0.59297	-3.4124	1.00043	1.17056	1.19893	1.21775	1.21775
AGAP011245	5	-1.1529	-15.598	-0.33898	-3.4039	1.4442	1.51996	1.47582	1.45652	1.51996
AGAP005132	3	-0.0013432	-0.013773	-0.61781	-3.4029	1.2307	1.27207	1.27898	1.27669	1.27898
AGAP008492	3	-1.278	-12.5	-0.51421	-3.4018	1.13704	1.21775	1.20167	1.17638	1.21775
AGAP008286	5	-1.2417	-14.625	-0.46435	-3.3961	1.51068	1.49568	1.46997	1.48444	1.51068
AGAP011535	4	-1.2569	-14.521	-0.43021	-3.3959	1.81697	1.8464	1.86279	1.81097	1.86279
AGAP002648	3	0.27536	2.9352	-0.58187	-3.3904	-2	-2	-2	-2	-2
AGAP007097	3	-1.1744	-11.989	-0.46453	-3.3876	1.07225	1.22037	1.23325	1.18498	1.23325
AGAP002967	3	-0.7669	-7.675	-0.5837	-3.3865	0.580925	0.49276	0.49276	0.519828	0.580925
AGAP005045	3	0.10939	1.2071	-0.5027	-3.3818	-0.677781	-0.148742	-0.0409586	-0.21467	-0.0409586
AGAP006761	3	-0.44683	-4.8652	-0.49027	-3.3798	0.592177	0.691081	0.663701	0.592177	0.691081
AGAP010994	4	-0.16698	-2.0991	-0.42659	-3.3777	-2	-2	-2	-2	-2
AGAP006728	4	-0.082372	-1.0733	-0.36445	-3.3775	-0.677781	-0.677781	-0.677781	-0.677781	-0.677781
AGAP003970	3	-1.7201	-14.032	-0.69872	-3.3732	0.654177	0.569374	0.725095	0.644439	0.725095
AGAP002038	3	-0.57994	-6.1412	-0.52862	-3.3729	0.532754	0.624282	0.691081	0.624282	0.691081
AGAP011764	3	0.31948	3.579	-0.4982	-3.3722	1.39811	1.41847	1.45347	1.41847	1.45347
AGAP029807	5	-0.21875	-3.0257	-0.36697	-3.372	1.51068	1.69028	1.67861	1.69906	1.69906
AGAP004646	3	-0.20665	-2.0658	-0.70906	-3.371	-0.958607	-0.958607	-0.677781	-0.387216	-0.387216
AGAP009948	4	0.10342	1.3279	-0.40133	-3.3697	1.48869	1.51865	1.58894	1.55883	1.58894
AGAP011984	4	0.1347	1.6273	-0.55093	-3.3697	-0.958607	-0.677781	-0.677781	-0.387216	-0.387216
AGAP012108	5	0.092736	1.2872	-0.41307	-3.3695	1.30771	1.33666	1.33062	1.29248	1.33666
AGAP029456	5	-0.45352	-6.1677	-0.39062	-3.3688	1.40841	1.43791	1.47436	1.4442	1.47436
AGAP012089	3	0.15842	1.7051	-0.56728	-3.3684	1.33465	1.42012	1.40841	1.37493	1.42012
AGAP028206	4	0.67945	8.4547	-0.48868	-3.3672	-0.958607	-0.387216	-0.508638	-0.387216	-0.387216
AGAP012134	5	-1.9027	-22.272	-0.38074	-3.3659	1.29907	1.35238	1.34064	1.33264	1.35238
AGAP007636	3	-1.1261	-11.336	-0.47027	-3.3655	1.74044	1.76797	1.78611	1.76871	1.78611
AGAP011581	7	-0.95749	-14.258	-0.35163	-3.3629	2.28174	2.38794	2.44717	2.37477	2.44717
AGAP010486	4	-0.15091	-1.8162	-0.52443	-3.3613	-0.958607	-0.958607	-0.958607	-2	-0.958607
AGAP005485	4	0.60344	7.9805	-0.3815	-3.3595	0.506505	0.613842	0.603144	0.432969	0.613842
AGAP005893	3	-0.10521	-1.1049	-0.60916	-3.3576	1.08314	1.07954	1.14333	1.09026	1.14333
AGAP009772	4	-1.1981	-14.41	-0.38865	-3.3574	1.20978	1.30771	1.28126	1.26975	1.30771
AGAP007492	4	-1.2203	-14.308	-0.41338	-3.3536	2.14925	2.19703	2.19148	2.21672	2.21672
AGAP002325	4	0.2823	3.6121	-0.43778	-3.3501	-2	-2	-2	-2	-2
AGAP001472	4	-0.22698	-2.6958	-0.48716	-3.3438	0.569374	0.708421	0.654177	0.634477	0.708421
AGAP004745	3	-0.30399	-3.285	-0.50672	-3.3436	1.18213	1.29688	1.29907	1.30341	1.30341
AGAP007818	5	0.21608	3.141	-0.33035	-3.3436	-0.677781	-0.958607	-0.677781	-0.958607	-0.677781
AGAP001117	3	0.86808	9.527	-0.5112	-3.3433	-2	-0.958607	-2	-2	-0.958607
AGAP001045	6	-0.7654	-11.661	-0.30958	-3.3423	1.10072	1.22557	1.18213	1.18498	1.22557
AGAP002313	3	0.37252	4.138	-0.51826	-3.3397	1.12743	1.15564	1.16761	1.13386	1.16761
AGAP006871	5	-2.5938	-25.932	-0.37027	-3.3395	3.65145	3.67141	3.67546	3.61149	3.67546
AGAP010675	4	-0.042192	-0.53337	-0.42892	-3.3382	-2	-2	-2	-2	-2
AGAP001246	3	0.31755	3.6136	-0.45513	-3.337	-2	-2	-2	-2	-2
AGAP003181	3	0.18563	2.0389	-0.51203	-3.3368	1.17056	0.97359	0.982723	0.982723	1.17056
AGAP011584	5	0.406	5.7401	-0.4215	-3.3315	-0.21467	-0.091515	-0.148742	-0.21467	-0.091515
AGAP012910	3	0.51008	5.6318	-0.54047	-3.3309	0.592177	0.363612	0.478566	0.478566	0.592177
AGAP007785	4	0.16948	2.0882	-0.49257	-3.329	-2	-2	-2	-2	-2
AGAP005336	3	-0.43598	-4.6531	-0.46959	-3.3259	1.32858	1.42341	1.4929	1.4729	1.4929
AGAP007078	3	0.23162	2.5215	-0.49674	-3.3258	-2	-2	-2	-2	-2
AGAP012780	3	0.39962	4.4134	-0.52944	-3.3251	1.81961	1.87858	1.82158	1.81763	1.87858
AGAP001745	4	-0.96471	-11.036	-0.42045	-3.3245	1.45347	1.57415	1.59561	1.59561	1.59561
AGAP008134	4	-0.19775	-2.3493	-0.50192	-3.3212	0.557507	0.545307	0.532754	0.580925	0.580925
AGAP001521	4	-0.28759	-3.6185	-0.39927	-3.3197	0.813581	0.845718	0.87564	0.806858	0.87564
AGAP001651	3	-1.2942	-11.606	-0.64975	-3.3189	1.5012	1.73408	1.7428	1.61395	1.7428
AGAP005152	3	-0.65325	-6.4452	-0.61951	-3.3167	1.28353	1.35813	1.39287	1.3543	1.39287
AGAP005031	5	-1.6664	-18.151	-0.45898	-3.3149	1.07225	1.17638	1.18498	1.18498	1.18498
AGAP006454	5	0.65167	9.2211	-0.40235	-3.3144	0.257679	0.206826	0.178977	0.149219	0.257679
AGAP005570	3	0.53804	5.8553	-0.54131	-3.3131	0.624282	0.708421	0.716838	0.708421	0.716838
AGAP006134	5	0.55287	7.5927	-0.46014	-3.31	-2	-2	-2	-2	-2
AGAP001311	4	-0.49744	-6.211	-0.40239	-3.3048	2.07849	2.17263	2.13675	2.12323	2.17263
AGAP013009	3	0.39951	4.2665	-0.61043	-3.298	-0.958607	-0.958607	-2	-0.958607	-0.958607
AGAP004123	4	0.1817	2.2257	-0.50936	-3.2974	-2	-2	-2	-2	-2
AGAP008660	5	-0.47521	-6.5003	-0.37354	-3.2972	1.16167	1.11093	1.17638	1.1176	1.17638
AGAP006725	5	0.27198	3.9173	-0.33677	-3.2951	0.545307	0.613842	0.691081	0.613842	0.691081
AGAP001953	5	0.73334	10.519	-0.36622	-3.2933	0.786041	0.708421	0.764176	0.716838	0.786041
AGAP012356	3	-0.23248	-2.5052	-0.50908	-3.2917	-2	-2	-2	-0.29243	-0.29243
AGAP013263	3	0.303	3.2676	-0.52665	-3.2899	-2	-2	-2	-2	-2
AGAP000291	3	-1.7403	-15.313	-0.53257	-3.2889	1.46997	1.405	1.42012	1.38934	1.46997
AGAP008797	4	-1.4989	-17.354	-0.39386	-3.2888	1.56241	1.61077	1.60756	1.59006	1.61077
AGAP003847	4	-0.37584	-4.5665	-0.43227	-3.2879	0.569374	0.519828	0.545307	0.580925	0.580925
AGAP003027	5	-0.27593	-3.7719	-0.40859	-3.2876	-0.958607	-0.958607	-0.677781	-0.958607	-0.677781
AGAP008840	4	-0.035992	-0.46791	-0.373	-3.2873	-2	-2	-2	-2	-2
AGAP002396	3	-0.7748	-8.2774	-0.45931	-3.287	1.31827	1.405	1.41347	1.39985	1.41347
AGAP011331	4	0.059541	0.77831	-0.36247	-3.284	1.19061	1.31827	1.28578	1.25066	1.31827
AGAP003824	4	-0.32791	-4.1127	-0.38946	-3.281	1.25792	1.25792	1.28353	1.28803	1.28803
AGAP011970	3	0.80667	8.874	-0.56921	-3.2785	-2	-0.958607	-2	-0.958607	-0.958607
AGAP005203	4	0.44002	5.4983	-0.46669	-3.2752	1.26741	1.46105	1.46255	1.39985	1.46255
AGAP029814	5	0.17135	2.403	-0.3885	-3.2723	1.60863	1.73328	1.72599	1.73247	1.73328
AGAP012231	3	0.49623	5.5539	-0.48605	-3.2704	-0.958607	-0.677781	-2	-2	-0.677781
AGAP009008	3	0.24557	2.6262	-0.57222	-3.2689	-2	-2	-2	-2	-2
AGAP001682	4	0.0089422	0.11522	-0.38805	-3.2642	1.02572	1.04179	1.03383	1.13066	1.13066
AGAP011889	3	-0.91219	-9.4442	-0.47425	-3.2635	0.786041	0.806858	0.92993	0.845718	0.92993
AGAP029421	4	0.20445	2.5082	-0.49498	-3.2631	-0.29243	-0.958607	-0.958607	-0.29243	-0.29243
AGAP005178	3	1.2091	12.924	-0.63652	-3.2627	0.800029	0.793092	0.845718	0.820201	0.845718
AGAP001803	5	-0.8896	-12.102	-0.33994	-3.26	0.820201	0.935003	0.949878	0.887054	0.949878
AGAP007612	3	0.10643	1.1902	-0.45874	-3.2587	-2	-2	-2	-2	-2
AGAP004353	6	-0.44804	-6.5848	-0.35887	-3.2576	1.82354	1.62951	1.63458	1.60649	1.82354
AGAP007773	3	-0.46719	-4.8384	-0.54827	-3.2498	1.17926	1.1878	1.27898	1.33866	1.33866
AGAP005005	6	-0.9161	-13.562	-0.31728	-3.247	1.55642	1.68762	1.72272	1.73006	1.73006
AGAP009632	3	-0.4843	-4.6947	-0.68312	-3.2436	0.545307	0.580925	0.644439	0.506505	0.644439
AGAP002114	3	-1.3412	-12.024	-0.57737	-3.2381	-0.508638	-0.387216	-0.148742	-0.29243	-0.148742
AGAP013543	3	-0.11589	-1.3049	-0.4194	-3.2348	-0.387216	-0.677781	-0.508638	-0.148742	-0.148742
AGAP008715	3	0.68765	7.5319	-0.55144	-3.2346	2.00608	2.05312	2.0952	2.07558	2.0952
AGAP008579	5	-0.31589	-4.2693	-0.40096	-3.233	-2	-2	-0.958607	-2	-0.958607
AGAP011362	4	-0.11186	-1.348	-0.46109	-3.2316	0.682145	0.708421	0.654177	0.613842	0.708421
AGAP000813	6	-1.1373	-15.484	-0.37062	-3.2294	1.2307	1.18213	1.22298	1.10415	1.2307
AGAP008181	5	-1.1013	-14.29	-0.36272	-3.2292	0.569374	0.644439	0.592177	0.580925	0.644439
AGAP006407	3	0.52997	5.6184	-0.51764	-3.2283	-0.958607	-2	-2	-2	-0.958607
AGAP004392	4	-0.95994	-11.373	-0.39567	-3.2276	1.33062	1.45652	1.51468	1.47727	1.51468
AGAP005559	4	-1.0955	-11.537	-0.54849	-3.2245	1.42667	1.55157	1.54419	1.4729	1.55157
AGAP002836	5	-0.84097	-11.215	-0.3675	-3.2199	0.324282	0.399674	0.399674	0.399674	0.399674
AGAP004402	4	-0.79949	-9.0295	-0.49089	-3.2164	0.935003	1.09377	1.10755	1.07954	1.10755
AGAP029536	4	0.063101	0.79583	-0.41152	-3.2142	-2	-2	-2	-2	-2
AGAP000474	5	-0.68665	-9.0071	-0.39174	-3.2136	0.363612	0.324282	0.432969	0.382017	0.432969
AGAP001539	7	-0.7713	-12.288	-0.29399	-3.2135	0.716838	0.691081	0.793092	0.741152	0.793092
AGAP029608	4	-0.92032	-10.956	-0.41548	-3.213	0.863917	0.887054	0.919601	0.978181	0.978181
AGAP004035	3	-0.0075161	-0.080663	-0.50781	-3.2112	-2	-2	-2	-2	-2
AGAP008329	5	-1.7883	-22.76	-0.31332	-3.211	3.59527	3.6082	3.61018	3.51888	3.61018
AGAP009474	6	0.3662	5.7213	-0.32098	-3.2079	-0.387216	-0.677781	-0.677781	-0.958607	-0.387216
AGAP010266	3	0.47471	4.8196	-0.76069	-3.2072	-0.958607	-0.508638	-0.387216	-0.387216	-0.387216
AGAP002623	3	-0.39227	-4.0408	-0.5771	-3.206	-0.958607	-0.958607	-0.958607	-0.958607	-0.958607
AGAP003092	6	0.42359	6.7042	-0.3155	-3.2034	0.800029	1.00475	0.991669	1.00043	1.00475
AGAP008465	5	-0.031595	-0.45306	-0.31716	-3.1902	-2	-2	-2	-2	-2
AGAP013189	4	-0.11559	-1.464	-0.40542	-3.1864	2.66559	2.81638	2.82086	2.81412	2.82086
AGAP009121	3	0.3312	3.7463	-0.44635	-3.1841	-0.958607	-0.958607	-2	-2	-0.958607
AGAP009695	4	0.36695	4.7032	-0.40293	-3.1834	0.624282	0.733197	0.682145	0.716838	0.733197
AGAP000714	5	0.1618	2.1981	-0.43241	-3.1828	-2	-2	-2	-2	-2
AGAP004910	3	-0.69637	-6.8561	-0.52853	-3.1794	0.117271	0.416641	0.303196	0.303196	0.416641
AGAP006128	3	-0.51523	-5.0014	-0.64739	-3.1769	1.62024	1.48302	1.4915	1.44576	1.62024
AGAP001110	4	0.49391	6.2987	-0.40304	-3.175	-0.091515	0.0827854	-0.0409586	-0.0409586	0.0827854
AGAP004626	3	-0.27199	-2.629	-0.70153	-3.1724	1.94305	2.0434	2.06896	2.06896	2.06896
AGAP010480	3	-0.50945	-5.1529	-0.5831	-3.1704	1.17348	1.14644	1.15866	1.18498	1.18498
AGAP012306	3	-1.4231	-14.231	-0.45949	-3.1703	1.0216	1.07591	1.05729	1.02979	1.07591
AGAP010918	3	0.40689	4.322	-0.54239	-3.1668	1.08672	1.20167	1.22814	1.17926	1.22814
AGAP007569	6	-1.1385	-15.492	-0.35414	-3.1611	1.32035	1.56478	1.5417	1.49429	1.56478
AGAP002923	4	-2.0238	-18.277	-0.49281	-3.1581	2.01833	2.05542	2.05656	2.03747	2.05656
AGAP011092	5	-1.0805	-14.441	-0.32886	-3.1566	2.58025	2.58207	2.59341	2.59989	2.59989
AGAP029306	4	-0.060574	-0.8	-0.33098	-3.1496	-0.387216	0.045323	-0.508638	-0.958607	0.045323
AGAP008042	3	-0.72153	-7.3996	-0.53749	-3.1494	1.46404	1.46553	1.45954	1.39287	1.46553
AGAP012046	4	0.47401	6.0667	-0.39871	-3.1476	0.764176	0.793092	0.845718	0.85187	0.85187
AGAP003002	5	-1.3071	-15.237	-0.43988	-3.1465	1.88087	1.93303	1.96431	1.91334	1.96431
AGAP009152	3	-0.62333	-6.7289	-0.45753	-3.146	1.80693	1.85315	1.89326	1.90531	1.90531
AGAP009973	3	-0.99947	-10.398	-0.46087	-3.1376	1.19061	1.32035	1.31197	1.28353	1.32035
AGAP007052	4	-0.089826	-1.0562	-0.51969	-3.137	-2	-2	-2	-2	-2
AGAP002684	4	-0.39062	-4.9164	-0.39568	-3.1361	1.39463	1.38399	1.38399	1.3638	1.39463
AGAP001591	4	0.29916	3.8668	-0.37838	-3.1333	-2	-2	-2	-2	-2
AGAP002900	3	-1.3302	-13.608	-0.38536	-3.132	0.708421	0.673021	0.699838	0.682145	0.708421
AGAP003263	3	0.371	4.1816	-0.43979	-3.1299	1.9948	1.86988	1.90477	1.84825	1.9948
AGAP003530	3	-0.16074	-1.7966	-0.41408	-3.1287	-2	-2	-2	-2	-2
AGAP010539	3	-0.88236	-9.2391	-0.43153	-3.1274	1.40157	1.40157	1.40671	1.39287	1.40671
AGAP007117	5	-0.65758	-8.8624	-0.35174	-3.1267	1.38399	1.35044	1.38578	1.40329	1.40329
AGAP009263	3	0.14297	1.6211	-0.40677	-3.1241	-0.091515	-0.21467	-0.091515	-0.148742	-0.091515
AGAP008266	4	-1.5589	-17.964	-0.36372	-3.1222	0.691081	0.725095	0.634477	0.682145	0.725095
AGAP004417	4	-1.6713	-17.729	-0.40844	-3.1134	1.47436	1.59671	1.61183	1.554	1.61183
AGAP001220	5	-0.14744	-2.1107	-0.33044	-3.1126	0.0827854	0.149219	0.257679	0.0827854	0.257679
AGAP000296	3	0.7566	8.4655	-0.47295	-3.1104	1.3694	1.12418	1.23325	1.26975	1.3694
AGAP002093	4	0.34738	4.5158	-0.34049	-3.1074	1.42504	1.12418	1.10755	1.05346	1.42504
AGAP011900	6	0.30665	4.8655	-0.29095	-3.104	0.432969	0.382017	0.206826	0.257679	0.432969
AGAP011539	3	0.26413	2.9476	-0.44	-3.1024	-2	-2	-2	-2	-2
AGAP011160	3	-1.3549	-12.207	-0.56283	-3.1022	1.46702	1.51865	1.50256	1.52257	1.52257
AGAP011513	3	-0.070347	-0.69677	-0.63017	-3.102	-2	-2	-2	-2	-2
AGAP013453	6	0.071794	1.0997	-0.30871	-3.1006	-0.677781	-0.387216	-0.508638	-0.21467	-0.21467
AGAP007911	5	0.82855	11.305	-0.44915	-3.1006	0.756636	0.756636	0.786041	0.663701	0.786041
AGAP001152	5	-0.26943	-3.6256	-0.40775	-3.1001	1.5934	1.7102	1.69644	1.74202	1.74202
AGAP001939	6	-0.49466	-7.3401	-0.32198	-3.0974	1.64748	1.64552	1.64846	1.59118	1.64846
AGAP002191	3	0.50684	5.5062	-0.50313	-3.0941	-2	-2	-2	-2	-2
AGAP011414	4	-0.036589	-0.45661	-0.39851	-3.093	-2	-2	-2	-2	-2
AGAP005541	3	-0.42842	-4.6042	-0.46624	-3.0905	-0.387216	-0.21467	-0.29243	-0.387216	-0.21467
AGAP008697	3	0.12278	1.2865	-0.58327	-3.0881	1.18498	1.24576	1.30341	1.31197	1.31197
AGAP008971	5	-0.37154	-5.0102	-0.36716	-3.0876	0.344392	0.699838	0.741152	0.748963	0.748963
AGAP011876	4	-0.79898	-10.441	-0.31041	-3.085	0.919601	0.982723	0.96895	0.959518	0.982723
AGAP005209	5	-1.3775	-15.815	-0.41318	-3.0802	1.29688	1.40157	1.38039	1.41514	1.41514
AGAP010149	3	0.033774	0.34342	-0.60329	-3.0761	-2	-2	-2	-2	-2
AGAP005451	4	0.30413	3.7006	-0.47921	-3.0754	-2	-2	-2	-2	-2
AGAP001630	3	-1.3921	-13.283	-0.48044	-3.0748	2.01999	2.23606	2.26461	2.18811	2.26461
AGAP011173	4	-1.3569	-15.595	-0.36776	-3.0726	3.68107	3.68439	3.69208	3.68598	3.69208
AGAP007114	3	0.18312	1.893	-0.58709	-3.0724	0.613842	0.634477	0.603144	0.624282	0.634477
AGAP006954	4	0.30233	3.7101	-0.47524	-3.0703	-2	-2	-2	-2	-2
AGAP028967	3	-0.93728	-8.9093	-0.56534	-3.0683	0.691081	0.506505	-2	-2	0.691081
AGAP007644	3	-0.44749	-4.5179	-0.57172	-3.063	2.20847	2.34382	2.35681	2.34007	2.35681
AGAP009508	4	-1.7617	-18.976	-0.39025	-3.0619	4.06438	4.04686	4.05381	4.04676	4.06438
AGAP008528	6	-1.2665	-18.107	-0.30203	-3.0611	0.87564	0.863917	0.909021	0.839478	0.909021
AGAP008933	6	0.19168	2.953	-0.32518	-3.0607	-2	-2	-2	-2	-2
AGAP003003	6	-1.4944	-19.87	-0.32473	-3.0597	1.77967	1.8076	1.78611	1.74044	1.8076
AGAP029823	5	0.228	3.1589	-0.3705	-3.0592	-0.21467	-2	-2	-2	-0.21467
AGAP000365	4	0.1423	1.7556	-0.42043	-3.0542	1.24329	1.1934	1.17348	1.17348	1.24329
AGAP002858	3	-0.40717	-4.424	-0.44167	-3.0512	1.615	1.57761	1.61711	1.57646	1.61711
AGAP001879	3	-1.0302	-9.6289	-0.58098	-3.048	1.02979	1.04961	1.1176	1.04961	1.1176
AGAP027984	4	0.15708	1.9515	-0.41775	-3.0474	-2	-2	-2	-2	-2
AGAP002231	6	0.20543	3.0731	-0.36512	-3.0453	-2	-2	-2	-2	-2
AGAP010105	3	-0.34125	-3.4428	-0.58614	-3.0447	-2	-2	-2	-2	-2
AGAP028198	3	0.47967	5.2902	-0.47646	-3.0439	-0.958607	-2	-2	-2	-0.958607
AGAP012990	3	-3.6954	-17.095	-0.5346	-3.0432	3.80556	3.80666	3.80959	3.77147	3.80959
AGAP007128	5	-0.85445	-11.292	-0.32874	-3.0413	1.17638	1.26031	1.26741	1.25792	1.26741
AGAP011821	3	-1.3471	-12.918	-0.46653	-3.0398	0.613842	0.603144	0.699838	0.663701	0.699838
AGAP028564	3	0.46077	4.7688	-0.61423	-3.0387	1.13066	1.18213	1.16761	1.14333	1.18213
AGAP005683	5	-0.55316	-7.5401	-0.34348	-3.0368	1.16761	1.2531	1.29907	1.21245	1.29907
AGAP005759	4	0.18811	2.3947	-0.34197	-3.029	0.673021	0.416641	0.49276	0.478566	0.673021
AGAP007705	6	-0.4943	-7.1847	-0.31307	-3.0261	1.29907	1.41347	1.41681	1.41514	1.41681
AGAP029238	3	-0.65572	-6.8215	-0.46537	-3.0202	0.959518	0.881385	0.881385	0.881385	0.959518
AGAP028980	4	0.088143	1.1392	-0.35731	-3.0165	-0.091515	-0.148742	-0.21467	-0.29243	-0.091515
AGAP007936	3	0.023287	0.24816	-0.51887	-3.015	0.887054	1.04961	1.06483	1.06483	1.06483
AGAP003447	3	-0.21446	-2.1909	-0.56674	-3.0131	1.2408	1.41681	1.39637	1.37858	1.41681
AGAP009972	3	-0.64406	-6.4321	-0.5323	-3.0106	0.793092	0.863917	0.833147	0.85187	0.863917
AGAP002002	5	0.0078228	0.10351	-0.40875	-3.0094	0.682145	0.756636	0.748963	0.756636	0.756636
AGAP006604	4	-1.5535	-17.949	-0.33835	-3.0071	2.06074	2.11929	2.1396	2.11896	2.1396
AGAP003775	4	-0.51953	-6.2773	-0.36947	-3.0062	-2	-0.958607	-0.958607	-2	-0.958607
AGAP001863	3	-0.28013	-3.0002	-0.45687	-3.0061	-2	-2	-2	-0.508638	-0.508638
AGAP010787	4	-2.0344	-20.526	-0.38559	-3.0032	0.663701	0.699838	0.725095	0.673021	0.725095
AGAP009004	4	-1.1481	-12.782	-0.39661	-3.0014	1.08672	1.14019	1.1209	1.1176	1.14019
AGAP008325	5	-1.3876	-18.001	-0.32468	-3.0005	1.64355	1.65234	1.6638	1.66848	1.66848
AGAP028632	5	-0.98064	-12.372	-0.3731	-2.9942	1.09726	1.18213	1.20439	1.17056	1.20439
AGAP010972	4	0.089629	1.1041	-0.42201	-2.9926	-2	-2	-2	-2	-2
AGAP003553	5	-0.5391	-6.8762	-0.40673	-2.9888	2.08782	2.17176	2.1738	2.19896	2.19896
AGAP000448	3	0.99078	10.569	-0.57262	-2.9882	1.42504	1.36754	1.43313	1.35813	1.43313
AGAP004592	5	-1.2429	-13.874	-0.45384	-2.988	2.3591	2.45303	2.42539	2.44328	2.45303
AGAP007871	3	-0.68445	-6.9957	-0.4803	-2.9857	1.62232	1.73328	1.70935	1.69205	1.73328
AGAP004167	5	0.12018	1.6373	-0.39174	-2.9856	-2	-2	-2	-2	-2
AGAP004752	3	0.31729	3.3316	-0.57384	-2.984	1.77605	1.89878	1.908	1.91808	1.91808
AGAP013288	6	-1.2581	-16.952	-0.32978	-2.9829	0.603144	0.478566	0.644439	0.463893	0.644439
AGAP011127	5	-1.5809	-17.664	-0.4024	-2.9811	0.545307	0.49276	0.532754	0.506505	0.545307
AGAP010558	4	-1.1816	-13.312	-0.39488	-2.9807	1.78824	1.95187	1.9207	1.87973	1.95187
AGAP003681	3	-0.24363	-2.647	-0.42148	-2.9757	0.399674	0.545307	0.532754	0.532754	0.545307
AGAP011966	3	-1.0468	-10.602	-0.45112	-2.9755	0.778874	0.845718	0.806858	0.820201	0.845718
AGAP003279	3	-0.74685	-7.4689	-0.52113	-2.9743	0.634477	0.691081	0.624282	0.634477	0.691081
AGAP004848	5	-0.49572	-6.3742	-0.40577	-2.974	1.86457	1.87221	1.8592	1.87046	1.87221
AGAP012048	5	-0.074608	-1.0492	-0.3374	-2.9733	1.63558	1.66848	1.68762	1.64943	1.68762
AGAP002662	4	-1.1946	-13.494	-0.40886	-2.9723	0.924796	0.92993	0.944976	0.909021	0.944976
AGAP000822	4	-0.10473	-1.316	-0.34648	-2.9719	-2	-2	-2	-2	-2
AGAP002251	3	-1.9392	-17.561	-0.43186	-2.9717	2.09868	2.16676	2.18614	2.19232	2.19232
AGAP011640	6	-0.15085	-2.1655	-0.37502	-2.967	-0.958607	-0.508638	-0.677781	-0.958607	-0.508638
AGAP010504	3	0.65955	6.9493	-0.53545	-2.9599	-2	-2	-2	-2	-2
AGAP008641	3	0.29682	3.3487	-0.37501	-2.9498	1.42177	1.53161	1.49707	1.4901	1.53161
AGAP029788	4	0.67827	8.755	-0.37189	-2.9487	1.06856	1.14644	1.07225	1.07225	1.14644
AGAP009988	5	-0.45032	-5.9152	-0.35402	-2.9473	1.76574	1.81164	1.86398	1.861	1.86398
AGAP006007	3	0.40967	4.563	-0.39578	-2.938	-2	-2	-2	-2	-2
AGAP010712	3	0.57165	6.298	-0.48353	-2.9372	0.857935	0.898176	0.845718	0.833147	0.898176
AGAP006531	4	-2.6621	-19.673	-0.45928	-2.9369	1.10415	1.2071	1.28126	1.25066	1.28126
AGAP012236	3	-0.51363	-5.2214	-0.45801	-2.9356	0.663701	0.663701	0.663701	0.673021	0.673021
AGAP008732	5	-0.43967	-6.1826	-0.29729	-2.9337	-0.958607	-2	-0.958607	-2	-0.958607
AGAP013506	4	0.64004	8.3075	-0.37065	-2.9307	-0.958607	-0.677781	-0.677781	-0.677781	-0.677781
AGAP003630	6	-0.062194	-0.90085	-0.35793	-2.9301	-2	-2	-2	-2	-2
AGAP007927	4	-1.5777	-16.966	-0.38507	-2.9295	3.91751	3.94065	3.93684	3.94092	3.94092
AGAP006884	5	-0.0086458	-0.11277	-0.4216	-2.9291	0.344392	0.344392	0.324282	0.281033	0.344392
AGAP008634	4	-0.24561	-3.0667	-0.37154	-2.9269	1.79872	1.89048	1.88542	1.86929	1.89048
AGAP013739	4	-0.21334	-2.5839	-0.41257	-2.9246	-2	-2	-2	-2	-2
AGAP006135	6	-0.18756	-2.7226	-0.35629	-2.9219	-2	-2	-2	-2	-2
AGAP011763	5	0.23609	3.382	-0.29531	-2.9204	0.673021	0.592177	0.613842	0.624282	0.673021
AGAP000594	3	0.12432	1.2871	-0.52786	-2.9181	1.29469	1.44576	1.43152	1.43949	1.44576
AGAP010801	4	-0.95576	-11.545	-0.35146	-2.9173	0.478566	0.580925	0.519828	0.49276	0.580925
AGAP003602	3	-0.12583	-1.2566	-0.59599	-2.9108	1.26269	1.32654	1.38757	1.36192	1.38757
AGAP006667	5	-0.095751	-1.3196	-0.33753	-2.9069	-2	-2	-0.958607	-2	-0.958607
AGAP009911	3	-0.55784	-5.1677	-0.66407	-2.9017	-0.677781	-0.508638	-0.508638	-0.677781	-0.508638
AGAP007809	4	0.39648	5.1718	-0.32543	-2.8889	1.55642	1.66474	1.66474	1.65427	1.66474
AGAP012008	3	0.60674	6.6732	-0.45379	-2.8876	2.01161	1.95381	1.98816	1.95718	2.01161
AGAP002513	5	-0.81441	-10.707	-0.32498	-2.8855	0.532754	0.545307	0.532754	0.519828	0.545307
AGAP029096	5	-0.075022	-1.0473	-0.31988	-2.8836	-2	-2	-2	-2	-2
AGAP007112	7	-0.7287	-11.301	-0.27035	-2.8817	2.14492	2.10384	2.15597	2.08354	2.15597
AGAP008868	4	-0.10521	-1.3137	-0.37061	-2.8789	-2	-0.677781	-0.958607	-0.958607	-0.677781
AGAP007574	3	-1.8465	-17.518	-0.37565	-2.8751	2.39552	2.46151	2.49929	2.52246	2.52246
AGAP011285	3	-1.0553	-9.4846	-0.59584	-2.8745	1.18213	1.22557	1.22298	1.17056	1.22557
AGAP003698	3	-1.4463	-14.448	-0.39502	-2.8735	2.34715	2.34598	2.35007	2.38383	2.38383
AGAP009919	3	-0.31816	-3.1893	-0.54196	-2.8717	1.69117	1.76275	1.78326	1.78111	1.78326
AGAP003622	5	0.48588	6.9759	-0.32562	-2.8661	1.50934	1.53033	1.5799	1.55279	1.5799
AGAP001744	3	-1.6933	-15.795	-0.42582	-2.8622	1.32858	1.48015	1.47436	1.48869	1.48869
AGAP000791	3	-0.13219	-1.4212	-0.43163	-2.8582	0.898176	0.87564	0.863917	0.833147	0.898176
AGAP029290	3	-0.11278	-1.2359	-0.37227	-2.8581	1.14019	1.12743	1.10415	1.05346	1.14019
AGAP009691	4	-0.33306	-4.2048	-0.33583	-2.858	-2	-2	-2	-2	-2
AGAP008900	4	0.2754	3.4902	-0.37396	-2.8576	-0.958607	-0.958607	-0.508638	-0.958607	-0.508638
AGAP000736	3	0.25971	2.9443	-0.38717	-2.8569	-0.677781	-0.508638	-0.508638	-0.508638	-0.508638
AGAP001364	4	0.1755	2.171	-0.39911	-2.8499	1.74981	1.78965	1.81564	1.81763	1.81763
AGAP006079	5	0.15931	2.1639	-0.3514	-2.8467	-2	-2	-2	-2	-2
AGAP004777	4	0.49842	6.0768	-0.43621	-2.8449	0.281033	0.399674	0.344392	0.363612	0.399674
AGAP004269	3	0.11127	1.1809	-0.49121	-2.8443	0.416641	0.399674	0.519828	0.432969	0.519828
AGAP028230	3	-0.97533	-9.5344	-0.4499	-2.8434	1.16761	1.15564	1.22557	1.22037	1.22557
AGAP001895	3	0.16663	1.8997	-0.35864	-2.8426	0.592177	0.592177	0.603144	0.634477	0.634477
AGAP003361	3	-0.024105	-0.26166	-0.43834	-2.8412	-2	-2	-2	-2	-2
AGAP010442	4	-0.48765	-5.9254	-0.3821	-2.8384	0.959518	0.909021	0.96426	0.954725	0.96426
AGAP006942	5	0.16564	2.3623	-0.28933	-2.8378	1.4915	1.61183	1.62542	1.60863	1.62542
AGAP003994	5	0.015381	0.22747	-0.26556	-2.8362	-2	-2	-2	-2	-2
AGAP005038	3	0.40504	4.4628	-0.43666	-2.8322	-2	-2	-2	-2	-2
AGAP010202	3	-0.065877	-0.72691	-0.39555	-2.8302	1.22557	1.30557	1.29026	1.31618	1.31618
AGAP005501	7	-0.086012	-1.395	-0.28186	-2.8261	-0.958607	-0.958607	-0.677781	-2	-0.677781
AGAP009901	4	0.74552	9.3697	-0.40713	-2.8242	1.60649	1.61606	1.6192	1.65331	1.65331
AGAP008903	4	-0.52508	-6.2411	-0.38578	-2.8228	1.26505	1.22814	1.22557	1.17926	1.26505
AGAP008750	3	1.2617	14.125	-0.4518	-2.8163	-2	-2	-2	-2	-2
AGAP003591	3	-1.1789	-10.753	-0.49414	-2.815	0.839478	0.903633	0.92993	0.978181	0.978181
AGAP005368	4	0.11736	1.4434	-0.38478	-2.8101	-0.387216	-0.958607	-0.148742	-0.148742	-0.148742
AGAP029818	4	-0.65561	-8.0833	-0.3304	-2.8052	-2	-2	-2	-0.677781	-0.677781
AGAP002105	3	0.091345	1.0056	-0.41843	-2.8049	-2	-2	-2	-2	-2
AGAP029169	5	0.18938	2.7175	-0.30319	-2.8049	-0.677781	-0.508638	-0.958607	-0.958607	-0.508638
AGAP010076	3	0.1711	1.7674	-0.5486	-2.8027	0.924796	0.92993	0.940018	0.978181	0.978181
AGAP029458	3	0.2012	2.1391	-0.47041	-2.7999	0.603144	0.793092	0.800029	0.764176	0.800029
AGAP000250	5	-0.2891	-3.8567	-0.35254	-2.798	0.881385	0.940018	0.903633	0.898176	0.940018
AGAP006767	6	-1.0214	-14.409	-0.29674	-2.7977	1.25551	1.23578	1.29688	1.24576	1.29688
AGAP004194	5	-0.14357	-2.0104	-0.30596	-2.7936	0.833147	0.857935	0.903633	0.833147	0.903633
AGAP003507	5	-0.38839	-5.3998	-0.28541	-2.791	1.73006	1.7635	1.70338	1.74044	1.7635
AGAP003041	5	-1.071	-12.631	-0.40192	-2.7886	2.08533	2.20739	2.2036	2.14616	2.20739
AGAP028664	3	0.19456	2.0722	-0.48952	-2.7866	-2	-2	-2	-2	-2
AGAP009685	5	-0.97719	-12.688	-0.30958	-2.786	1.52647	1.63357	1.65137	1.61183	1.65137
AGAP005816	4	0.54149	6.5624	-0.43718	-2.7827	-0.958607	-0.958607	-0.958607	-0.958607	-0.958607
AGAP028153	3	-0.66735	-6.7409	-0.44919	-2.7825	-0.091515	-0.21467	-0.21467	-0.0409586	-0.0409586
AGAP002345	6	-1.143	-15.862	-0.29667	-2.7822	0.748963	0.863917	0.863917	0.833147	0.863917
AGAP002948	3	-0.34062	-3.5399	-0.42375	-2.7821	1.42667	1.39811	1.38039	1.38934	1.42667
AGAP003551	3	-1.5754	-15.464	-0.39425	-2.7787	1.32243	1.37676	1.36192	1.36568	1.37676
AGAP002828	6	0.0079674	0.12654	-0.25232	-2.7785	-2	-2	-2	-2	-2
AGAP003294	3	-0.72588	-7.646	-0.40237	-2.777	1.2408	1.24822	1.2408	1.20439	1.24822
AGAP000575	4	-0.22411	-2.6891	-0.375	-2.7746	0.506505	0.644439	0.624282	0.624282	0.644439
AGAP007032	4	0.087808	1.1074	-0.34028	-2.7732	0.569374	0.448706	0.478566	0.545307	0.569374
AGAP013084	4	0.49347	6.4397	-0.32021	-2.7732	-2	-0.508638	-0.677781	-0.387216	-0.387216
AGAP009997	3	-0.76773	-7.5861	-0.46313	-2.7676	1.19618	1.3638	1.34655	1.38039	1.38039
AGAP007394	4	-0.61235	-7.1317	-0.4117	-2.7605	1.30984	1.38039	1.34459	1.3638	1.38039
AGAP029574	5	-1.3011	-16.126	-0.31513	-2.7585	1.42341	1.42991	1.44731	1.43313	1.44731
AGAP000616	4	-0.89528	-10.232	-0.36788	-2.7576	1.40671	1.51865	1.53161	1.4929	1.53161
AGAP000133	3	0.055748	0.59562	-0.45	-2.7552	1.62335	1.50664	1.54045	1.55642	1.62335
AGAP005425	5	0.31395	4.5359	-0.2899	-2.7542	1.1934	1.15866	1.18498	1.18213	1.1934
AGAP005239	3	0.81195	8.6825	-0.45444	-2.75	0.959518	0.959518	1.01745	0.959518	1.01745
AGAP028600	3	-0.0011401	-0.012653	-0.39632	-2.7477	-2	-2	-2	-2	-2
AGAP029055	3	0.25683	2.6636	-0.50796	-2.7437	1.66474	1.73807	1.74044	1.70338	1.74044
AGAP003874	3	-0.23459	-2.4805	-0.45075	-2.7415	0.673021	0.96895	0.833147	0.793092	0.96895
AGAP002417	4	-0.09598	-1.1873	-0.35029	-2.7372	0.257679	0.206826	0.382017	0.324282	0.382017
AGAP003965	4	0.80373	10.095	-0.39497	-2.7369	-2	-2	-2	-2	-2
AGAP004055	5	-0.71881	-9.7811	-0.29673	-2.7358	1.88201	1.91861	1.93757	1.89658	1.93757
AGAP029412	4	0.15825	2.0601	-0.30294	-2.732	-2	-2	-2	-0.677781	-0.677781
AGAP009438	6	-1.388	-18.912	-0.27861	-2.7316	1.76797	1.82027	1.84017	1.80284	1.84017
AGAP029258	5	0.054783	0.73883	-0.34381	-2.7276	-0.091515	-0.677781	-0.148742	-0.29243	-0.091515
AGAP011050	4	-0.3837	-4.8041	-0.32578	-2.7205	1.74593	1.92433	1.92998	1.92588	1.92998
AGAP005318	5	0.046279	0.64358	-0.31749	-2.7185	-0.958607	-0.677781	-2	-0.958607	-0.677781
AGAP007173	4	-0.050277	-0.60642	-0.35469	-2.7178	0.800029	0.741152	0.699838	0.778874	0.800029
AGAP008471	6	0.14485	2.3099	-0.24556	-2.7178	-2	-2	-2	-2	-2
AGAP006748	3	0.013869	0.15071	-0.42706	-2.7174	0.813581	0.919601	0.914343	0.944976	0.944976
AGAP028225	4	0.66661	8.4751	-0.36996	-2.7151	-2	-2	-0.508638	-2	-0.508638
AGAP028115	3	0.044475	0.46229	-0.44025	-2.7097	-2	-2	-2	-2	-2
AGAP009835	3	0.57683	6.4247	-0.37816	-2.7083	1.23578	1.42991	1.46105	1.47144	1.47144
AGAP010198	3	-1.4029	-13.634	-0.42957	-2.705	1.73167	1.88144	1.85558	1.8728	1.88144
AGAP006684	3	-1.0314	-11.143	-0.33754	-2.7023	1.858	2.01582	1.9926	2.01666	2.01666
AGAP010139	5	-0.71803	-9.6242	-0.30129	-2.6995	0.708421	0.771587	0.778874	0.813581	0.813581
AGAP003647	3	-1.2552	-11.724	-0.47824	-2.6969	0.733197	0.756636	0.786041	0.733197	0.786041
AGAP008883	3	-1.1076	-11.568	-0.37013	-2.6941	2.14894	2.13389	2.14771	2.16853	2.16853
AGAP009405	3	-0.2908	-3.1393	-0.37407	-2.6926	-0.508638	-0.29243	-0.508638	-0.29243	-0.29243
AGAP002305	6	-0.88984	-12.491	-0.29335	-2.692	1.48869	1.6504	1.62439	1.61077	1.6504
AGAP002999	4	0.26641	3.4966	-0.3036	-2.6862	0.00432137	-0.0409586	0.0827854	0.117271	0.117271
AGAP003438	5	-0.098743	-1.3251	-0.32999	-2.6843	0.569374	0.699838	0.654177	0.624282	0.699838
AGAP012310	3	0.32709	3.5681	-0.4139	-2.6831	0.978181	0.959518	0.96426	0.959518	0.978181
AGAP004795	3	-1.2769	-13.377	-0.3475	-2.6792	0.463893	0.478566	0.49276	0.463893	0.49276
AGAP011961	3	-0.68332	-6.9551	-0.42055	-2.6776	0.634477	0.654177	0.624282	0.613842	0.654177
AGAP010887	4	0.58677	7.4133	-0.3689	-2.6763	-2	-2	-0.958607	-2	-0.958607
AGAP009784	3	0.61234	6.7739	-0.41415	-2.6709	0.506505	0.624282	0.532754	0.592177	0.624282
AGAP008600	3	-0.076175	-0.77764	-0.50053	-2.6708	1.07954	1.23325	1.1878	1.20439	1.23325
AGAP028681	3	0.0621	0.70065	-0.35566	-2.6702	0.673021	0.764176	0.771587	0.786041	0.786041
AGAP008497	4	-0.24658	-3.1194	-0.32414	-2.6694	1.2071	1.24329	1.20439	1.18498	1.24329
AGAP000397	4	-0.78383	-9.4483	-0.33377	-2.6593	1.29688	1.33062	1.37493	1.32654	1.37493
AGAP003242	3	-0.92407	-8.7178	-0.49205	-2.6587	1.30341	1.38399	1.3731	1.36003	1.38399
AGAP006770	6	-0.10959	-1.6725	-0.2693	-2.6563	0.813581	0.857935	0.869818	0.764176	0.869818
AGAP001426	4	-1.8862	-18.663	-0.35112	-2.6559	1.15564	1.19618	1.13704	1.17056	1.19618
AGAP006647	5	-0.42849	-5.6002	-0.35502	-2.6537	-0.387216	-0.29243	-0.387216	-0.29243	-0.29243
AGAP008772	3	0.40005	4.266	-0.43428	-2.6533	1.6465	1.70766	1.7068	1.66941	1.70766
AGAP012305	4	0.46425	5.7771	-0.35154	-2.6505	-2	-2	-2	-2	-2
AGAP009119	3	0.84069	9.0439	-0.48628	-2.6493	1.51068	1.62024	1.58557	1.58444	1.62024
AGAP006814	7	-1.5981	-22.722	-0.25132	-2.6472	1.32243	1.22298	1.30341	1.24576	1.32243
AGAP028773	4	-0.22508	-2.8533	-0.31088	-2.6441	-2	-2	-2	-2	-2
AGAP000076	4	-0.99678	-12.429	-0.28864	-2.6395	1.66096	1.7068	1.74981	1.70595	1.74981
AGAP029289	4	-0.77228	-8.805	-0.36464	-2.6346	0.603144	0.725095	0.733197	0.793092	0.793092
AGAP010671	3	-0.31518	-3.4966	-0.34442	-2.6341	0.448706	0.813581	0.624282	0.682145	0.813581
AGAP000951	4	-0.49683	-6.1411	-0.32067	-2.6311	1.26741	1.36754	1.42341	1.35044	1.42341
AGAP010591	5	-1.7771	-20.635	-0.30786	-2.6301	3.64894	3.68204	3.69051	3.70578	3.70578
AGAP009970	4	-1.0063	-12.014	-0.31896	-2.6289	1.33666	1.4283	1.43632	1.40329	1.43632
AGAP001983	4	0.32498	3.9055	-0.41272	-2.6288	-0.958607	-0.677781	-2	-2	-0.677781
AGAP007582	4	-0.44015	-5.5042	-0.32241	-2.6287	0.793092	0.881385	0.887054	0.881385	0.887054
AGAP006717	7	-0.16968	-2.601	-0.30589	-2.6274	-2	-2	-2	-2	-2
AGAP006687	3	-0.2926	-3.1031	-0.40657	-2.6233	1.05346	1.07954	1.02979	1.04179	1.07954
AGAP001802	3	-1.1335	-10.959	-0.3866	-2.6225	1.29248	1.17348	1.2071	1.17348	1.29248
AGAP007247	4	0.54079	6.7615	-0.37999	-2.6217	-0.0409586	0.303196	0.045323	0.257679	0.303196
AGAP008472	3	-0.24394	-2.5691	-0.42525	-2.612	1.42341	1.44107	1.44731	1.45652	1.45652
AGAP006615	4	0.10608	1.2972	-0.37754	-2.6088	1.55035	1.55522	1.55883	1.52647	1.55883
AGAP010936	5	-0.75544	-10.001	-0.28762	-2.6056	1.27669	1.27207	1.31827	1.28803	1.31827
AGAP008290	3	0.10318	1.1084	-0.41012	-2.6049	-2	-2	-2	-0.958607	-0.958607
AGAP012856	4	-1.0413	-11.007	-0.40634	-2.5988	0.909021	1.03383	1.04571	1.05346	1.05346
AGAP011353	6	0.060003	0.90961	-0.28401	-2.5974	1.53033	1.59999	1.57415	1.5479	1.59999
AGAP003356	4	0.33886	4.3565	-0.31802	-2.5971	0.663701	0.741152	0.708421	0.741152	0.741152
AGAP001690	5	0.83601	11.936	-0.29914	-2.596	-2	-2	-2	-2	-2
AGAP009342	5	-0.037844	-0.54057	-0.25676	-2.5956	-0.958607	-2	-2	-2	-0.958607
AGAP001384	3	0.023311	0.25591	-0.38705	-2.593	-0.0409586	-0.29243	-0.29243	-0.387216	-0.0409586
AGAP003928	4	-0.76199	-8.8235	-0.35561	-2.59	0.978181	1.04571	1.04179	1.05346	1.05346
AGAP011549	3	-0.95703	-8.9539	-0.49213	-2.5889	1.46105	1.554	1.60108	1.54045	1.60108
AGAP010835	3	-2.3033	-19.237	-0.37032	-2.586	1.32243	1.39811	1.39111	1.46404	1.46404
AGAP012389	4	-0.19214	-2.3397	-0.35755	-2.5834	-0.0409586	0.117271	0.0827854	0.0827854	0.117271
AGAP012031	3	-0.14859	-1.6733	-0.33738	-2.5822	0.764176	0.506505	0.506505	0.545307	0.764176
AGAP011158	3	1.1447	12.252	-0.4662	-2.581	1.27669	1.37676	1.38934	1.3543	1.38934
AGAP011561	5	-0.059604	-0.81928	-0.294	-2.58	0.178977	0.117271	0.117271	0.045323	0.178977
AGAP010657	4	0.10769	1.409	-0.27919	-2.5763	-2	-0.958607	-0.958607	-2	-0.958607
AGAP002691	6	-0.016338	-0.25292	-0.26633	-2.5757	-0.677781	-0.958607	-2	-0.958607	-0.677781
AGAP005872	4	-0.26771	-3.355	-0.30961	-2.5743	0.149219	0.0827854	0.232996	0.00432137	0.232996
AGAP003509	5	-0.72239	-8.8572	-0.362	-2.5729	0.519828	0.813581	0.673021	0.506505	0.813581
AGAP009956	3	-0.0057306	-0.061973	-0.37351	-2.5699	0.96895	0.940018	1.0216	0.919601	1.0216
AGAP011918	4	0.26686	3.2918	-0.36351	-2.5677	-2	-2	-2	-2	-2
AGAP009174	3	-0.10829	-1.1246	-0.43832	-2.565	0.363612	0.448706	0.416641	0.363612	0.448706
AGAP003218	4	-0.62007	-7.5909	-0.29981	-2.5612	1.35044	1.37493	1.405	1.38039	1.405
AGAP006611	3	-0.59295	-6.1758	-0.40048	-2.5583	0.96426	0.996074	1.06483	0.92993	1.06483
AGAP001993	6	-0.2041	-3.094	-0.25163	-2.5565	-2	-0.958607	-2	-0.508638	-0.508638
AGAP007230	5	-0.26117	-3.3378	-0.35179	-2.5549	-2	-2	-2	-2	-2
AGAP009255	3	0.45666	5.1753	-0.33556	-2.5526	1.2307	1.17056	1.17348	1.17638	1.2307
AGAP000841	4	0.018038	0.233	-0.29104	-2.5518	0.845718	0.833147	0.833147	0.833147	0.845718
AGAP010625	3	0.56195	6.1016	-0.42864	-2.5471	1.00043	0.982723	1.09726	1.12418	1.12418
AGAP011493	5	0.045144	0.66143	-0.24493	-2.5417	0.257679	0.557507	0.478566	0.463893	0.557507
AGAP009967	3	0.24755	2.6665	-0.35038	-2.5409	1.21511	1.29469	1.31408	1.41681	1.41681
AGAP028995	3	0.58353	6.3559	-0.4121	-2.5399	0.603144	0.673021	0.613842	0.654177	0.673021
AGAP029624	4	-0.66924	-8.2217	-0.29763	-2.5348	2.05042	1.99304	2.01957	2.00479	2.05042
AGAP002266	4	0.22927	2.9833	-0.27171	-2.5337	0.206826	0.281033	0.281033	0.117271	0.281033
AGAP008034	5	-0.20743	-2.8545	-0.2974	-2.5288	1.2071	1.30125	1.31827	1.26741	1.31827
AGAP001414	3	-0.83224	-8.9791	-0.32952	-2.525	1.13386	1.17638	1.17348	1.17056	1.17638
AGAP009368	3	0.24912	2.6607	-0.39638	-2.5239	-2	-2	-2	-2	-2
AGAP005709	5	0.20917	3.0283	-0.25349	-2.5231	-2	-2	-2	-2	-2
AGAP008948	7	-0.73383	-11.308	-0.25138	-2.5226	1.54045	1.43632	1.43152	1.4504	1.54045
AGAP005605	3	-1.4763	-12.731	-0.44248	-2.52	1.14333	1.17638	1.09726	1.09726	1.17638
AGAP003812	6	-1.1306	-15.79	-0.25348	-2.5192	1.06483	1.13066	1.17348	1.16465	1.17348
AGAP000975	4	0.18348	2.2609	-0.36381	-2.5184	1.15866	1.25551	1.22814	1.26505	1.26505
AGAP003430	4	-0.84356	-9.9681	-0.32429	-2.5183	1.6638	1.68133	1.69992	1.66567	1.69992
AGAP005343	3	-0.25355	-2.6964	-0.39696	-2.5098	0.644439	0.716838	0.756636	0.786041	0.786041
AGAP006917	3	0.19903	2.0807	-0.44699	-2.5079	-0.091515	-0.148742	-0.148742	-0.387216	-0.091515
AGAP001780	5	-1.2471	-15.902	-0.28474	-2.5054	0.506505	0.545307	0.545307	0.506505	0.545307
AGAP000043	6	-1.2934	-18.033	-0.24097	-2.5015	0.117271	0.0827854	0.00432137	-0.0409586	0.117271
AGAP029187	4	-0.24317	-2.9452	-0.31899	-2.4984	-2	-2	-2	-2	-2
AGAP029255	3	0.036191	0.40708	-0.28798	-2.4967	-0.091515	-0.387216	-0.21467	-0.21467	-0.091515
AGAP008893	4	-0.078013	-0.92668	-0.37229	-2.4959	-2	-2	-2	-2	-2
AGAP002270	4	0.12093	1.4911	-0.34993	-2.4945	-2	-2	-2	-2	-2
AGAP002081	4	0.45164	5.7885	-0.31104	-2.4944	0.682145	0.673021	0.673021	0.624282	0.682145
AGAP010132	3	1.025	11.68	-0.34611	-2.494	-2	-2	-2	-0.958607	-0.958607
AGAP002324	4	0.17682	2.269	-0.26671	-2.4938	0.691081	0.580925	0.624282	0.592177	0.691081
AGAP007686	3	0.33652	3.6737	-0.39242	-2.4921	0.887054	1.0216	0.96426	0.92993	1.0216
AGAP002302	5	0.050462	0.695	-0.29326	-2.4907	0.833147	0.826723	0.845718	0.839478	0.845718
AGAP005251	5	0.32044	4.5659	-0.28114	-2.4901	-0.958607	-0.958607	-0.958607	-2	-0.958607
AGAP011963	5	-0.96594	-12.149	-0.29251	-2.489	0.826723	0.786041	0.800029	0.813581	0.826723
AGAP003080	3	-0.19715	-2.0423	-0.42826	-2.4826	-2	-2	-2	-2	-2
AGAP029488	6	-0.028507	-0.43229	-0.25146	-2.481	-0.958607	-2	-2	-2	-0.958607
AGAP001813	4	-1.3118	-14.22	-0.33117	-2.4809	2.78747	2.86118	2.8714	2.88042	2.88042
AGAP011536	3	-0.20076	-2.0584	-0.44697	-2.4779	1.17056	1.20978	1.23578	1.22298	1.23578
AGAP003869	4	-0.43659	-5.0232	-0.38309	-2.4715	1.21245	1.41681	1.40329	1.37493	1.41681
AGAP002338	4	-1.3706	-15.349	-0.30777	-2.471	1.63256	1.74981	1.79106	1.75136	1.79106
AGAP009774	4	0.42395	5.2624	-0.3429	-2.4682	0.448706	0.303196	0.344392	0.344392	0.448706
AGAP003473	5	0.069276	0.93454	-0.31199	-2.4679	-2	-2	-2	-2	-2
AGAP007407	4	-0.079633	-0.97033	-0.3394	-2.464	-2	-2	-0.508638	-2	-0.508638
AGAP002476	4	-0.65731	-7.9395	-0.32308	-2.463	0.857935	0.940018	0.991669	0.898176	0.991669
AGAP005549	4	-2.3183	-18.741	-0.38498	-2.4626	1.62232	1.73167	1.75974	1.7428	1.75974
AGAP008644	4	-0.1303	-1.6217	-0.30325	-2.4615	-2	-2	-2	-2	-2
AGAP007905	6	0.27964	4.2393	-0.27238	-2.4572	-2	-2	-2	-2	-2
AGAP013466	7	0.053135	0.87813	-0.23747	-2.4568	-2	-2	-2	-0.677781	-0.677781
AGAP012628	3	-0.38803	-3.8278	-0.46554	-2.4557	-0.677781	-0.958607	-0.677781	-0.677781	-0.677781
AGAP011157	3	0.13901	1.4711	-0.40656	-2.4553	2.11364	2.18896	2.21777	2.20766	2.21777
AGAP005061	3	-2.2524	-19.71	-0.34333	-2.4552	3.7364	3.80232	3.78576	3.78789	3.80232
AGAP002312	5	0.08024	1.0889	-0.30715	-2.4479	-2	-2	-2	-0.958607	-0.958607
AGAP006521	3	0.57607	6.5086	-0.33182	-2.4471	-0.677781	-0.677781	-0.958607	-2	-0.677781
AGAP011996	5	-0.93247	-12.104	-0.27376	-2.447	0.569374	0.592177	0.448706	0.580925	0.592177
AGAP001337	6	0.38888	5.7862	-0.27994	-2.44	-2	-2	-2	-0.958607	-0.958607
AGAP002294	6	-0.04576	-0.6889	-0.24789	-2.438	1.58331	1.6192	1.60863	1.51335	1.6192
AGAP009793	5	0.6648	9.2452	-0.27921	-2.4378	-2	-2	-2	-2	-2
AGAP003217	3	-1.2479	-12.939	-0.30914	-2.4361	2.16319	2.30688	2.27487	2.32265	2.32265
AGAP006265	3	0.05791	0.64954	-0.33141	-2.4358	-0.958607	-0.958607	-2	-0.958607	-0.958607
AGAP009381	3	0.16655	1.7906	-0.36027	-2.4358	0.344392	0.613842	0.569374	0.569374	0.613842
AGAP007752	4	-0.2409	-2.88	-0.33216	-2.4337	-0.677781	-2	-0.387216	-0.508638	-0.387216
AGAP003159	3	-0.2675	-2.9022	-0.34763	-2.4235	0.463893	0.506505	0.519828	0.432969	0.519828
AGAP006790	3	-0.017535	-0.19671	-0.31369	-2.4234	1.3694	1.41847	1.37493	1.38039	1.41847
AGAP028029	4	0.29545	3.7314	-0.30383	-2.4211	-2	-2	-2	-2	-2
AGAP004803	3	-0.82993	-8.1687	-0.39184	-2.42	0.463893	0.399674	0.592177	0.682145	0.682145
AGAP002818	4	-0.16084	-2.0764	-0.24022	-2.4136	-2	-2	-2	-2	-2
AGAP000819	4	0.19496	2.5629	-0.26704	-2.4136	-2	-2	-2	-2	-2
AGAP005672	5	0.34314	4.8314	-0.26746	-2.4035	1.13704	1.15564	1.14644	1.15564	1.15564
AGAP001476	5	0.7949	11.356	-0.26492	-2.4011	1.09726	0.991669	1.02572	1.02572	1.09726
AGAP029277	4	-0.10539	-1.3314	-0.28975	-2.4008	-2	-2	-2	-2	-2
AGAP000111	5	0.40283	5.6387	-0.28104	-2.3964	-0.0409586	-0.29243	-0.091515	-0.677781	-0.0409586
AGAP007493	4	-0.056361	-0.70936	-0.29066	-2.3963	1.08314	1.05729	1.10755	1.07591	1.10755
AGAP003967	5	-0.91693	-11.905	-0.27354	-2.3952	0.324282	0.303196	0.363612	0.344392	0.363612
AGAP003316	3	0.34028	3.7909	-0.33034	-2.395	1.06108	1.17926	1.17056	1.1878	1.1878
AGAP005321	4	-0.88163	-10.003	-0.33401	-2.3912	0.85187	0.909021	0.863917	0.892651	0.909021
AGAP029804	4	0.20156	2.4998	-0.30156	-2.3879	1.49982	1.5636	1.58444	1.60325	1.60325
AGAP000458	3	0.063139	0.68686	-0.33401	-2.3852	0.117271	0.149219	0.149219	0.178977	0.178977
AGAP009264	6	-1.7671	-21.373	-0.26754	-2.3807	1.99083	2.05388	2.08102	2.04143	2.08102
AGAP008700	3	0.51052	5.7927	-0.30996	-2.3804	0.699838	0.778874	0.778874	0.756636	0.778874
AGAP028700	4	0.7	8.9183	-0.31075	-2.3803	-2	-2	-2	-2	-2
AGAP003010	3	-0.0077797	-0.084735	-0.34934	-2.3711	-2	-2	-2	-2	-2
AGAP008714	3	0.28151	3.0881	-0.34442	-2.367	-0.677781	-2	-0.677781	-2	-0.677781
AGAP002144	4	-1.0917	-12.932	-0.27853	-2.3662	0.756636	0.909021	0.924796	0.909021	0.924796
AGAP004425	3	0.31501	3.2601	-0.43211	-2.3662	1.19618	1.26031	1.33866	1.30771	1.33866
AGAP010238	3	0.4447	4.91	-0.35954	-2.3645	-0.958607	-0.958607	-0.958607	-0.677781	-0.677781
AGAP008313	3	0.03222	0.35306	-0.32795	-2.3598	0.96426	1.20167	1.17638	1.19618	1.20167
AGAP007511	4	-1.1019	-11.894	-0.32701	-2.3582	1.67127	1.63256	1.63558	1.57066	1.67127
AGAP010205	4	0.45795	5.7443	-0.32332	-2.3565	-0.508638	-0.29243	-0.148742	-0.29243	-0.148742
AGAP010218	3	-0.0021518	-0.023786	-0.33612	-2.3524	1.08672	1.00475	1.04571	1.07591	1.08672
AGAP011740	4	0.15638	1.9929	-0.27358	-2.3497	1.03383	1.19618	1.21775	1.17348	1.21775
AGAP006417	4	0.25123	3.3016	-0.25482	-2.3492	-2	-2	-2	-2	-2
AGAP011181	4	-0.51433	-6.0863	-0.31233	-2.3446	0.281033	0.399674	0.344392	0.117271	0.399674
AGAP010790	3	0.095138	0.96759	-0.43537	-2.3445	-2	-2	-2	-2	-2
AGAP029689	3	0.14175	1.5177	-0.37297	-2.3439	2.23328	2.32224	2.27602	2.34402	2.34402
AGAP000261	5	0.044281	0.62936	-0.24634	-2.3431	1.44107	1.39637	1.44107	1.39287	1.44107
AGAP007825	3	-0.5684	-6.0504	-0.32914	-2.3417	0.863917	0.87564	0.87564	0.778874	0.87564
AGAP011219	3	-1.9783	-16.424	-0.38224	-2.3411	1.32654	1.43313	1.41179	1.40157	1.43313
AGAP008096	3	-0.084776	-0.87899	-0.40011	-2.3411	-0.091515	-0.21467	0.045323	0.045323	0.045323
AGAP028724	3	0.28103	3.0644	-0.36484	-2.339	1.41847	1.48728	1.48302	1.53794	1.53794
AGAP005732	4	0.033541	0.40674	-0.30152	-2.3352	0.881385	0.92993	0.959518	0.959518	0.959518
AGAP010388	6	-0.95152	-13.829	-0.22828	-2.3346	0.691081	0.716838	0.716838	0.733197	0.733197
AGAP002588	4	-0.77098	-9.6585	-0.25241	-2.3329	-2	-2	-2	-2	-2
AGAP011244	5	-1.0504	-14.083	-0.24059	-2.3326	2.14242	2.24971	2.25914	2.223	2.25914
AGAP000738	3	-1.1912	-11.504	-0.35571	-2.3291	0.96895	0.869818	1.00475	0.944976	1.00475
AGAP004703	4	-1.6179	-16.167	-0.36606	-2.3269	1.68043	1.69205	1.71858	1.71609	1.71858
AGAP009057	6	-0.43296	-6.0928	-0.28114	-2.3243	1.45194	1.42341	1.42504	1.41847	1.45194
AGAP005906	6	-0.67694	-10.21	-0.2133	-2.3211	0.416641	0.519828	0.519828	0.603144	0.603144
AGAP012369	4	-0.63313	-7.65	-0.30149	-2.3192	1.06108	1.10072	1.06856	1.04179	1.10072
AGAP029123	4	-0.90948	-10.676	-0.30186	-2.3191	0.813581	0.771587	0.741152	0.778874	0.813581
AGAP005821	3	0.55209	5.7828	-0.43751	-2.3183	-2	-2	-2	-2	-2
AGAP004395	4	-0.3113	-3.8614	-0.28835	-2.3172	2.39359	2.52713	2.54656	2.50052	2.54656
AGAP008964	4	-0.1525	-1.9716	-0.24532	-2.3081	-2	-2	-2	-2	-2
AGAP007543	4	-0.14327	-1.8272	-0.26724	-2.3076	1.83385	1.93757	1.96478	1.93354	1.96478
AGAP004480	3	-1.363	-13.022	-0.33532	-2.3057	1.2307	1.36568	1.37493	1.42341	1.42341
AGAP009577	4	-0.3187	-3.9523	-0.2877	-2.3054	0.771587	0.793092	0.820201	0.820201	0.820201
AGAP012792	4	0.30621	3.7348	-0.32434	-2.3037	1.48444	1.46553	1.52127	1.46255	1.52127
AGAP006438	6	-1.2009	-17.271	-0.21202	-2.3019	0.987219	1.00475	1.00043	1.0216	1.0216
AGAP009007	5	0.58039	8.0559	-0.28985	-2.3	-2	-2	-2	-2	-2
AGAP004416	5	-0.12342	-1.5832	-0.33402	-2.2988	1.14644	1.20167	1.27669	1.2531	1.27669
AGAP011564	4	-0.51033	-5.7825	-0.36252	-2.2961	-2	-2	-2	-2	-2
AGAP005172	3	-0.092829	-0.96167	-0.39425	-2.2903	0.281033	0.448706	0.580925	0.399674	0.580925
AGAP011338	4	0.077202	0.96988	-0.28537	-2.2896	1.1878	1.3822	1.405	1.39811	1.405
AGAP029074	3	-0.29337	-2.9316	-0.38529	-2.2894	-2	-0.958607	-2	-2	-0.958607
AGAP010990	4	-0.015454	-0.18644	-0.32705	-2.287	-0.958607	-0.958607	-2	-2	-0.958607
AGAP008847	3	-0.57704	-5.8791	-0.36514	-2.286	1.1176	1.16761	1.18498	1.10072	1.18498
AGAP005391	3	-0.8134	-8.2341	-0.33501	-2.2825	0.793092	0.800029	0.806858	0.800029	0.806858
AGAP011479	3	0.58572	6.2413	-0.41145	-2.2801	0.045323	-0.677781	-0.21467	-0.29243	0.045323
AGAP006700	3	-0.57001	-5.9297	-0.34394	-2.2794	-2	-2	-2	-2	-2
AGAP029825	4	0.038236	0.44375	-0.37673	-2.2791	-2	-2	-2	-2	-2
AGAP000820	3	0.49094	5.6975	-0.27181	-2.2648	-0.958607	-2	-0.958607	-2	-0.958607
AGAP009275	3	0.12882	1.4778	-0.27785	-2.2644	-0.958607	-2	-2	-2	-0.958607
AGAP010463	3	-0.20324	-2.1021	-0.36675	-2.2607	0.432969	0.898176	0.887054	0.881385	0.898176
AGAP000348	6	0.013367	0.20317	-0.23164	-2.2592	-2	-2	-2	-2	-2
AGAP011587	4	-0.33551	-4.2588	-0.25395	-2.2575	0.887054	0.924796	0.959518	0.909021	0.959518
AGAP003903	4	-1.186	-13.7	-0.28742	-2.2544	1.97132	1.96478	1.97685	1.98502	1.98502
AGAP008612	3	-0.68197	-6.6924	-0.39878	-2.2543	2.00091	2.04809	2.0803	2.08318	2.08318
AGAP029355	3	0.11452	1.2081	-0.37074	-2.2541	-2	-0.958607	-2	-2	-0.958607
AGAP003484	4	0.34502	4.2953	-0.31058	-2.2516	0.996074	0.863917	0.924796	0.863917	0.996074
AGAP011788	4	0.10168	1.3023	-0.26747	-2.2507	0.416641	0.49276	0.613842	0.634477	0.634477
AGAP002440	3	-0.83896	-8.7036	-0.33709	-2.2463	1.1878	1.20978	1.1878	1.15564	1.20978
AGAP004824	4	-0.95251	-11.588	-0.24576	-2.2395	1.50529	1.5479	1.58104	1.62644	1.62644
AGAP001752	4	-0.076701	-0.99704	-0.24532	-2.2364	-0.677781	-0.677781	-0.677781	-0.677781	-0.677781
AGAP028746	4	-0.38303	-4.9081	-0.24387	-2.2357	-2	-2	-2	-2	-2
AGAP008724	3	-1.2	-11.947	-0.33039	-2.2344	2.77042	2.88002	2.89576	2.91239	2.91239
AGAP001917	4	0.49896	6.4961	-0.26683	-2.2311	1.12743	1.2307	1.23325	1.14333	1.23325
AGAP012339	4	-1.0613	-12.242	-0.26789	-2.231	1.89713	1.97731	1.97364	1.96666	1.97731
AGAP002991	6	-1.0196	-14.27	-0.24123	-2.2296	1.45194	1.4915	1.49429	1.455	1.49429
AGAP004094	5	0.16741	2.4439	-0.21551	-2.2289	0.820201	0.756636	0.778874	0.771587	0.820201
AGAP011836	4	-0.12086	-1.427	-0.32035	-2.2252	-0.958607	-0.29243	-0.387216	-0.29243	-0.29243
AGAP004100	3	-0.86116	-8.1737	-0.3885	-2.2206	1.60108	1.71273	1.69732	1.6504	1.71273
AGAP000342	4	0.4182	5.3735	-0.27085	-2.2166	0.432969	0.344392	0.344392	0.382017	0.432969
AGAP002293	6	0.0072629	0.11253	-0.21184	-2.2131	-2	-2	-2	-2	-2
AGAP009293	3	-0.25424	-2.5203	-0.4256	-2.2099	-2	-2	-2	-2	-2
AGAP005341	3	0.096308	1.0598	-0.32018	-2.2024	0.232996	0.448706	0.448706	0.399674	0.448706
AGAP007016	3	0.82153	8.756	-0.36882	-2.2011	-2	-2	-2	-0.958607	-0.958607
AGAP005121	3	0.28005	3.0664	-0.30809	-2.1993	1.86516	1.83065	1.78753	1.83954	1.86516
AGAP008985	5	-0.47544	-6.4297	-0.24828	-2.1989	1.90907	1.86159	1.87915	1.83954	1.90907
AGAP006388	4	-1.5251	-16.942	-0.25501	-2.1962	0.303196	0.281033	0.257679	0.257679	0.303196
AGAP001818	3	0.60988	6.8556	-0.29956	-2.1955	1.30984	1.45652	1.39111	1.36568	1.45652
AGAP011474	5	0.13851	1.9057	-0.25916	-2.1841	1.16465	1.14644	1.13386	1.1176	1.16465
AGAP006676	3	0.48702	5.4378	-0.31532	-2.1834	-2	-2	-2	-2	-2
AGAP011522	3	0.073477	0.80205	-0.30634	-2.1788	1.66941	1.72843	1.68762	1.69732	1.72843
AGAP004849	3	-0.4148	-4.2946	-0.34914	-2.1783	1.50529	1.62644	1.5799	1.62232	1.62644
AGAP001377	3	-0.16711	-1.6445	-0.41457	-2.1779	2.16319	2.31536	2.28648	2.31389	2.31536
AGAP000453	4	-0.45706	-5.5405	-0.27942	-2.1767	0.919601	0.914343	0.940018	0.898176	0.940018
AGAP005519	3	-0.33249	-3.5686	-0.29104	-2.1764	-2	-2	-2	-2	-2
AGAP005173	4	0.091626	1.2095	-0.23134	-2.1701	0.741152	0.756636	0.778874	0.778874	0.778874
AGAP013713	4	0.73273	9.0973	-0.30232	-2.1664	0.232996	0.206826	0.117271	0.117271	0.232996
AGAP011203	6	-0.99563	-13.533	-0.23845	-2.1656	1.69028	1.70165	1.70595	1.6504	1.70595
AGAP008073	4	0.087921	1.1075	-0.25986	-2.1654	1.82679	1.98726	2.00864	2.01708	2.01708
AGAP005681	3	0.81933	8.8389	-0.37753	-2.1642	-2	-2	-2	-2	-2
AGAP011477	4	0.76812	9.4466	-0.33525	-2.1642	-2	-0.958607	-2	-0.958607	-0.958607
AGAP004554	3	0.33413	3.656	-0.32176	-2.1635	-2	-2	-2	-0.958607	-0.958607
AGAP002007	4	-0.37691	-4.7118	-0.25886	-2.1632	-2	-2	-2	-2	-2
AGAP011246	5	-1.4296	-17.472	-0.24058	-2.1592	1.33062	1.3731	1.34655	1.33465	1.3731
AGAP028703	4	0.15258	1.9514	-0.24884	-2.157	-2	-2	-2	-2	-2
AGAP009532	4	0.26615	3.5226	-0.22893	-2.1526	1.58782	1.72436	1.72518	1.74981	1.74981
AGAP012257	4	0.52596	6.7144	-0.2609	-2.1521	-2	-2	-2	-2	-2
AGAP010174	5	-0.89044	-11.417	-0.25512	-2.1505	1.79036	1.85193	1.8728	1.83828	1.8728
AGAP006453	6	-0.15351	-2.1766	-0.27122	-2.1465	-2	-0.677781	-0.958607	-0.677781	-0.677781
AGAP009589	4	0.72157	9.0654	-0.2751	-2.1368	1.2307	1.20978	1.24576	1.2531	1.2531
AGAP008880	4	0.23509	2.916	-0.27898	-2.1316	-0.677781	-2	-0.958607	-0.958607	-0.677781
AGAP011364	3	-0.12122	-1.2478	-0.37005	-2.1311	1.27669	1.2383	1.1878	1.18498	1.27669
AGAP007875	3	-0.413	-4.0942	-0.38008	-2.1282	0.845718	0.887054	1.00043	0.954725	1.00043
AGAP004678	3	-0.90418	-8.5571	-0.37513	-2.1269	1.4442	1.63053	1.63859	1.7068	1.7068
AGAP008153	4	-0.70157	-8.297	-0.27329	-2.1244	1.40157	1.48302	1.51202	1.50934	1.51202
AGAP007201	7	-0.86177	-13.189	-0.20145	-2.1196	2.12323	2.08959	2.09205	2.10144	2.12323
AGAP002718	4	0.004895	0.062051	-0.24366	-2.1192	0.0827854	0.149219	0.257679	0.232996	0.257679
AGAP029631	3	0.4877	5.367	-0.31642	-2.1165	-2	-2	-2	-2	-2
AGAP002599	3	0.042867	0.46079	-0.30271	-2.1154	3.2172	3.14473	3.1515	3.14919	3.2172
AGAP009319	4	-0.2046	-2.3313	-0.35035	-2.1123	-0.958607	-2	-2	-0.958607	-0.958607
AGAP010875	3	0.13043	1.4284	-0.29358	-2.1108	1.79176	1.77386	1.74671	1.75059	1.79176
AGAP001677	6	-0.77701	-11.562	-0.20634	-2.1062	1.73727	1.67861	1.72272	1.71189	1.73727
AGAP005421	6	-1.3316	-17.655	-0.22183	-2.1059	1.46702	1.50529	1.50529	1.48444	1.50529
AGAP007983	4	0.47792	6.2643	-0.22591	-2.1045	1.21775	1.24329	1.26975	1.22298	1.26975
AGAP002709	4	0.46458	5.9414	-0.25164	-2.1014	-0.958607	-0.958607	-2	-2	-0.958607
AGAP005874	4	-1.4416	-16.557	-0.24645	-2.1004	0.613842	0.682145	0.716838	0.682145	0.716838
AGAP013365	5	-0.20122	-2.7589	-0.24866	-2.0999	2.18557	2.07558	2.0645	2.02453	2.18557
AGAP006456	4	-1.6643	-17.433	-0.25883	-2.0993	1.69819	1.72024	1.73965	1.69205	1.73965
AGAP000602	5	-0.93208	-12.606	-0.22363	-2.0984	0.257679	0.257679	0.232996	0.206826	0.257679
AGAP005582	3	0.43442	4.6235	-0.35974	-2.0879	1.27898	1.30771	1.36568	1.33062	1.36568
AGAP011144	6	0.61116	9.2988	-0.24266	-2.0868	-2	-2	-2	-2	-2
AGAP006542	3	-1.3033	-13.441	-0.27334	-2.0825	0.944976	1.05346	1.00475	0.924796	1.05346
AGAP003454	4	-1.5769	-17.674	-0.24156	-2.0815	1.26505	1.41514	1.42341	1.33866	1.42341
AGAP006003	4	-0.079734	-0.98857	-0.23905	-2.08	-2	-2	-2	-2	-2
AGAP005221	5	-1.0478	-13.595	-0.22504	-2.079	1.51865	1.62849	1.64454	1.62542	1.64454
AGAP002932	5	0.50072	6.9786	-0.25209	-2.076	0.924796	0.949878	0.924796	0.944976	0.949878
AGAP001420	4	-0.65123	-7.2073	-0.32151	-2.0752	1.78111	2.00004	1.96993	1.98457	2.00004
AGAP000449	4	-0.061649	-0.75085	-0.29063	-2.0746	-2	-2	-2	-2	-2
[truncated: 7,406 more rows]

## Sheet: Rep 1-Fitness FDR 0.05
Gene ID	Cell KO Replicate 1, beta	Cell KO Replicate 1, Z-score
AGAP007406	-3.4134	-36.216
AGAP006030	-3.2314	-31.167
AGAP005630	-2.5513	-31.088
AGAP000735	-2.3376	-30.821
AGAP009271	-2.4121	-30.444
AGAP007244	-2.662	-29.276
AGAP009431	-2.0033	-28.719
AGAP009694	-2.5071	-28.693
AGAP009031	-2.5974	-28.165
AGAP002306	-2.3158	-28.094
AGAP006818	-2.6458	-27.971
AGAP000541	-2.4144	-27.84
AGAP004192	-2.3624	-26.963
AGAP008027	-2.3867	-26.829
AGAP006607	-2.1433	-26.659
AGAP011284	-2.067	-26.382
AGAP000651	-2.5604	-26.367
AGAP005802	-2.5164	-26.187
AGAP000005	-2.2327	-26.139
AGAP008234	-1.9802	-25.953
AGAP006871	-2.5938	-25.932
AGAP000627	-3.0232	-25.912
AGAP005494	-3.0788	-25.796
AGAP010592	-2.8042	-25.745
AGAP006614	-2.4042	-25.378
AGAP004233	-1.8898	-25.318
AGAP011458	-2.2079	-25.296
AGAP011731	-2.1435	-25.281
AGAP005160	-3.1731	-25.278
AGAP012138	-2.5087	-25.228
AGAP005871	-1.989	-25.13
AGAP002374	-2.0901	-25.123
AGAP007544	-2.3336	-25.018
AGAP006470	-2.938	-24.991
AGAP000617	-3.4904	-24.983
AGAP008917	-2.0345	-24.937
AGAP002472	-2.6868	-24.913
AGAP000654	-2.2081	-24.83
AGAP001701	-2.052	-24.765
AGAP001595	-2.5503	-24.684
AGAP008163	-2.2353	-24.654
AGAP007243	-1.9851	-24.639
AGAP001910	-3.1331	-24.63
AGAP002122	-2.2555	-24.628
AGAP029481	-2.2648	-24.584
AGAP011706	-2.3992	-24.582
AGAP011777	-2.3989	-24.558
AGAP002129	-2.2943	-24.541
AGAP007242	-2.1758	-24.426
AGAP002182	-2.9773	-24.371
AGAP009539	-2.1133	-24.371
AGAP000012	-3.0145	-24.356
AGAP011424	-2.5487	-24.332
AGAP001976	-2.4972	-24.188
AGAP011413	-1.6972	-24.156
AGAP000883	-2.437	-24.112
AGAP012283	-2.4555	-23.959
AGAP009291	-1.8982	-23.955
AGAP009923	-2.5154	-23.888
AGAP000106	-1.9738	-23.872
AGAP011251	-2.358	-23.729
AGAP010159	-3.4515	-23.681
AGAP007768	-2.0818	-23.634
AGAP004798	-2.4848	-23.612
AGAP009176	-2.4215	-23.608
AGAP006997	-2.4701	-23.591
AGAP000339	-1.7359	-23.584
AGAP008084	-2.23	-23.499
AGAP000781	-2.3651	-23.315
AGAP007050	-1.9086	-23.185
AGAP002221	-1.9474	-23.056
AGAP001408	-1.893	-23.048
AGAP009746	-3.0637	-22.99
AGAP008637	-1.7041	-22.986
AGAP010933	-2.1074	-22.891
AGAP009324	-2.4685	-22.854
AGAP011076	-3.7985	-22.76
AGAP008329	-1.7883	-22.76
AGAP011766	-1.6723	-22.751
AGAP006814	-1.5981	-22.722
AGAP011687	-2.1021	-22.617
AGAP008916	-1.7603	-22.606
AGAP002547	-2.9607	-22.559
AGAP010257	-2.0157	-22.531
AGAP000771	-1.8282	-22.494
AGAP029596	-2.6728	-22.449
AGAP004953	-1.8759	-22.363
AGAP003089	-1.9846	-22.358
AGAP029511	-2.1055	-22.326
AGAP012134	-1.9027	-22.272
AGAP009644	-2.7359	-22.269
AGAP006096	-2.1231	-22.242
AGAP009459	-3.2717	-22.197
AGAP001737	-2.3733	-22.186
AGAP008002	-2.3064	-22.142
AGAP011473	-2.2702	-22.125
AGAP001459	-2.5983	-22.084
AGAP009209	-2.0317	-22.083
AGAP003153	-1.802	-22.035
AGAP000529	-1.4335	-21.976
AGAP011166	-2.5929	-21.961
AGAP007912	-3.2427	-21.939
AGAP006365	-1.8342	-21.925
AGAP009458	-2.6795	-21.914
AGAP000018	-1.8642	-21.882
AGAP002395	-1.8818	-21.763
AGAP009942	-1.7806	-21.739
AGAP009441	-1.9586	-21.731
AGAP009135	-1.9359	-21.674
AGAP011298	-2.5905	-21.636
AGAP005823	-2.3882	-21.545
AGAP003592	-2.0081	-21.536
AGAP003742	-1.4289	-21.513
AGAP002470	-1.7354	-21.507
AGAP001488	-1.7754	-21.439
AGAP001407	-2.9952	-21.419
AGAP002439	-1.8433	-21.418
AGAP012119	-2.7143	-21.402
AGAP001149	-2.4316	-21.379
AGAP009264	-1.7671	-21.373
AGAP010181	-2.9827	-21.321
AGAP002063	-2.2287	-21.158
AGAP002762	-2.8301	-21.138
AGAP029323	-1.8943	-21.13
AGAP011802	-1.8785	-21.038
AGAP003497	-2.9931	-21.027
AGAP008035	-1.9453	-21.018
AGAP003779	-2.0553	-21.002
AGAP000952	-1.9627	-20.999
AGAP006359	-1.9179	-20.988
AGAP007580	-1.8463	-20.978
AGAP009323	-1.9809	-20.977
AGAP004559	-3.0123	-20.962
AGAP009334	-1.897	-20.93
AGAP006799	-1.7785	-20.922
AGAP002263	-1.6701	-20.865
AGAP003414	-2.0831	-20.863
AGAP029767	-2.224	-20.859
AGAP008687	-1.5512	-20.808
AGAP012204	-1.9954	-20.756
AGAP006952	-2.3844	-20.742
AGAP007701	-1.67	-20.678
AGAP010591	-1.7771	-20.635
AGAP005535	-2.4531	-20.609
AGAP009929	-2.5274	-20.608
AGAP008151	-1.8193	-20.6
AGAP004919	-1.829	-20.592
AGAP002076	-1.6535	-20.576
AGAP008774	-1.69	-20.533
AGAP010787	-2.0344	-20.526
AGAP010588	-2.4986	-20.517
AGAP003301	-1.6103	-20.47
AGAP000507	-1.7009	-20.465
AGAP010537	-2.4582	-20.437
AGAP011997	-1.4909	-20.427
AGAP010718	-2.667	-20.423
AGAP004610	-1.7772	-20.398
AGAP007335	-1.7354	-20.385
AGAP011814	-1.5181	-20.377
AGAP009094	-3.4913	-20.366
AGAP001135	-2.2561	-20.337
AGAP001133	-1.7064	-20.322
AGAP001380	-2.3401	-20.283
AGAP005438	-1.8421	-20.242
AGAP007894	-1.8217	-20.228
AGAP009700	-2.6686	-20.218
AGAP002022	-1.8447	-20.145
AGAP006130	-1.7309	-20.134
AGAP000565	-2.084	-20.129
AGAP011448	-1.4192	-20.128
AGAP001656	-1.6638	-20.107
AGAP000794	-1.7416	-20.102
AGAP006889	-1.7021	-19.999
AGAP000118	-1.6032	-19.986
AGAP003093	-2.048	-19.98
AGAP010544	-2.1903	-19.951
AGAP001274	-4.3999	-19.913
AGAP011387	-1.5081	-19.901
AGAP004239	-2.937	-19.898
AGAP006387	-1.8911	-19.878
AGAP000110	-1.5667	-19.875
AGAP003003	-1.4944	-19.87
AGAP006511	-1.9376	-19.868
AGAP006099	-1.6732	-19.864
AGAP009701	-1.7304	-19.855
AGAP007507	-1.4854	-19.781
AGAP008159	-2.2189	-19.775
AGAP006459	-2.0791	-19.771
AGAP010253	-1.713	-19.769
AGAP000991	-1.7588	-19.737
AGAP005142	-1.4121	-19.714
AGAP005061	-2.2524	-19.71
AGAP008796	-1.5484	-19.69
AGAP005771	-1.6608	-19.687
AGAP005800	-1.6591	-19.686
AGAP006531	-2.6621	-19.673
AGAP001713	-1.8295	-19.672
AGAP010891	-2.1652	-19.652
AGAP004488	-1.7153	-19.633
AGAP007502	-2.7432	-19.602
AGAP012122	-1.9325	-19.597
AGAP005365	-2.3916	-19.585
AGAP007018	-1.2088	-19.541
AGAP009742	-1.6887	-19.486
AGAP009834	-2.2067	-19.473
AGAP003008	-2.0574	-19.461
AGAP000325	-1.5345	-19.442
AGAP008635	-1.5713	-19.431
AGAP002961	-1.8645	-19.417
AGAP001235	-2.2338	-19.41
AGAP006445	-1.7954	-19.393
AGAP000496	-1.9071	-19.36
AGAP012177	-1.8116	-19.352
AGAP010172	-3.185	-19.347
AGAP003025	-1.4143	-19.318
AGAP002570	-1.4095	-19.305
AGAP006958	-1.8353	-19.288
AGAP004911	-1.8811	-19.281
AGAP009880	-1.682	-19.274
AGAP004614	-1.8286	-19.268
AGAP010835	-2.3033	-19.237
AGAP010755	-1.9423	-19.223
AGAP008381	-1.4117	-19.204
AGAP009737	-1.5542	-19.172
AGAP008332	-1.6635	-19.159
AGAP002880	-2.0335	-19.129
AGAP006658	-1.7943	-19.08
AGAP010703	-2.0214	-19.078
AGAP010656	-1.6425	-19.041
AGAP005423	-2.7599	-19.038
AGAP004523	-1.9519	-19.019
AGAP011085	-1.7818	-19.016
AGAP001393	-1.5276	-19.011
AGAP010693	-1.5728	-18.976
AGAP009508	-1.7617	-18.976
AGAP010698	-1.48	-18.965
AGAP002247	-1.9368	-18.96
AGAP012142	-1.6034	-18.952
AGAP009438	-1.388	-18.912
AGAP004957	-1.5571	-18.887
AGAP009558	-1.9204	-18.875
AGAP008150	-1.7982	-18.867
AGAP008498	-1.7858	-18.86
AGAP028519	-1.6965	-18.855
AGAP010873	-1.3527	-18.854
AGAP001902	-3.0903	-18.847
AGAP012029	-2.0456	-18.841
AGAP005575	-1.3177	-18.819
AGAP006924	-1.3487	-18.79
AGAP007855	-2.1016	-18.777
AGAP004890	-1.4952	-18.748
AGAP005549	-2.3183	-18.741
AGAP006372	-1.8664	-18.737
AGAP011775	-1.3783	-18.73
AGAP028154	-3.8887	-18.707
AGAP001134	-2.2718	-18.685
AGAP001426	-1.8862	-18.663
AGAP011583	-1.2402	-18.661
AGAP003893	-1.7943	-18.635
AGAP011857	-1.6587	-18.627
AGAP003768	-2.0278	-18.619
AGAP006138	-1.4791	-18.608
AGAP008910	-1.9828	-18.594
AGAP008816	-1.6614	-18.592
AGAP011744	-1.2713	-18.589
AGAP010039	-1.45	-18.53
AGAP010491	-2.1899	-18.528
AGAP005149	-2.6916	-18.526
AGAP005555	-1.5518	-18.514
AGAP006358	-1.5936	-18.496
AGAP008771	-2.1004	-18.459
AGAP007710	-2.7891	-18.441
AGAP005220	-2.569	-18.428
AGAP002958	-1.7863	-18.42
AGAP006817	-1.419	-18.377
AGAP009505	-1.6121	-18.37
AGAP004414	-1.4427	-18.367
AGAP012373	-1.2674	-18.359
AGAP005422	-1.4371	-18.354
AGAP003687	-1.4442	-18.336
AGAP006065	-1.4468	-18.333
AGAP005410	-1.3236	-18.329
AGAP010490	-1.8061	-18.317
AGAP003891	-2.3078	-18.289
AGAP000934	-1.4019	-18.283
AGAP013519	-1.766	-18.279
AGAP003183	-1.5467	-18.279
AGAP002923	-2.0238	-18.277
AGAP012380	-2.1861	-18.275
AGAP003796	-1.9062	-18.258
AGAP009650	-1.4938	-18.255
AGAP029650	-1.7226	-18.25
AGAP000739	-2.3652	-18.247
AGAP005569	-1.6163	-18.243
AGAP006625	-1.6788	-18.232
AGAP006354	-1.5975	-18.226
AGAP005533	-1.4404	-18.21
AGAP001944	-1.3322	-18.205
AGAP001914	-2.041	-18.199
AGAP011363	-2.418	-18.177
AGAP013257	-1.8404	-18.16
AGAP005031	-1.6664	-18.151
AGAP002468	-2.1101	-18.131
AGAP003648	-1.5791	-18.114
AGAP008619	-1.4736	-18.113
AGAP008528	-1.2665	-18.107
AGAP003981	-1.5462	-18.075
AGAP028628	-1.6848	-18.066
AGAP008837	-1.8786	-18.06
AGAP002754	-1.5338	-18.047
AGAP004098	-1.5279	-18.034
AGAP000043	-1.2934	-18.033
AGAP003412	-2.8081	-18.026
AGAP011896	-1.7776	-18.009
AGAP008325	-1.3876	-18.001
AGAP004774	-2.4528	-17.997
AGAP011629	-1.831	-17.972
AGAP008266	-1.5589	-17.964
AGAP011849	-1.7354	-17.949
AGAP006604	-1.5535	-17.949
AGAP007834	-2.2146	-17.938
AGAP004960	-1.8562	-17.936
AGAP008578	-1.4389	-17.936
AGAP010006	-1.6999	-17.931
AGAP003068	-1.5827	-17.927
AGAP010871	-1.9146	-17.888
AGAP012203	-1.7159	-17.867
AGAP005918	-1.7909	-17.853
AGAP012284	-1.3282	-17.838
AGAP009840	-1.9439	-17.822
AGAP011252	-1.8342	-17.803
AGAP005046	-1.8408	-17.801
AGAP002284	-1.3159	-17.799
AGAP001103	-1.9328	-17.778
AGAP010182	-1.4507	-17.766
AGAP009488	-1.5328	-17.761
AGAP004417	-1.6713	-17.729
AGAP002473	-1.6253	-17.72
AGAP003589	-1.707	-17.719
AGAP003454	-1.5769	-17.674
AGAP011127	-1.5809	-17.664
AGAP005421	-1.3316	-17.655
AGAP007623	-1.3323	-17.653
AGAP029317	-1.3215	-17.642
AGAP002919	-1.4293	-17.608
AGAP007246	-1.5088	-17.565
AGAP007172	-2.0147	-17.565
AGAP002251	-1.9392	-17.561
AGAP001903	-1.3516	-17.55
AGAP007546	-1.3418	-17.529
AGAP005640	-1.2332	-17.518
AGAP007574	-1.8465	-17.518
AGAP008324	-1.5588	-17.515
AGAP005957	-2.0159	-17.509
AGAP029001	-2.0104	-17.486
AGAP009077	-1.1534	-17.477
AGAP013093	-1.2425	-17.473
AGAP011246	-1.4296	-17.472
AGAP002127	-1.3458	-17.465
AGAP002776	-1.693	-17.45
AGAP006456	-1.6643	-17.433
AGAP006051	-1.2638	-17.412
AGAP012121	-1.4799	-17.406
AGAP002295	-1.5278	-17.402
AGAP000997	-1.346	-17.401
AGAP008604	-2.2612	-17.389
AGAP010219	-1.7921	-17.388
AGAP009886	-1.6662	-17.38
AGAP002929	-1.4165	-17.374
AGAP009023	-1.9523	-17.362
AGAP008797	-1.4989	-17.354
AGAP004465	-2.0428	-17.347
AGAP005131	-1.279	-17.34
AGAP004513	-2.1494	-17.339
AGAP004064	-1.4602	-17.336
AGAP003293	-1.7453	-17.32
AGAP003214	-1.3026	-17.309
AGAP000120	-1.2646	-17.304
AGAP010929	-1.327	-17.3
AGAP002121	-1.7711	-17.297
AGAP000523	-2.0511	-17.295
AGAP010792	-1.359	-17.286
AGAP006438	-1.2009	-17.271
AGAP004887	-1.3877	-17.257
AGAP002348	-1.3806	-17.255
AGAP007810	-2.4379	-17.249
AGAP003064	-1.5609	-17.235
AGAP011340	-1.1733	-17.23
AGAP005621	-1.6487	-17.186
AGAP011716	-1.5676	-17.184
AGAP012990	-3.6954	-17.095
AGAP013291	-1.7269	-17.083
AGAP004238	-2.7494	-17.079
AGAP008499	-1.7799	-17.071
AGAP013747	-1.5873	-17.056
AGAP011713	-1.1896	-17.052
AGAP010770	-1.451	-17.047
AGAP003344	-1.3394	-17.039
AGAP001995	-2.0568	-17.022
AGAP002332	-1.9164	-17.021
AGAP001145	-2.2825	-16.995
AGAP007927	-1.5777	-16.966
AGAP028723	-1.7032	-16.962
AGAP005295	-2.3311	-16.958
AGAP013288	-1.2581	-16.952
AGAP011358	-1.4526	-16.944
AGAP006388	-1.5251	-16.942
AGAP010065	-1.7427	-16.928
AGAP009623	-2.5849	-16.914
AGAP010188	-1.8322	-16.902
AGAP005650	-1.5868	-16.901
AGAP001362	-1.3933	-16.898
AGAP007978	-2.1739	-16.88
AGAP009800	-1.5614	-16.861
AGAP006941	-1.7473	-16.861
AGAP006624	-1.26	-16.831
AGAP003398	-1.687	-16.829
AGAP004152	-1.8944	-16.809
AGAP002140	-1.5534	-16.789
AGAP000082	-1.6707	-16.782
AGAP007844	-2.0426	-16.782
AGAP007699	-1.9957	-16.779
AGAP005144	-1.665	-16.75
AGAP008063	-1.2192	-16.749
AGAP007635	-1.0989	-16.744
AGAP005110	-1.8931	-16.732
AGAP003462	-1.2573	-16.729
AGAP010457	-1.2525	-16.685
AGAP007476	-1.5585	-16.66
AGAP011938	-1.47	-16.611
AGAP008617	-1.5241	-16.603
AGAP008876	-1.4052	-16.59
AGAP010483	-1.9798	-16.58
AGAP004011	-1.3911	-16.569
AGAP005874	-1.4416	-16.557
AGAP001447	-1.8743	-16.537
AGAP003894	-1.8158	-16.531
AGAP028012	-2.5162	-16.518
AGAP000935	-1.662	-16.505
AGAP004056	-1.3879	-16.503
AGAP002908	-1.3406	-16.49
AGAP009478	-1.312	-16.483
AGAP007653	-1.2852	-16.48
AGAP002956	-1.3553	-16.466
AGAP006680	-1.2773	-16.461
AGAP002238	-1.9265	-16.437
AGAP009504	-1.3615	-16.43
AGAP011219	-1.9783	-16.424
AGAP003268	-2.9013	-16.423
AGAP002170	-1.4659	-16.415
AGAP000662	-1.6759	-16.41
AGAP002730	-1.4917	-16.406
AGAP006944	-1.3005	-16.403
AGAP008078	-1.9664	-16.4
AGAP010568	-1.2101	-16.385
AGAP005845	-1.7066	-16.348
AGAP001686	-1.2746	-16.329
AGAP011623	-1.3267	-16.322
AGAP003663	-1.1459	-16.314
AGAP000444	-1.4991	-16.305
AGAP001545	-1.4347	-16.301
AGAP008106	-1.5807	-16.299
AGAP006205	-1.7737	-16.295
AGAP010064	-1.3794	-16.293
AGAP000391	-1.0256	-16.284
AGAP001529	-1.8303	-16.273
AGAP008912	-1.2329	-16.248
AGAP000896	-1.3697	-16.246
AGAP011055	-1.4073	-16.242
AGAP009808	-1.8934	-16.224
AGAP011444	-1.2638	-16.216
AGAP001978	-2.0235	-16.209
AGAP012084	-1.9945	-16.18
AGAP003536	-1.6611	-16.171
AGAP004703	-1.6179	-16.167
AGAP000631	-1.5032	-16.164
AGAP000109	-1.1907	-16.156
AGAP000272	-1.2774	-16.139
AGAP010498	-1.2287	-16.13
AGAP006996	-1.5892	-16.129
AGAP029574	-1.3011	-16.126
AGAP011191	-1.3692	-16.088
AGAP001720	-1.3072	-16.086
AGAP008884	-1.5734	-16.084
AGAP003936	-1.8394	-16.084
AGAP007157	-1.3216	-16.08
AGAP001955	-1.122	-16.07
AGAP001973	-1.9607	-16.063
AGAP010700	-1.7872	-16.046
AGAP002778	-2.0525	-16.013
AGAP001399	-1.6629	-16.004
AGAP002969	-1.1683	-15.989
AGAP003228	-1.4654	-15.988
AGAP004521	-1.4267	-15.984
AGAP006811	-1.3237	-15.971
AGAP007147	-1.3225	-15.949
AGAP005523	-1.452	-15.932
AGAP001780	-1.2471	-15.902
AGAP011837	-1.6059	-15.894
AGAP010305	-1.9542	-15.893
AGAP002706	-1.5916	-15.888
AGAP001759	-1.9313	-15.866
AGAP028004	-1.2697	-15.863
AGAP002345	-1.143	-15.862
AGAP002780	-1.2809	-15.854
AGAP001335	-1.4747	-15.852
AGAP010173	-1.426	-15.824
AGAP005209	-1.3775	-15.815
AGAP010573	-1.5256	-15.813
AGAP006055	-1.1152	-15.809
AGAP007817	-1.593	-15.801
AGAP011084	-1.7566	-15.795
AGAP001744	-1.6933	-15.795
AGAP003812	-1.1306	-15.79
AGAP004240	-1.9755	-15.773
AGAP005947	-1.3627	-15.771
AGAP010034	-1.1223	-15.742
AGAP010959	-2.0291	-15.739
AGAP001482	-1.4111	-15.729
AGAP010876	-1.3026	-15.707
AGAP006935	-2.0915	-15.699
AGAP011761	-1.6222	-15.67
AGAP029462	-1.4062	-15.626
AGAP013102	-1.2792	-15.616
AGAP003532	-1.8843	-15.599
AGAP011245	-1.1529	-15.598
AGAP011173	-1.3569	-15.595
AGAP009624	-1.7354	-15.588
AGAP009910	-1.4869	-15.582
AGAP009140	-1.3348	-15.561
AGAP010622	-1.2693	-15.554
AGAP005576	-1.1847	-15.553
AGAP012105	-1.0694	-15.549
AGAP003517	-1.4909	-15.538
AGAP010267	-1.6328	-15.526
AGAP004956	-1.488	-15.52
AGAP012096	-1.2532	-15.502
AGAP009588	-1.2122	-15.502
AGAP006469	-1.3236	-15.498
AGAP007569	-1.1385	-15.492
AGAP003109	-1.3688	-15.49
AGAP007965	-1.8097	-15.486
AGAP000813	-1.1373	-15.484
AGAP002385	-1.3574	-15.483
AGAP000170	-1.1469	-15.473
AGAP010679	-1.417	-15.472
AGAP012009	-1.4964	-15.47
AGAP003551	-1.5754	-15.464
AGAP009674	-1.2798	-15.452
AGAP007637	-1.2588	-15.438
AGAP003278	-1.5331	-15.426
AGAP007999	-1.2809	-15.415
AGAP009105	-1.721	-15.404
AGAP004254	-1.2363	-15.395
AGAP005817	-1.1568	-15.381
AGAP002086	-1.0737	-15.363
AGAP002338	-1.3706	-15.349
AGAP003889	-1.7434	-15.332
AGAP005021	-1.1637	-15.313
AGAP000291	-1.7403	-15.313
AGAP000849	-1.4184	-15.304
AGAP000826	-1.3118	-15.294
AGAP005175	-1.9008	-15.292
AGAP000842	-1.8092	-15.284
AGAP010331	-2.8711	-15.282
AGAP000402	-1.347	-15.278
AGAP002539	-1.5199	-15.271
AGAP009743	-1.5229	-15.262
AGAP006939	-1.537	-15.245
AGAP001141	-1.425	-15.239
AGAP003002	-1.3071	-15.237
AGAP007633	-1.1578	-15.235
AGAP010450	-1.7306	-15.233
AGAP003843	-1.2876	-15.226
AGAP002985	-0.98812	-15.224
AGAP002073	-1.3104	-15.212
AGAP006508	-1.3624	-15.211
AGAP001099	-1.9404	-15.205
AGAP003119	-1.5259	-15.199
AGAP001195	-1.5077	-15.182
AGAP003816	-2.3456	-15.177
AGAP011174	-1.468	-15.169
AGAP005477	-1.7418	-15.143
AGAP004624	-1.9168	-15.137
AGAP002100	-1.4716	-15.135
AGAP010025	-1.5267	-15.119
AGAP012145	-1.3346	-15.118
AGAP001670	-1.0746	-15.11
AGAP008874	-1.2849	-15.101
AGAP009058	-2.0988	-15.096
AGAP002077	-1.3931	-15.094
AGAP011520	-1.2718	-15.07
AGAP002568	-1.3298	-15.062
AGAP005377	-1.5631	-15.062
AGAP005267	-1.0837	-15.046
AGAP009509	-1.6299	-15.035
AGAP013500	-1.4294	-15.032
AGAP013209	-1.6581	-15.029
AGAP008105	-1.3857	-14.994
AGAP003644	-1.1499	-14.978
AGAP006575	-1.2258	-14.952
AGAP013044	-1.2924	-14.944
AGAP000634	-1.3258	-14.883
AGAP000447	-1.1393	-14.876
AGAP007396	-1.4594	-14.862
AGAP001805	-1.5457	-14.828
AGAP006949	-1.3709	-14.826
AGAP002564	-1.3135	-14.805
AGAP011438	-1.7008	-14.801
AGAP012125	-1.2193	-14.79
AGAP001827	-0.90795	-14.789
AGAP007523	-1.5739	-14.78
AGAP002687	-1.9051	-14.772
AGAP028852	-1.223	-14.771
AGAP001471	-1.2956	-14.75
AGAP002917	-1.3594	-14.745
AGAP011449	-1.3641	-14.739
AGAP006797	-1.3312	-14.734
AGAP005544	-1.5897	-14.703
AGAP000479	-1.1229	-14.689
AGAP006428	-1.2801	-14.681
AGAP010609	-1.3039	-14.667
AGAP001518	-1.5422	-14.662
AGAP000306	-1.3033	-14.658
AGAP005201	-1.1057	-14.65
AGAP002258	-1.319	-14.649
AGAP011149	-1.7483	-14.636
AGAP003158	-1.4738	-14.629
AGAP008286	-1.2417	-14.625
AGAP007729	-1.5325	-14.62
AGAP011886	-1.1266	-14.612
AGAP002161	-1.3291	-14.605
AGAP011508	-1.1669	-14.561
AGAP003094	-1.6303	-14.557
AGAP009861	-1.1806	-14.556
AGAP002935	-0.90391	-14.551
AGAP007503	-1.0895	-14.533
AGAP001285	-1.2003	-14.525
AGAP011535	-1.2569	-14.521
AGAP001146	-1.0907	-14.497
AGAP002474	-1.0471	-14.478
AGAP002554	-1.5858	-14.453
AGAP008156	-1.0234	-14.45
AGAP003698	-1.4463	-14.448
AGAP011092	-1.0805	-14.441
AGAP000779	-1.0367	-14.434
AGAP002437	-1.4827	-14.412
AGAP009772	-1.1981	-14.41
AGAP006767	-1.0214	-14.409
AGAP006965	-1.4118	-14.408
AGAP029532	-1.9325	-14.389
AGAP029645	-1.1081	-14.389
AGAP003548	-1.0139	-14.378
AGAP001460	-1.1245	-14.372
AGAP002970	-1.5817	-14.363
AGAP009920	-1.4586	-14.357
AGAP029469	-1.6768	-14.354
AGAP013008	-1.6817	-14.339
AGAP003599	-1.6408	-14.338
AGAP002902	-1.0764	-14.329
AGAP005857	-1.2703	-14.322
AGAP006384	-1.2121	-14.32
AGAP007492	-1.2203	-14.308
AGAP011425	-1.5192	-14.292
AGAP008181	-1.1013	-14.29
AGAP002991	-1.0196	-14.27
AGAP011581	-0.95749	-14.258
AGAP008300	-1.4116	-14.245
AGAP001538	-1.1905	-14.244
AGAP012306	-1.4231	-14.231
AGAP006248	-1.505	-14.228
AGAP010072	-1.2674	-14.226
AGAP001813	-1.3118	-14.22
AGAP002337	-1.0755	-14.219
AGAP007805	-1.2528	-14.217
AGAP012103	-1.3902	-14.215
AGAP002731	-1.3355	-14.205
AGAP003650	-1.0338	-14.193
AGAP010791	-1.0655	-14.192
AGAP002657	-1.3771	-14.184
AGAP000491	-1.3963	-14.168
AGAP006522	-1.0178	-14.165
AGAP011964	-1.8569	-14.157
AGAP012082	-1.071	-14.15
AGAP006238	-1.399	-14.145
AGAP028215	-1.5875	-14.141
AGAP011244	-1.0504	-14.083
AGAP008719	-1.059	-14.08
AGAP000862	-0.96327	-14.079
AGAP012330	-1.248	-14.078
AGAP002357	-1.6498	-14.071
AGAP005583	-1.084	-14.061
AGAP012109	-1.2809	-14.048
AGAP011190	-1.1906	-14.041
AGAP003970	-1.7201	-14.032
AGAP009349	-1.3093	-14.032
AGAP003519	-1.3877	-13.967
AGAP001527	-1.0836	-13.963
AGAP004113	-1.0319	-13.939
AGAP007638	-0.906	-13.933
AGAP008708	-1.4057	-13.913
AGAP000454	-0.98872	-13.897
AGAP000843	-1.0813	-13.891
AGAP000666	-1.419	-13.882
AGAP000978	-1.4581	-13.875
AGAP004592	-1.2429	-13.874
AGAP011035	-1.1729	-13.871
AGAP007206	-1.5863	-13.867
AGAP011586	-1.0764	-13.865
AGAP000977	-1.2032	-13.861
AGAP002101	-1.1919	-13.86
AGAP007477	-1.1657	-13.85
AGAP011756	-1.1979	-13.849
AGAP002931	-1.5972	-13.849
AGAP005294	-1.649	-13.833
AGAP010388	-0.95152	-13.829
AGAP002741	-0.92906	-13.825
AGAP001710	-1.2272	-13.812
AGAP001636	-1.6499	-13.769
AGAP004348	-1.5628	-13.763
AGAP006240	-1.4214	-13.753
AGAP013130	-1.2738	-13.741
AGAP011077	-1.6278	-13.736
AGAP007175	-1.2912	-13.733
AGAP011826	-1.1992	-13.715
AGAP001307	-1.2203	-13.71
AGAP003903	-1.186	-13.7
AGAP009600	-1.5764	-13.689
AGAP003728	-1.5188	-13.687
AGAP006804	-1.0732	-13.667
AGAP010198	-1.4029	-13.634
AGAP013136	-0.96982	-13.622
AGAP004096	-1.3005	-13.616
AGAP002900	-1.3302	-13.608
AGAP005221	-1.0478	-13.595
AGAP003813	-1.5536	-13.59
AGAP012183	-1.0016	-13.569
AGAP005005	-0.9161	-13.562
AGAP002378	-1.0407	-13.544
AGAP005033	-1.3096	-13.542
AGAP011203	-0.99563	-13.533
AGAP002662	-1.1946	-13.494
AGAP008131	-1.0509	-13.472
AGAP005651	-1.3055	-13.468
AGAP011324	-1.2302	-13.466
AGAP029550	-1.1156	-13.46
AGAP003770	-1.2566	-13.459
AGAP002667	-1.0335	-13.448
AGAP006542	-1.3033	-13.441
AGAP001930	-0.98794	-13.44
AGAP004337	-1.1504	-13.423
AGAP004510	-1.1695	-13.418
AGAP003575	-1.0941	-13.416
AGAP000890	-0.93765	-13.414
AGAP005953	-1.0887	-13.411
AGAP002346	-1.3019	-13.405
AGAP004795	-1.2769	-13.377
AGAP005130	-1.2215	-13.368
AGAP029034	-1.0704	-13.36
AGAP001911	-1.2199	-13.342
AGAP010575	-0.95795	-13.328
AGAP003588	-1.6474	-13.325
AGAP006715	-1.1184	-13.321
AGAP009537	-1.0651	-13.318
AGAP010558	-1.1816	-13.312
AGAP012056	-1.3706	-13.302
AGAP001502	-1.0653	-13.301
AGAP010028	-1.4134	-13.298
AGAP002501	-0.94216	-13.292
AGAP001630	-1.3921	-13.283
AGAP010553	-1.3312	-13.258
AGAP001299	-0.94666	-13.251
AGAP000508	-1.2254	-13.237
AGAP008118	-1.3901	-13.233
AGAP028740	-0.98366	-13.229
AGAP007066	-1.1524	-13.227
AGAP009740	-1.0319	-13.206
AGAP007201	-0.86177	-13.189
AGAP001565	-0.96161	-13.181
AGAP003992	-1.2246	-13.171
AGAP013033	-0.96623	-13.168
AGAP008481	-1.3998	-13.166
AGAP009602	-0.88549	-13.162
AGAP001884	-0.86956	-13.157
AGAP001334	-1.6067	-13.149
AGAP000780	-1.3649	-13.143
AGAP003646	-1.4271	-13.117
AGAP006092	-0.96286	-13.094
AGAP001804	-1.1562	-13.086
AGAP002177	-1.3404	-13.076
AGAP003914	-0.92605	-13.055
AGAP010051	-1.1502	-13.042
AGAP008929	-0.90208	-13.035
AGAP007780	-1.3284	-13.028
AGAP000139	-1.1548	-13.027
AGAP007418	-1.0093	-13.023
AGAP004480	-1.363	-13.022
AGAP007955	-0.99445	-13.017
AGAP007873	-1.5196	-13.008
AGAP002656	-1.0742	-13.007
AGAP011767	-0.96121	-13.005
AGAP000950	-1.4663	-13.005
AGAP001761	-0.99959	-12.997
AGAP005735	-1.0809	-12.988
AGAP001694	-1.2774	-12.955
AGAP003217	-1.2479	-12.939
AGAP002144	-1.0917	-12.932
AGAP001793	-0.95303	-12.927
AGAP011204	-1.0878	-12.924
AGAP011821	-1.3471	-12.918
AGAP007772	-1.1876	-12.912
AGAP004197	-1.3021	-12.901
AGAP007722	-1.3798	-12.878
AGAP002959	-1.3303	-12.867
AGAP012188	-1.4032	-12.863
AGAP008191	-1.1807	-12.856
AGAP010719	-0.85874	-12.851
AGAP005460	-0.98297	-12.816
AGAP029675	-1.0643	-12.812
AGAP006620	-0.89854	-12.806
AGAP009004	-1.1481	-12.782
AGAP009807	-1.1309	-12.781
AGAP002110	-0.85778	-12.778
AGAP005647	-1.1025	-12.776
AGAP002692	-1.106	-12.775
AGAP010800	-0.84398	-12.771
AGAP010559	-1.2409	-12.766
AGAP008601	-0.98555	-12.762
AGAP005122	-0.95612	-12.762
AGAP005873	-1.274	-12.742
AGAP005605	-1.4763	-12.731
AGAP004294	-1.3156	-12.706
AGAP003697	-1.2663	-12.704
AGAP002808	-1.0259	-12.698
AGAP009685	-0.97719	-12.688
AGAP006355	-1.1507	-12.684
AGAP012475	-0.8058	-12.68
AGAP000173	-0.95336	-12.66
AGAP011336	-0.80193	-12.646
AGAP002883	-1.0692	-12.642
AGAP003041	-1.071	-12.631
AGAP000602	-0.93208	-12.606
AGAP008862	-0.83774	-12.575
AGAP003699	-1.0833	-12.573
AGAP028673	-0.93096	-12.566
AGAP010420	-1.1314	-12.552
AGAP006947	-0.97307	-12.528
AGAP007213	-1.0592	-12.523
AGAP011161	-1.2378	-12.515
AGAP007967	-1.1295	-12.505
AGAP002921	-1.2988	-12.503
AGAP008492	-1.278	-12.5
AGAP002305	-0.88984	-12.491
AGAP004769	-1.24	-12.487
AGAP002218	-1.3655	-12.483
AGAP002340	-1.0514	-12.476
AGAP003021	-0.94945	-12.442
AGAP000711	-0.95937	-12.435
AGAP000076	-0.99678	-12.429
AGAP004710	-1.1256	-12.418
AGAP011288	-1.2705	-12.411
AGAP008885	-1.0821	-12.404
AGAP008265	-1.244	-12.396
AGAP011328	-0.82606	-12.377
AGAP028632	-0.98064	-12.372
AGAP008906	-0.96137	-12.362
AGAP005963	-0.85269	-12.341
AGAP029243	-0.90486	-12.339
AGAP008869	-0.90238	-12.328
AGAP002128	-1.3308	-12.318
AGAP002607	-1.0682	-12.306
AGAP007208	-0.82897	-12.298
AGAP001539	-0.7713	-12.288
AGAP007670	-1.4571	-12.276
AGAP029534	-0.98409	-12.273
AGAP028592	-1.0834	-12.263
AGAP002183	-0.80403	-12.262
AGAP007771	-1.3118	-12.253
AGAP010380	-1.0329	-12.245
AGAP001223	-1.028	-12.243
AGAP012339	-1.0613	-12.242
AGAP003001	-1.2885	-12.224
AGAP005382	-1.2967	-12.219
AGAP011160	-1.3549	-12.207
AGAP007002	-0.94399	-12.204
AGAP004479	-1.3784	-12.189
AGAP011217	-0.94057	-12.177
AGAP010271	-1.2425	-12.173
AGAP000337	-1.2672	-12.17
AGAP007361	-1.1559	-12.168
AGAP000995	-1.0651	-12.158
AGAP011963	-0.96594	-12.149
AGAP001179	-1.0081	-12.145
AGAP002896	-1.2583	-12.14
AGAP004090	-1.2628	-12.118
AGAP001440	-1.2796	-12.113
AGAP008006	-1.3008	-12.113
AGAP005866	-0.92579	-12.106
AGAP011996	-0.93247	-12.104
AGAP001803	-0.8896	-12.102
AGAP007721	-1.3453	-12.073
AGAP010332	-1.2136	-12.07
AGAP008184	-1.0292	-12.069
AGAP006932	-1.311	-12.056
AGAP002795	-1.3877	-12.053
AGAP003800	-1.1502	-12.049
AGAP002758	-1.2132	-12.046
AGAP003524	-0.91931	-12.024
AGAP002114	-1.3412	-12.024
AGAP013351	-0.99693	-12.022
AGAP004419	-1.2589	-12.019
AGAP009970	-1.0063	-12.014
AGAP009992	-0.94431	-12.009
AGAP005813	-0.90478	-12.005
AGAP006383	-0.83437	-12.004
AGAP004275	-1.4261	-12.002
AGAP010419	-1.2752	-11.989
AGAP007097	-1.1744	-11.989
AGAP009485	-1.2401	-11.981
AGAP011906	-1.1204	-11.968
AGAP000392	-0.92596	-11.961
AGAP008724	-1.2	-11.947
AGAP028430	-0.96985	-11.946
AGAP028477	-1.0785	-11.94
AGAP002300	-1.3148	-11.924
AGAP005134	-1.2175	-11.922
AGAP003967	-0.91693	-11.905
AGAP007511	-1.1019	-11.894
AGAP005731	-0.89971	-11.879
AGAP009613	-1.0773	-11.825
AGAP011973	-1.3243	-11.814
AGAP012375	-1.2296	-11.799
AGAP004958	-1.0989	-11.797
AGAP011395	-1.2045	-11.796
AGAP008087	-1.1863	-11.781
AGAP002109	-0.94162	-11.78
AGAP009082	-1.0114	-11.767
AGAP011686	-1.0145	-11.762
AGAP007063	-0.80267	-11.741
AGAP002481	-0.91292	-11.729
AGAP003647	-1.2552	-11.724
AGAP010866	-1.1931	-11.719
AGAP001559	-0.97791	-11.718
AGAP007388	-1.3336	-11.711
AGAP009030	-0.87212	-11.704
AGAP011677	-1.038	-11.701
AGAP001167	-1.1017	-11.691
AGAP009833	-1.0956	-11.689
AGAP002488	-1.2456	-11.684
AGAP003177	-0.91245	-11.676
AGAP013167	-0.89618	-11.666
AGAP001045	-0.7654	-11.661
AGAP011551	-1.0774	-11.66
AGAP002400	-0.81071	-11.659
AGAP007698	-0.93427	-11.653
AGAP006127	-1.1637	-11.634
AGAP008344	-1.0654	-11.632
AGAP007239	-1.0177	-11.63
AGAP003979	-1.217	-11.629
AGAP011133	-1.0147	-11.628
AGAP007989	-1.3005	-11.616
AGAP001651	-1.2942	-11.606
AGAP028171	-0.77326	-11.599
AGAP007565	-0.98051	-11.593
AGAP003968	-1.0396	-11.592
AGAP002171	-0.8417	-11.59
AGAP004824	-0.95251	-11.588
AGAP002407	-1.1946	-11.581
AGAP002889	-0.90866	-11.575
AGAP002528	-1.029	-11.569
AGAP006648	-0.81094	-11.569
AGAP008883	-1.1076	-11.568
AGAP007098	-0.9983	-11.566
AGAP001677	-0.77701	-11.562
AGAP002301	-1.0543	-11.553
AGAP010801	-0.95576	-11.545
AGAP005559	-1.0955	-11.537
AGAP013212	-1.2226	-11.532
AGAP009204	-1.0247	-11.525
AGAP003811	-0.94514	-11.522
AGAP003825	-1.1153	-11.521
AGAP028045	-0.91148	-11.512
AGAP002362	-1.0334	-11.512
AGAP006879	-0.92891	-11.505
AGAP000738	-1.1912	-11.504
AGAP002461	-0.80608	-11.494
AGAP002475	-0.90999	-11.469
AGAP005210	-1.2587	-11.464
AGAP011212	-0.77359	-11.443
AGAP007739	-1.0874	-11.443
AGAP028194	-0.75523	-11.441
AGAP006918	-0.91066	-11.424
AGAP009643	-0.86714	-11.417
AGAP010174	-0.89044	-11.417
AGAP001986	-0.87551	-11.403
AGAP028973	-1.1509	-11.394
AGAP000320	-0.99215	-11.378
AGAP004392	-0.95994	-11.373
AGAP007636	-1.1261	-11.336
AGAP008736	-1.0151	-11.317
AGAP007852	-0.78519	-11.309
AGAP008948	-0.73383	-11.308
AGAP007112	-0.7287	-11.301
AGAP002412	-0.83652	-11.301
AGAP007128	-0.85445	-11.292
AGAP007254	-0.76288	-11.288
AGAP000242	-1.1135	-11.282
AGAP029397	-0.88343	-11.278
AGAP028528	-0.72408	-11.276
AGAP008043	-0.81507	-11.274
AGAP008828	-0.83848	-11.273
AGAP008908	-0.68734	-11.251
AGAP006776	-0.77355	-11.245
AGAP012335	-1.0379	-11.244
AGAP001156	-0.97419	-11.233
AGAP006125	-0.9811	-11.218
AGAP002836	-0.84097	-11.215
AGAP007342	-1.2077	-11.214
AGAP007596	-0.94536	-11.179
AGAP028979	-1.2879	-11.159
AGAP003477	-0.91111	-11.157
AGAP006684	-1.0314	-11.143
AGAP012160	-0.83014	-11.142
AGAP008297	-0.99051	-11.135
AGAP009905	-1.1052	-11.127
AGAP001551	-1.2292	-11.119
AGAP009222	-1.1656	-11.069
AGAP008339	-1.118	-11.066
AGAP005522	-1.283	-11.043
AGAP001745	-0.96471	-11.036
AGAP006402	-1.1196	-11.033
AGAP006755	-0.77792	-11.028
AGAP004485	-0.97617	-11.016
AGAP003918	-0.77893	-11.015
AGAP011760	-1.0575	-11.012
AGAP012856	-1.0413	-11.007
AGAP011114	-0.96014	-10.985
AGAP005216	-0.84462	-10.984
AGAP010643	-1.1488	-10.983
AGAP011007	-0.99204	-10.979
AGAP008551	-0.8131	-10.965
AGAP007085	-1.0881	-10.965
AGAP001802	-1.1335	-10.959
AGAP029608	-0.92032	-10.956
AGAP006834	-0.92241	-10.949
AGAP009338	-0.82217	-10.948
AGAP007482	-0.85892	-10.934
AGAP011888	-0.82567	-10.926
AGAP012645	-0.98694	-10.923
AGAP004147	-0.75662	-10.922
AGAP004078	-1.0231	-10.91
AGAP001035	-0.93633	-10.907
AGAP000270	-0.85165	-10.883
AGAP001322	-0.84297	-10.87
AGAP009652	-1.2125	-10.862
AGAP002654	-1.0054	-10.86
AGAP029497	-0.95076	-10.855
AGAP011717	-1.258	-10.846
AGAP003743	-1.0937	-10.838
AGAP005406	-0.72108	-10.826
AGAP028109	-1.0053	-10.823
AGAP003069	-0.83058	-10.797
AGAP002151	-0.74296	-10.767
AGAP002779	-1.1746	-10.757
AGAP003135	-0.80214	-10.755
AGAP003591	-1.1789	-10.753
AGAP009982	-0.87407	-10.753
AGAP005375	-0.9742	-10.733
AGAP000559	-0.91423	-10.72
AGAP002513	-0.81441	-10.707
AGAP005413	-1.0613	-10.692
AGAP005981	-1.0317	-10.679
AGAP029123	-0.90948	-10.676
AGAP009444	-1.093	-10.637
AGAP001564	-0.77941	-10.626
AGAP012994	-0.90163	-10.622
AGAP000531	-0.78793	-10.61
AGAP011966	-1.0468	-10.602
AGAP001685	-0.95222	-10.59
AGAP001760	-0.94735	-10.579
AGAP008897	-1.107	-10.578
AGAP004504	-0.97675	-10.566
AGAP005227	-1.1095	-10.561
AGAP009047	-0.79514	-10.548
AGAP001136	-1.1013	-10.543
AGAP002172	-0.89981	-10.541
AGAP006649	-0.89844	-10.531
AGAP006353	-0.69981	-10.53
AGAP029562	-0.83117	-10.509
AGAP008232	-0.9278	-10.504
AGAP000646	-0.79923	-10.498
AGAP008896	-0.98189	-10.491
AGAP011842	-1.1428	-10.489
AGAP029578	-0.78771	-10.476
AGAP000983	-0.83337	-10.465
AGAP005578	-0.82066	-10.464
AGAP011876	-0.79898	-10.441
AGAP028197	-0.73527	-10.441
AGAP009702	-1.0479	-10.415
AGAP008932	-1.084	-10.402
AGAP009973	-0.99947	-10.398
AGAP029045	-1.1539	-10.394
AGAP004941	-1.0742	-10.385
AGAP003879	-0.89138	-10.375
AGAP001943	-0.71738	-10.358
AGAP010459	-0.89247	-10.353
AGAP010114	-0.88942	-10.352
AGAP008969	-0.80621	-10.325
AGAP001081	-0.94608	-10.313
AGAP010894	-0.83757	-10.301
AGAP013642	-0.77655	-10.3
AGAP009024	-1.0808	-10.298
AGAP002498	-0.83182	-10.297
AGAP003322	-0.91596	-10.293
AGAP005851	-0.87521	-10.282
AGAP011146	-1.0098	-10.266
AGAP003745	-0.94756	-10.258
AGAP009571	-0.77279	-10.235
AGAP000616	-0.89528	-10.232
AGAP004623	-1.0622	-10.212
AGAP029602	-0.883	-10.211
AGAP005906	-0.67694	-10.21
AGAP008147	-0.93005	-10.189
AGAP000759	-0.7375	-10.182
AGAP012313	-0.72604	-10.178
AGAP013287	-0.65188	-10.169
AGAP006046	-1.0843	-10.152
AGAP011323	-0.89609	-10.134
AGAP010156	-0.86425	-10.129
AGAP009141	-0.96138	-10.109
AGAP001519	-0.80164	-10.088
AGAP027998	-0.99738	-10.087
AGAP005316	-0.95969	-10.082
AGAP002260	-0.72969	-10.079
AGAP009824	-0.76038	-10.076
AGAP006809	-0.70797	-10.074
AGAP005419	-0.98944	-10.07
AGAP002713	-0.78768	-10.069
AGAP012124	-0.94373	-10.06
AGAP007605	-0.87521	-10.058
AGAP001276	-0.83884	-10.052
AGAP001454	-0.98549	-10.052
AGAP006990	-0.87167	-10.029
AGAP002705	-0.92246	-10.028
AGAP002742	-0.821	-10.01
AGAP005321	-0.88163	-10.003
AGAP010936	-0.75544	-10.001
AGAP013457	-0.89061	-9.979
AGAP003430	-0.84356	-9.9681
AGAP028148	-0.73024	-9.9441
AGAP028676	-0.94209	-9.9365
AGAP000652	-1.0764	-9.9277
AGAP009182	-0.93585	-9.9227
AGAP004434	-0.81004	-9.9032
AGAP008406	-0.79945	-9.9011
AGAP005764	-0.72113	-9.8667
AGAP008946	-0.71582	-9.8608
AGAP001270	-1.0266	-9.856
AGAP013297	-0.67965	-9.8514
AGAP011580	-1.0201	-9.8506
AGAP011678	-1.0273	-9.8464
AGAP011131	-0.64918	-9.8118
AGAP011675	-0.80129	-9.8038
AGAP028042	-0.83153	-9.7995
AGAP008130	-0.6629	-9.7909
AGAP004055	-0.71881	-9.7811
AGAP008496	-0.86677	-9.7752
AGAP003533	-0.97002	-9.769
AGAP005048	-0.71517	-9.7506
AGAP004057	-1.0465	-9.738
AGAP029591	-0.97173	-9.7367
AGAP003983	-0.78517	-9.733
AGAP007813	-0.67416	-9.7292
AGAP003047	-1.0093	-9.7266
AGAP003823	-1.1083	-9.7198
AGAP028542	-0.72092	-9.7184
AGAP004091	-0.9527	-9.7176
AGAP007640	-1.0387	-9.7157
AGAP012272	-0.97157	-9.6972
AGAP010715	-0.96148	-9.6803
AGAP003633	-1.0419	-9.6781
AGAP003616	-0.94407	-9.6735
AGAP003769	-0.98077	-9.6585
AGAP002588	-0.77098	-9.6585
AGAP002265	-0.74218	-9.6552
AGAP011147	-0.9052	-9.6479
AGAP011292	-0.82347	-9.6324
AGAP001879	-1.0302	-9.6289
AGAP000547	-0.695	-9.6278
AGAP007568	-0.72378	-9.6244
AGAP010139	-0.71803	-9.6242
AGAP000770	-0.83659	-9.618
AGAP003851	-1.0145	-9.6122
AGAP006186	-0.7019	-9.6068
AGAP008550	-0.70989	-9.6019
AGAP002214	-0.58251	-9.5974
AGAP001234	-0.97035	-9.5898
AGAP006017	-0.86695	-9.5758
AGAP011170	-0.74486	-9.5648
AGAP008756	-0.83209	-9.5641
AGAP004755	-0.8017	-9.5637
AGAP028230	-0.97533	-9.5344
AGAP001019	-0.74942	-9.5343
AGAP008770	-0.78867	-9.5237
AGAP007617	-0.7923	-9.5217
AGAP007219	-0.90443	-9.5208
AGAP006808	-0.8294	-9.5152
AGAP007966	-0.78299	-9.5025
AGAP011285	-1.0553	-9.4846
AGAP004310	-1.0701	-9.4516
AGAP009486	-0.6216	-9.4497
AGAP000397	-0.78383	-9.4483
AGAP009220	-1.0294	-9.4475
AGAP008314	-0.7974	-9.4462
AGAP011889	-0.91219	-9.4442
AGAP007376	-0.64997	-9.4356
AGAP006270	-0.7054	-9.4277
AGAP001273	-0.6889	-9.4168
AGAP008298	-0.82108	-9.4014
AGAP004586	-0.98617	-9.3961
AGAP027988	-0.803	-9.3841
AGAP008673	-0.9088	-9.3794
AGAP011247	-0.82991	-9.3788
AGAP000540	-0.63217	-9.3709
AGAP008090	-0.81589	-9.3626
AGAP028596	-0.80658	-9.3563
AGAP012229	-0.91761	-9.3352
AGAP005646	-0.73466	-9.2718
AGAP007473	-0.81071	-9.2706
AGAP000669	-0.78008	-9.2466
AGAP010539	-0.88236	-9.2391
AGAP002693	-0.55443	-9.2273
AGAP005228	-0.80576	-9.2231
AGAP007145	-0.75796	-9.22
AGAP001138	-0.79186	-9.2189
AGAP002522	-0.65085	-9.2166
AGAP006936	-0.69176	-9.2148
AGAP008236	-0.75938	-9.2016
AGAP008706	-0.72125	-9.1987
AGAP001878	-0.9709	-9.1958
AGAP008327	-0.696	-9.1885
AGAP001187	-0.6698	-9.1813
AGAP008427	-0.70664	-9.181
AGAP004531	-0.73804	-9.1788
AGAP008086	-0.9142	-9.1773
AGAP003192	-0.89836	-9.1668
AGAP004491	-0.68218	-9.1505
AGAP004430	-0.86155	-9.1493
AGAP003388	-0.62166	-9.1149
AGAP008394	-1.0155	-9.1111
AGAP009310	-0.90332	-9.106
AGAP007740	-0.79957	-9.0846
AGAP007509	-0.95864	-9.0718
AGAP002330	-0.86792	-9.0714
AGAP009234	-0.77124	-9.0582
AGAP010451	-0.9394	-9.0397
AGAP004402	-0.79949	-9.0295
AGAP029379	-0.78604	-9.014
AGAP010216	-0.71002	-9.0124
AGAP000474	-0.68665	-9.0071
AGAP007769	-0.85047	-8.9979
AGAP001414	-0.83224	-8.9791
AGAP008764	-0.87199	-8.9768
AGAP003182	-0.63635	-8.9709
AGAP006872	-0.60474	-8.9602
AGAP003029	-0.60734	-8.9601
AGAP011549	-0.95703	-8.9539
AGAP029139	-0.88923	-8.9535
AGAP009567	-0.60347	-8.9318
AGAP007742	-0.78458	-8.9213
AGAP010686	-0.89469	-8.9111
AGAP028967	-0.93728	-8.9093
AGAP003405	-0.64298	-8.9081
AGAP008194	-0.86755	-8.9002
AGAP001711	-0.70117	-8.8839
AGAP005035	-0.56773	-8.8769
AGAP011383	-0.64771	-8.8716
AGAP007117	-0.65758	-8.8624
AGAP013218	-0.67744	-8.8583
AGAP003509	-0.72239	-8.8572

## Sheet: Rep 1-Fitness FDR 0.1
Gene ID	Cell KO Replicate 1, beta	Cell KO Replicate 1, Z-score
AGAP007406	-3.4134	-36.216
AGAP006030	-3.2314	-31.167
AGAP005630	-2.5513	-31.088
AGAP000735	-2.3376	-30.821
AGAP009271	-2.4121	-30.444
AGAP007244	-2.662	-29.276
AGAP009431	-2.0033	-28.719
AGAP009694	-2.5071	-28.693
AGAP009031	-2.5974	-28.165
AGAP002306	-2.3158	-28.094
AGAP006818	-2.6458	-27.971
AGAP000541	-2.4144	-27.84
AGAP004192	-2.3624	-26.963
AGAP008027	-2.3867	-26.829
AGAP006607	-2.1433	-26.659
AGAP011284	-2.067	-26.382
AGAP000651	-2.5604	-26.367
AGAP005802	-2.5164	-26.187
AGAP000005	-2.2327	-26.139
AGAP008234	-1.9802	-25.953
AGAP006871	-2.5938	-25.932
AGAP000627	-3.0232	-25.912
AGAP005494	-3.0788	-25.796
AGAP010592	-2.8042	-25.745
AGAP006614	-2.4042	-25.378
AGAP004233	-1.8898	-25.318
AGAP011458	-2.2079	-25.296
AGAP011731	-2.1435	-25.281
AGAP005160	-3.1731	-25.278
AGAP012138	-2.5087	-25.228
AGAP005871	-1.989	-25.13
AGAP002374	-2.0901	-25.123
AGAP007544	-2.3336	-25.018
AGAP006470	-2.938	-24.991
AGAP000617	-3.4904	-24.983
AGAP008917	-2.0345	-24.937
AGAP002472	-2.6868	-24.913
AGAP000654	-2.2081	-24.83
AGAP001701	-2.052	-24.765
AGAP001595	-2.5503	-24.684
AGAP008163	-2.2353	-24.654
AGAP007243	-1.9851	-24.639
AGAP001910	-3.1331	-24.63
AGAP002122	-2.2555	-24.628
AGAP029481	-2.2648	-24.584
AGAP011706	-2.3992	-24.582
AGAP011777	-2.3989	-24.558
AGAP002129	-2.2943	-24.541
AGAP007242	-2.1758	-24.426
AGAP002182	-2.9773	-24.371
AGAP009539	-2.1133	-24.371
AGAP000012	-3.0145	-24.356
AGAP011424	-2.5487	-24.332
AGAP001976	-2.4972	-24.188
AGAP011413	-1.6972	-24.156
AGAP000883	-2.437	-24.112
AGAP012283	-2.4555	-23.959
AGAP009291	-1.8982	-23.955
AGAP009923	-2.5154	-23.888
AGAP000106	-1.9738	-23.872
AGAP011251	-2.358	-23.729
AGAP010159	-3.4515	-23.681
AGAP007768	-2.0818	-23.634
AGAP004798	-2.4848	-23.612
AGAP009176	-2.4215	-23.608
AGAP006997	-2.4701	-23.591
AGAP000339	-1.7359	-23.584
AGAP008084	-2.23	-23.499
AGAP000781	-2.3651	-23.315
AGAP007050	-1.9086	-23.185
AGAP002221	-1.9474	-23.056
AGAP001408	-1.893	-23.048
AGAP009746	-3.0637	-22.99
AGAP008637	-1.7041	-22.986
AGAP010933	-2.1074	-22.891
AGAP009324	-2.4685	-22.854
AGAP011076	-3.7985	-22.76
AGAP008329	-1.7883	-22.76
AGAP011766	-1.6723	-22.751
AGAP006814	-1.5981	-22.722
AGAP011687	-2.1021	-22.617
AGAP008916	-1.7603	-22.606
AGAP002547	-2.9607	-22.559
AGAP010257	-2.0157	-22.531
AGAP000771	-1.8282	-22.494
AGAP029596	-2.6728	-22.449
AGAP004953	-1.8759	-22.363
AGAP003089	-1.9846	-22.358
AGAP029511	-2.1055	-22.326
AGAP012134	-1.9027	-22.272
AGAP009644	-2.7359	-22.269
AGAP006096	-2.1231	-22.242
AGAP009459	-3.2717	-22.197
AGAP001737	-2.3733	-22.186
AGAP008002	-2.3064	-22.142
AGAP011473	-2.2702	-22.125
AGAP001459	-2.5983	-22.084
AGAP009209	-2.0317	-22.083
AGAP003153	-1.802	-22.035
AGAP000529	-1.4335	-21.976
AGAP011166	-2.5929	-21.961
AGAP007912	-3.2427	-21.939
AGAP006365	-1.8342	-21.925
AGAP009458	-2.6795	-21.914
AGAP000018	-1.8642	-21.882
AGAP002395	-1.8818	-21.763
AGAP009942	-1.7806	-21.739
AGAP009441	-1.9586	-21.731
AGAP009135	-1.9359	-21.674
AGAP011298	-2.5905	-21.636
AGAP005823	-2.3882	-21.545
AGAP003592	-2.0081	-21.536
AGAP003742	-1.4289	-21.513
AGAP002470	-1.7354	-21.507
AGAP001488	-1.7754	-21.439
AGAP001407	-2.9952	-21.419
AGAP002439	-1.8433	-21.418
AGAP012119	-2.7143	-21.402
AGAP001149	-2.4316	-21.379
AGAP009264	-1.7671	-21.373
AGAP010181	-2.9827	-21.321
AGAP002063	-2.2287	-21.158
AGAP002762	-2.8301	-21.138
AGAP029323	-1.8943	-21.13
AGAP011802	-1.8785	-21.038
AGAP003497	-2.9931	-21.027
AGAP008035	-1.9453	-21.018
AGAP003779	-2.0553	-21.002
AGAP000952	-1.9627	-20.999
AGAP006359	-1.9179	-20.988
AGAP007580	-1.8463	-20.978
AGAP009323	-1.9809	-20.977
AGAP004559	-3.0123	-20.962
AGAP009334	-1.897	-20.93
AGAP006799	-1.7785	-20.922
AGAP002263	-1.6701	-20.865
AGAP003414	-2.0831	-20.863
AGAP029767	-2.224	-20.859
AGAP008687	-1.5512	-20.808
AGAP012204	-1.9954	-20.756
AGAP006952	-2.3844	-20.742
AGAP007701	-1.67	-20.678
AGAP010591	-1.7771	-20.635
AGAP005535	-2.4531	-20.609
AGAP009929	-2.5274	-20.608
AGAP008151	-1.8193	-20.6
AGAP004919	-1.829	-20.592
AGAP002076	-1.6535	-20.576
AGAP008774	-1.69	-20.533
AGAP010787	-2.0344	-20.526
AGAP010588	-2.4986	-20.517
AGAP003301	-1.6103	-20.47
AGAP000507	-1.7009	-20.465
AGAP010537	-2.4582	-20.437
AGAP011997	-1.4909	-20.427
AGAP010718	-2.667	-20.423
AGAP004610	-1.7772	-20.398
AGAP007335	-1.7354	-20.385
AGAP011814	-1.5181	-20.377
AGAP009094	-3.4913	-20.366
AGAP001135	-2.2561	-20.337
AGAP001133	-1.7064	-20.322
AGAP001380	-2.3401	-20.283
AGAP005438	-1.8421	-20.242
AGAP007894	-1.8217	-20.228
AGAP009700	-2.6686	-20.218
AGAP002022	-1.8447	-20.145
AGAP006130	-1.7309	-20.134
AGAP000565	-2.084	-20.129
AGAP011448	-1.4192	-20.128
AGAP001656	-1.6638	-20.107
AGAP000794	-1.7416	-20.102
AGAP006889	-1.7021	-19.999
AGAP000118	-1.6032	-19.986
AGAP003093	-2.048	-19.98
AGAP010544	-2.1903	-19.951
AGAP001274	-4.3999	-19.913
AGAP011387	-1.5081	-19.901
AGAP004239	-2.937	-19.898
AGAP006387	-1.8911	-19.878
AGAP000110	-1.5667	-19.875
AGAP003003	-1.4944	-19.87
AGAP006511	-1.9376	-19.868
AGAP006099	-1.6732	-19.864
AGAP009701	-1.7304	-19.855
AGAP007507	-1.4854	-19.781
AGAP008159	-2.2189	-19.775
AGAP006459	-2.0791	-19.771
AGAP010253	-1.713	-19.769
AGAP000991	-1.7588	-19.737
AGAP005142	-1.4121	-19.714
AGAP005061	-2.2524	-19.71
AGAP008796	-1.5484	-19.69
AGAP005771	-1.6608	-19.687
AGAP005800	-1.6591	-19.686
AGAP006531	-2.6621	-19.673
AGAP001713	-1.8295	-19.672
AGAP010891	-2.1652	-19.652
AGAP004488	-1.7153	-19.633
AGAP007502	-2.7432	-19.602
AGAP012122	-1.9325	-19.597
AGAP005365	-2.3916	-19.585
AGAP007018	-1.2088	-19.541
AGAP009742	-1.6887	-19.486
AGAP009834	-2.2067	-19.473
AGAP003008	-2.0574	-19.461
AGAP000325	-1.5345	-19.442
AGAP008635	-1.5713	-19.431
AGAP002961	-1.8645	-19.417
AGAP001235	-2.2338	-19.41
AGAP006445	-1.7954	-19.393
AGAP000496	-1.9071	-19.36
AGAP012177	-1.8116	-19.352
AGAP010172	-3.185	-19.347
AGAP003025	-1.4143	-19.318
AGAP002570	-1.4095	-19.305
AGAP006958	-1.8353	-19.288
AGAP004911	-1.8811	-19.281
AGAP009880	-1.682	-19.274
AGAP004614	-1.8286	-19.268
AGAP010835	-2.3033	-19.237
AGAP010755	-1.9423	-19.223
AGAP008381	-1.4117	-19.204
AGAP009737	-1.5542	-19.172
AGAP008332	-1.6635	-19.159
AGAP002880	-2.0335	-19.129
AGAP006658	-1.7943	-19.08
AGAP010703	-2.0214	-19.078
AGAP010656	-1.6425	-19.041
AGAP005423	-2.7599	-19.038
AGAP004523	-1.9519	-19.019
AGAP011085	-1.7818	-19.016
AGAP001393	-1.5276	-19.011
AGAP010693	-1.5728	-18.976
AGAP009508	-1.7617	-18.976
AGAP010698	-1.48	-18.965
AGAP002247	-1.9368	-18.96
AGAP012142	-1.6034	-18.952
AGAP009438	-1.388	-18.912
AGAP004957	-1.5571	-18.887
AGAP009558	-1.9204	-18.875
AGAP008150	-1.7982	-18.867
AGAP008498	-1.7858	-18.86
AGAP028519	-1.6965	-18.855
AGAP010873	-1.3527	-18.854
AGAP001902	-3.0903	-18.847
AGAP012029	-2.0456	-18.841
AGAP005575	-1.3177	-18.819
AGAP006924	-1.3487	-18.79
AGAP007855	-2.1016	-18.777
AGAP004890	-1.4952	-18.748
AGAP005549	-2.3183	-18.741
AGAP006372	-1.8664	-18.737
AGAP011775	-1.3783	-18.73
AGAP028154	-3.8887	-18.707
AGAP001134	-2.2718	-18.685
AGAP001426	-1.8862	-18.663
AGAP011583	-1.2402	-18.661
AGAP003893	-1.7943	-18.635
AGAP011857	-1.6587	-18.627
AGAP003768	-2.0278	-18.619
AGAP006138	-1.4791	-18.608
AGAP008910	-1.9828	-18.594
AGAP008816	-1.6614	-18.592
AGAP011744	-1.2713	-18.589
AGAP010039	-1.45	-18.53
AGAP010491	-2.1899	-18.528
AGAP005149	-2.6916	-18.526
AGAP005555	-1.5518	-18.514
AGAP006358	-1.5936	-18.496
AGAP008771	-2.1004	-18.459
AGAP007710	-2.7891	-18.441
AGAP005220	-2.569	-18.428
AGAP002958	-1.7863	-18.42
AGAP006817	-1.419	-18.377
AGAP009505	-1.6121	-18.37
AGAP004414	-1.4427	-18.367
AGAP012373	-1.2674	-18.359
AGAP005422	-1.4371	-18.354
AGAP003687	-1.4442	-18.336
AGAP006065	-1.4468	-18.333
AGAP005410	-1.3236	-18.329
AGAP010490	-1.8061	-18.317
AGAP003891	-2.3078	-18.289
AGAP000934	-1.4019	-18.283
AGAP013519	-1.766	-18.279
AGAP003183	-1.5467	-18.279
AGAP002923	-2.0238	-18.277
AGAP012380	-2.1861	-18.275
AGAP003796	-1.9062	-18.258
AGAP009650	-1.4938	-18.255
AGAP029650	-1.7226	-18.25
AGAP000739	-2.3652	-18.247
AGAP005569	-1.6163	-18.243
AGAP006625	-1.6788	-18.232
AGAP006354	-1.5975	-18.226
AGAP005533	-1.4404	-18.21
AGAP001944	-1.3322	-18.205
AGAP001914	-2.041	-18.199
AGAP011363	-2.418	-18.177
AGAP013257	-1.8404	-18.16
AGAP005031	-1.6664	-18.151
AGAP002468	-2.1101	-18.131
AGAP003648	-1.5791	-18.114
AGAP008619	-1.4736	-18.113
AGAP008528	-1.2665	-18.107
AGAP003981	-1.5462	-18.075
AGAP028628	-1.6848	-18.066
AGAP008837	-1.8786	-18.06
AGAP002754	-1.5338	-18.047
AGAP004098	-1.5279	-18.034
AGAP000043	-1.2934	-18.033
AGAP003412	-2.8081	-18.026
AGAP011896	-1.7776	-18.009
AGAP008325	-1.3876	-18.001
AGAP004774	-2.4528	-17.997
AGAP011629	-1.831	-17.972
AGAP008266	-1.5589	-17.964
AGAP011849	-1.7354	-17.949
AGAP006604	-1.5535	-17.949
AGAP007834	-2.2146	-17.938
AGAP004960	-1.8562	-17.936
AGAP008578	-1.4389	-17.936
AGAP010006	-1.6999	-17.931
AGAP003068	-1.5827	-17.927
AGAP010871	-1.9146	-17.888
AGAP012203	-1.7159	-17.867
AGAP005918	-1.7909	-17.853
AGAP012284	-1.3282	-17.838
AGAP009840	-1.9439	-17.822
AGAP011252	-1.8342	-17.803
AGAP005046	-1.8408	-17.801
AGAP002284	-1.3159	-17.799
AGAP001103	-1.9328	-17.778
AGAP010182	-1.4507	-17.766
AGAP009488	-1.5328	-17.761
AGAP004417	-1.6713	-17.729
AGAP002473	-1.6253	-17.72
AGAP003589	-1.707	-17.719
AGAP003454	-1.5769	-17.674
AGAP011127	-1.5809	-17.664
AGAP005421	-1.3316	-17.655
AGAP007623	-1.3323	-17.653
AGAP029317	-1.3215	-17.642
AGAP002919	-1.4293	-17.608
AGAP007246	-1.5088	-17.565
AGAP007172	-2.0147	-17.565
AGAP002251	-1.9392	-17.561
AGAP001903	-1.3516	-17.55
AGAP007546	-1.3418	-17.529
AGAP005640	-1.2332	-17.518
AGAP007574	-1.8465	-17.518
AGAP008324	-1.5588	-17.515
AGAP005957	-2.0159	-17.509
AGAP029001	-2.0104	-17.486
AGAP009077	-1.1534	-17.477
AGAP013093	-1.2425	-17.473
AGAP011246	-1.4296	-17.472
AGAP002127	-1.3458	-17.465
AGAP002776	-1.693	-17.45
AGAP006456	-1.6643	-17.433
AGAP006051	-1.2638	-17.412
AGAP012121	-1.4799	-17.406
AGAP002295	-1.5278	-17.402
AGAP000997	-1.346	-17.401
AGAP008604	-2.2612	-17.389
AGAP010219	-1.7921	-17.388
AGAP009886	-1.6662	-17.38
AGAP002929	-1.4165	-17.374
AGAP009023	-1.9523	-17.362
AGAP008797	-1.4989	-17.354
AGAP004465	-2.0428	-17.347
AGAP005131	-1.279	-17.34
AGAP004513	-2.1494	-17.339
AGAP004064	-1.4602	-17.336
AGAP003293	-1.7453	-17.32
AGAP003214	-1.3026	-17.309
AGAP000120	-1.2646	-17.304
AGAP010929	-1.327	-17.3
AGAP002121	-1.7711	-17.297
AGAP000523	-2.0511	-17.295
AGAP010792	-1.359	-17.286
AGAP006438	-1.2009	-17.271
AGAP004887	-1.3877	-17.257
AGAP002348	-1.3806	-17.255
AGAP007810	-2.4379	-17.249
AGAP003064	-1.5609	-17.235
AGAP011340	-1.1733	-17.23
AGAP005621	-1.6487	-17.186
AGAP011716	-1.5676	-17.184
AGAP012990	-3.6954	-17.095
AGAP013291	-1.7269	-17.083
AGAP004238	-2.7494	-17.079
AGAP008499	-1.7799	-17.071
AGAP013747	-1.5873	-17.056
AGAP011713	-1.1896	-17.052
AGAP010770	-1.451	-17.047
AGAP003344	-1.3394	-17.039
AGAP001995	-2.0568	-17.022
AGAP002332	-1.9164	-17.021
AGAP001145	-2.2825	-16.995
AGAP007927	-1.5777	-16.966
AGAP028723	-1.7032	-16.962
AGAP005295	-2.3311	-16.958
AGAP013288	-1.2581	-16.952
AGAP011358	-1.4526	-16.944
AGAP006388	-1.5251	-16.942
AGAP010065	-1.7427	-16.928
AGAP009623	-2.5849	-16.914
AGAP010188	-1.8322	-16.902
AGAP005650	-1.5868	-16.901
AGAP001362	-1.3933	-16.898
AGAP007978	-2.1739	-16.88
AGAP009800	-1.5614	-16.861
AGAP006941	-1.7473	-16.861
AGAP006624	-1.26	-16.831
AGAP003398	-1.687	-16.829
AGAP004152	-1.8944	-16.809
AGAP002140	-1.5534	-16.789
AGAP000082	-1.6707	-16.782
AGAP007844	-2.0426	-16.782
AGAP007699	-1.9957	-16.779
AGAP005144	-1.665	-16.75
AGAP008063	-1.2192	-16.749
AGAP007635	-1.0989	-16.744
AGAP005110	-1.8931	-16.732
AGAP003462	-1.2573	-16.729
AGAP010457	-1.2525	-16.685
AGAP007476	-1.5585	-16.66
AGAP011938	-1.47	-16.611
AGAP008617	-1.5241	-16.603
AGAP008876	-1.4052	-16.59
AGAP010483	-1.9798	-16.58
AGAP004011	-1.3911	-16.569
AGAP005874	-1.4416	-16.557
AGAP001447	-1.8743	-16.537
AGAP003894	-1.8158	-16.531
AGAP028012	-2.5162	-16.518
AGAP000935	-1.662	-16.505
AGAP004056	-1.3879	-16.503
AGAP002908	-1.3406	-16.49
AGAP009478	-1.312	-16.483
AGAP007653	-1.2852	-16.48
AGAP002956	-1.3553	-16.466
AGAP006680	-1.2773	-16.461
AGAP002238	-1.9265	-16.437
AGAP009504	-1.3615	-16.43
AGAP011219	-1.9783	-16.424
AGAP003268	-2.9013	-16.423
AGAP002170	-1.4659	-16.415
AGAP000662	-1.6759	-16.41
AGAP002730	-1.4917	-16.406
AGAP006944	-1.3005	-16.403
AGAP008078	-1.9664	-16.4
AGAP010568	-1.2101	-16.385
AGAP005845	-1.7066	-16.348
AGAP001686	-1.2746	-16.329
AGAP011623	-1.3267	-16.322
AGAP003663	-1.1459	-16.314
AGAP000444	-1.4991	-16.305
AGAP001545	-1.4347	-16.301
AGAP008106	-1.5807	-16.299
AGAP006205	-1.7737	-16.295
AGAP010064	-1.3794	-16.293
AGAP000391	-1.0256	-16.284
AGAP001529	-1.8303	-16.273
AGAP008912	-1.2329	-16.248
AGAP000896	-1.3697	-16.246
AGAP011055	-1.4073	-16.242
AGAP009808	-1.8934	-16.224
AGAP011444	-1.2638	-16.216
AGAP001978	-2.0235	-16.209
AGAP012084	-1.9945	-16.18
AGAP003536	-1.6611	-16.171
AGAP004703	-1.6179	-16.167
AGAP000631	-1.5032	-16.164
AGAP000109	-1.1907	-16.156
AGAP000272	-1.2774	-16.139
AGAP010498	-1.2287	-16.13
AGAP006996	-1.5892	-16.129
AGAP029574	-1.3011	-16.126
AGAP011191	-1.3692	-16.088
AGAP001720	-1.3072	-16.086
AGAP008884	-1.5734	-16.084
AGAP003936	-1.8394	-16.084
AGAP007157	-1.3216	-16.08
AGAP001955	-1.122	-16.07
AGAP001973	-1.9607	-16.063
AGAP010700	-1.7872	-16.046
AGAP002778	-2.0525	-16.013
AGAP001399	-1.6629	-16.004
AGAP002969	-1.1683	-15.989
AGAP003228	-1.4654	-15.988
AGAP004521	-1.4267	-15.984
AGAP006811	-1.3237	-15.971
AGAP007147	-1.3225	-15.949
AGAP005523	-1.452	-15.932
AGAP001780	-1.2471	-15.902
AGAP011837	-1.6059	-15.894
AGAP010305	-1.9542	-15.893
AGAP002706	-1.5916	-15.888
AGAP001759	-1.9313	-15.866
AGAP028004	-1.2697	-15.863
AGAP002345	-1.143	-15.862
AGAP002780	-1.2809	-15.854
AGAP001335	-1.4747	-15.852
AGAP010173	-1.426	-15.824
AGAP005209	-1.3775	-15.815
AGAP010573	-1.5256	-15.813
AGAP006055	-1.1152	-15.809
AGAP007817	-1.593	-15.801
AGAP011084	-1.7566	-15.795
AGAP001744	-1.6933	-15.795
AGAP003812	-1.1306	-15.79
AGAP004240	-1.9755	-15.773
AGAP005947	-1.3627	-15.771
AGAP010034	-1.1223	-15.742
AGAP010959	-2.0291	-15.739
AGAP001482	-1.4111	-15.729
AGAP010876	-1.3026	-15.707
AGAP006935	-2.0915	-15.699
AGAP011761	-1.6222	-15.67
AGAP029462	-1.4062	-15.626
AGAP013102	-1.2792	-15.616
AGAP003532	-1.8843	-15.599
AGAP011245	-1.1529	-15.598
AGAP011173	-1.3569	-15.595
AGAP009624	-1.7354	-15.588
AGAP009910	-1.4869	-15.582
AGAP009140	-1.3348	-15.561
AGAP010622	-1.2693	-15.554
AGAP005576	-1.1847	-15.553
AGAP012105	-1.0694	-15.549
AGAP003517	-1.4909	-15.538
AGAP010267	-1.6328	-15.526
AGAP004956	-1.488	-15.52
AGAP012096	-1.2532	-15.502
AGAP009588	-1.2122	-15.502
AGAP006469	-1.3236	-15.498
AGAP007569	-1.1385	-15.492
AGAP003109	-1.3688	-15.49
AGAP007965	-1.8097	-15.486
AGAP000813	-1.1373	-15.484
AGAP002385	-1.3574	-15.483
AGAP000170	-1.1469	-15.473
AGAP010679	-1.417	-15.472
AGAP012009	-1.4964	-15.47
AGAP003551	-1.5754	-15.464
AGAP009674	-1.2798	-15.452
AGAP007637	-1.2588	-15.438
AGAP003278	-1.5331	-15.426
AGAP007999	-1.2809	-15.415
AGAP009105	-1.721	-15.404
AGAP004254	-1.2363	-15.395
AGAP005817	-1.1568	-15.381
AGAP002086	-1.0737	-15.363
AGAP002338	-1.3706	-15.349
AGAP003889	-1.7434	-15.332
AGAP005021	-1.1637	-15.313
AGAP000291	-1.7403	-15.313
AGAP000849	-1.4184	-15.304
AGAP000826	-1.3118	-15.294
AGAP005175	-1.9008	-15.292
AGAP000842	-1.8092	-15.284
AGAP010331	-2.8711	-15.282
AGAP000402	-1.347	-15.278
AGAP002539	-1.5199	-15.271
AGAP009743	-1.5229	-15.262
AGAP006939	-1.537	-15.245
AGAP001141	-1.425	-15.239
AGAP003002	-1.3071	-15.237
AGAP007633	-1.1578	-15.235
AGAP010450	-1.7306	-15.233
AGAP003843	-1.2876	-15.226
AGAP002985	-0.98812	-15.224
AGAP002073	-1.3104	-15.212
AGAP006508	-1.3624	-15.211
AGAP001099	-1.9404	-15.205
AGAP003119	-1.5259	-15.199
AGAP001195	-1.5077	-15.182
AGAP003816	-2.3456	-15.177
AGAP011174	-1.468	-15.169
AGAP005477	-1.7418	-15.143
AGAP004624	-1.9168	-15.137
AGAP002100	-1.4716	-15.135
AGAP010025	-1.5267	-15.119
AGAP012145	-1.3346	-15.118
AGAP001670	-1.0746	-15.11
AGAP008874	-1.2849	-15.101
AGAP009058	-2.0988	-15.096
AGAP002077	-1.3931	-15.094
AGAP011520	-1.2718	-15.07
AGAP002568	-1.3298	-15.062
AGAP005377	-1.5631	-15.062
AGAP005267	-1.0837	-15.046
AGAP009509	-1.6299	-15.035
AGAP013500	-1.4294	-15.032
AGAP013209	-1.6581	-15.029
AGAP008105	-1.3857	-14.994
AGAP003644	-1.1499	-14.978
AGAP006575	-1.2258	-14.952
AGAP013044	-1.2924	-14.944
AGAP000634	-1.3258	-14.883
AGAP000447	-1.1393	-14.876
AGAP007396	-1.4594	-14.862
AGAP001805	-1.5457	-14.828
AGAP006949	-1.3709	-14.826
AGAP002564	-1.3135	-14.805
AGAP011438	-1.7008	-14.801
AGAP012125	-1.2193	-14.79
AGAP001827	-0.90795	-14.789
AGAP007523	-1.5739	-14.78
AGAP002687	-1.9051	-14.772
AGAP028852	-1.223	-14.771
AGAP001471	-1.2956	-14.75
AGAP002917	-1.3594	-14.745
AGAP011449	-1.3641	-14.739
AGAP006797	-1.3312	-14.734
AGAP005544	-1.5897	-14.703
AGAP000479	-1.1229	-14.689
AGAP006428	-1.2801	-14.681
AGAP010609	-1.3039	-14.667
AGAP001518	-1.5422	-14.662
AGAP000306	-1.3033	-14.658
AGAP005201	-1.1057	-14.65
AGAP002258	-1.319	-14.649
AGAP011149	-1.7483	-14.636
AGAP003158	-1.4738	-14.629
AGAP008286	-1.2417	-14.625
AGAP007729	-1.5325	-14.62
AGAP011886	-1.1266	-14.612
AGAP002161	-1.3291	-14.605
AGAP011508	-1.1669	-14.561
AGAP003094	-1.6303	-14.557
AGAP009861	-1.1806	-14.556
AGAP002935	-0.90391	-14.551
AGAP007503	-1.0895	-14.533
AGAP001285	-1.2003	-14.525
AGAP011535	-1.2569	-14.521
AGAP001146	-1.0907	-14.497
AGAP002474	-1.0471	-14.478
AGAP002554	-1.5858	-14.453
AGAP008156	-1.0234	-14.45
AGAP003698	-1.4463	-14.448
AGAP011092	-1.0805	-14.441
AGAP000779	-1.0367	-14.434
AGAP002437	-1.4827	-14.412
AGAP009772	-1.1981	-14.41
AGAP006767	-1.0214	-14.409
AGAP006965	-1.4118	-14.408
AGAP029532	-1.9325	-14.389
AGAP029645	-1.1081	-14.389
AGAP003548	-1.0139	-14.378
AGAP001460	-1.1245	-14.372
AGAP002970	-1.5817	-14.363
AGAP009920	-1.4586	-14.357
AGAP029469	-1.6768	-14.354
AGAP013008	-1.6817	-14.339
AGAP003599	-1.6408	-14.338
AGAP002902	-1.0764	-14.329
AGAP005857	-1.2703	-14.322
AGAP006384	-1.2121	-14.32
AGAP007492	-1.2203	-14.308
AGAP011425	-1.5192	-14.292
AGAP008181	-1.1013	-14.29
AGAP002991	-1.0196	-14.27
AGAP011581	-0.95749	-14.258
AGAP008300	-1.4116	-14.245
AGAP001538	-1.1905	-14.244
AGAP012306	-1.4231	-14.231
AGAP006248	-1.505	-14.228
AGAP010072	-1.2674	-14.226
AGAP001813	-1.3118	-14.22
AGAP002337	-1.0755	-14.219
AGAP007805	-1.2528	-14.217
AGAP012103	-1.3902	-14.215
AGAP002731	-1.3355	-14.205
AGAP003650	-1.0338	-14.193
AGAP010791	-1.0655	-14.192
AGAP002657	-1.3771	-14.184
AGAP000491	-1.3963	-14.168
AGAP006522	-1.0178	-14.165
AGAP011964	-1.8569	-14.157
AGAP012082	-1.071	-14.15
AGAP006238	-1.399	-14.145
AGAP028215	-1.5875	-14.141
AGAP011244	-1.0504	-14.083
AGAP008719	-1.059	-14.08
AGAP000862	-0.96327	-14.079
AGAP012330	-1.248	-14.078
AGAP002357	-1.6498	-14.071
AGAP005583	-1.084	-14.061
AGAP012109	-1.2809	-14.048
AGAP011190	-1.1906	-14.041
AGAP003970	-1.7201	-14.032
AGAP009349	-1.3093	-14.032
AGAP003519	-1.3877	-13.967
AGAP001527	-1.0836	-13.963
AGAP004113	-1.0319	-13.939
AGAP007638	-0.906	-13.933
AGAP008708	-1.4057	-13.913
AGAP000454	-0.98872	-13.897
AGAP000843	-1.0813	-13.891
AGAP000666	-1.419	-13.882
AGAP000978	-1.4581	-13.875
AGAP004592	-1.2429	-13.874
AGAP011035	-1.1729	-13.871
AGAP007206	-1.5863	-13.867
AGAP011586	-1.0764	-13.865
AGAP000977	-1.2032	-13.861
AGAP002101	-1.1919	-13.86
AGAP007477	-1.1657	-13.85
AGAP011756	-1.1979	-13.849
AGAP002931	-1.5972	-13.849
AGAP005294	-1.649	-13.833
AGAP010388	-0.95152	-13.829
AGAP002741	-0.92906	-13.825
AGAP001710	-1.2272	-13.812
AGAP001636	-1.6499	-13.769
AGAP004348	-1.5628	-13.763
AGAP006240	-1.4214	-13.753
AGAP013130	-1.2738	-13.741
AGAP011077	-1.6278	-13.736
AGAP007175	-1.2912	-13.733
AGAP011826	-1.1992	-13.715
AGAP001307	-1.2203	-13.71
AGAP003903	-1.186	-13.7
AGAP009600	-1.5764	-13.689
AGAP003728	-1.5188	-13.687
AGAP006804	-1.0732	-13.667
AGAP010198	-1.4029	-13.634
AGAP013136	-0.96982	-13.622
AGAP004096	-1.3005	-13.616
AGAP002900	-1.3302	-13.608
AGAP005221	-1.0478	-13.595
AGAP003813	-1.5536	-13.59
AGAP012183	-1.0016	-13.569
AGAP005005	-0.9161	-13.562
AGAP002378	-1.0407	-13.544
AGAP005033	-1.3096	-13.542
AGAP011203	-0.99563	-13.533
AGAP002662	-1.1946	-13.494
AGAP008131	-1.0509	-13.472
AGAP005651	-1.3055	-13.468
AGAP011324	-1.2302	-13.466
AGAP029550	-1.1156	-13.46
AGAP003770	-1.2566	-13.459
AGAP002667	-1.0335	-13.448
AGAP006542	-1.3033	-13.441
AGAP001930	-0.98794	-13.44
AGAP004337	-1.1504	-13.423
AGAP004510	-1.1695	-13.418
AGAP003575	-1.0941	-13.416
AGAP000890	-0.93765	-13.414
AGAP005953	-1.0887	-13.411
AGAP002346	-1.3019	-13.405
AGAP004795	-1.2769	-13.377
AGAP005130	-1.2215	-13.368
AGAP029034	-1.0704	-13.36
AGAP001911	-1.2199	-13.342
AGAP010575	-0.95795	-13.328
AGAP003588	-1.6474	-13.325
AGAP006715	-1.1184	-13.321
AGAP009537	-1.0651	-13.318
AGAP010558	-1.1816	-13.312
AGAP012056	-1.3706	-13.302
AGAP001502	-1.0653	-13.301
AGAP010028	-1.4134	-13.298
AGAP002501	-0.94216	-13.292
AGAP001630	-1.3921	-13.283
AGAP010553	-1.3312	-13.258
AGAP001299	-0.94666	-13.251
AGAP000508	-1.2254	-13.237
AGAP008118	-1.3901	-13.233
AGAP028740	-0.98366	-13.229
AGAP007066	-1.1524	-13.227
AGAP009740	-1.0319	-13.206
AGAP007201	-0.86177	-13.189
AGAP001565	-0.96161	-13.181
AGAP003992	-1.2246	-13.171
AGAP013033	-0.96623	-13.168
AGAP008481	-1.3998	-13.166
AGAP009602	-0.88549	-13.162
AGAP001884	-0.86956	-13.157
AGAP001334	-1.6067	-13.149
AGAP000780	-1.3649	-13.143
AGAP003646	-1.4271	-13.117
AGAP006092	-0.96286	-13.094
AGAP001804	-1.1562	-13.086
AGAP002177	-1.3404	-13.076
AGAP003914	-0.92605	-13.055
AGAP010051	-1.1502	-13.042
AGAP008929	-0.90208	-13.035
AGAP007780	-1.3284	-13.028
AGAP000139	-1.1548	-13.027
AGAP007418	-1.0093	-13.023
AGAP004480	-1.363	-13.022
AGAP007955	-0.99445	-13.017
AGAP007873	-1.5196	-13.008
AGAP002656	-1.0742	-13.007
AGAP011767	-0.96121	-13.005
AGAP000950	-1.4663	-13.005
AGAP001761	-0.99959	-12.997
AGAP005735	-1.0809	-12.988
AGAP001694	-1.2774	-12.955
AGAP003217	-1.2479	-12.939
AGAP002144	-1.0917	-12.932
AGAP001793	-0.95303	-12.927
AGAP011204	-1.0878	-12.924
AGAP011821	-1.3471	-12.918
AGAP007772	-1.1876	-12.912
AGAP004197	-1.3021	-12.901
AGAP007722	-1.3798	-12.878
AGAP002959	-1.3303	-12.867
AGAP012188	-1.4032	-12.863
AGAP008191	-1.1807	-12.856
AGAP010719	-0.85874	-12.851
AGAP005460	-0.98297	-12.816
AGAP029675	-1.0643	-12.812
AGAP006620	-0.89854	-12.806
AGAP009004	-1.1481	-12.782
AGAP009807	-1.1309	-12.781
AGAP002110	-0.85778	-12.778
AGAP005647	-1.1025	-12.776
AGAP002692	-1.106	-12.775
AGAP010800	-0.84398	-12.771
AGAP010559	-1.2409	-12.766
AGAP008601	-0.98555	-12.762
AGAP005122	-0.95612	-12.762
AGAP005873	-1.274	-12.742
AGAP005605	-1.4763	-12.731
AGAP004294	-1.3156	-12.706
AGAP003697	-1.2663	-12.704
AGAP002808	-1.0259	-12.698
AGAP009685	-0.97719	-12.688
AGAP006355	-1.1507	-12.684
AGAP012475	-0.8058	-12.68
AGAP000173	-0.95336	-12.66
AGAP011336	-0.80193	-12.646
AGAP002883	-1.0692	-12.642
AGAP003041	-1.071	-12.631
AGAP000602	-0.93208	-12.606
AGAP008862	-0.83774	-12.575
AGAP003699	-1.0833	-12.573
AGAP028673	-0.93096	-12.566
AGAP010420	-1.1314	-12.552
AGAP006947	-0.97307	-12.528
AGAP007213	-1.0592	-12.523
AGAP011161	-1.2378	-12.515
AGAP007967	-1.1295	-12.505
AGAP002921	-1.2988	-12.503
AGAP008492	-1.278	-12.5
AGAP002305	-0.88984	-12.491
AGAP004769	-1.24	-12.487
AGAP002218	-1.3655	-12.483
AGAP002340	-1.0514	-12.476
AGAP003021	-0.94945	-12.442
AGAP000711	-0.95937	-12.435
AGAP000076	-0.99678	-12.429
AGAP004710	-1.1256	-12.418
AGAP011288	-1.2705	-12.411
AGAP008885	-1.0821	-12.404
AGAP008265	-1.244	-12.396
AGAP011328	-0.82606	-12.377
AGAP028632	-0.98064	-12.372
AGAP008906	-0.96137	-12.362
AGAP005963	-0.85269	-12.341
AGAP029243	-0.90486	-12.339
AGAP008869	-0.90238	-12.328
AGAP002128	-1.3308	-12.318
AGAP002607	-1.0682	-12.306
AGAP007208	-0.82897	-12.298
AGAP001539	-0.7713	-12.288
AGAP007670	-1.4571	-12.276
AGAP029534	-0.98409	-12.273
AGAP028592	-1.0834	-12.263
AGAP002183	-0.80403	-12.262
AGAP007771	-1.3118	-12.253
AGAP010380	-1.0329	-12.245
AGAP001223	-1.028	-12.243
AGAP012339	-1.0613	-12.242
AGAP003001	-1.2885	-12.224
AGAP005382	-1.2967	-12.219
AGAP011160	-1.3549	-12.207
AGAP007002	-0.94399	-12.204
AGAP004479	-1.3784	-12.189
AGAP011217	-0.94057	-12.177
AGAP010271	-1.2425	-12.173
AGAP000337	-1.2672	-12.17
AGAP007361	-1.1559	-12.168
AGAP000995	-1.0651	-12.158
AGAP011963	-0.96594	-12.149
AGAP001179	-1.0081	-12.145
AGAP002896	-1.2583	-12.14
AGAP004090	-1.2628	-12.118
AGAP001440	-1.2796	-12.113
AGAP008006	-1.3008	-12.113
AGAP005866	-0.92579	-12.106
AGAP011996	-0.93247	-12.104
AGAP001803	-0.8896	-12.102
AGAP007721	-1.3453	-12.073
AGAP010332	-1.2136	-12.07
AGAP008184	-1.0292	-12.069
AGAP006932	-1.311	-12.056
AGAP002795	-1.3877	-12.053
AGAP003800	-1.1502	-12.049
AGAP002758	-1.2132	-12.046
AGAP003524	-0.91931	-12.024
AGAP002114	-1.3412	-12.024
AGAP013351	-0.99693	-12.022
AGAP004419	-1.2589	-12.019
AGAP009970	-1.0063	-12.014
AGAP009992	-0.94431	-12.009
AGAP005813	-0.90478	-12.005
AGAP006383	-0.83437	-12.004
AGAP004275	-1.4261	-12.002
AGAP010419	-1.2752	-11.989
AGAP007097	-1.1744	-11.989
AGAP009485	-1.2401	-11.981
AGAP011906	-1.1204	-11.968
AGAP000392	-0.92596	-11.961
AGAP008724	-1.2	-11.947
AGAP028430	-0.96985	-11.946
AGAP028477	-1.0785	-11.94
AGAP002300	-1.3148	-11.924
AGAP005134	-1.2175	-11.922
AGAP003967	-0.91693	-11.905
AGAP007511	-1.1019	-11.894
AGAP005731	-0.89971	-11.879
AGAP009613	-1.0773	-11.825
AGAP011973	-1.3243	-11.814
AGAP012375	-1.2296	-11.799
AGAP004958	-1.0989	-11.797
AGAP011395	-1.2045	-11.796
AGAP008087	-1.1863	-11.781
AGAP002109	-0.94162	-11.78
AGAP009082	-1.0114	-11.767
AGAP011686	-1.0145	-11.762
AGAP007063	-0.80267	-11.741
AGAP002481	-0.91292	-11.729
AGAP003647	-1.2552	-11.724
AGAP010866	-1.1931	-11.719
AGAP001559	-0.97791	-11.718
AGAP007388	-1.3336	-11.711
AGAP009030	-0.87212	-11.704
AGAP011677	-1.038	-11.701
AGAP001167	-1.1017	-11.691
AGAP009833	-1.0956	-11.689
AGAP002488	-1.2456	-11.684
AGAP003177	-0.91245	-11.676
AGAP013167	-0.89618	-11.666
AGAP001045	-0.7654	-11.661
AGAP011551	-1.0774	-11.66
AGAP002400	-0.81071	-11.659
AGAP007698	-0.93427	-11.653
AGAP006127	-1.1637	-11.634
AGAP008344	-1.0654	-11.632
AGAP007239	-1.0177	-11.63
AGAP003979	-1.217	-11.629
AGAP011133	-1.0147	-11.628
AGAP007989	-1.3005	-11.616
AGAP001651	-1.2942	-11.606
AGAP028171	-0.77326	-11.599
AGAP007565	-0.98051	-11.593
AGAP003968	-1.0396	-11.592
AGAP002171	-0.8417	-11.59
AGAP004824	-0.95251	-11.588
AGAP002407	-1.1946	-11.581
AGAP002889	-0.90866	-11.575
AGAP002528	-1.029	-11.569
AGAP006648	-0.81094	-11.569
AGAP008883	-1.1076	-11.568
AGAP007098	-0.9983	-11.566
AGAP001677	-0.77701	-11.562
AGAP002301	-1.0543	-11.553
AGAP010801	-0.95576	-11.545
AGAP005559	-1.0955	-11.537
AGAP013212	-1.2226	-11.532
AGAP009204	-1.0247	-11.525
AGAP003811	-0.94514	-11.522
AGAP003825	-1.1153	-11.521
AGAP028045	-0.91148	-11.512
AGAP002362	-1.0334	-11.512
AGAP006879	-0.92891	-11.505
AGAP000738	-1.1912	-11.504
AGAP002461	-0.80608	-11.494
AGAP002475	-0.90999	-11.469
AGAP005210	-1.2587	-11.464
AGAP011212	-0.77359	-11.443
AGAP007739	-1.0874	-11.443
AGAP028194	-0.75523	-11.441
AGAP006918	-0.91066	-11.424
AGAP009643	-0.86714	-11.417
AGAP010174	-0.89044	-11.417
AGAP001986	-0.87551	-11.403
AGAP028973	-1.1509	-11.394
AGAP000320	-0.99215	-11.378
AGAP004392	-0.95994	-11.373
AGAP007636	-1.1261	-11.336
AGAP008736	-1.0151	-11.317
AGAP007852	-0.78519	-11.309
AGAP008948	-0.73383	-11.308
AGAP007112	-0.7287	-11.301
AGAP002412	-0.83652	-11.301
AGAP007128	-0.85445	-11.292
AGAP007254	-0.76288	-11.288
AGAP000242	-1.1135	-11.282
AGAP029397	-0.88343	-11.278
AGAP028528	-0.72408	-11.276
AGAP008043	-0.81507	-11.274
AGAP008828	-0.83848	-11.273
AGAP008908	-0.68734	-11.251
AGAP006776	-0.77355	-11.245
AGAP012335	-1.0379	-11.244
AGAP001156	-0.97419	-11.233
AGAP006125	-0.9811	-11.218
AGAP002836	-0.84097	-11.215
AGAP007342	-1.2077	-11.214
AGAP007596	-0.94536	-11.179
AGAP028979	-1.2879	-11.159
AGAP003477	-0.91111	-11.157
AGAP006684	-1.0314	-11.143
AGAP012160	-0.83014	-11.142
AGAP008297	-0.99051	-11.135
AGAP009905	-1.1052	-11.127
AGAP001551	-1.2292	-11.119
AGAP009222	-1.1656	-11.069
AGAP008339	-1.118	-11.066
AGAP005522	-1.283	-11.043
AGAP001745	-0.96471	-11.036
AGAP006402	-1.1196	-11.033
AGAP006755	-0.77792	-11.028
AGAP004485	-0.97617	-11.016
AGAP003918	-0.77893	-11.015
AGAP011760	-1.0575	-11.012
AGAP012856	-1.0413	-11.007
AGAP011114	-0.96014	-10.985
AGAP005216	-0.84462	-10.984
AGAP010643	-1.1488	-10.983
AGAP011007	-0.99204	-10.979
AGAP008551	-0.8131	-10.965
AGAP007085	-1.0881	-10.965
AGAP001802	-1.1335	-10.959
AGAP029608	-0.92032	-10.956
AGAP006834	-0.92241	-10.949
AGAP009338	-0.82217	-10.948
AGAP007482	-0.85892	-10.934
AGAP011888	-0.82567	-10.926
AGAP012645	-0.98694	-10.923
AGAP004147	-0.75662	-10.922
AGAP004078	-1.0231	-10.91
AGAP001035	-0.93633	-10.907
AGAP000270	-0.85165	-10.883
AGAP001322	-0.84297	-10.87
AGAP009652	-1.2125	-10.862
AGAP002654	-1.0054	-10.86
AGAP029497	-0.95076	-10.855
AGAP011717	-1.258	-10.846
AGAP003743	-1.0937	-10.838
AGAP005406	-0.72108	-10.826
AGAP028109	-1.0053	-10.823
AGAP003069	-0.83058	-10.797
AGAP002151	-0.74296	-10.767
AGAP002779	-1.1746	-10.757
AGAP003135	-0.80214	-10.755
AGAP003591	-1.1789	-10.753
AGAP009982	-0.87407	-10.753
AGAP005375	-0.9742	-10.733
AGAP000559	-0.91423	-10.72
AGAP002513	-0.81441	-10.707
AGAP005413	-1.0613	-10.692
AGAP005981	-1.0317	-10.679
AGAP029123	-0.90948	-10.676
AGAP009444	-1.093	-10.637
AGAP001564	-0.77941	-10.626
AGAP012994	-0.90163	-10.622
AGAP000531	-0.78793	-10.61
AGAP011966	-1.0468	-10.602
AGAP001685	-0.95222	-10.59
AGAP001760	-0.94735	-10.579
AGAP008897	-1.107	-10.578
AGAP004504	-0.97675	-10.566
AGAP005227	-1.1095	-10.561
AGAP009047	-0.79514	-10.548
AGAP001136	-1.1013	-10.543
AGAP002172	-0.89981	-10.541
AGAP006649	-0.89844	-10.531
AGAP006353	-0.69981	-10.53
AGAP029562	-0.83117	-10.509
AGAP008232	-0.9278	-10.504
AGAP000646	-0.79923	-10.498
AGAP008896	-0.98189	-10.491
AGAP011842	-1.1428	-10.489
AGAP029578	-0.78771	-10.476
AGAP000983	-0.83337	-10.465
AGAP005578	-0.82066	-10.464
AGAP011876	-0.79898	-10.441
AGAP028197	-0.73527	-10.441
AGAP009702	-1.0479	-10.415
AGAP008932	-1.084	-10.402
AGAP009973	-0.99947	-10.398
AGAP029045	-1.1539	-10.394
AGAP004941	-1.0742	-10.385
AGAP003879	-0.89138	-10.375
AGAP001943	-0.71738	-10.358
AGAP010459	-0.89247	-10.353
AGAP010114	-0.88942	-10.352
AGAP008969	-0.80621	-10.325
AGAP001081	-0.94608	-10.313
AGAP010894	-0.83757	-10.301
AGAP013642	-0.77655	-10.3
AGAP009024	-1.0808	-10.298
AGAP002498	-0.83182	-10.297
AGAP003322	-0.91596	-10.293
AGAP005851	-0.87521	-10.282
AGAP011146	-1.0098	-10.266
AGAP003745	-0.94756	-10.258
AGAP009571	-0.77279	-10.235
AGAP000616	-0.89528	-10.232
AGAP004623	-1.0622	-10.212
AGAP029602	-0.883	-10.211
AGAP005906	-0.67694	-10.21
AGAP008147	-0.93005	-10.189
AGAP000759	-0.7375	-10.182
AGAP012313	-0.72604	-10.178
AGAP013287	-0.65188	-10.169
AGAP006046	-1.0843	-10.152
AGAP011323	-0.89609	-10.134
AGAP010156	-0.86425	-10.129
AGAP009141	-0.96138	-10.109
AGAP001519	-0.80164	-10.088
AGAP027998	-0.99738	-10.087
AGAP005316	-0.95969	-10.082
AGAP002260	-0.72969	-10.079
AGAP009824	-0.76038	-10.076
AGAP006809	-0.70797	-10.074
AGAP005419	-0.98944	-10.07
AGAP002713	-0.78768	-10.069
AGAP012124	-0.94373	-10.06
AGAP007605	-0.87521	-10.058
AGAP001276	-0.83884	-10.052
AGAP001454	-0.98549	-10.052
AGAP006990	-0.87167	-10.029
AGAP002705	-0.92246	-10.028
AGAP002742	-0.821	-10.01
AGAP005321	-0.88163	-10.003
AGAP010936	-0.75544	-10.001
AGAP013457	-0.89061	-9.979
AGAP003430	-0.84356	-9.9681
AGAP028148	-0.73024	-9.9441
AGAP028676	-0.94209	-9.9365
AGAP000652	-1.0764	-9.9277
AGAP009182	-0.93585	-9.9227
AGAP004434	-0.81004	-9.9032
AGAP008406	-0.79945	-9.9011
AGAP005764	-0.72113	-9.8667
AGAP008946	-0.71582	-9.8608
AGAP001270	-1.0266	-9.856
AGAP013297	-0.67965	-9.8514
AGAP011580	-1.0201	-9.8506
AGAP011678	-1.0273	-9.8464
AGAP011131	-0.64918	-9.8118
AGAP011675	-0.80129	-9.8038
AGAP028042	-0.83153	-9.7995
AGAP008130	-0.6629	-9.7909
AGAP004055	-0.71881	-9.7811
AGAP008496	-0.86677	-9.7752
AGAP003533	-0.97002	-9.769
AGAP005048	-0.71517	-9.7506
AGAP004057	-1.0465	-9.738
AGAP029591	-0.97173	-9.7367
AGAP003983	-0.78517	-9.733
AGAP007813	-0.67416	-9.7292
AGAP003047	-1.0093	-9.7266
AGAP003823	-1.1083	-9.7198
AGAP028542	-0.72092	-9.7184
AGAP004091	-0.9527	-9.7176
AGAP007640	-1.0387	-9.7157
AGAP012272	-0.97157	-9.6972
AGAP010715	-0.96148	-9.6803
AGAP003633	-1.0419	-9.6781
AGAP003616	-0.94407	-9.6735
AGAP003769	-0.98077	-9.6585
AGAP002588	-0.77098	-9.6585
AGAP002265	-0.74218	-9.6552
AGAP011147	-0.9052	-9.6479
AGAP011292	-0.82347	-9.6324
AGAP001879	-1.0302	-9.6289
AGAP000547	-0.695	-9.6278
AGAP007568	-0.72378	-9.6244
AGAP010139	-0.71803	-9.6242
AGAP000770	-0.83659	-9.618
AGAP003851	-1.0145	-9.6122
AGAP006186	-0.7019	-9.6068
AGAP008550	-0.70989	-9.6019
AGAP002214	-0.58251	-9.5974
AGAP001234	-0.97035	-9.5898
AGAP006017	-0.86695	-9.5758
AGAP011170	-0.74486	-9.5648
AGAP008756	-0.83209	-9.5641
AGAP004755	-0.8017	-9.5637
AGAP028230	-0.97533	-9.5344
AGAP001019	-0.74942	-9.5343
AGAP008770	-0.78867	-9.5237
AGAP007617	-0.7923	-9.5217
AGAP007219	-0.90443	-9.5208
AGAP006808	-0.8294	-9.5152
AGAP007966	-0.78299	-9.5025
AGAP011285	-1.0553	-9.4846
AGAP004310	-1.0701	-9.4516
AGAP009486	-0.6216	-9.4497
AGAP000397	-0.78383	-9.4483
AGAP009220	-1.0294	-9.4475
AGAP008314	-0.7974	-9.4462
AGAP011889	-0.91219	-9.4442
AGAP007376	-0.64997	-9.4356
AGAP006270	-0.7054	-9.4277
AGAP001273	-0.6889	-9.4168
AGAP008298	-0.82108	-9.4014
AGAP004586	-0.98617	-9.3961
AGAP027988	-0.803	-9.3841
AGAP008673	-0.9088	-9.3794
AGAP011247	-0.82991	-9.3788
AGAP000540	-0.63217	-9.3709
AGAP008090	-0.81589	-9.3626
AGAP028596	-0.80658	-9.3563
AGAP012229	-0.91761	-9.3352
AGAP005646	-0.73466	-9.2718
AGAP007473	-0.81071	-9.2706
AGAP000669	-0.78008	-9.2466
AGAP010539	-0.88236	-9.2391
AGAP002693	-0.55443	-9.2273
AGAP005228	-0.80576	-9.2231
AGAP007145	-0.75796	-9.22
AGAP001138	-0.79186	-9.2189
AGAP002522	-0.65085	-9.2166
AGAP006936	-0.69176	-9.2148
AGAP008236	-0.75938	-9.2016
AGAP008706	-0.72125	-9.1987
AGAP001878	-0.9709	-9.1958
AGAP008327	-0.696	-9.1885
AGAP001187	-0.6698	-9.1813
AGAP008427	-0.70664	-9.181
AGAP004531	-0.73804	-9.1788
AGAP008086	-0.9142	-9.1773
AGAP003192	-0.89836	-9.1668
AGAP004491	-0.68218	-9.1505
AGAP004430	-0.86155	-9.1493
AGAP003388	-0.62166	-9.1149
AGAP008394	-1.0155	-9.1111
AGAP009310	-0.90332	-9.106
AGAP007740	-0.79957	-9.0846
AGAP007509	-0.95864	-9.0718
AGAP002330	-0.86792	-9.0714
AGAP009234	-0.77124	-9.0582
AGAP010451	-0.9394	-9.0397
AGAP004402	-0.79949	-9.0295
AGAP029379	-0.78604	-9.014
AGAP010216	-0.71002	-9.0124
AGAP000474	-0.68665	-9.0071
AGAP007769	-0.85047	-8.9979
AGAP001414	-0.83224	-8.9791
AGAP008764	-0.87199	-8.9768
AGAP003182	-0.63635	-8.9709
AGAP006872	-0.60474	-8.9602
AGAP003029	-0.60734	-8.9601
AGAP011549	-0.95703	-8.9539
AGAP029139	-0.88923	-8.9535
AGAP009567	-0.60347	-8.9318
AGAP007742	-0.78458	-8.9213
AGAP010686	-0.89469	-8.9111
AGAP028967	-0.93728	-8.9093
AGAP003405	-0.64298	-8.9081
AGAP008194	-0.86755	-8.9002
AGAP001711	-0.70117	-8.8839
AGAP005035	-0.56773	-8.8769
AGAP011383	-0.64771	-8.8716
AGAP007117	-0.65758	-8.8624
AGAP013218	-0.67744	-8.8583
AGAP003509	-0.72239	-8.8572
AGAP006506	-0.89029	-8.8547
AGAP005892	-0.76782	-8.8514
AGAP028026	-0.7486	-8.8432
AGAP003334	-0.75667	-8.842
AGAP006963	-0.74184	-8.8392
AGAP011132	-0.87369	-8.8388
AGAP010956	-0.87975	-8.8289
AGAP002782	-0.77329	-8.8279
AGAP003928	-0.76199	-8.8235
AGAP011457	-0.8597	-8.8233
AGAP006534	-0.65297	-8.8124
AGAP029289	-0.77228	-8.805
AGAP013333	-0.73472	-8.7963
AGAP028087	-0.73175	-8.7919
AGAP006457	-0.89096	-8.785
AGAP005080	-0.69838	-8.7698
AGAP003890	-0.8812	-8.7675
AGAP005812	-0.84169	-8.7519
AGAP011734	-0.71635	-8.7388
AGAP002982	-0.83627	-8.7295
AGAP002645	-0.76004	-8.7223
AGAP003242	-0.92407	-8.7178
AGAP007857	-0.7341	-8.7076
AGAP010477	-0.92786	-8.7069
AGAP002440	-0.83896	-8.7036
AGAP011495	-0.555	-8.7012
AGAP011911	-0.80726	-8.6983
AGAP009179	-0.83398	-8.6827
AGAP003940	-0.70798	-8.6779
AGAP003366	-0.63918	-8.6633
AGAP002320	-0.66162	-8.6595
AGAP010062	-0.87819	-8.6589
AGAP009921	-0.64575	-8.6588
AGAP002736	-0.71801	-8.6533
AGAP012608	-0.61224	-8.6444
AGAP008818	-0.59433	-8.6313
AGAP003858	-0.74886	-8.6123
AGAP009347	-0.84621	-8.6064
AGAP008674	-0.59531	-8.5998
AGAP008914	-0.62184	-8.5975
AGAP010412	-0.8695	-8.5923
AGAP012131	-0.91697	-8.5905
AGAP010572	-0.84931	-8.5846
AGAP005062	-0.86515	-8.5824
AGAP003336	-0.64326	-8.5632
AGAP000884	-0.80689	-8.5579
AGAP004678	-0.90418	-8.5571
AGAP004242	-0.85651	-8.5557
AGAP006363	-0.81781	-8.5537
AGAP006165	-0.71878	-8.5473
AGAP005190	-0.64908	-8.5346
AGAP003525	-0.72387	-8.5142
AGAP011652	-0.75183	-8.5047
AGAP002606	-0.77731	-8.4799
AGAP002954	-0.65237	-8.4699
AGAP007521	-0.58644	-8.46
AGAP003220	-0.64058	-8.4568
AGAP010644	-0.72051	-8.4357
AGAP008664	-0.61511	-8.4301
AGAP000591	-0.62125	-8.4142
AGAP027980	-0.89324	-8.3995
AGAP011185	-0.85548	-8.3825
AGAP012573	-0.54143	-8.3754
AGAP009048	-0.67621	-8.3746
AGAP008798	-0.85855	-8.3664
AGAP011277	-0.75255	-8.3554
AGAP006916	-0.8362	-8.3459
AGAP003737	-0.61132	-8.3441
AGAP010751	-0.72618	-8.3399
AGAP008469	-0.88503	-8.334
AGAP007113	-0.70405	-8.3328
AGAP003315	-0.82199	-8.3322
AGAP002655	-0.70832	-8.3115
AGAP027994	-0.66755	-8.3003
AGAP008153	-0.70157	-8.297
AGAP002396	-0.7748	-8.2774
AGAP006618	-0.71395	-8.2763
AGAP001342	-0.6655	-8.2679
AGAP006650	-0.64305	-8.2659
AGAP003230	-0.61749	-8.264
AGAP006229	-0.66003	-8.2523
AGAP029803	-0.6438	-8.2398
AGAP012077	-0.60224	-8.2356
AGAP005391	-0.8134	-8.2341
AGAP011462	-0.8554	-8.2252
AGAP011635	-0.85899	-8.2226
AGAP005036	-0.7443	-8.2226
AGAP029624	-0.66924	-8.2217
AGAP006029	-0.55313	-8.2215
AGAP013720	-0.87203	-8.2137
AGAP007080	-0.78508	-8.2116
AGAP028210	-0.69109	-8.201
AGAP013587	-0.60497	-8.1995
AGAP007211	-0.72791	-8.1992
AGAP002988	-0.55722	-8.1945
AGAP002851	-0.83344	-8.1931
AGAP007125	-0.64981	-8.1868
AGAP004100	-0.86116	-8.1737
AGAP004803	-0.82993	-8.1687
AGAP001406	-0.79278	-8.166
AGAP003852	-0.76818	-8.1614
AGAP009538	-0.72442	-8.1429
AGAP009288	-0.8348	-8.1371
AGAP004086	-0.69269	-8.1351
AGAP006413	-0.61766	-8.1248
AGAP011790	-0.83116	-8.1197
AGAP005909	-0.61474	-8.1179
AGAP010711	-0.64167	-8.1141
AGAP009366	-0.80198	-8.1136
AGAP011435	-0.74526	-8.1093
AGAP007295	-0.86237	-8.1086
AGAP011393	-0.59156	-8.0978
AGAP005847	-0.73604	-8.0879
AGAP001700	-0.6893	-8.0866
AGAP029315	-0.69996	-8.0862
AGAP029818	-0.65561	-8.0833
AGAP006366	-0.59451	-8.0772
AGAP001729	-0.60584	-8.0499
AGAP006100	-0.76856	-8.0323
AGAP001794	-0.65458	-8.0313
AGAP007976	-0.67813	-8.0306
AGAP002349	-0.78835	-8.0273
AGAP008955	-0.62622	-8.0194
AGAP007741	-0.59477	-7.9921
AGAP013385	-0.86734	-7.9904
AGAP004300	-0.73296	-7.9897
AGAP012908	-0.52949	-7.9882
AGAP008483	-0.66302	-7.9787
AGAP001712	-0.6658	-7.9763
AGAP000232	-0.84628	-7.9623
AGAP004070	-0.66474	-7.9533
AGAP009782	-0.55808	-7.9517
AGAP005114	-0.66657	-7.9498
AGAP002476	-0.65731	-7.9395
AGAP007212	-0.60329	-7.9366
AGAP011314	-0.59152	-7.9362
AGAP011504	-0.52443	-7.9281
AGAP028989	-0.62214	-7.9097
AGAP001267	-0.60693	-7.8952
AGAP008991	-0.60607	-7.8923
AGAP002123	-0.64924	-7.885
AGAP004546	-0.71922	-7.879
AGAP005926	-0.56913	-7.8661
AGAP005599	-0.69254	-7.8545
AGAP002605	-0.65116	-7.8511
AGAP029572	-0.65568	-7.8405
AGAP006601	-0.78306	-7.8351
AGAP004028	-0.62817	-7.8351
AGAP029388	-0.76874	-7.8315
AGAP029501	-0.82944	-7.8312
AGAP011803	-0.68931	-7.8226
AGAP004318	-0.6148	-7.8013
AGAP005193	-0.82263	-7.801
AGAP000958	-0.66545	-7.799
AGAP008859	-0.53545	-7.7976
AGAP005568	-0.75424	-7.7756
AGAP011958	-0.78886	-7.7708
AGAP006269	-0.64279	-7.7697
AGAP028524	-0.66025	-7.7568
AGAP004780	-0.49633	-7.7527
AGAP012398	-0.78112	-7.7477
AGAP006803	-0.64773	-7.7414
AGAP003612	-0.79974	-7.7331
AGAP012047	-0.80079	-7.7282
AGAP028643	-0.58761	-7.7187
AGAP008003	-0.62614	-7.7141
AGAP007258	-0.65969	-7.7027
AGAP011110	-0.57182	-7.691
AGAP005978	-0.7632	-7.6853
AGAP002967	-0.7669	-7.675
AGAP006360	-0.71167	-7.6691
AGAP000085	-0.70715	-7.66
AGAP012369	-0.63313	-7.65
AGAP003294	-0.72588	-7.646
AGAP013226	-0.55053	-7.6386
AGAP011659	-0.69088	-7.635
AGAP012192	-0.56	-7.6159
AGAP003218	-0.62007	-7.5909
AGAP004598	-0.68615	-7.5893
AGAP004909	-0.57811	-7.5872
AGAP007508	-0.80946	-7.5867
AGAP009997	-0.76773	-7.5861
AGAP008417	-0.72373	-7.5708
AGAP006105	-0.78379	-7.5694
AGAP001885	-0.5283	-7.5494
AGAP008269	-0.62705	-7.5457
AGAP010387	-0.73832	-7.5411
AGAP005683	-0.55316	-7.5401
AGAP008160	-0.56424	-7.522
AGAP009724	-0.60772	-7.5187
AGAP010113	-0.52636	-7.5163
AGAP003279	-0.74685	-7.4689
AGAP011162	-0.62025	-7.4623
AGAP029237	-0.62672	-7.4546
AGAP028539	-0.65135	-7.4534
AGAP000147	-0.64339	-7.4487
AGAP004481	-0.76983	-7.4461
AGAP004464	-0.63785	-7.4438
AGAP005624	-0.47087	-7.4377
AGAP001820	-0.59724	-7.4098
AGAP011573	-0.66778	-7.4031
AGAP008042	-0.72153	-7.3996
AGAP004776	-0.60467	-7.3993
AGAP013446	-0.64412	-7.3952
AGAP012004	-0.5384	-7.3736
AGAP008615	-0.62544	-7.3728
AGAP012273	-0.54073	-7.3521
AGAP003023	-0.60176	-7.344
AGAP001939	-0.49466	-7.3401
AGAP013489	-0.63431	-7.3392
AGAP011772	-0.70036	-7.3181
AGAP000985	-0.72444	-7.3174
AGAP008970	-0.74245	-7.2999
AGAP028668	-0.60091	-7.2894
AGAP004188	-0.69685	-7.2855
AGAP004259	-0.61322	-7.2808
AGAP004108	-0.50974	-7.2757
AGAP010180	-0.74126	-7.2712
AGAP005584	-0.58455	-7.2704
AGAP006037	-0.66712	-7.2589
AGAP011016	-0.70393	-7.2473
AGAP003785	-0.70856	-7.2464
AGAP009339	-0.67493	-7.2447
AGAP005017	-0.60546	-7.2136
AGAP008053	-0.5409	-7.2096
AGAP001420	-0.65123	-7.2073
AGAP006737	-0.53126	-7.2062
AGAP001428	-0.52585	-7.2035
AGAP006520	-0.59358	-7.1961
AGAP004555	-0.77199	-7.1961
AGAP011881	-0.60985	-7.1893
AGAP007705	-0.4943	-7.1847
AGAP029220	-0.55218	-7.1821
AGAP008549	-0.47016	-7.1658
AGAP007689	-0.57542	-7.1613
AGAP005540	-0.54978	-7.1494
AGAP013041	-0.58387	-7.1475
AGAP001795	-0.54136	-7.146
AGAP007394	-0.61235	-7.1317
AGAP008045	-0.69061	-7.1298
AGAP012044	-0.62826	-7.1276
AGAP000217	-0.74169	-7.1266
AGAP012129	-0.45717	-7.124
AGAP001792	-0.53001	-7.1213
AGAP013196	-0.62551	-7.1165
AGAP005755	-0.62253	-7.1062
AGAP001865	-0.60319	-7.1061
AGAP010473	-0.55117	-7.1058
AGAP001535	-0.73699	-7.103
AGAP006653	-0.53046	-7.1017
AGAP006678	-0.58774	-7.1001
AGAP002024	-0.70885	-7.0926
AGAP001306	-0.62834	-7.0903
AGAP005960	-0.5954	-7.0875
AGAP010081	-0.54875	-7.0851
AGAP004889	-0.53046	-7.0835
AGAP000908	-0.64288	-7.0807
AGAP007767	-0.63551	-7.0671
AGAP008636	-0.68382	-7.062
AGAP008437	-0.58504	-7.0611
AGAP007575	-0.51753	-7.0605
AGAP004593	-0.72399	-7.0505
AGAP010493	-0.61309	-7.0474
AGAP004905	-0.71657	-7.033
AGAP008835	-0.58242	-7.0251
AGAP002246	-0.58374	-7.0112
AGAP001302	-0.46157	-6.9958
AGAP007871	-0.68445	-6.9957
AGAP007120	-0.48549	-6.9916
AGAP006364	-0.67066	-6.9865
AGAP011792	-0.66126	-6.9828
AGAP010073	-0.52003	-6.9796
AGAP002653	-0.69459	-6.9769
AGAP011534	-0.57021	-6.9685
AGAP003460	-0.56867	-6.9618
AGAP011243	-0.51041	-6.9577
AGAP011961	-0.68332	-6.9551
AGAP005063	-0.69804	-6.949
AGAP000237	-0.69855	-6.9458
AGAP008831	-0.55797	-6.9452

## Sheet: Rep 2-Fitness FDR 0.05 
Gene ID	Cell KO Replicate 2, beta	Cell KO Replicate 2, Z-score
AGAP007406	-2.3091	-14.287
AGAP005630	-1.6314	-13.081
AGAP008381	-1.9309	-12.222
AGAP009271	-1.762	-11.514
AGAP012284	-1.9238	-11.435
AGAP011340	-1.9271	-11.429
AGAP006030	-2.237	-11.376
AGAP003742	-1.9199	-11.236
AGAP000005	-1.8961	-11.164
AGAP012373	-1.7398	-10.929
AGAP006614	-1.7777	-10.813
AGAP005871	-1.4293	-10.793
AGAP011328	-1.4484	-10.749
AGAP002110	-1.4784	-10.739
AGAP005817	-1.9069	-10.648
AGAP008687	-1.4617	-10.581
AGAP009431	-1.2156	-10.534
AGAP006607	-2.036	-10.533
AGAP000529	-1.2831	-10.472
AGAP009031	-1.8997	-10.444
AGAP008234	-1.5009	-10.423
AGAP010693	-1.7529	-10.369
AGAP000391	-1.2485	-10.351
AGAP000339	-1.5389	-10.349
AGAP000651	-1.9381	-10.314
AGAP011458	-2.0803	-10.286
AGAP004233	-1.4124	-10.243
AGAP006818	-1.495	-10.24
AGAP000541	-1.8935	-10.229
AGAP006797	-1.6892	-10.122
AGAP001408	-1.715	-10.091
AGAP008163	-1.7392	-10.081
AGAP009742	-1.9064	-10.049
AGAP000118	-1.7601	-10.04
AGAP008084	-2.7839	-9.9268
AGAP003676	-1.6581	-9.9266
AGAP001701	-1.904	-9.9091
AGAP009694	-1.3934	-9.8888
AGAP002127	-1.9034	-9.8794
AGAP011744	-1.2751	-9.8723
AGAP007546	-1.5851	-9.8719
AGAP000934	-1.2976	-9.8532
AGAP011190	-1.8979	-9.8519
AGAP007244	-1.449	-9.8051
AGAP000507	-1.5319	-9.7911
AGAP007638	-1.0309	-9.7415
AGAP008637	-1.3431	-9.7272
AGAP005410	-1.6897	-9.6727
AGAP002306	-1.3723	-9.672
AGAP006997	-2.1319	-9.6632
AGAP008027	-1.5912	-9.5725
AGAP029323	-1.8187	-9.5643
AGAP011495	-1.0412	-9.5443
AGAP011777	-1.4252	-9.5376
AGAP004953	-1.3977	-9.5066
AGAP010587	-1.4193	-9.5027
AGAP003644	-2.0455	-9.48
AGAP001538	-2.2058	-9.447
AGAP007841	-1.6531	-9.4359
AGAP012335	-2.109	-9.4026
AGAP002754	-1.5469	-9.402
AGAP000997	-1.4673	-9.3974
AGAP012096	-1.4276	-9.3949
AGAP008912	-1.3876	-9.3784
AGAP000991	-1.7508	-9.3648
AGAP005021	-1.6102	-9.3261
AGAP011997	-1.3066	-9.3132
AGAP011166	-2.1901	-9.3088
AGAP011085	-1.6609	-9.2978
AGAP009338	-1.7364	-9.2916
AGAP008550	-1.9756	-9.2857
AGAP001565	-1.3438	-9.2854
AGAP010592	-2.3392	-9.2329
AGAP001903	-1.3245	-9.2175
AGAP000617	-2.0965	-9.2039
AGAP011886	-1.5978	-9.1944
AGAP006624	-1.2735	-9.1561
AGAP011706	-1.6291	-9.0906
AGAP005422	-1.3874	-9.0843
AGAP012122	-1.6011	-9.0747
AGAP009321	-1.1385	-9.0673
AGAP000771	-1.9005	-9.0652
AGAP001976	-2.3008	-9.0645
AGAP003663	-1.3479	-9.0488
AGAP010257	-1.8863	-9.0425
AGAP002395	-1.6224	-9.0421
AGAP002816	-1.8752	-9.0245
AGAP003548	-1.2418	-8.9636
AGAP000952	-1.4473	-8.946
AGAP003415	-1.5703	-8.9333
AGAP006365	-1.4002	-8.9254
AGAP002735	-1.8996	-8.9184
AGAP009209	-1.5044	-8.9109
AGAP001488	-1.2979	-8.908
AGAP002129	-1.7543	-8.8898
AGAP003648	-1.6456	-8.8866
AGAP008576	-1.6104	-8.8822
AGAP004614	-2.6732	-8.8677
AGAP003524	-1.7378	-8.8494
AGAP011251	-1.4843	-8.8128
AGAP000012	-2.2424	-8.8087
AGAP008498	-1.8288	-8.7936
AGAP003301	-1.2342	-8.7929
AGAP011336	-1.1907	-8.7901
AGAP007242	-1.7787	-8.7765
AGAP001761	-1.8629	-8.767
AGAP006996	-1.7285	-8.762
AGAP010253	-1.6718	-8.7509
AGAP010039	-1.2951	-8.7361
AGAP012183	-1.3231	-8.723
AGAP001713	-1.821	-8.7161
AGAP010698	-1.2249	-8.7012
AGAP004610	-1.9944	-8.6972
AGAP008910	-1.3876	-8.6872
AGAP000591	-1.3012	-8.6697
AGAP008929	-1.3636	-8.6596
AGAP009504	-1.9986	-8.6588
AGAP011314	-1.8021	-8.6527
AGAP007637	-1.1919	-8.6443
AGAP008049	-1.2204	-8.6384
AGAP028628	-2.2763	-8.6362
AGAP001737	-1.791	-8.6334
AGAP006799	-1.6555	-8.6327
AGAP002221	-1.3921	-8.6044
AGAP006817	-1.2194	-8.6042
AGAP002808	-1.2591	-8.6031
AGAP009650	-1.1701	-8.5849
AGAP011802	-1.5833	-8.5781
AGAP009176	-2.1726	-8.5682
AGAP008159	-2.2835	-8.5372
AGAP028004	-1.3484	-8.5362
AGAP002263	-1.3259	-8.5347
AGAP011358	-1.5797	-8.5325
AGAP002472	-2.2756	-8.5229
AGAP002076	-1.3787	-8.522
AGAP007701	-2.0269	-8.518
AGAP001306	-1.3961	-8.5178
AGAP005160	-1.3473	-8.4955
AGAP002654	-1.6087	-8.4939
AGAP010498	-1.2987	-8.4916
AGAP009323	-1.9549	-8.4845
AGAP008160	-1.944	-8.4811
AGAP002346	-1.3629	-8.4738
AGAP002956	-1.6397	-8.4734
AGAP006358	-2.2714	-8.4693
AGAP003705	-1.6859	-8.4405
AGAP002337	-1.1486	-8.4109
AGAP007050	-1.1276	-8.4023
AGAP011857	-1.7153	-8.3722
AGAP002481	-1.5676	-8.3433
AGAP028723	-1.9716	-8.3413
AGAP002171	-1.035	-8.3393
AGAP003981	-1.701	-8.3318
AGAP011766	-1.0039	-8.3201
AGAP004056	-1.2337	-8.3131
AGAP009644	-2.611	-8.3127
AGAP007544	-1.2814	-8.3114
AGAP006470	-2.8234	-8.3023
AGAP029511	-1.3559	-8.2894
AGAP008131	-1.4926	-8.2628
AGAP001720	-1.0177	-8.2512
AGAP000120	-1.1467	-8.2455
AGAP011413	-1.0002	-8.2415
AGAP004798	-2.4416	-8.2286
AGAP001527	-1.2357	-8.2283
AGAP005014	-1.5031	-8.2216
AGAP005131	-1.3239	-8.2177
AGAP011814	-1.149	-8.184
AGAP003914	-1.2661	-8.1616
AGAP009724	-1.5135	-8.1567
AGAP003414	-1.7253	-8.1471
AGAP002214	-0.86459	-8.1462
AGAP010933	-1.8509	-8.1397
AGAP007617	-1.7126	-8.1324
AGAP006387	-1.5751	-8.1291
AGAP005406	-0.95226	-8.1163
AGAP011076	-1.8229	-8.1139
AGAP008884	-1.71	-8.0708
AGAP002122	-1.2432	-8.0649
AGAP000856	-0.91227	-8.0645
AGAP010249	-1.2937	-8.0553
AGAP009441	-1.4776	-8.0496
AGAP012138	-1.2953	-8.0465
AGAP013102	-1.7424	-8.0463
AGAP009737	-0.92257	-8.0439
AGAP006918	-1.0571	-8.0397
AGAP010656	-1.6514	-8.0362
AGAP010873	-1.0422	-8.0332
AGAP011716	-1.7833	-8.0183
AGAP006459	-2.4154	-8.0003
AGAP001545	-1.251	-7.9953
AGAP029650	-1.8916	-7.9911
AGAP012177	-1.4833	-7.9908
AGAP008869	-1.0694	-7.9725
AGAP008002	-1.8446	-7.9689
AGAP011713	-0.9355	-7.9601
AGAP011756	-1.3577	-7.9391
AGAP000935	-1.9017	-7.9358
AGAP002473	-1.3013	-7.93
AGAP010173	-1.2798	-7.9116
AGAP001453	-1.2985	-7.8983
AGAP003089	-0.99676	-7.8904
AGAP009923	-1.6641	-7.8827
AGAP007157	-1.6667	-7.8493
AGAP010188	-2.1018	-7.8472
AGAP002210	-1.1321	-7.8382
AGAP002705	-1.2958	-7.8327
AGAP007894	-1.6635	-7.8319
AGAP007580	-1.1053	-7.829
AGAP029481	-1.3091	-7.8274
AGAP008719	-1.1208	-7.8084
AGAP029379	-1.02	-7.8082
AGAP009643	-1.4084	-7.8065
AGAP007698	-1.0497	-7.7848
AGAP000306	-1.5727	-7.777
AGAP004070	-1.3573	-7.7645
AGAP002547	-2.0324	-7.7574
AGAP001792	-1.4904	-7.7567
AGAP006949	-1.7857	-7.7477
AGAP009701	-1.1139	-7.743
AGAP005190	-0.86373	-7.7302
AGAP002063	-1.6848	-7.7216
AGAP003278	-1.8463	-7.7173
AGAP010800	-0.84723	-7.7134
AGAP003779	-1.3442	-7.6928
AGAP009861	-1.0557	-7.6915
AGAP028045	-1.6341	-7.6775
AGAP007246	-1.552	-7.6693
AGAP003592	-1.1065	-7.6519
AGAP012203	-1.6311	-7.6458
AGAP004909	-1.6517	-7.6428
AGAP005535	-1.8682	-7.6389
AGAP002656	-1.7558	-7.6325
AGAP001595	-1.2683	-7.6207
AGAP007002	-1.1127	-7.6202
AGAP000627	-1.2063	-7.6179
AGAP008814	-0.8835	-7.6146
AGAP000242	-2.2371	-7.6126
AGAP009135	-1.2608	-7.611
AGAP009746	-1.6006	-7.5931
AGAP005201	-1.3323	-7.5677
AGAP012077	-1.0748	-7.5416
AGAP010871	-1.7935	-7.5409
AGAP005494	-1.1652	-7.5383
AGAP001460	-1.1567	-7.5291
AGAP002437	-1.3149	-7.5285
AGAP004510	-1.4721	-7.5257
AGAP004523	-1.9264	-7.523
AGAP001149	-1.8259	-7.5223
AGAP005647	-1.4588	-7.5179
AGAP008874	-1.2521	-7.5149
AGAP001805	-1.9566	-7.5144
AGAP009537	-1.3919	-7.5099
AGAP000139	-1.6396	-7.5071
AGAP006138	-1.1536	-7.5036
AGAP006965	-1.5799	-7.5016
AGAP002470	-0.99456	-7.4858
AGAP001914	-1.8047	-7.4757
AGAP000646	-1.8834	-7.4754
AGAP009558	-1.8988	-7.4724
AGAP006511	-1.2043	-7.4616
AGAP012121	-1.4182	-7.459
AGAP011731	-0.99602	-7.4513
AGAP000781	-1.2777	-7.439
AGAP013257	-1.948	-7.4381
AGAP008105	-1.8536	-7.4369
AGAP011775	-0.91872	-7.4219
AGAP010034	-1.0297	-7.4164
AGAP011546	-1.1915	-7.4155
AGAP011508	-1.0969	-7.4133
AGAP001133	-1.3143	-7.3833
AGAP011849	-1.5458	-7.3833
AGAP011505	-1.3869	-7.3809
AGAP002474	-1.1078	-7.3778
AGAP002969	-1.062	-7.3767
AGAP001399	-1.6438	-7.3754
AGAP005771	-1.1666	-7.3746
AGAP006445	-1.2416	-7.3658
AGAP006575	-1.3525	-7.3648
AGAP008427	-1.4344	-7.3636
AGAP001670	-0.91958	-7.3598
AGAP010491	-1.6907	-7.3596
AGAP009234	-1.8635	-7.3486
AGAP002140	-1.4606	-7.3469
AGAP011896	-1.7412	-7.3423
AGAP029675	-1.0367	-7.3349
AGAP002182	-1.0915	-7.3215
AGAP003519	-1.7529	-7.3148
AGAP010380	-1.2617	-7.3105
AGAP011298	-1.6913	-7.3094
AGAP007018	-0.65498	-7.2987
AGAP004521	-1.3131	-7.2945
AGAP007855	-1.573	-7.292
AGAP004294	-1.6996	-7.2878
AGAP011252	-2.0362	-7.2774
AGAP002776	-1.7199	-7.2747
AGAP011761	-1.4777	-7.2691
AGAP007768	-1.134	-7.2679
AGAP003029	-0.9394	-7.2608
AGAP012087	-0.9294	-7.2532
AGAP011837	-1.914	-7.2483
AGAP009334	-1.0942	-7.2331
AGAP001135	-1.1666	-7.2295
AGAP000106	-0.88587	-7.2261
AGAP001141	-1.8384	-7.226
AGAP010703	-1.1978	-7.1968
AGAP012249	-0.98961	-7.195
AGAP013093	-0.86278	-7.1851
AGAP010679	-1.4045	-7.1786
AGAP005569	-1.4025	-7.1727
AGAP010575	-0.84535	-7.1708
AGAP004559	-2.0692	-7.1649
AGAP007172	-2.0891	-7.158
AGAP001793	-0.88935	-7.1556
AGAP005560	-1.4295	-7.1535
AGAP002568	-1.2515	-7.1532
AGAP000794	-0.95187	-7.1528
AGAP009910	-1.1664	-7.1511
AGAP007741	-1.1364	-7.1489
AGAP003796	-1.6129	-7.1479
AGAP002919	-1.2832	-7.1453
AGAP001179	-1.2054	-7.1396
AGAP006096	-1.2092	-7.13
AGAP007623	-0.8896	-7.124
AGAP000082	-1.8229	-7.1233
AGAP001910	-1.1335	-7.117
AGAP000110	-0.96258	-7.1131
AGAP010493	-2.1297	-7.1079
AGAP008150	-0.94482	-7.1055
AGAP010573	-1.6032	-7.1054
AGAP005460	-1.0788	-7.1002
AGAP009929	-1.2877	-7.0742
AGAP007999	-0.92673	-7.0662
AGAP009324	-1.2162	-7.0633
AGAP008885	-1.1537	-7.0614
AGAP008859	-0.91572	-7.048
AGAP009921	-1.0829	-7.0469
AGAP002468	-1.5533	-7.0406
AGAP009886	-1.4821	-7.0401
AGAP011323	-1.7511	-7.0376
AGAP010065	-2.1031	-7.036
AGAP029034	-0.84057	-7.0358
AGAP008837	-2.0388	-7.0355
AGAP010718	-2.9289	-7.0327
AGAP012283	-1.1275	-7.0285
AGAP004755	-1.0739	-7.0197
AGAP001274	-1.2457	-7.0164
AGAP009740	-1.1756	-7.0126
AGAP006804	-1.0458	-7.0035
AGAP003737	-0.97053	-6.9767
AGAP009023	-2.1872	-6.9661
AGAP001103	-1.6003	-6.9627
AGAP028154	-2.2873	-6.9581
AGAP008035	-1.0179	-6.9553
AGAP008816	-1.1904	-6.9544
AGAP006989	-0.96029	-6.9499
AGAP006402	-2.5379	-6.944
AGAP009094	-1.7622	-6.9358
AGAP005555	-0.9989	-6.917
AGAP009509	-1.9475	-6.9138
AGAP028477	-1.6716	-6.9133
AGAP011132	-1.719	-6.9062
AGAP001726	-1.8087	-6.9049
AGAP012398	-1.9843	-6.9042
AGAP004957	-0.9376	-6.9037
AGAP008601	-1.0243	-6.8935
AGAP006952	-1.5336	-6.8898
AGAP000849	-1.4113	-6.8813
AGAP011161	-1.2274	-6.8764
AGAP012056	-1.8216	-6.8652
AGAP003968	-1.6727	-6.8612
AGAP003228	-0.95568	-6.8603
AGAP005640	-0.78759	-6.8543
AGAP007912	-1.3963	-6.8525
AGAP003768	-2.3469	-6.8508
AGAP007502	-2.2471	-6.8431
AGAP004254	-0.82704	-6.8295
AGAP009880	-0.9201	-6.8189
AGAP013291	-1.7314	-6.8185
AGAP012475	-0.62172	-6.7936
AGAP002678	-1.3555	-6.784
AGAP009458	-1.1508	-6.7735
AGAP010483	-1.9784	-6.7512
AGAP006428	-1.142	-6.744
AGAP000978	-1.7386	-6.7425
AGAP004488	-0.91408	-6.7376
AGAP002606	-1.0328	-6.7371
AGAP010332	-1.4008	-6.7345
AGAP029628	-1.5124	-6.7296
AGAP006205	-2.5996	-6.7201
AGAP002902	-0.81977	-6.708
AGAP005438	-1.1184	-6.7061
AGAP001320	-1.0429	-6.7059
AGAP001447	-1.7324	-6.6928
AGAP002073	-1.3545	-6.6876
AGAP005365	-2.1737	-6.6869
AGAP009800	-1.0798	-6.6823
AGAP001380	-1.4573	-6.6785
AGAP000454	-0.82726	-6.6719
AGAP002758	-1.6744	-6.6663
AGAP002762	-1.6371	-6.6607
AGAP006372	-1.338	-6.6602
AGAP001700	-1.4243	-6.6501
AGAP009486	-0.76767	-6.6488
AGAP010450	-2.0927	-6.6444
AGAP010419	-2.1915	-6.6418
AGAP007635	-0.73531	-6.6212
AGAP000883	-1.0076	-6.6194
AGAP010891	-1.1889	-6.6168
AGAP009163	-1.5943	-6.6157
AGAP007182	-1.0209	-6.6152
AGAP013252	-1.7542	-6.6065
AGAP006494	-1.1723	-6.6064
AGAP013130	-1.2766	-6.5953
AGAP002177	-1.4352	-6.588
AGAP003687	-0.83281	-6.5852
AGAP002731	-1.4727	-6.5787
AGAP009808	-2.1578	-6.5667
AGAP011192	-1.6173	-6.5662
AGAP006568	-1.5098	-6.5531
AGAP002265	-1.0376	-6.5503
AGAP027998	-2.7225	-6.5462
AGAP002278	-0.88491	-6.5427
AGAP002889	-0.98675	-6.5422
AGAP007145	-1.0428	-6.5405
AGAP008796	-0.9234	-6.5384
AGAP028519	-1.1505	-6.5365
AGAP011425	-1.3831	-6.5309
AGAP010770	-1.1297	-6.5274
AGAP001407	-1.3242	-6.5262
AGAP005814	-1.2965	-6.5211
AGAP005046	-1.4278	-6.5197
AGAP010064	-1.1568	-6.5197
AGAP000479	-0.84793	-6.5185
AGAP007722	-2.1385	-6.515
AGAP001902	-2.3796	-6.5146
AGAP008297	-1.3329	-6.5122
AGAP010025	-1.1745	-6.509
AGAP010544	-1.3032	-6.5058
AGAP005748	-0.65161	-6.5036
AGAP001459	-1.0871	-6.4909
AGAP008908	-0.6213	-6.4885
AGAP011084	-1.3193	-6.4878
AGAP028592	-1.2353	-6.4851
AGAP005852	-1.0965	-6.4849
AGAP001911	-1.3907	-6.4828
AGAP011875	-1.144	-6.4814
AGAP006924	-0.748	-6.4806
AGAP002896	-2.3613	-6.4722
AGAP008706	-1.1567	-6.472

## Sheet: Rep 2-Fitness FDR 0.1
Gene ID	Cell KO Replicate 2, beta	Cell KO Replicate 2, Z-score
AGAP007406	-2.3091	-14.287
AGAP005630	-1.6314	-13.081
AGAP008381	-1.9309	-12.222
AGAP009271	-1.762	-11.514
AGAP012284	-1.9238	-11.435
AGAP011340	-1.9271	-11.429
AGAP006030	-2.237	-11.376
AGAP003742	-1.9199	-11.236
AGAP000005	-1.8961	-11.164
AGAP012373	-1.7398	-10.929
AGAP006614	-1.7777	-10.813
AGAP005871	-1.4293	-10.793
AGAP011328	-1.4484	-10.749
AGAP002110	-1.4784	-10.739
AGAP005817	-1.9069	-10.648
AGAP008687	-1.4617	-10.581
AGAP009431	-1.2156	-10.534
AGAP006607	-2.036	-10.533
AGAP000529	-1.2831	-10.472
AGAP009031	-1.8997	-10.444
AGAP008234	-1.5009	-10.423
AGAP010693	-1.7529	-10.369
AGAP000391	-1.2485	-10.351
AGAP000339	-1.5389	-10.349
AGAP000651	-1.9381	-10.314
AGAP011458	-2.0803	-10.286
AGAP004233	-1.4124	-10.243
AGAP006818	-1.495	-10.24
AGAP000541	-1.8935	-10.229
AGAP006797	-1.6892	-10.122
AGAP001408	-1.715	-10.091
AGAP008163	-1.7392	-10.081
AGAP009742	-1.9064	-10.049
AGAP000118	-1.7601	-10.04
AGAP008084	-2.7839	-9.9268
AGAP003676	-1.6581	-9.9266
AGAP001701	-1.904	-9.9091
AGAP009694	-1.3934	-9.8888
AGAP002127	-1.9034	-9.8794
AGAP011744	-1.2751	-9.8723
AGAP007546	-1.5851	-9.8719
AGAP000934	-1.2976	-9.8532
AGAP011190	-1.8979	-9.8519
AGAP007244	-1.449	-9.8051
AGAP000507	-1.5319	-9.7911
AGAP007638	-1.0309	-9.7415
AGAP008637	-1.3431	-9.7272
AGAP005410	-1.6897	-9.6727
AGAP002306	-1.3723	-9.672
AGAP006997	-2.1319	-9.6632
AGAP008027	-1.5912	-9.5725
AGAP029323	-1.8187	-9.5643
AGAP011495	-1.0412	-9.5443
AGAP011777	-1.4252	-9.5376
AGAP004953	-1.3977	-9.5066
AGAP010587	-1.4193	-9.5027
AGAP003644	-2.0455	-9.48
AGAP001538	-2.2058	-9.447
AGAP007841	-1.6531	-9.4359
AGAP012335	-2.109	-9.4026
AGAP002754	-1.5469	-9.402
AGAP000997	-1.4673	-9.3974
AGAP012096	-1.4276	-9.3949
AGAP008912	-1.3876	-9.3784
AGAP000991	-1.7508	-9.3648
AGAP005021	-1.6102	-9.3261
AGAP011997	-1.3066	-9.3132
AGAP011166	-2.1901	-9.3088
AGAP011085	-1.6609	-9.2978
AGAP009338	-1.7364	-9.2916
AGAP008550	-1.9756	-9.2857
AGAP001565	-1.3438	-9.2854
AGAP010592	-2.3392	-9.2329
AGAP001903	-1.3245	-9.2175
AGAP000617	-2.0965	-9.2039
AGAP011886	-1.5978	-9.1944
AGAP006624	-1.2735	-9.1561
AGAP011706	-1.6291	-9.0906
AGAP005422	-1.3874	-9.0843
AGAP012122	-1.6011	-9.0747
AGAP009321	-1.1385	-9.0673
AGAP000771	-1.9005	-9.0652
AGAP001976	-2.3008	-9.0645
AGAP003663	-1.3479	-9.0488
AGAP010257	-1.8863	-9.0425
AGAP002395	-1.6224	-9.0421
AGAP002816	-1.8752	-9.0245
AGAP003548	-1.2418	-8.9636
AGAP000952	-1.4473	-8.946
AGAP003415	-1.5703	-8.9333
AGAP006365	-1.4002	-8.9254
AGAP002735	-1.8996	-8.9184
AGAP009209	-1.5044	-8.9109
AGAP001488	-1.2979	-8.908
AGAP002129	-1.7543	-8.8898
AGAP003648	-1.6456	-8.8866
AGAP008576	-1.6104	-8.8822
AGAP004614	-2.6732	-8.8677
AGAP003524	-1.7378	-8.8494
AGAP011251	-1.4843	-8.8128
AGAP000012	-2.2424	-8.8087
AGAP008498	-1.8288	-8.7936
AGAP003301	-1.2342	-8.7929
AGAP011336	-1.1907	-8.7901
AGAP007242	-1.7787	-8.7765
AGAP001761	-1.8629	-8.767
AGAP006996	-1.7285	-8.762
AGAP010253	-1.6718	-8.7509
AGAP010039	-1.2951	-8.7361
AGAP012183	-1.3231	-8.723
AGAP001713	-1.821	-8.7161
AGAP010698	-1.2249	-8.7012
AGAP004610	-1.9944	-8.6972
AGAP008910	-1.3876	-8.6872
AGAP000591	-1.3012	-8.6697
AGAP008929	-1.3636	-8.6596
AGAP009504	-1.9986	-8.6588
AGAP011314	-1.8021	-8.6527
AGAP007637	-1.1919	-8.6443
AGAP008049	-1.2204	-8.6384
AGAP028628	-2.2763	-8.6362
AGAP001737	-1.791	-8.6334
AGAP006799	-1.6555	-8.6327
AGAP002221	-1.3921	-8.6044
AGAP006817	-1.2194	-8.6042
AGAP002808	-1.2591	-8.6031
AGAP009650	-1.1701	-8.5849
AGAP011802	-1.5833	-8.5781
AGAP009176	-2.1726	-8.5682
AGAP008159	-2.2835	-8.5372
AGAP028004	-1.3484	-8.5362
AGAP002263	-1.3259	-8.5347
AGAP011358	-1.5797	-8.5325
AGAP002472	-2.2756	-8.5229
AGAP002076	-1.3787	-8.522
AGAP007701	-2.0269	-8.518
AGAP001306	-1.3961	-8.5178
AGAP005160	-1.3473	-8.4955
AGAP002654	-1.6087	-8.4939
AGAP010498	-1.2987	-8.4916
AGAP009323	-1.9549	-8.4845
AGAP008160	-1.944	-8.4811
AGAP002346	-1.3629	-8.4738
AGAP002956	-1.6397	-8.4734
AGAP006358	-2.2714	-8.4693
AGAP003705	-1.6859	-8.4405
AGAP002337	-1.1486	-8.4109
AGAP007050	-1.1276	-8.4023
AGAP011857	-1.7153	-8.3722
AGAP002481	-1.5676	-8.3433
AGAP028723	-1.9716	-8.3413
AGAP002171	-1.035	-8.3393
AGAP003981	-1.701	-8.3318
AGAP011766	-1.0039	-8.3201
AGAP004056	-1.2337	-8.3131
AGAP009644	-2.611	-8.3127
AGAP007544	-1.2814	-8.3114
AGAP006470	-2.8234	-8.3023
AGAP029511	-1.3559	-8.2894
AGAP008131	-1.4926	-8.2628
AGAP001720	-1.0177	-8.2512
AGAP000120	-1.1467	-8.2455
AGAP011413	-1.0002	-8.2415
AGAP004798	-2.4416	-8.2286
AGAP001527	-1.2357	-8.2283
AGAP005014	-1.5031	-8.2216
AGAP005131	-1.3239	-8.2177
AGAP011814	-1.149	-8.184
AGAP003914	-1.2661	-8.1616
AGAP009724	-1.5135	-8.1567
AGAP003414	-1.7253	-8.1471
AGAP002214	-0.86459	-8.1462
AGAP010933	-1.8509	-8.1397
AGAP007617	-1.7126	-8.1324
AGAP006387	-1.5751	-8.1291
AGAP005406	-0.95226	-8.1163
AGAP011076	-1.8229	-8.1139
AGAP008884	-1.71	-8.0708
AGAP002122	-1.2432	-8.0649
AGAP000856	-0.91227	-8.0645
AGAP010249	-1.2937	-8.0553
AGAP009441	-1.4776	-8.0496
AGAP012138	-1.2953	-8.0465
AGAP013102	-1.7424	-8.0463
AGAP009737	-0.92257	-8.0439
AGAP006918	-1.0571	-8.0397
AGAP010656	-1.6514	-8.0362
AGAP010873	-1.0422	-8.0332
AGAP011716	-1.7833	-8.0183
AGAP006459	-2.4154	-8.0003
AGAP001545	-1.251	-7.9953
AGAP029650	-1.8916	-7.9911
AGAP012177	-1.4833	-7.9908
AGAP008869	-1.0694	-7.9725
AGAP008002	-1.8446	-7.9689
AGAP011713	-0.9355	-7.9601
AGAP011756	-1.3577	-7.9391
AGAP000935	-1.9017	-7.9358
AGAP002473	-1.3013	-7.93
AGAP010173	-1.2798	-7.9116
AGAP001453	-1.2985	-7.8983
AGAP003089	-0.99676	-7.8904
AGAP009923	-1.6641	-7.8827
AGAP007157	-1.6667	-7.8493
AGAP010188	-2.1018	-7.8472
AGAP002210	-1.1321	-7.8382
AGAP002705	-1.2958	-7.8327
AGAP007894	-1.6635	-7.8319
AGAP007580	-1.1053	-7.829
AGAP029481	-1.3091	-7.8274
AGAP008719	-1.1208	-7.8084
AGAP029379	-1.02	-7.8082
AGAP009643	-1.4084	-7.8065
AGAP007698	-1.0497	-7.7848
AGAP000306	-1.5727	-7.777
AGAP004070	-1.3573	-7.7645
AGAP002547	-2.0324	-7.7574
AGAP001792	-1.4904	-7.7567
AGAP006949	-1.7857	-7.7477
AGAP009701	-1.1139	-7.743
AGAP005190	-0.86373	-7.7302
AGAP002063	-1.6848	-7.7216
AGAP003278	-1.8463	-7.7173
AGAP010800	-0.84723	-7.7134
AGAP003779	-1.3442	-7.6928
AGAP009861	-1.0557	-7.6915
AGAP028045	-1.6341	-7.6775
AGAP007246	-1.552	-7.6693
AGAP003592	-1.1065	-7.6519
AGAP012203	-1.6311	-7.6458
AGAP004909	-1.6517	-7.6428
AGAP005535	-1.8682	-7.6389
AGAP002656	-1.7558	-7.6325
AGAP001595	-1.2683	-7.6207
AGAP007002	-1.1127	-7.6202
AGAP000627	-1.2063	-7.6179
AGAP008814	-0.8835	-7.6146
AGAP000242	-2.2371	-7.6126
AGAP009135	-1.2608	-7.611
AGAP009746	-1.6006	-7.5931
AGAP005201	-1.3323	-7.5677
AGAP012077	-1.0748	-7.5416
AGAP010871	-1.7935	-7.5409
AGAP005494	-1.1652	-7.5383
AGAP001460	-1.1567	-7.5291
AGAP002437	-1.3149	-7.5285
AGAP004510	-1.4721	-7.5257
AGAP004523	-1.9264	-7.523
AGAP001149	-1.8259	-7.5223
AGAP005647	-1.4588	-7.5179
AGAP008874	-1.2521	-7.5149
AGAP001805	-1.9566	-7.5144
AGAP009537	-1.3919	-7.5099
AGAP000139	-1.6396	-7.5071
AGAP006138	-1.1536	-7.5036
AGAP006965	-1.5799	-7.5016
AGAP002470	-0.99456	-7.4858
AGAP001914	-1.8047	-7.4757
AGAP000646	-1.8834	-7.4754
AGAP009558	-1.8988	-7.4724
AGAP006511	-1.2043	-7.4616
AGAP012121	-1.4182	-7.459
AGAP011731	-0.99602	-7.4513
AGAP000781	-1.2777	-7.439
AGAP013257	-1.948	-7.4381
AGAP008105	-1.8536	-7.4369
AGAP011775	-0.91872	-7.4219
AGAP010034	-1.0297	-7.4164
AGAP011546	-1.1915	-7.4155
AGAP011508	-1.0969	-7.4133
AGAP001133	-1.3143	-7.3833
AGAP011849	-1.5458	-7.3833
AGAP011505	-1.3869	-7.3809
AGAP002474	-1.1078	-7.3778
AGAP002969	-1.062	-7.3767
AGAP001399	-1.6438	-7.3754
AGAP005771	-1.1666	-7.3746
AGAP006445	-1.2416	-7.3658
AGAP006575	-1.3525	-7.3648
AGAP008427	-1.4344	-7.3636
AGAP001670	-0.91958	-7.3598
AGAP010491	-1.6907	-7.3596
AGAP009234	-1.8635	-7.3486
AGAP002140	-1.4606	-7.3469
AGAP011896	-1.7412	-7.3423
AGAP029675	-1.0367	-7.3349
AGAP002182	-1.0915	-7.3215
AGAP003519	-1.7529	-7.3148
AGAP010380	-1.2617	-7.3105
AGAP011298	-1.6913	-7.3094
AGAP007018	-0.65498	-7.2987
AGAP004521	-1.3131	-7.2945
AGAP007855	-1.573	-7.292
AGAP004294	-1.6996	-7.2878
AGAP011252	-2.0362	-7.2774
AGAP002776	-1.7199	-7.2747
AGAP011761	-1.4777	-7.2691
AGAP007768	-1.134	-7.2679
AGAP003029	-0.9394	-7.2608
AGAP012087	-0.9294	-7.2532
AGAP011837	-1.914	-7.2483
AGAP009334	-1.0942	-7.2331
AGAP001135	-1.1666	-7.2295
AGAP000106	-0.88587	-7.2261
AGAP001141	-1.8384	-7.226
AGAP010703	-1.1978	-7.1968
AGAP012249	-0.98961	-7.195
AGAP013093	-0.86278	-7.1851
AGAP010679	-1.4045	-7.1786
AGAP005569	-1.4025	-7.1727
AGAP010575	-0.84535	-7.1708
AGAP004559	-2.0692	-7.1649
AGAP007172	-2.0891	-7.158
AGAP001793	-0.88935	-7.1556
AGAP005560	-1.4295	-7.1535
AGAP002568	-1.2515	-7.1532
AGAP000794	-0.95187	-7.1528
AGAP009910	-1.1664	-7.1511
AGAP007741	-1.1364	-7.1489
AGAP003796	-1.6129	-7.1479
AGAP002919	-1.2832	-7.1453
AGAP001179	-1.2054	-7.1396
AGAP006096	-1.2092	-7.13
AGAP007623	-0.8896	-7.124
AGAP000082	-1.8229	-7.1233
AGAP001910	-1.1335	-7.117
AGAP000110	-0.96258	-7.1131
AGAP010493	-2.1297	-7.1079
AGAP008150	-0.94482	-7.1055
AGAP010573	-1.6032	-7.1054
AGAP005460	-1.0788	-7.1002
AGAP009929	-1.2877	-7.0742
AGAP007999	-0.92673	-7.0662
AGAP009324	-1.2162	-7.0633
AGAP008885	-1.1537	-7.0614
AGAP008859	-0.91572	-7.048
AGAP009921	-1.0829	-7.0469
AGAP002468	-1.5533	-7.0406
AGAP009886	-1.4821	-7.0401
AGAP011323	-1.7511	-7.0376
AGAP010065	-2.1031	-7.036
AGAP029034	-0.84057	-7.0358
AGAP008837	-2.0388	-7.0355
AGAP010718	-2.9289	-7.0327
AGAP012283	-1.1275	-7.0285
AGAP004755	-1.0739	-7.0197
AGAP001274	-1.2457	-7.0164
AGAP009740	-1.1756	-7.0126
AGAP006804	-1.0458	-7.0035
AGAP003737	-0.97053	-6.9767
AGAP009023	-2.1872	-6.9661
AGAP001103	-1.6003	-6.9627
AGAP028154	-2.2873	-6.9581
AGAP008035	-1.0179	-6.9553
AGAP008816	-1.1904	-6.9544
AGAP006989	-0.96029	-6.9499
AGAP006402	-2.5379	-6.944
AGAP009094	-1.7622	-6.9358
AGAP005555	-0.9989	-6.917
AGAP009509	-1.9475	-6.9138
AGAP028477	-1.6716	-6.9133
AGAP011132	-1.719	-6.9062
AGAP001726	-1.8087	-6.9049
AGAP012398	-1.9843	-6.9042
AGAP004957	-0.9376	-6.9037
AGAP008601	-1.0243	-6.8935
AGAP006952	-1.5336	-6.8898
AGAP000849	-1.4113	-6.8813
AGAP011161	-1.2274	-6.8764
AGAP012056	-1.8216	-6.8652
AGAP003968	-1.6727	-6.8612
AGAP003228	-0.95568	-6.8603
AGAP005640	-0.78759	-6.8543
AGAP007912	-1.3963	-6.8525
AGAP003768	-2.3469	-6.8508
AGAP007502	-2.2471	-6.8431
AGAP004254	-0.82704	-6.8295
AGAP009880	-0.9201	-6.8189
AGAP013291	-1.7314	-6.8185
AGAP012475	-0.62172	-6.7936
AGAP002678	-1.3555	-6.784
AGAP009458	-1.1508	-6.7735
AGAP010483	-1.9784	-6.7512
AGAP006428	-1.142	-6.744
AGAP000978	-1.7386	-6.7425
AGAP004488	-0.91408	-6.7376
AGAP002606	-1.0328	-6.7371
AGAP010332	-1.4008	-6.7345
AGAP029628	-1.5124	-6.7296
AGAP006205	-2.5996	-6.7201
AGAP002902	-0.81977	-6.708
AGAP005438	-1.1184	-6.7061
AGAP001320	-1.0429	-6.7059
AGAP001447	-1.7324	-6.6928
AGAP002073	-1.3545	-6.6876
AGAP005365	-2.1737	-6.6869
AGAP009800	-1.0798	-6.6823
AGAP001380	-1.4573	-6.6785
AGAP000454	-0.82726	-6.6719
AGAP002758	-1.6744	-6.6663
AGAP002762	-1.6371	-6.6607
AGAP006372	-1.338	-6.6602
AGAP001700	-1.4243	-6.6501
AGAP009486	-0.76767	-6.6488
AGAP010450	-2.0927	-6.6444
AGAP010419	-2.1915	-6.6418
AGAP007635	-0.73531	-6.6212
AGAP000883	-1.0076	-6.6194
AGAP010891	-1.1889	-6.6168
AGAP009163	-1.5943	-6.6157
AGAP007182	-1.0209	-6.6152
AGAP013252	-1.7542	-6.6065
AGAP006494	-1.1723	-6.6064
AGAP013130	-1.2766	-6.5953
AGAP002177	-1.4352	-6.588
AGAP003687	-0.83281	-6.5852
AGAP002731	-1.4727	-6.5787
AGAP009808	-2.1578	-6.5667
AGAP011192	-1.6173	-6.5662
AGAP006568	-1.5098	-6.5531
AGAP002265	-1.0376	-6.5503
AGAP027998	-2.7225	-6.5462
AGAP002278	-0.88491	-6.5427
AGAP002889	-0.98675	-6.5422
AGAP007145	-1.0428	-6.5405
AGAP008796	-0.9234	-6.5384
AGAP028519	-1.1505	-6.5365
AGAP011425	-1.3831	-6.5309
AGAP010770	-1.1297	-6.5274
AGAP001407	-1.3242	-6.5262
AGAP005814	-1.2965	-6.5211
AGAP005046	-1.4278	-6.5197
AGAP010064	-1.1568	-6.5197
AGAP000479	-0.84793	-6.5185
AGAP007722	-2.1385	-6.515
AGAP001902	-2.3796	-6.5146
AGAP008297	-1.3329	-6.5122
AGAP010025	-1.1745	-6.509
AGAP010544	-1.3032	-6.5058
AGAP005748	-0.65161	-6.5036
AGAP001459	-1.0871	-6.4909
AGAP008908	-0.6213	-6.4885
AGAP011084	-1.3193	-6.4878
AGAP028592	-1.2353	-6.4851
AGAP005852	-1.0965	-6.4849
AGAP001911	-1.3907	-6.4828
AGAP011875	-1.144	-6.4814
AGAP006924	-0.748	-6.4806
AGAP002896	-2.3613	-6.4722
AGAP008706	-1.1567	-6.472
AGAP000862	-0.73367	-6.4619
AGAP009216	-1.2682	-6.4352
AGAP006808	-1.2785	-6.4253
AGAP011284	-0.69081	-6.4252
AGAP001157	-1.3316	-6.4171
AGAP003893	-0.95506	-6.4168
AGAP004710	-1.3317	-6.4094
AGAP007138	-0.68318	-6.4081
AGAP007844	-2.0996	-6.4064
AGAP013209	-1.4389	-6.3985
AGAP013457	-1.4817	-6.396
AGAP009613	-1.3299	-6.3915
AGAP008635	-0.84266	-6.3902
AGAP008972	-0.90149	-6.3806
AGAP013347	-0.92335	-6.3801
AGAP008673	-1.2788	-6.373
AGAP009165	-1.0312	-6.3724
AGAP007208	-0.69467	-6.367
AGAP006469	-0.95187	-6.3669
AGAP010956	-1.2814	-6.3642
AGAP002935	-0.63345	-6.3551
AGAP003891	-1.5991	-6.3492
AGAP010420	-0.98725	-6.3435
AGAP009204	-1.2902	-6.3273
AGAP008180	-1.0212	-6.3243
AGAP005064	-1.2397	-6.3237
AGAP010182	-0.92676	-6.3194
AGAP000779	-0.67164	-6.3128
AGAP010700	-1.3796	-6.3118
AGAP000496	-1.0616	-6.3086
AGAP011174	-1.3841	-6.3058
AGAP005220	-2.442	-6.3026
AGAP006354	-1.0729	-6.302
AGAP012380	-1.9594	-6.3015
AGAP003094	-1.5127	-6.3012
AGAP006165	-1.06	-6.2985
AGAP028642	-1.1393	-6.2965
AGAP000634	-0.91873	-6.2908
AGAP008106	-0.92783	-6.2798
AGAP001973	-1.8434	-6.278
AGAP000049	-1.003	-6.2711
AGAP001195	-1.0433	-6.2704
AGAP002087	-1.2623	-6.2625
AGAP002961	-0.98636	-6.259
AGAP012029	-0.99984	-6.2572
AGAP029803	-0.81675	-6.2542
AGAP004317	-0.90193	-6.2386
AGAP008652	-1.2013	-6.2257
AGAP008481	-1.7555	-6.2256
AGAP006763	-0.80458	-6.2237
AGAP003728	-2.139	-6.2193
AGAP003096	-0.84008	-6.218
AGAP009700	-1.4098	-6.2174
AGAP009447	-1.3096	-6.2174
AGAP006127	-1.3789	-6.2173
AGAP007212	-0.86559	-6.2145
AGAP009140	-0.85018	-6.2126
AGAP002915	-0.82393	-6.2017
AGAP008895	-1.4566	-6.2008
AGAP002284	-0.78743	-6.1987
AGAP005544	-1.0991	-6.1905
AGAP003440	-1.1651	-6.1753
AGAP004956	-1.1951	-6.1709
AGAP003213	-1.3421	-6.1692
AGAP028542	-0.8252	-6.1667
AGAP005957	-1.3616	-6.1666
AGAP007049	-0.87956	-6.1497
AGAP009488	-0.9705	-6.1436
AGAP008952	-0.99071	-6.1415
AGAP003398	-1.0014	-6.1375
AGAP004465	-1.2634	-6.1358
AGAP000908	-0.86445	-6.1303
AGAP003894	-1.7118	-6.1287
AGAP028221	-1.2914	-6.1239
AGAP008897	-2.2284	-6.1165
AGAP005423	-1.5035	-6.1111
AGAP001656	-0.93687	-6.1097
AGAP008332	-0.8876	-6.1073
AGAP002780	-0.88996	-6.1032
AGAP010399	-1.1319	-6.0933
AGAP002375	-1.1013	-6.0923
AGAP001236	-0.90314	-6.0911
AGAP012342	-0.93192	-6.0885
AGAP006092	-0.84729	-6.0838
AGAP013304	-0.92743	-6.0829
AGAP007482	-0.84963	-6.0823
AGAP003119	-0.92189	-6.0822
AGAP029659	-0.95701	-6.0814
AGAP000842	-1.8438	-6.0809
AGAP001978	-2.1001	-6.0793
AGAP010572	-1.5725	-6.0776
AGAP004085	-1.0949	-6.0765
AGAP002295	-0.83978	-6.0693
AGAP009834	-1.2211	-6.0688
AGAP011000	-1.0697	-6.065
AGAP008574	-1.222	-6.0618
AGAP005175	-2.1094	-6.0596
AGAP013358	-1.2378	-6.0471
AGAP004351	-0.98418	-6.0465
AGAP000173	-0.74685	-6.0355
AGAP002522	-0.78852	-6.0354
AGAP002893	-1.1557	-6.0312
AGAP008774	-0.72945	-6.0278
AGAP003282	-1.8304	-6.0261
AGAP011363	-2.1791	-6.0242
AGAP005048	-0.76824	-6.0229
AGAP005873	-1.1049	-6.0143
AGAP011217	-0.83822	-6.0101
AGAP006811	-0.95638	-6.0024
AGAP005675	-1.4185	-5.993
AGAP008617	-0.98438	-5.9929
AGAP003992	-0.84744	-5.9915
AGAP003412	-1.8133	-5.9856
AGAP006038	-0.92751	-5.9844
AGAP028528	-0.67524	-5.9842
AGAP009478	-0.82367	-5.9834
AGAP001944	-0.73409	-5.9833
AGAP029550	-0.70438	-5.9811
AGAP004327	-0.94435	-5.9806
AGAP002348	-0.85858	-5.9782
AGAP001995	-1.5026	-5.9772
AGAP003813	-2.1749	-5.9751
AGAP002655	-0.88896	-5.9718
AGAP005127	-0.69535	-5.9673
AGAP008551	-0.787	-5.961
AGAP005802	-0.74397	-5.9534
AGAP001362	-0.82955	-5.9522
AGAP004378	-1.1646	-5.945
AGAP000332	-0.89289	-5.944
AGAP012345	-1.2448	-5.9438
AGAP010552	-1.2259	-5.9409
AGAP000402	-0.91446	-5.9403
AGAP008086	-1.2868	-5.9381
AGAP007710	-1.4998	-5.9342
AGAP000272	-0.90671	-5.9131
AGAP002958	-0.99321	-5.9121
AGAP011906	-1.3723	-5.9115
AGAP002374	-0.6552	-5.907
AGAP010719	-0.60186	-5.9049
AGAP004960	-1.2656	-5.9048
AGAP011688	-0.70117	-5.9048
AGAP006065	-0.80306	-5.8931
AGAP029602	-0.90606	-5.891
AGAP010755	-1.0055	-5.8897
AGAP009047	-0.7316	-5.8883
AGAP009824	-0.79446	-5.8837
AGAP011324	-1.0688	-5.8807
AGAP005735	-0.75074	-5.8738
AGAP029262	-1.3988	-5.8736
AGAP012182	-1.2485	-5.8699
AGAP002809	-0.66529	-5.8688
AGAP010929	-0.77379	-5.8619
AGAP002121	-0.96404	-5.8611
AGAP005413	-1.1876	-5.8611
AGAP003825	-0.97171	-5.8595
AGAP012124	-1.0131	-5.8584
AGAP008771	-1.2411	-5.8558
AGAP003936	-1.3737	-5.851
AGAP005909	-0.80903	-5.8467
AGAP001760	-1.0568	-5.8445
AGAP007780	-1.1496	-5.8373
AGAP005981	-0.96795	-5.8369
AGAP003093	-0.9835	-5.8362
AGAP003533	-1.0103	-5.8319
AGAP001712	-0.97445	-5.8303
AGAP009600	-2.0137	-5.8288
AGAP002488	-1.4486	-5.8274
AGAP010098	-0.74291	-5.8149
AGAP008913	-1.2495	-5.8147
AGAP004419	-1.1431	-5.8041
AGAP004091	-1.1117	-5.7923
AGAP002508	-1.1038	-5.7889
AGAP002022	-0.65505	-5.7877
AGAP004300	-0.91467	-5.7821
AGAP011448	-0.57815	-5.7796

## Sheet: Fitness in both reps 0.05
Gene ID	Cell KO Replicate 1, beta	Cell KO Replicate 1, Z-score	Cell KO Replicate 2, beta	Cell KO Replicate 2, Z-score
AGAP007406	-3.4134	-36.216	-2.3091	-14.287
AGAP005630	-2.5513	-31.088	-1.6314	-13.081
AGAP008381	-1.4117	-19.204	-1.9309	-12.222
AGAP009271	-2.4121	-30.444	-1.762	-11.514
AGAP012284	-1.3282	-17.838	-1.9238	-11.435
AGAP011340	-1.1733	-17.23	-1.9271	-11.429
AGAP006030	-3.2314	-31.167	-2.237	-11.376
AGAP003742	-1.4289	-21.513	-1.9199	-11.236
AGAP000005	-2.2327	-26.139	-1.8961	-11.164
AGAP012373	-1.2674	-18.359	-1.7398	-10.929
AGAP006614	-2.4042	-25.378	-1.7777	-10.813
AGAP005871	-1.989	-25.13	-1.4293	-10.793
AGAP011328	-0.82606	-12.377	-1.4484	-10.749
AGAP002110	-0.85778	-12.778	-1.4784	-10.739
AGAP005817	-1.1568	-15.381	-1.9069	-10.648
AGAP008687	-1.5512	-20.808	-1.4617	-10.581
AGAP009431	-2.0033	-28.719	-1.2156	-10.534
AGAP006607	-2.1433	-26.659	-2.036	-10.533
AGAP000529	-1.4335	-21.976	-1.2831	-10.472
AGAP009031	-2.5974	-28.165	-1.8997	-10.444
AGAP008234	-1.9802	-25.953	-1.5009	-10.423
AGAP010693	-1.5728	-18.976	-1.7529	-10.369
AGAP000391	-1.0256	-16.284	-1.2485	-10.351
AGAP000339	-1.7359	-23.584	-1.5389	-10.349
AGAP000651	-2.5604	-26.367	-1.9381	-10.314
AGAP011458	-2.2079	-25.296	-2.0803	-10.286
AGAP004233	-1.8898	-25.318	-1.4124	-10.243
AGAP006818	-2.6458	-27.971	-1.495	-10.24
AGAP000541	-2.4144	-27.84	-1.8935	-10.229
AGAP006797	-1.3312	-14.734	-1.6892	-10.122
AGAP001408	-1.893	-23.048	-1.715	-10.091
AGAP008163	-2.2353	-24.654	-1.7392	-10.081
AGAP009742	-1.6887	-19.486	-1.9064	-10.049
AGAP000118	-1.6032	-19.986	-1.7601	-10.04
AGAP008084	-2.23	-23.499	-2.7839	-9.9268
AGAP001701	-2.052	-24.765	-1.904	-9.9091
AGAP009694	-2.5071	-28.693	-1.3934	-9.8888
AGAP002127	-1.3458	-17.465	-1.9034	-9.8794
AGAP011744	-1.2713	-18.589	-1.2751	-9.8723
AGAP007546	-1.3418	-17.529	-1.5851	-9.8719
AGAP000934	-1.4019	-18.283	-1.2976	-9.8532
AGAP011190	-1.1906	-14.041	-1.8979	-9.8519
AGAP007244	-2.662	-29.276	-1.449	-9.8051
AGAP000507	-1.7009	-20.465	-1.5319	-9.7911
AGAP007638	-0.906	-13.933	-1.0309	-9.7415
AGAP008637	-1.7041	-22.986	-1.3431	-9.7272
AGAP005410	-1.3236	-18.329	-1.6897	-9.6727
AGAP002306	-2.3158	-28.094	-1.3723	-9.672
AGAP006997	-2.4701	-23.591	-2.1319	-9.6632
AGAP008027	-2.3867	-26.829	-1.5912	-9.5725
AGAP029323	-1.8943	-21.13	-1.8187	-9.5643
AGAP011777	-2.3989	-24.558	-1.4252	-9.5376
AGAP004953	-1.8759	-22.363	-1.3977	-9.5066
AGAP003644	-1.1499	-14.978	-2.0455	-9.48
AGAP001538	-1.1905	-14.244	-2.2058	-9.447
AGAP012335	-1.0379	-11.244	-2.109	-9.4026
AGAP002754	-1.5338	-18.047	-1.5469	-9.402
AGAP000997	-1.346	-17.401	-1.4673	-9.3974
AGAP012096	-1.2532	-15.502	-1.4276	-9.3949
AGAP008912	-1.2329	-16.248	-1.3876	-9.3784
AGAP000991	-1.7588	-19.737	-1.7508	-9.3648
AGAP005021	-1.1637	-15.313	-1.6102	-9.3261
AGAP011997	-1.4909	-20.427	-1.3066	-9.3132
AGAP011166	-2.5929	-21.961	-2.1901	-9.3088
AGAP011085	-1.7818	-19.016	-1.6609	-9.2978
AGAP009338	-0.82217	-10.948	-1.7364	-9.2916
AGAP008550	-0.70989	-9.6019	-1.9756	-9.2857
AGAP001565	-0.96161	-13.181	-1.3438	-9.2854
AGAP010592	-2.8042	-25.745	-2.3392	-9.2329
AGAP001903	-1.3516	-17.55	-1.3245	-9.2175
AGAP000617	-3.4904	-24.983	-2.0965	-9.2039
AGAP011886	-1.1266	-14.612	-1.5978	-9.1944
AGAP006624	-1.26	-16.831	-1.2735	-9.1561
AGAP011706	-2.3992	-24.582	-1.6291	-9.0906
AGAP005422	-1.4371	-18.354	-1.3874	-9.0843
AGAP012122	-1.9325	-19.597	-1.6011	-9.0747
AGAP000771	-1.8282	-22.494	-1.9005	-9.0652
AGAP001976	-2.4972	-24.188	-2.3008	-9.0645
AGAP003663	-1.1459	-16.314	-1.3479	-9.0488
AGAP010257	-2.0157	-22.531	-1.8863	-9.0425
AGAP002395	-1.8818	-21.763	-1.6224	-9.0421
AGAP003548	-1.0139	-14.378	-1.2418	-8.9636
AGAP000952	-1.9627	-20.999	-1.4473	-8.946
AGAP006365	-1.8342	-21.925	-1.4002	-8.9254
AGAP009209	-2.0317	-22.083	-1.5044	-8.9109
AGAP001488	-1.7754	-21.439	-1.2979	-8.908
AGAP002129	-2.2943	-24.541	-1.7543	-8.8898
AGAP003648	-1.5791	-18.114	-1.6456	-8.8866
AGAP004614	-1.8286	-19.268	-2.6732	-8.8677
AGAP003524	-0.91931	-12.024	-1.7378	-8.8494
AGAP011251	-2.358	-23.729	-1.4843	-8.8128
AGAP000012	-3.0145	-24.356	-2.2424	-8.8087
AGAP008498	-1.7858	-18.86	-1.8288	-8.7936
AGAP003301	-1.6103	-20.47	-1.2342	-8.7929
AGAP011336	-0.80193	-12.646	-1.1907	-8.7901
AGAP007242	-2.1758	-24.426	-1.7787	-8.7765
AGAP001761	-0.99959	-12.997	-1.8629	-8.767
AGAP006996	-1.5892	-16.129	-1.7285	-8.762
AGAP010253	-1.713	-19.769	-1.6718	-8.7509
AGAP010039	-1.45	-18.53	-1.2951	-8.7361
AGAP012183	-1.0016	-13.569	-1.3231	-8.723
AGAP001713	-1.8295	-19.672	-1.821	-8.7161
AGAP010698	-1.48	-18.965	-1.2249	-8.7012
AGAP004610	-1.7772	-20.398	-1.9944	-8.6972
AGAP008910	-1.9828	-18.594	-1.3876	-8.6872
AGAP008929	-0.90208	-13.035	-1.3636	-8.6596
AGAP009504	-1.3615	-16.43	-1.9986	-8.6588
AGAP007637	-1.2588	-15.438	-1.1919	-8.6443
AGAP028628	-1.6848	-18.066	-2.2763	-8.6362
AGAP001737	-2.3733	-22.186	-1.791	-8.6334
AGAP006799	-1.7785	-20.922	-1.6555	-8.6327
AGAP002221	-1.9474	-23.056	-1.3921	-8.6044
AGAP006817	-1.419	-18.377	-1.2194	-8.6042
AGAP002808	-1.0259	-12.698	-1.2591	-8.6031
AGAP009650	-1.4938	-18.255	-1.1701	-8.5849
AGAP011802	-1.8785	-21.038	-1.5833	-8.5781
AGAP009176	-2.4215	-23.608	-2.1726	-8.5682
AGAP008159	-2.2189	-19.775	-2.2835	-8.5372
AGAP028004	-1.2697	-15.863	-1.3484	-8.5362
AGAP002263	-1.6701	-20.865	-1.3259	-8.5347
AGAP011358	-1.4526	-16.944	-1.5797	-8.5325
AGAP002472	-2.6868	-24.913	-2.2756	-8.5229
AGAP002076	-1.6535	-20.576	-1.3787	-8.522
AGAP007701	-1.67	-20.678	-2.0269	-8.518
AGAP005160	-3.1731	-25.278	-1.3473	-8.4955
AGAP002654	-1.0054	-10.86	-1.6087	-8.4939
AGAP010498	-1.2287	-16.13	-1.2987	-8.4916
AGAP009323	-1.9809	-20.977	-1.9549	-8.4845
AGAP002346	-1.3019	-13.405	-1.3629	-8.4738
AGAP002956	-1.3553	-16.466	-1.6397	-8.4734
AGAP006358	-1.5936	-18.496	-2.2714	-8.4693
AGAP002337	-1.0755	-14.219	-1.1486	-8.4109
AGAP007050	-1.9086	-23.185	-1.1276	-8.4023
AGAP011857	-1.6587	-18.627	-1.7153	-8.3722
AGAP002481	-0.91292	-11.729	-1.5676	-8.3433
AGAP028723	-1.7032	-16.962	-1.9716	-8.3413
AGAP002171	-0.8417	-11.59	-1.035	-8.3393
AGAP003981	-1.5462	-18.075	-1.701	-8.3318
AGAP011766	-1.6723	-22.751	-1.0039	-8.3201
AGAP004056	-1.3879	-16.503	-1.2337	-8.3131
AGAP009644	-2.7359	-22.269	-2.611	-8.3127
AGAP007544	-2.3336	-25.018	-1.2814	-8.3114
AGAP006470	-2.938	-24.991	-2.8234	-8.3023
AGAP029511	-2.1055	-22.326	-1.3559	-8.2894
AGAP008131	-1.0509	-13.472	-1.4926	-8.2628
AGAP001720	-1.3072	-16.086	-1.0177	-8.2512
AGAP000120	-1.2646	-17.304	-1.1467	-8.2455
AGAP011413	-1.6972	-24.156	-1.0002	-8.2415
AGAP004798	-2.4848	-23.612	-2.4416	-8.2286
AGAP001527	-1.0836	-13.963	-1.2357	-8.2283
AGAP005131	-1.279	-17.34	-1.3239	-8.2177
AGAP011814	-1.5181	-20.377	-1.149	-8.184
AGAP003914	-0.92605	-13.055	-1.2661	-8.1616
AGAP003414	-2.0831	-20.863	-1.7253	-8.1471
AGAP002214	-0.58251	-9.5974	-0.86459	-8.1462
AGAP010933	-2.1074	-22.891	-1.8509	-8.1397
AGAP007617	-0.7923	-9.5217	-1.7126	-8.1324
AGAP006387	-1.8911	-19.878	-1.5751	-8.1291
AGAP005406	-0.72108	-10.826	-0.95226	-8.1163
AGAP011076	-3.7985	-22.76	-1.8229	-8.1139
AGAP008884	-1.5734	-16.084	-1.71	-8.0708
AGAP002122	-2.2555	-24.628	-1.2432	-8.0649
AGAP009441	-1.9586	-21.731	-1.4776	-8.0496
AGAP012138	-2.5087	-25.228	-1.2953	-8.0465
AGAP013102	-1.2792	-15.616	-1.7424	-8.0463
AGAP009737	-1.5542	-19.172	-0.92257	-8.0439
AGAP006918	-0.91066	-11.424	-1.0571	-8.0397
AGAP010656	-1.6425	-19.041	-1.6514	-8.0362
AGAP010873	-1.3527	-18.854	-1.0422	-8.0332
AGAP011716	-1.5676	-17.184	-1.7833	-8.0183
AGAP006459	-2.0791	-19.771	-2.4154	-8.0003
AGAP001545	-1.4347	-16.301	-1.251	-7.9953
AGAP029650	-1.7226	-18.25	-1.8916	-7.9911
AGAP012177	-1.8116	-19.352	-1.4833	-7.9908
AGAP008869	-0.90238	-12.328	-1.0694	-7.9725
AGAP008002	-2.3064	-22.142	-1.8446	-7.9689
AGAP011713	-1.1896	-17.052	-0.9355	-7.9601
AGAP011756	-1.1979	-13.849	-1.3577	-7.9391
AGAP000935	-1.662	-16.505	-1.9017	-7.9358
AGAP002473	-1.6253	-17.72	-1.3013	-7.93
AGAP010173	-1.426	-15.824	-1.2798	-7.9116
AGAP003089	-1.9846	-22.358	-0.99676	-7.8904
AGAP009923	-2.5154	-23.888	-1.6641	-7.8827
AGAP007157	-1.3216	-16.08	-1.6667	-7.8493
AGAP010188	-1.8322	-16.902	-2.1018	-7.8472
AGAP002705	-0.92246	-10.028	-1.2958	-7.8327
AGAP007894	-1.8217	-20.228	-1.6635	-7.8319
AGAP007580	-1.8463	-20.978	-1.1053	-7.829
AGAP029481	-2.2648	-24.584	-1.3091	-7.8274
AGAP008719	-1.059	-14.08	-1.1208	-7.8084
AGAP029379	-0.78604	-9.014	-1.02	-7.8082
AGAP009643	-0.86714	-11.417	-1.4084	-7.8065
AGAP007698	-0.93427	-11.653	-1.0497	-7.7848
AGAP000306	-1.3033	-14.658	-1.5727	-7.777
AGAP002547	-2.9607	-22.559	-2.0324	-7.7574
AGAP006949	-1.3709	-14.826	-1.7857	-7.7477
AGAP009701	-1.7304	-19.855	-1.1139	-7.743
AGAP002063	-2.2287	-21.158	-1.6848	-7.7216
AGAP003278	-1.5331	-15.426	-1.8463	-7.7173
AGAP010800	-0.84398	-12.771	-0.84723	-7.7134
AGAP003779	-2.0553	-21.002	-1.3442	-7.6928
AGAP009861	-1.1806	-14.556	-1.0557	-7.6915
AGAP028045	-0.91148	-11.512	-1.6341	-7.6775
AGAP007246	-1.5088	-17.565	-1.552	-7.6693
AGAP003592	-2.0081	-21.536	-1.1065	-7.6519
AGAP012203	-1.7159	-17.867	-1.6311	-7.6458
AGAP005535	-2.4531	-20.609	-1.8682	-7.6389
AGAP002656	-1.0742	-13.007	-1.7558	-7.6325
AGAP001595	-2.5503	-24.684	-1.2683	-7.6207
AGAP007002	-0.94399	-12.204	-1.1127	-7.6202
AGAP000627	-3.0232	-25.912	-1.2063	-7.6179
AGAP000242	-1.1135	-11.282	-2.2371	-7.6126
AGAP009135	-1.9359	-21.674	-1.2608	-7.611
AGAP009746	-3.0637	-22.99	-1.6006	-7.5931
AGAP005201	-1.1057	-14.65	-1.3323	-7.5677
AGAP010871	-1.9146	-17.888	-1.7935	-7.5409
AGAP005494	-3.0788	-25.796	-1.1652	-7.5383
AGAP001460	-1.1245	-14.372	-1.1567	-7.5291
AGAP002437	-1.4827	-14.412	-1.3149	-7.5285
AGAP004510	-1.1695	-13.418	-1.4721	-7.5257
AGAP004523	-1.9519	-19.019	-1.9264	-7.523
AGAP001149	-2.4316	-21.379	-1.8259	-7.5223
AGAP005647	-1.1025	-12.776	-1.4588	-7.5179
AGAP008874	-1.2849	-15.101	-1.2521	-7.5149
AGAP001805	-1.5457	-14.828	-1.9566	-7.5144
AGAP009537	-1.0651	-13.318	-1.3919	-7.5099
AGAP000139	-1.1548	-13.027	-1.6396	-7.5071
AGAP006138	-1.4791	-18.608	-1.1536	-7.5036
AGAP006965	-1.4118	-14.408	-1.5799	-7.5016
AGAP002470	-1.7354	-21.507	-0.99456	-7.4858
AGAP001914	-2.041	-18.199	-1.8047	-7.4757
AGAP000646	-0.79923	-10.498	-1.8834	-7.4754
AGAP009558	-1.9204	-18.875	-1.8988	-7.4724
AGAP006511	-1.9376	-19.868	-1.2043	-7.4616
AGAP012121	-1.4799	-17.406	-1.4182	-7.459
AGAP011731	-2.1435	-25.281	-0.99602	-7.4513
AGAP000781	-2.3651	-23.315	-1.2777	-7.439
AGAP013257	-1.8404	-18.16	-1.948	-7.4381
AGAP008105	-1.3857	-14.994	-1.8536	-7.4369
AGAP011775	-1.3783	-18.73	-0.91872	-7.4219
AGAP010034	-1.1223	-15.742	-1.0297	-7.4164
AGAP011508	-1.1669	-14.561	-1.0969	-7.4133
AGAP001133	-1.7064	-20.322	-1.3143	-7.3833
AGAP011849	-1.7354	-17.949	-1.5458	-7.3833
AGAP002474	-1.0471	-14.478	-1.1078	-7.3778
AGAP002969	-1.1683	-15.989	-1.062	-7.3767
AGAP001399	-1.6629	-16.004	-1.6438	-7.3754
AGAP005771	-1.6608	-19.687	-1.1666	-7.3746
AGAP006445	-1.7954	-19.393	-1.2416	-7.3658
AGAP006575	-1.2258	-14.952	-1.3525	-7.3648
AGAP008427	-0.70664	-9.181	-1.4344	-7.3636
AGAP001670	-1.0746	-15.11	-0.91958	-7.3598
AGAP010491	-2.1899	-18.528	-1.6907	-7.3596
AGAP009234	-0.77124	-9.0582	-1.8635	-7.3486
AGAP002140	-1.5534	-16.789	-1.4606	-7.3469
AGAP011896	-1.7776	-18.009	-1.7412	-7.3423
AGAP029675	-1.0643	-12.812	-1.0367	-7.3349
AGAP002182	-2.9773	-24.371	-1.0915	-7.3215
AGAP003519	-1.3877	-13.967	-1.7529	-7.3148
AGAP010380	-1.0329	-12.245	-1.2617	-7.3105
AGAP011298	-2.5905	-21.636	-1.6913	-7.3094
AGAP007018	-1.2088	-19.541	-0.65498	-7.2987
AGAP004521	-1.4267	-15.984	-1.3131	-7.2945
AGAP007855	-2.1016	-18.777	-1.573	-7.292
AGAP004294	-1.3156	-12.706	-1.6996	-7.2878
AGAP011252	-1.8342	-17.803	-2.0362	-7.2774
AGAP002776	-1.693	-17.45	-1.7199	-7.2747
AGAP011761	-1.6222	-15.67	-1.4777	-7.2691
AGAP007768	-2.0818	-23.634	-1.134	-7.2679
AGAP003029	-0.60734	-8.9601	-0.9394	-7.2608
AGAP011837	-1.6059	-15.894	-1.914	-7.2483
AGAP009334	-1.897	-20.93	-1.0942	-7.2331
AGAP001135	-2.2561	-20.337	-1.1666	-7.2295
AGAP000106	-1.9738	-23.872	-0.88587	-7.2261
AGAP001141	-1.425	-15.239	-1.8384	-7.226
AGAP010703	-2.0214	-19.078	-1.1978	-7.1968
AGAP013093	-1.2425	-17.473	-0.86278	-7.1851
AGAP010679	-1.417	-15.472	-1.4045	-7.1786
AGAP005569	-1.6163	-18.243	-1.4025	-7.1727
AGAP010575	-0.95795	-13.328	-0.84535	-7.1708
AGAP004559	-3.0123	-20.962	-2.0692	-7.1649
AGAP007172	-2.0147	-17.565	-2.0891	-7.158
AGAP001793	-0.95303	-12.927	-0.88935	-7.1556
AGAP002568	-1.3298	-15.062	-1.2515	-7.1532
AGAP000794	-1.7416	-20.102	-0.95187	-7.1528
AGAP009910	-1.4869	-15.582	-1.1664	-7.1511
AGAP003796	-1.9062	-18.258	-1.6129	-7.1479
AGAP002919	-1.4293	-17.608	-1.2832	-7.1453
AGAP001179	-1.0081	-12.145	-1.2054	-7.1396
AGAP006096	-2.1231	-22.242	-1.2092	-7.13
AGAP007623	-1.3323	-17.653	-0.8896	-7.124
AGAP000082	-1.6707	-16.782	-1.8229	-7.1233
AGAP001910	-3.1331	-24.63	-1.1335	-7.117
AGAP000110	-1.5667	-19.875	-0.96258	-7.1131
AGAP008150	-1.7982	-18.867	-0.94482	-7.1055
AGAP010573	-1.5256	-15.813	-1.6032	-7.1054
AGAP005460	-0.98297	-12.816	-1.0788	-7.1002
AGAP009929	-2.5274	-20.608	-1.2877	-7.0742
AGAP007999	-1.2809	-15.415	-0.92673	-7.0662
AGAP009324	-2.4685	-22.854	-1.2162	-7.0633
AGAP008885	-1.0821	-12.404	-1.1537	-7.0614
AGAP002468	-2.1101	-18.131	-1.5533	-7.0406
AGAP009886	-1.6662	-17.38	-1.4821	-7.0401
AGAP011323	-0.89609	-10.134	-1.7511	-7.0376
AGAP010065	-1.7427	-16.928	-2.1031	-7.036
AGAP029034	-1.0704	-13.36	-0.84057	-7.0358
AGAP008837	-1.8786	-18.06	-2.0388	-7.0355
AGAP010718	-2.667	-20.423	-2.9289	-7.0327
AGAP012283	-2.4555	-23.959	-1.1275	-7.0285
AGAP004755	-0.8017	-9.5637	-1.0739	-7.0197
AGAP001274	-4.3999	-19.913	-1.2457	-7.0164
AGAP009740	-1.0319	-13.206	-1.1756	-7.0126
AGAP006804	-1.0732	-13.667	-1.0458	-7.0035
AGAP009023	-1.9523	-17.362	-2.1872	-6.9661
AGAP001103	-1.9328	-17.778	-1.6003	-6.9627
AGAP028154	-3.8887	-18.707	-2.2873	-6.9581
AGAP008035	-1.9453	-21.018	-1.0179	-6.9553
AGAP008816	-1.6614	-18.592	-1.1904	-6.9544
AGAP006402	-1.1196	-11.033	-2.5379	-6.944
AGAP009094	-3.4913	-20.366	-1.7622	-6.9358
AGAP005555	-1.5518	-18.514	-0.9989	-6.917
AGAP009509	-1.6299	-15.035	-1.9475	-6.9138
AGAP028477	-1.0785	-11.94	-1.6716	-6.9133
AGAP004957	-1.5571	-18.887	-0.9376	-6.9037
AGAP008601	-0.98555	-12.762	-1.0243	-6.8935
AGAP006952	-2.3844	-20.742	-1.5336	-6.8898
AGAP000849	-1.4184	-15.304	-1.4113	-6.8813
AGAP011161	-1.2378	-12.515	-1.2274	-6.8764
AGAP012056	-1.3706	-13.302	-1.8216	-6.8652
AGAP003968	-1.0396	-11.592	-1.6727	-6.8612
AGAP003228	-1.4654	-15.988	-0.95568	-6.8603
AGAP005640	-1.2332	-17.518	-0.78759	-6.8543
AGAP007912	-3.2427	-21.939	-1.3963	-6.8525
AGAP003768	-2.0278	-18.619	-2.3469	-6.8508
AGAP007502	-2.7432	-19.602	-2.2471	-6.8431
AGAP004254	-1.2363	-15.395	-0.82704	-6.8295
AGAP009880	-1.682	-19.274	-0.9201	-6.8189
AGAP013291	-1.7269	-17.083	-1.7314	-6.8185
AGAP012475	-0.8058	-12.68	-0.62172	-6.7936
AGAP009458	-2.6795	-21.914	-1.1508	-6.7735
AGAP010483	-1.9798	-16.58	-1.9784	-6.7512
AGAP006428	-1.2801	-14.681	-1.142	-6.744
AGAP000978	-1.4581	-13.875	-1.7386	-6.7425
AGAP004488	-1.7153	-19.633	-0.91408	-6.7376
AGAP010332	-1.2136	-12.07	-1.4008	-6.7345
AGAP006205	-1.7737	-16.295	-2.5996	-6.7201
AGAP002902	-1.0764	-14.329	-0.81977	-6.708
AGAP005438	-1.8421	-20.242	-1.1184	-6.7061
AGAP001447	-1.8743	-16.537	-1.7324	-6.6928
AGAP002073	-1.3104	-15.212	-1.3545	-6.6876
AGAP005365	-2.3916	-19.585	-2.1737	-6.6869
AGAP009800	-1.5614	-16.861	-1.0798	-6.6823
AGAP001380	-2.3401	-20.283	-1.4573	-6.6785
AGAP000454	-0.98872	-13.897	-0.82726	-6.6719
AGAP002758	-1.2132	-12.046	-1.6744	-6.6663
AGAP002762	-2.8301	-21.138	-1.6371	-6.6607
AGAP006372	-1.8664	-18.737	-1.338	-6.6602
AGAP009486	-0.6216	-9.4497	-0.76767	-6.6488
AGAP010450	-1.7306	-15.233	-2.0927	-6.6444
AGAP010419	-1.2752	-11.989	-2.1915	-6.6418
AGAP007635	-1.0989	-16.744	-0.73531	-6.6212
AGAP000883	-2.437	-24.112	-1.0076	-6.6194
AGAP010891	-2.1652	-19.652	-1.1889	-6.6168
AGAP013130	-1.2738	-13.741	-1.2766	-6.5953
AGAP002177	-1.3404	-13.076	-1.4352	-6.588
AGAP003687	-1.4442	-18.336	-0.83281	-6.5852
AGAP002731	-1.3355	-14.205	-1.4727	-6.5787
AGAP009808	-1.8934	-16.224	-2.1578	-6.5667
AGAP002265	-0.74218	-9.6552	-1.0376	-6.5503
AGAP027998	-0.99738	-10.087	-2.7225	-6.5462
AGAP002889	-0.90866	-11.575	-0.98675	-6.5422
AGAP007145	-0.75796	-9.22	-1.0428	-6.5405
AGAP008796	-1.5484	-19.69	-0.9234	-6.5384
AGAP028519	-1.6965	-18.855	-1.1505	-6.5365
AGAP011425	-1.5192	-14.292	-1.3831	-6.5309
AGAP010770	-1.451	-17.047	-1.1297	-6.5274
AGAP001407	-2.9952	-21.419	-1.3242	-6.5262
AGAP005046	-1.8408	-17.801	-1.4278	-6.5197
AGAP010064	-1.3794	-16.293	-1.1568	-6.5197
AGAP000479	-1.1229	-14.689	-0.84793	-6.5185
AGAP007722	-1.3798	-12.878	-2.1385	-6.515
AGAP001902	-3.0903	-18.847	-2.3796	-6.5146
AGAP008297	-0.99051	-11.135	-1.3329	-6.5122
AGAP010025	-1.5267	-15.119	-1.1745	-6.509
AGAP010544	-2.1903	-19.951	-1.3032	-6.5058
AGAP001459	-2.5983	-22.084	-1.0871	-6.4909
AGAP008908	-0.68734	-11.251	-0.6213	-6.4885
AGAP011084	-1.7566	-15.795	-1.3193	-6.4878
AGAP028592	-1.0834	-12.263	-1.2353	-6.4851
AGAP001911	-1.2199	-13.342	-1.3907	-6.4828
AGAP006924	-1.3487	-18.79	-0.748	-6.4806
AGAP002896	-1.2583	-12.14	-2.3613	-6.4722
AGAP008706	-0.72125	-9.1987	-1.1567	-6.472

## Sheet: Fitness in both reps 0.1
Gene ID	Cell KO Replicate 1, beta	Cell KO Replicate 1, Z-score	Cell KO Replicate 2, beta	Cell KO Replicate 2, Z-score
AGAP007406	-3.4134	-36.216	-2.3091	-14.287
AGAP005630	-2.5513	-31.088	-1.6314	-13.081
AGAP008381	-1.4117	-19.204	-1.9309	-12.222
AGAP009271	-2.4121	-30.444	-1.762	-11.514
AGAP012284	-1.3282	-17.838	-1.9238	-11.435
AGAP011340	-1.1733	-17.23	-1.9271	-11.429
AGAP006030	-3.2314	-31.167	-2.237	-11.376
AGAP003742	-1.4289	-21.513	-1.9199	-11.236
AGAP000005	-2.2327	-26.139	-1.8961	-11.164
AGAP012373	-1.2674	-18.359	-1.7398	-10.929
AGAP006614	-2.4042	-25.378	-1.7777	-10.813
AGAP005871	-1.989	-25.13	-1.4293	-10.793
AGAP011328	-0.82606	-12.377	-1.4484	-10.749
AGAP002110	-0.85778	-12.778	-1.4784	-10.739
AGAP005817	-1.1568	-15.381	-1.9069	-10.648
AGAP008687	-1.5512	-20.808	-1.4617	-10.581
AGAP009431	-2.0033	-28.719	-1.2156	-10.534
AGAP006607	-2.1433	-26.659	-2.036	-10.533
AGAP000529	-1.4335	-21.976	-1.2831	-10.472
AGAP009031	-2.5974	-28.165	-1.8997	-10.444
AGAP008234	-1.9802	-25.953	-1.5009	-10.423
AGAP010693	-1.5728	-18.976	-1.7529	-10.369
AGAP000391	-1.0256	-16.284	-1.2485	-10.351
AGAP000339	-1.7359	-23.584	-1.5389	-10.349
AGAP000651	-2.5604	-26.367	-1.9381	-10.314
AGAP011458	-2.2079	-25.296	-2.0803	-10.286
AGAP004233	-1.8898	-25.318	-1.4124	-10.243
AGAP006818	-2.6458	-27.971	-1.495	-10.24
AGAP000541	-2.4144	-27.84	-1.8935	-10.229
AGAP006797	-1.3312	-14.734	-1.6892	-10.122
AGAP001408	-1.893	-23.048	-1.715	-10.091
AGAP008163	-2.2353	-24.654	-1.7392	-10.081
AGAP009742	-1.6887	-19.486	-1.9064	-10.049
AGAP000118	-1.6032	-19.986	-1.7601	-10.04
AGAP008084	-2.23	-23.499	-2.7839	-9.9268
AGAP001701	-2.052	-24.765	-1.904	-9.9091
AGAP009694	-2.5071	-28.693	-1.3934	-9.8888
AGAP002127	-1.3458	-17.465	-1.9034	-9.8794
AGAP011744	-1.2713	-18.589	-1.2751	-9.8723
AGAP007546	-1.3418	-17.529	-1.5851	-9.8719
AGAP000934	-1.4019	-18.283	-1.2976	-9.8532
AGAP011190	-1.1906	-14.041	-1.8979	-9.8519
AGAP007244	-2.662	-29.276	-1.449	-9.8051
AGAP000507	-1.7009	-20.465	-1.5319	-9.7911
AGAP007638	-0.906	-13.933	-1.0309	-9.7415
AGAP008637	-1.7041	-22.986	-1.3431	-9.7272
AGAP005410	-1.3236	-18.329	-1.6897	-9.6727
AGAP002306	-2.3158	-28.094	-1.3723	-9.672
AGAP006997	-2.4701	-23.591	-2.1319	-9.6632
AGAP008027	-2.3867	-26.829	-1.5912	-9.5725
AGAP029323	-1.8943	-21.13	-1.8187	-9.5643
AGAP011495	-0.555	-8.7012	-1.0412	-9.5443
AGAP011777	-2.3989	-24.558	-1.4252	-9.5376
AGAP004953	-1.8759	-22.363	-1.3977	-9.5066
AGAP003644	-1.1499	-14.978	-2.0455	-9.48
AGAP001538	-1.1905	-14.244	-2.2058	-9.447
AGAP012335	-1.0379	-11.244	-2.109	-9.4026
AGAP002754	-1.5338	-18.047	-1.5469	-9.402
AGAP000997	-1.346	-17.401	-1.4673	-9.3974
AGAP012096	-1.2532	-15.502	-1.4276	-9.3949
AGAP008912	-1.2329	-16.248	-1.3876	-9.3784
AGAP000991	-1.7588	-19.737	-1.7508	-9.3648
AGAP005021	-1.1637	-15.313	-1.6102	-9.3261
AGAP011997	-1.4909	-20.427	-1.3066	-9.3132
AGAP011166	-2.5929	-21.961	-2.1901	-9.3088
AGAP011085	-1.7818	-19.016	-1.6609	-9.2978
AGAP009338	-0.82217	-10.948	-1.7364	-9.2916
AGAP008550	-0.70989	-9.6019	-1.9756	-9.2857
AGAP001565	-0.96161	-13.181	-1.3438	-9.2854
AGAP010592	-2.8042	-25.745	-2.3392	-9.2329
AGAP001903	-1.3516	-17.55	-1.3245	-9.2175
AGAP000617	-3.4904	-24.983	-2.0965	-9.2039
AGAP011886	-1.1266	-14.612	-1.5978	-9.1944
AGAP006624	-1.26	-16.831	-1.2735	-9.1561
AGAP011706	-2.3992	-24.582	-1.6291	-9.0906
AGAP005422	-1.4371	-18.354	-1.3874	-9.0843
AGAP012122	-1.9325	-19.597	-1.6011	-9.0747
AGAP000771	-1.8282	-22.494	-1.9005	-9.0652
AGAP001976	-2.4972	-24.188	-2.3008	-9.0645
AGAP003663	-1.1459	-16.314	-1.3479	-9.0488
AGAP010257	-2.0157	-22.531	-1.8863	-9.0425
AGAP002395	-1.8818	-21.763	-1.6224	-9.0421
AGAP003548	-1.0139	-14.378	-1.2418	-8.9636
AGAP000952	-1.9627	-20.999	-1.4473	-8.946
AGAP006365	-1.8342	-21.925	-1.4002	-8.9254
AGAP009209	-2.0317	-22.083	-1.5044	-8.9109
AGAP001488	-1.7754	-21.439	-1.2979	-8.908
AGAP002129	-2.2943	-24.541	-1.7543	-8.8898
AGAP003648	-1.5791	-18.114	-1.6456	-8.8866
AGAP004614	-1.8286	-19.268	-2.6732	-8.8677
AGAP003524	-0.91931	-12.024	-1.7378	-8.8494
AGAP011251	-2.358	-23.729	-1.4843	-8.8128
AGAP000012	-3.0145	-24.356	-2.2424	-8.8087
AGAP008498	-1.7858	-18.86	-1.8288	-8.7936
AGAP003301	-1.6103	-20.47	-1.2342	-8.7929
AGAP011336	-0.80193	-12.646	-1.1907	-8.7901
AGAP007242	-2.1758	-24.426	-1.7787	-8.7765
AGAP001761	-0.99959	-12.997	-1.8629	-8.767
AGAP006996	-1.5892	-16.129	-1.7285	-8.762
AGAP010253	-1.713	-19.769	-1.6718	-8.7509
AGAP010039	-1.45	-18.53	-1.2951	-8.7361
AGAP012183	-1.0016	-13.569	-1.3231	-8.723
AGAP001713	-1.8295	-19.672	-1.821	-8.7161
AGAP010698	-1.48	-18.965	-1.2249	-8.7012
AGAP004610	-1.7772	-20.398	-1.9944	-8.6972
AGAP008910	-1.9828	-18.594	-1.3876	-8.6872
AGAP000591	-0.62125	-8.4142	-1.3012	-8.6697
AGAP008929	-0.90208	-13.035	-1.3636	-8.6596
AGAP009504	-1.3615	-16.43	-1.9986	-8.6588
AGAP011314	-0.59152	-7.9362	-1.8021	-8.6527
AGAP007637	-1.2588	-15.438	-1.1919	-8.6443
AGAP028628	-1.6848	-18.066	-2.2763	-8.6362
AGAP001737	-2.3733	-22.186	-1.791	-8.6334
AGAP006799	-1.7785	-20.922	-1.6555	-8.6327
AGAP002221	-1.9474	-23.056	-1.3921	-8.6044
AGAP006817	-1.419	-18.377	-1.2194	-8.6042
AGAP002808	-1.0259	-12.698	-1.2591	-8.6031
AGAP009650	-1.4938	-18.255	-1.1701	-8.5849
AGAP011802	-1.8785	-21.038	-1.5833	-8.5781
AGAP009176	-2.4215	-23.608	-2.1726	-8.5682
AGAP008159	-2.2189	-19.775	-2.2835	-8.5372
AGAP028004	-1.2697	-15.863	-1.3484	-8.5362
AGAP002263	-1.6701	-20.865	-1.3259	-8.5347
AGAP011358	-1.4526	-16.944	-1.5797	-8.5325
AGAP002472	-2.6868	-24.913	-2.2756	-8.5229
AGAP002076	-1.6535	-20.576	-1.3787	-8.522
AGAP007701	-1.67	-20.678	-2.0269	-8.518
AGAP005160	-3.1731	-25.278	-1.3473	-8.4955
AGAP002654	-1.0054	-10.86	-1.6087	-8.4939
AGAP010498	-1.2287	-16.13	-1.2987	-8.4916
AGAP009323	-1.9809	-20.977	-1.9549	-8.4845
AGAP008160	-0.56424	-7.522	-1.944	-8.4811
AGAP002346	-1.3019	-13.405	-1.3629	-8.4738
AGAP002956	-1.3553	-16.466	-1.6397	-8.4734
AGAP006358	-1.5936	-18.496	-2.2714	-8.4693
AGAP002337	-1.0755	-14.219	-1.1486	-8.4109
AGAP007050	-1.9086	-23.185	-1.1276	-8.4023
AGAP011857	-1.6587	-18.627	-1.7153	-8.3722
AGAP002481	-0.91292	-11.729	-1.5676	-8.3433
AGAP028723	-1.7032	-16.962	-1.9716	-8.3413
AGAP002171	-0.8417	-11.59	-1.035	-8.3393
AGAP003981	-1.5462	-18.075	-1.701	-8.3318
AGAP011766	-1.6723	-22.751	-1.0039	-8.3201
AGAP004056	-1.3879	-16.503	-1.2337	-8.3131
AGAP009644	-2.7359	-22.269	-2.611	-8.3127
AGAP007544	-2.3336	-25.018	-1.2814	-8.3114
AGAP006470	-2.938	-24.991	-2.8234	-8.3023
AGAP029511	-2.1055	-22.326	-1.3559	-8.2894
AGAP008131	-1.0509	-13.472	-1.4926	-8.2628
AGAP001720	-1.3072	-16.086	-1.0177	-8.2512
AGAP000120	-1.2646	-17.304	-1.1467	-8.2455
AGAP011413	-1.6972	-24.156	-1.0002	-8.2415
AGAP004798	-2.4848	-23.612	-2.4416	-8.2286
AGAP001527	-1.0836	-13.963	-1.2357	-8.2283
AGAP005131	-1.279	-17.34	-1.3239	-8.2177
AGAP011814	-1.5181	-20.377	-1.149	-8.184
AGAP003914	-0.92605	-13.055	-1.2661	-8.1616
AGAP009724	-0.60772	-7.5187	-1.5135	-8.1567
AGAP003414	-2.0831	-20.863	-1.7253	-8.1471
AGAP002214	-0.58251	-9.5974	-0.86459	-8.1462
AGAP010933	-2.1074	-22.891	-1.8509	-8.1397
AGAP007617	-0.7923	-9.5217	-1.7126	-8.1324
AGAP006387	-1.8911	-19.878	-1.5751	-8.1291
AGAP005406	-0.72108	-10.826	-0.95226	-8.1163
AGAP011076	-3.7985	-22.76	-1.8229	-8.1139
AGAP008884	-1.5734	-16.084	-1.71	-8.0708
AGAP002122	-2.2555	-24.628	-1.2432	-8.0649
AGAP009441	-1.9586	-21.731	-1.4776	-8.0496
AGAP012138	-2.5087	-25.228	-1.2953	-8.0465
AGAP013102	-1.2792	-15.616	-1.7424	-8.0463
AGAP009737	-1.5542	-19.172	-0.92257	-8.0439
AGAP006918	-0.91066	-11.424	-1.0571	-8.0397
AGAP010656	-1.6425	-19.041	-1.6514	-8.0362
AGAP010873	-1.3527	-18.854	-1.0422	-8.0332
AGAP011716	-1.5676	-17.184	-1.7833	-8.0183
AGAP006459	-2.0791	-19.771	-2.4154	-8.0003
AGAP001545	-1.4347	-16.301	-1.251	-7.9953
AGAP029650	-1.7226	-18.25	-1.8916	-7.9911
AGAP012177	-1.8116	-19.352	-1.4833	-7.9908
AGAP008869	-0.90238	-12.328	-1.0694	-7.9725
AGAP008002	-2.3064	-22.142	-1.8446	-7.9689
AGAP011713	-1.1896	-17.052	-0.9355	-7.9601
AGAP011756	-1.1979	-13.849	-1.3577	-7.9391
AGAP000935	-1.662	-16.505	-1.9017	-7.9358
AGAP002473	-1.6253	-17.72	-1.3013	-7.93
AGAP010173	-1.426	-15.824	-1.2798	-7.9116
AGAP003089	-1.9846	-22.358	-0.99676	-7.8904
AGAP009923	-2.5154	-23.888	-1.6641	-7.8827
AGAP007157	-1.3216	-16.08	-1.6667	-7.8493
AGAP010188	-1.8322	-16.902	-2.1018	-7.8472
AGAP002705	-0.92246	-10.028	-1.2958	-7.8327
AGAP007894	-1.8217	-20.228	-1.6635	-7.8319
AGAP007580	-1.8463	-20.978	-1.1053	-7.829
AGAP029481	-2.2648	-24.584	-1.3091	-7.8274
AGAP008719	-1.059	-14.08	-1.1208	-7.8084
AGAP029379	-0.78604	-9.014	-1.02	-7.8082
AGAP009643	-0.86714	-11.417	-1.4084	-7.8065
AGAP007698	-0.93427	-11.653	-1.0497	-7.7848
AGAP000306	-1.3033	-14.658	-1.5727	-7.777
AGAP004070	-0.66474	-7.9533	-1.3573	-7.7645
AGAP002547	-2.9607	-22.559	-2.0324	-7.7574
AGAP006949	-1.3709	-14.826	-1.7857	-7.7477
AGAP009701	-1.7304	-19.855	-1.1139	-7.743
AGAP005190	-0.64908	-8.5346	-0.86373	-7.7302
AGAP002063	-2.2287	-21.158	-1.6848	-7.7216
AGAP003278	-1.5331	-15.426	-1.8463	-7.7173
AGAP010800	-0.84398	-12.771	-0.84723	-7.7134
AGAP003779	-2.0553	-21.002	-1.3442	-7.6928
AGAP009861	-1.1806	-14.556	-1.0557	-7.6915
AGAP028045	-0.91148	-11.512	-1.6341	-7.6775
AGAP007246	-1.5088	-17.565	-1.552	-7.6693
AGAP003592	-2.0081	-21.536	-1.1065	-7.6519
AGAP012203	-1.7159	-17.867	-1.6311	-7.6458
AGAP004909	-0.57811	-7.5872	-1.6517	-7.6428
AGAP005535	-2.4531	-20.609	-1.8682	-7.6389
AGAP002656	-1.0742	-13.007	-1.7558	-7.6325
AGAP001595	-2.5503	-24.684	-1.2683	-7.6207
AGAP007002	-0.94399	-12.204	-1.1127	-7.6202
AGAP000627	-3.0232	-25.912	-1.2063	-7.6179
AGAP000242	-1.1135	-11.282	-2.2371	-7.6126
AGAP009135	-1.9359	-21.674	-1.2608	-7.611
AGAP009746	-3.0637	-22.99	-1.6006	-7.5931
AGAP005201	-1.1057	-14.65	-1.3323	-7.5677
AGAP012077	-0.60224	-8.2356	-1.0748	-7.5416
AGAP010871	-1.9146	-17.888	-1.7935	-7.5409
AGAP005494	-3.0788	-25.796	-1.1652	-7.5383
AGAP001460	-1.1245	-14.372	-1.1567	-7.5291
AGAP002437	-1.4827	-14.412	-1.3149	-7.5285
AGAP004510	-1.1695	-13.418	-1.4721	-7.5257
AGAP004523	-1.9519	-19.019	-1.9264	-7.523
AGAP001149	-2.4316	-21.379	-1.8259	-7.5223
AGAP005647	-1.1025	-12.776	-1.4588	-7.5179
AGAP008874	-1.2849	-15.101	-1.2521	-7.5149
AGAP001805	-1.5457	-14.828	-1.9566	-7.5144
AGAP009537	-1.0651	-13.318	-1.3919	-7.5099
AGAP000139	-1.1548	-13.027	-1.6396	-7.5071
AGAP006138	-1.4791	-18.608	-1.1536	-7.5036
AGAP006965	-1.4118	-14.408	-1.5799	-7.5016
AGAP002470	-1.7354	-21.507	-0.99456	-7.4858
AGAP001914	-2.041	-18.199	-1.8047	-7.4757
AGAP000646	-0.79923	-10.498	-1.8834	-7.4754
AGAP009558	-1.9204	-18.875	-1.8988	-7.4724
AGAP006511	-1.9376	-19.868	-1.2043	-7.4616
AGAP012121	-1.4799	-17.406	-1.4182	-7.459
AGAP011731	-2.1435	-25.281	-0.99602	-7.4513
AGAP000781	-2.3651	-23.315	-1.2777	-7.439
AGAP013257	-1.8404	-18.16	-1.948	-7.4381
AGAP008105	-1.3857	-14.994	-1.8536	-7.4369
AGAP011775	-1.3783	-18.73	-0.91872	-7.4219
AGAP010034	-1.1223	-15.742	-1.0297	-7.4164
AGAP011508	-1.1669	-14.561	-1.0969	-7.4133
AGAP001133	-1.7064	-20.322	-1.3143	-7.3833
AGAP011849	-1.7354	-17.949	-1.5458	-7.3833
AGAP002474	-1.0471	-14.478	-1.1078	-7.3778
AGAP002969	-1.1683	-15.989	-1.062	-7.3767
AGAP001399	-1.6629	-16.004	-1.6438	-7.3754
AGAP005771	-1.6608	-19.687	-1.1666	-7.3746
AGAP006445	-1.7954	-19.393	-1.2416	-7.3658
AGAP006575	-1.2258	-14.952	-1.3525	-7.3648
AGAP008427	-0.70664	-9.181	-1.4344	-7.3636
AGAP001670	-1.0746	-15.11	-0.91958	-7.3598
AGAP010491	-2.1899	-18.528	-1.6907	-7.3596
AGAP009234	-0.77124	-9.0582	-1.8635	-7.3486
AGAP002140	-1.5534	-16.789	-1.4606	-7.3469
AGAP011896	-1.7776	-18.009	-1.7412	-7.3423
AGAP029675	-1.0643	-12.812	-1.0367	-7.3349
AGAP002182	-2.9773	-24.371	-1.0915	-7.3215
AGAP003519	-1.3877	-13.967	-1.7529	-7.3148
AGAP010380	-1.0329	-12.245	-1.2617	-7.3105
AGAP011298	-2.5905	-21.636	-1.6913	-7.3094
AGAP007018	-1.2088	-19.541	-0.65498	-7.2987
AGAP004521	-1.4267	-15.984	-1.3131	-7.2945
AGAP007855	-2.1016	-18.777	-1.573	-7.292
AGAP004294	-1.3156	-12.706	-1.6996	-7.2878
AGAP011252	-1.8342	-17.803	-2.0362	-7.2774
AGAP002776	-1.693	-17.45	-1.7199	-7.2747
AGAP011761	-1.6222	-15.67	-1.4777	-7.2691
AGAP007768	-2.0818	-23.634	-1.134	-7.2679
AGAP003029	-0.60734	-8.9601	-0.9394	-7.2608
AGAP011837	-1.6059	-15.894	-1.914	-7.2483
AGAP009334	-1.897	-20.93	-1.0942	-7.2331
AGAP001135	-2.2561	-20.337	-1.1666	-7.2295
AGAP000106	-1.9738	-23.872	-0.88587	-7.2261
AGAP001141	-1.425	-15.239	-1.8384	-7.226
AGAP010703	-2.0214	-19.078	-1.1978	-7.1968
AGAP013093	-1.2425	-17.473	-0.86278	-7.1851
AGAP010679	-1.417	-15.472	-1.4045	-7.1786
AGAP005569	-1.6163	-18.243	-1.4025	-7.1727
AGAP010575	-0.95795	-13.328	-0.84535	-7.1708
AGAP004559	-3.0123	-20.962	-2.0692	-7.1649
AGAP007172	-2.0147	-17.565	-2.0891	-7.158
AGAP001793	-0.95303	-12.927	-0.88935	-7.1556
AGAP002568	-1.3298	-15.062	-1.2515	-7.1532
AGAP000794	-1.7416	-20.102	-0.95187	-7.1528
AGAP009910	-1.4869	-15.582	-1.1664	-7.1511
AGAP007741	-0.59477	-7.9921	-1.1364	-7.1489
AGAP003796	-1.9062	-18.258	-1.6129	-7.1479
AGAP002919	-1.4293	-17.608	-1.2832	-7.1453
AGAP001179	-1.0081	-12.145	-1.2054	-7.1396
AGAP006096	-2.1231	-22.242	-1.2092	-7.13
AGAP007623	-1.3323	-17.653	-0.8896	-7.124
AGAP000082	-1.6707	-16.782	-1.8229	-7.1233
AGAP001910	-3.1331	-24.63	-1.1335	-7.117
AGAP000110	-1.5667	-19.875	-0.96258	-7.1131
AGAP008150	-1.7982	-18.867	-0.94482	-7.1055
AGAP010573	-1.5256	-15.813	-1.6032	-7.1054
AGAP005460	-0.98297	-12.816	-1.0788	-7.1002
AGAP009929	-2.5274	-20.608	-1.2877	-7.0742
AGAP007999	-1.2809	-15.415	-0.92673	-7.0662
AGAP009324	-2.4685	-22.854	-1.2162	-7.0633
AGAP008885	-1.0821	-12.404	-1.1537	-7.0614
AGAP008859	-0.53545	-7.7976	-0.91572	-7.048
AGAP009921	-0.64575	-8.6588	-1.0829	-7.0469
AGAP002468	-2.1101	-18.131	-1.5533	-7.0406
AGAP009886	-1.6662	-17.38	-1.4821	-7.0401
AGAP011323	-0.89609	-10.134	-1.7511	-7.0376
AGAP010065	-1.7427	-16.928	-2.1031	-7.036
AGAP029034	-1.0704	-13.36	-0.84057	-7.0358
AGAP008837	-1.8786	-18.06	-2.0388	-7.0355
AGAP010718	-2.667	-20.423	-2.9289	-7.0327
AGAP012283	-2.4555	-23.959	-1.1275	-7.0285
AGAP004755	-0.8017	-9.5637	-1.0739	-7.0197
AGAP001274	-4.3999	-19.913	-1.2457	-7.0164
AGAP009740	-1.0319	-13.206	-1.1756	-7.0126
AGAP006804	-1.0732	-13.667	-1.0458	-7.0035
AGAP003737	-0.61132	-8.3441	-0.97053	-6.9767
AGAP009023	-1.9523	-17.362	-2.1872	-6.9661
AGAP001103	-1.9328	-17.778	-1.6003	-6.9627
AGAP028154	-3.8887	-18.707	-2.2873	-6.9581
AGAP008035	-1.9453	-21.018	-1.0179	-6.9553
AGAP008816	-1.6614	-18.592	-1.1904	-6.9544
AGAP006402	-1.1196	-11.033	-2.5379	-6.944
AGAP009094	-3.4913	-20.366	-1.7622	-6.9358
AGAP005555	-1.5518	-18.514	-0.9989	-6.917
AGAP009509	-1.6299	-15.035	-1.9475	-6.9138
AGAP028477	-1.0785	-11.94	-1.6716	-6.9133
AGAP011132	-0.87369	-8.8388	-1.719	-6.9062
AGAP012398	-0.78112	-7.7477	-1.9843	-6.9042
AGAP004957	-1.5571	-18.887	-0.9376	-6.9037
AGAP008601	-0.98555	-12.762	-1.0243	-6.8935
AGAP006952	-2.3844	-20.742	-1.5336	-6.8898
AGAP000849	-1.4184	-15.304	-1.4113	-6.8813
AGAP011161	-1.2378	-12.515	-1.2274	-6.8764
AGAP012056	-1.3706	-13.302	-1.8216	-6.8652
AGAP003968	-1.0396	-11.592	-1.6727	-6.8612
AGAP003228	-1.4654	-15.988	-0.95568	-6.8603
AGAP005640	-1.2332	-17.518	-0.78759	-6.8543
AGAP007912	-3.2427	-21.939	-1.3963	-6.8525
AGAP003768	-2.0278	-18.619	-2.3469	-6.8508
AGAP007502	-2.7432	-19.602	-2.2471	-6.8431
AGAP004254	-1.2363	-15.395	-0.82704	-6.8295
AGAP009880	-1.682	-19.274	-0.9201	-6.8189
AGAP013291	-1.7269	-17.083	-1.7314	-6.8185
AGAP012475	-0.8058	-12.68	-0.62172	-6.7936
AGAP009458	-2.6795	-21.914	-1.1508	-6.7735
AGAP010483	-1.9798	-16.58	-1.9784	-6.7512
AGAP006428	-1.2801	-14.681	-1.142	-6.744
AGAP000978	-1.4581	-13.875	-1.7386	-6.7425
AGAP004488	-1.7153	-19.633	-0.91408	-6.7376
AGAP002606	-0.77731	-8.4799	-1.0328	-6.7371
AGAP010332	-1.2136	-12.07	-1.4008	-6.7345
AGAP006205	-1.7737	-16.295	-2.5996	-6.7201
AGAP002902	-1.0764	-14.329	-0.81977	-6.708
AGAP005438	-1.8421	-20.242	-1.1184	-6.7061
AGAP001447	-1.8743	-16.537	-1.7324	-6.6928
AGAP002073	-1.3104	-15.212	-1.3545	-6.6876
AGAP005365	-2.3916	-19.585	-2.1737	-6.6869
AGAP009800	-1.5614	-16.861	-1.0798	-6.6823
AGAP001380	-2.3401	-20.283	-1.4573	-6.6785
AGAP000454	-0.98872	-13.897	-0.82726	-6.6719
AGAP002758	-1.2132	-12.046	-1.6744	-6.6663
AGAP002762	-2.8301	-21.138	-1.6371	-6.6607
AGAP006372	-1.8664	-18.737	-1.338	-6.6602
AGAP001700	-0.6893	-8.0866	-1.4243	-6.6501
AGAP009486	-0.6216	-9.4497	-0.76767	-6.6488
AGAP010450	-1.7306	-15.233	-2.0927	-6.6444
AGAP010419	-1.2752	-11.989	-2.1915	-6.6418
AGAP007635	-1.0989	-16.744	-0.73531	-6.6212
AGAP000883	-2.437	-24.112	-1.0076	-6.6194
AGAP010891	-2.1652	-19.652	-1.1889	-6.6168
AGAP013130	-1.2738	-13.741	-1.2766	-6.5953
AGAP002177	-1.3404	-13.076	-1.4352	-6.588
AGAP003687	-1.4442	-18.336	-0.83281	-6.5852
AGAP002731	-1.3355	-14.205	-1.4727	-6.5787
AGAP009808	-1.8934	-16.224	-2.1578	-6.5667
AGAP002265	-0.74218	-9.6552	-1.0376	-6.5503
AGAP027998	-0.99738	-10.087	-2.7225	-6.5462
AGAP002889	-0.90866	-11.575	-0.98675	-6.5422
AGAP007145	-0.75796	-9.22	-1.0428	-6.5405
AGAP008796	-1.5484	-19.69	-0.9234	-6.5384
AGAP028519	-1.6965	-18.855	-1.1505	-6.5365
AGAP011425	-1.5192	-14.292	-1.3831	-6.5309
AGAP010770	-1.451	-17.047	-1.1297	-6.5274
AGAP001407	-2.9952	-21.419	-1.3242	-6.5262
AGAP005046	-1.8408	-17.801	-1.4278	-6.5197
AGAP010064	-1.3794	-16.293	-1.1568	-6.5197
AGAP000479	-1.1229	-14.689	-0.84793	-6.5185
AGAP007722	-1.3798	-12.878	-2.1385	-6.515
AGAP001902	-3.0903	-18.847	-2.3796	-6.5146
AGAP008297	-0.99051	-11.135	-1.3329	-6.5122
AGAP010025	-1.5267	-15.119	-1.1745	-6.509
AGAP010544	-2.1903	-19.951	-1.3032	-6.5058
AGAP001459	-2.5983	-22.084	-1.0871	-6.4909
AGAP008908	-0.68734	-11.251	-0.6213	-6.4885
AGAP011084	-1.7566	-15.795	-1.3193	-6.4878
AGAP028592	-1.0834	-12.263	-1.2353	-6.4851
AGAP001911	-1.2199	-13.342	-1.3907	-6.4828
AGAP006924	-1.3487	-18.79	-0.748	-6.4806
AGAP002896	-1.2583	-12.14	-2.3613	-6.4722
AGAP008706	-0.72125	-9.1987	-1.1567	-6.472
AGAP000862	-0.96327	-14.079	-0.73367	-6.4619
AGAP006808	-0.8294	-9.5152	-1.2785	-6.4253
AGAP011284	-2.067	-26.382	-0.69081	-6.4252
AGAP003893	-1.7943	-18.635	-0.95506	-6.4168
AGAP004710	-1.1256	-12.418	-1.3317	-6.4094
AGAP007844	-2.0426	-16.782	-2.0996	-6.4064
AGAP013209	-1.6581	-15.029	-1.4389	-6.3985
AGAP013457	-0.89061	-9.979	-1.4817	-6.396
AGAP009613	-1.0773	-11.825	-1.3299	-6.3915
AGAP008635	-1.5713	-19.431	-0.84266	-6.3902
AGAP008673	-0.9088	-9.3794	-1.2788	-6.373
AGAP007208	-0.82897	-12.298	-0.69467	-6.367
AGAP006469	-1.3236	-15.498	-0.95187	-6.3669
AGAP010956	-0.87975	-8.8289	-1.2814	-6.3642
AGAP002935	-0.90391	-14.551	-0.63345	-6.3551
AGAP003891	-2.3078	-18.289	-1.5991	-6.3492
AGAP010420	-1.1314	-12.552	-0.98725	-6.3435
AGAP009204	-1.0247	-11.525	-1.2902	-6.3273
AGAP010182	-1.4507	-17.766	-0.92676	-6.3194
AGAP000779	-1.0367	-14.434	-0.67164	-6.3128
AGAP010700	-1.7872	-16.046	-1.3796	-6.3118
AGAP000496	-1.9071	-19.36	-1.0616	-6.3086
AGAP011174	-1.468	-15.169	-1.3841	-6.3058
AGAP005220	-2.569	-18.428	-2.442	-6.3026
AGAP006354	-1.5975	-18.226	-1.0729	-6.302
AGAP012380	-2.1861	-18.275	-1.9594	-6.3015
AGAP003094	-1.6303	-14.557	-1.5127	-6.3012
AGAP006165	-0.71878	-8.5473	-1.06	-6.2985
AGAP000634	-1.3258	-14.883	-0.91873	-6.2908
AGAP008106	-1.5807	-16.299	-0.92783	-6.2798
AGAP001973	-1.9607	-16.063	-1.8434	-6.278
AGAP001195	-1.5077	-15.182	-1.0433	-6.2704
AGAP002961	-1.8645	-19.417	-0.98636	-6.259
AGAP012029	-2.0456	-18.841	-0.99984	-6.2572
AGAP029803	-0.6438	-8.2398	-0.81675	-6.2542
AGAP008481	-1.3998	-13.166	-1.7555	-6.2256
AGAP003728	-1.5188	-13.687	-2.139	-6.2193
AGAP009700	-2.6686	-20.218	-1.4098	-6.2174
AGAP006127	-1.1637	-11.634	-1.3789	-6.2173
AGAP007212	-0.60329	-7.9366	-0.86559	-6.2145
AGAP009140	-1.3348	-15.561	-0.85018	-6.2126
AGAP002284	-1.3159	-17.799	-0.78743	-6.1987
AGAP005544	-1.5897	-14.703	-1.0991	-6.1905
AGAP004956	-1.488	-15.52	-1.1951	-6.1709
AGAP028542	-0.72092	-9.7184	-0.8252	-6.1667
AGAP005957	-2.0159	-17.509	-1.3616	-6.1666
AGAP009488	-1.5328	-17.761	-0.9705	-6.1436
AGAP003398	-1.687	-16.829	-1.0014	-6.1375
AGAP004465	-2.0428	-17.347	-1.2634	-6.1358
AGAP003894	-1.8158	-16.531	-1.7118	-6.1287
AGAP008897	-1.107	-10.578	-2.2284	-6.1165
AGAP005423	-2.7599	-19.038	-1.5035	-6.1111
AGAP001656	-1.6638	-20.107	-0.93687	-6.1097
AGAP008332	-1.6635	-19.159	-0.8876	-6.1073
AGAP002780	-1.2809	-15.854	-0.88996	-6.1032
AGAP006092	-0.96286	-13.094	-0.84729	-6.0838
AGAP007482	-0.85892	-10.934	-0.84963	-6.0823
AGAP003119	-1.5259	-15.199	-0.92189	-6.0822
AGAP000842	-1.8092	-15.284	-1.8438	-6.0809
AGAP001978	-2.0235	-16.209	-2.1001	-6.0793
AGAP010572	-0.84931	-8.5846	-1.5725	-6.0776
AGAP002295	-1.5278	-17.402	-0.83978	-6.0693
AGAP009834	-2.2067	-19.473	-1.2211	-6.0688
AGAP005175	-1.9008	-15.292	-2.1094	-6.0596
AGAP000173	-0.95336	-12.66	-0.74685	-6.0355
AGAP002522	-0.65085	-9.2166	-0.78852	-6.0354
AGAP008774	-1.69	-20.533	-0.72945	-6.0278
AGAP011363	-2.418	-18.177	-2.1791	-6.0242
AGAP005048	-0.71517	-9.7506	-0.76824	-6.0229
AGAP005873	-1.274	-12.742	-1.1049	-6.0143
AGAP011217	-0.94057	-12.177	-0.83822	-6.0101
AGAP006811	-1.3237	-15.971	-0.95638	-6.0024
AGAP008617	-1.5241	-16.603	-0.98438	-5.9929
AGAP003992	-1.2246	-13.171	-0.84744	-5.9915
AGAP003412	-2.8081	-18.026	-1.8133	-5.9856
AGAP028528	-0.72408	-11.276	-0.67524	-5.9842
AGAP009478	-1.312	-16.483	-0.82367	-5.9834
AGAP001944	-1.3322	-18.205	-0.73409	-5.9833
AGAP029550	-1.1156	-13.46	-0.70438	-5.9811
AGAP002348	-1.3806	-17.255	-0.85858	-5.9782
AGAP001995	-2.0568	-17.022	-1.5026	-5.9772
AGAP003813	-1.5536	-13.59	-2.1749	-5.9751
AGAP002655	-0.70832	-8.3115	-0.88896	-5.9718
AGAP008551	-0.8131	-10.965	-0.787	-5.961
AGAP005802	-2.5164	-26.187	-0.74397	-5.9534
AGAP001362	-1.3933	-16.898	-0.82955	-5.9522
AGAP000402	-1.347	-15.278	-0.91446	-5.9403
AGAP008086	-0.9142	-9.1773	-1.2868	-5.9381
AGAP007710	-2.7891	-18.441	-1.4998	-5.9342
AGAP000272	-1.2774	-16.139	-0.90671	-5.9131
AGAP002958	-1.7863	-18.42	-0.99321	-5.9121
AGAP011906	-1.1204	-11.968	-1.3723	-5.9115
AGAP002374	-2.0901	-25.123	-0.6552	-5.907
AGAP010719	-0.85874	-12.851	-0.60186	-5.9049
AGAP004960	-1.8562	-17.936	-1.2656	-5.9048
AGAP006065	-1.4468	-18.333	-0.80306	-5.8931
AGAP029602	-0.883	-10.211	-0.90606	-5.891
AGAP010755	-1.9423	-19.223	-1.0055	-5.8897
AGAP009047	-0.79514	-10.548	-0.7316	-5.8883
AGAP009824	-0.76038	-10.076	-0.79446	-5.8837
AGAP011324	-1.2302	-13.466	-1.0688	-5.8807
AGAP005735	-1.0809	-12.988	-0.75074	-5.8738
AGAP010929	-1.327	-17.3	-0.77379	-5.8619
AGAP002121	-1.7711	-17.297	-0.96404	-5.8611
AGAP005413	-1.0613	-10.692	-1.1876	-5.8611
AGAP003825	-1.1153	-11.521	-0.97171	-5.8595
AGAP012124	-0.94373	-10.06	-1.0131	-5.8584
AGAP008771	-2.1004	-18.459	-1.2411	-5.8558
AGAP003936	-1.8394	-16.084	-1.3737	-5.851
AGAP005909	-0.61474	-8.1179	-0.80903	-5.8467
AGAP001760	-0.94735	-10.579	-1.0568	-5.8445
AGAP007780	-1.3284	-13.028	-1.1496	-5.8373
AGAP005981	-1.0317	-10.679	-0.96795	-5.8369
AGAP003093	-2.048	-19.98	-0.9835	-5.8362
AGAP003533	-0.97002	-9.769	-1.0103	-5.8319
AGAP001712	-0.6658	-7.9763	-0.97445	-5.8303
AGAP009600	-1.5764	-13.689	-2.0137	-5.8288
AGAP002488	-1.2456	-11.684	-1.4486	-5.8274
AGAP004419	-1.2589	-12.019	-1.1431	-5.8041
AGAP004091	-0.9527	-9.7176	-1.1117	-5.7923
AGAP002022	-1.8447	-20.145	-0.65505	-5.7877
AGAP004300	-0.73296	-7.9897	-0.91467	-5.7821
AGAP011448	-1.4192	-20.128	-0.57815	-5.7796

## Sheet: Genes by GO terms in Fig 1e
Gene ID	KEGG ID	Gene Ontology Category
AGAP011438	KEGG:aga030008	Cytoplasmic Ribosome
AGAP005569	KEGG:aga030008	Cytoplasmic Ribosome
AGAP003992	KEGG:aga030008	Cytoplasmic Ribosome
AGAP001656	KEGG:aga030008	Cytoplasmic Ribosome
AGAP010698	KEGG:aga030008	Cytoplasmic Ribosome
AGAP006092	KEGG:aga030008	Cytoplasmic Ribosome
AGAP002088	KEGG:aga030008	Cytoplasmic Ribosome
AGAP009004	KEGG:aga030008	Cytoplasmic Ribosome
AGAP007948	KEGG:aga030008	Cytoplasmic Ribosome
AGAP009046	KEGG:aga030008	Cytoplasmic Ribosome
AGAP004557	KEGG:aga030008	Cytoplasmic Ribosome
AGAP009615	KEGG:aga030008	Cytoplasmic Ribosome
AGAP001146	KEGG:aga030008	Cytoplasmic Ribosome
AGAP008427	KEGG:aga030008	Cytoplasmic Ribosome
AGAP010693	KEGG:aga030008	Cytoplasmic Ribosome
AGAP008882	KEGG:aga030008	Cytoplasmic Ribosome
AGAP006372	KEGG:aga030008	Cytoplasmic Ribosome
AGAP003890	KEGG:aga030008	Cytoplasmic Ribosome
AGAP011244	KEGG:aga030008	Cytoplasmic Ribosome
AGAP002063	KEGG:aga030008	Cytoplasmic Ribosome
AGAP002171	KEGG:aga030008	Cytoplasmic Ribosome
AGAP008163	KEGG:aga030008	Cytoplasmic Ribosome
AGAP004739	KEGG:aga030008	Cytoplasmic Ribosome
AGAP012204	KEGG:aga030008	Cytoplasmic Ribosome
AGAP001529	KEGG:aga030008	Cytoplasmic Ribosome
AGAP005149	KEGG:aga030008	Cytoplasmic Ribosome
AGAP009504	KEGG:aga030008	Cytoplasmic Ribosome
AGAP003632	KEGG:aga030008	Cytoplasmic Ribosome
AGAP008087	KEGG:aga030008	Cytoplasmic Ribosome
AGAP002808	KEGG:aga030008	Cytoplasmic Ribosome
AGAP005871	KEGG:aga030008	Cytoplasmic Ribosome
AGAP010491	KEGG:aga030008	Cytoplasmic Ribosome
AGAP010498	KEGG:aga030008	Cytoplasmic Ribosome
AGAP012125	KEGG:aga030008	Cytoplasmic Ribosome
AGAP011713	KEGG:aga030008	Cytoplasmic Ribosome
AGAP005957	KEGG:aga030008	Cytoplasmic Ribosome
AGAP007301	KEGG:aga030008	Cytoplasmic Ribosome
AGAP002362	KEGG:aga030008	Cytoplasmic Ribosome
AGAP008481	KEGG:aga030008	Cytoplasmic Ribosome
AGAP000650	KEGG:aga030008	Cytoplasmic Ribosome
AGAP005406	KEGG:aga030008	Cytoplasmic Ribosome
AGAP003847	KEGG:aga030008	Cytoplasmic Ribosome
AGAP012804	KEGG:aga030008	Cytoplasmic Ribosome
AGAP004759	KEGG:aga030008	Cytoplasmic Ribosome
AGAP004430	KEGG:aga030008	Cytoplasmic Ribosome
AGAP004090	KEGG:aga030008	Cytoplasmic Ribosome
AGAP007050	KEGG:aga030008	Cytoplasmic Ribosome
AGAP011309	KEGG:aga030008	Cytoplasmic Ribosome
AGAP004514	KEGG:aga030008	Cytoplasmic Ribosome
AGAP006205	KEGG:aga030008	Cytoplasmic Ribosome
AGAP007388	KEGG:aga030008	Cytoplasmic Ribosome
AGAP011884	KEGG:aga030008	Cytoplasmic Ribosome
AGAP004064	KEGG:aga030008	Cytoplasmic Ribosome
AGAP007699	KEGG:aga030008	Cytoplasmic Ribosome
AGAP009929	KEGG:aga030008	Cytoplasmic Ribosome
AGAP005375	KEGG:aga030008	Cytoplasmic Ribosome
AGAP002193	KEGG:aga030008	Cytoplasmic Ribosome
AGAP002004	KEGG:aga030008	Cytoplasmic Ribosome
AGAP008234	KEGG:aga030008	Cytoplasmic Ribosome
AGAP001380	KEGG:aga030008	Cytoplasmic Ribosome
AGAP007882	KEGG:aga030008	Cytoplasmic Ribosome
AGAP003001	KEGG:aga030008	Cytoplasmic Ribosome
AGAP011471	KEGG:aga030008	Cytoplasmic Ribosome
[truncated: 186 more rows]

[truncated: 1 more sheets: MLE Anoph vs Dros Fig 1f]
