# Supplementary material for: A genome-wide CRISPR screen in Anopheles mosquito cells identifies fitness and immune cell function-related genes
Source: Nat Commun. 2025 Nov 24;16:10323. doi: 10.1038/s41467-025-65304-y (PMC12644648; doi:10.1038/s41467-025-65304-y)
Supplement: Supplementary file 7 — Supplementary Data 3 [file 41467_2025_65304_MOESM7_ESM.xlsx]

## Sheet: Legend
Supplementary Data 3
	Tab	Description
	Fitness gene mapping summary	Summarizes statistics of Anophels fitness genes mapping to Drosophila and Humans
	Anoph_fitness genes	Lists all Anopheles fitness genes, specifying DIOPT best mapping to fitness orthologs in Drosophila and human
	Anoph_not fitness in Dros	Lists Anopheles fitness genes that have Drosophila orthologs but do not score as fitness genes in Drosophila
	Anoph_no orthologs Dros&human	Lists Anopheles fitness genes that have no orthologs in Drosophila or humans with additional annotation from protein databases and orthology mapping to representative mosquito species (obtained from VectorBase)
	Fitness score Vs expression	Summarizes statistics of Anopheles fitness genes versus non-fitness gene expression and distibution across the transcriptome

## Sheet: Fitness gene mapping summary
	Anopheles fitness genes from Replicate 1 (FDR=0.05)= 1280
		Ortholog mapped	Ortholog is a fitness gene	Ortholog not a fitness gene	unmapped
	Human	1185 (92.6%)	398 (31%)	787 (61.5%)	95 (7.4%)
	Fly	1219 (95.2%)	1073 (83.8%)	146 (11.4%)	61 (4.8%)

## Sheet: Anoph_fitness genes
Note: two Anopheles genes (AGAP002263, AGAP028628) mapped each to two different Drosophila genes.
AGAP_ID	Entrez GeneID	AG Gene	FBgn Fly Ortholog	Fly gene	Best DIOPT score mosquito2fly	FBgn-fly fitness gene with best score	Symbol-Fly fitness gene with best score	All fly fitness gene(s)	Human ortholog	Best DIOPT score mosquito2human	Human essential gene with best score	All human essential gene(s)
AGAP013130	11175696	LOC11175696	FBgn0287589	CG46459	8				UQCC2	11
AGAP029608	1280351	LOC1280351	FBgn0287582	sov
AGAP005630	1276315	TER94	FBgn0286784	TER94	13	FBgn0286784	TER94	CG5776;TER94;CG12010;smid;	VCP	13	VCP	SPATA5L1;NVL;VCP;
AGAP001884	1281238	LOC1281238	FBgn0286222	Fum1	13	FBgn0286222	Fum1	Fum1	FH	13
AGAP011077	1270851	RpS12	FBgn0286213	RpS12	13	FBgn0286213	RpS12	RpS12	RPS12	12	RPS12	RPS12
AGAP005406	1276106	Rexo5	FBgn0286051	Rexo5	11	FBgn0286051	Rexo5	Rexo5	REXO5	7
AGAP011284	1270647	eEF5	FBgn0285952	eEF5	13	FBgn0285952	eEF5	eEF5	EIF5A	12	EIF5A	EIF5A
AGAP011896	1280764	RpL31	FBgn0285949	RpL31	13	FBgn0285949	RpL31	RpL31	RPL31	12
AGAP011706	1280931	RpL27A	FBgn0285948	RpL27A	13	FBgn0285948	RpL27A	RpL27A	RPL27A	13	RPL27A	RPL27A
AGAP000739	1272330	RpS10b	FBgn0285947	RpS10b	13	FBgn0285947	RpS10b	RpS10b	RPS10	11
AGAP012103	1280574	Imp	FBgn0285926	Imp	13	FBgn0285926	Imp	Imp	IGF2BP1	13
AGAP000529	1271711	Vps16A	FBgn0285911	Vps16A	13	FBgn0285911	Vps16A	Vps16A	VPS16	13
AGAP001135	1282031	Mcm3	FBgn0284442	Mcm3	13	FBgn0284442	Mcm3	Mcm3	MCM3	12	MCM3	MCM3
AGAP010588	1275315	CCT8	FBgn0284436	CCT8	13	FBgn0284436	CCT8	CCT8	CCT8	13	CCT8	CCT8
AGAP005005	1275830	Ttd14	FBgn0284257	Ttd14	13
AGAP008770	1275629	bsf	FBgn0284256	bsf	13	FBgn0284256	bsf	bsf	LRPPRC	13
AGAP002970	1272993	LOC1272993	FBgn0284254	Impbeta11	11				IPO11	11
AGAP008297	1277687	LOC1277687	FBgn0284253	LeuRS	13	FBgn0284253	LeuRS	LeuRS	LARS	13	LARS	LARS
AGAP009140	3291909	LOC3291909	FBgn0284249	Adf1	3	FBgn0284249	Adf1	Coop;stwl;Adf1;
AGAP009537	1271373	LOC1271373	FBgn0284248	Cyt-c-p	13	FBgn0284248	Cyt-c-p	Cyt-c-p	CYCS	13	CYCS	CYCS
AGAP007406	1269779	eEF1alpha1	FBgn0284245	eEF1alpha1	12	FBgn0284245	eEF1alpha1	eRF3;eEF1alpha1;HBS1;	GSPT1	4	GSPT1	GSPT1
AGAP010929	1271023	LOC1271023	FBgn0284243	betaTub56D	13	FBgn0284243	betaTub56D	betaTub56D	TUBB	10	TUBB	TUBB
AGAP008917	1279885	LOC1279885	FBgn0284220	Top2	13	FBgn0284220	Top2	Top2	TOP2A	13	TOP2A	TOP2A
AGAP008324	1277661	Ge-1	FBgn0283682	Ge-1	11	FBgn0283682	Ge-1	Ge-1	EDC4	12
AGAP006952	1270132	Tcs3	FBgn0283681	Tcs3	13	FBgn0283681	Tcs3	Tcs3	OSGEP	13	OSGEP	OSGEP
AGAP000043	1272234	LOC1272234	FBgn0283657	Tlk	10	FBgn0283657	Tlk	Tlk	TLK1	10
AGAP008481	1277497	Rpp30	FBgn0283652	Rpp30	13	FBgn0283652	Rpp30	Rpp30	RPP30	13
AGAP007722	1269521	Ak2	FBgn0283494	Adk2	12				AK2	11
AGAP001944	1281180	slmb	FBgn0283468	slmb	12	FBgn0283468	slmb	slmb	BTRC	12
AGAP009176	1280133	FASN1	FBgn0283427	FASN1	11	FBgn0283427	FASN1	FASN1	FASN	12
AGAP000005	1272270	Dsp1	FBgn0278608	Dsp1	12	FBgn0278608	Dsp1	Dsp1	HMGB2	10
AGAP012096	1280579	PheRS-m	FBgn0275436	PheRS-m	13	FBgn0275436	PheRS-m	PheRS-m	FARS2	13	FARS2	FARS2
AGAP001460	1281715	LOC1281715	FBgn0267790	rump	12				MYEF2	11
AGAP010801	4577816	Pi4KIIIalpha	FBgn0267350	Pi4KIIIalpha	13	FBgn0267350	Pi4KIIIalpha	Pi4KIIIalpha	PI4KA	12
AGAP011328	1270609	Sf3a1	FBgn0266917	Sf3a1	13	FBgn0266917	Sf3a1	Sf3a1	SF3A1	13
AGAP002528	1273434	Trs20	FBgn0266724	Trs20	13	FBgn0266724	Trs20	Trs20	TRAPPC2	13
AGAP002385	1273577	Trs33	FBgn0266722	Trs33	13				TRAPPC6B	13
AGAP011535	1271221	LOC1271221	FBgn0266711	EloC	13	FBgn0266711	EloC	EloC	ELOC	13
AGAP006648	1277232	Sec15	FBgn0266674	Sec15	13	FBgn0266674	Sec15	Sec15	EXOC6B	13
AGAP004147	1273974	Sec10	FBgn0266673	Sec10	13	FBgn0266673	Sec10	Sec10	EXOC5	12
AGAP001694	1281483	LOC1281483	FBgn0266672	Sec8	13				EXOC4	13
AGAP009058	1280015	Sec6	FBgn0266671	Sec6	13	FBgn0266671	Sec6	Sec6	EXOC3	13
AGAP003851	1271588	Sem1	FBgn0266666	Sem1	11	FBgn0266666	Sem1	Sem1
AGAP002076	5667627	LOC5667627	FBgn0266599	Hsc70-4	13	FBgn0266599	Hsc70-4	Hsc70-3;Hsc70-5;CG7182;Hsc70-4;	HSPA9	4	HSPA9	HSPA9
AGAP006456	1277067	ND-30	FBgn0266582	ND-30	13	FBgn0266582	ND-30	ND-30	NDUFS3	13
AGAP008601	1275453	LOC1275453	FBgn0266581	pit	13	FBgn0266581	pit	pit	DDX18	13	DDX18	DDX18
AGAP009624	1279000	LOC1279000	FBgn0266452	CTPsyn	11	FBgn0266452	CTPsyn	CTPsyn	CTPS1	11	CTPS1	CTPS1
AGAP002985	1272971	SelR	FBgn0266282	jnj	13	FBgn0266282	jnj	jnj	SMC6	13
AGAP010686	3291138	ocm	FBgn0266083	ocm	7	FBgn0266083	ocm	ocm	TBX5	2
AGAP013457	11175667	LOC11175667	FBgn0265998	Doa	8	FBgn0265998	Doa	Doa	CLK1	9
AGAP010388	1272657	ttv	FBgn0265974	ttv	13	FBgn0265974	ttv	ttv	EXT1	13
AGAP006402	5667351	Su(z)2	FBgn0265623	Su(z)2	10				BMI1	5
AGAP007523	1269708	zip	FBgn0265434	zip	11	FBgn0265434	zip	zip	MYH10	10
AGAP009742	1279150	SC35	FBgn0265298	SC35	11	FBgn0265298	SC35	SC35	SRSF2	12	SRSF2	SRSF2
AGAP011092	1270836	pAbp	FBgn0265297	pAbp	13	FBgn0265297	pAbp	pAbp	PABPC1	12	PABPC1	PABPC1
AGAP011358	1270593	Slh	FBgn0264978	Slh	11	FBgn0264978	Slh	Slh	SCFD1	13
AGAP001701	1281474	LOC1281474	FBgn0264922	smt3	9	FBgn0264922	smt3	smt3	SUMO2	13
AGAP006238	1276899	vih	FBgn0264848	vih	13	FBgn0264848	vih	vih	UBE2C	13
AGAP001527	1281652	garz	FBgn0264560	garz	11	FBgn0264560	garz	garz	GBF1	13
AGAP005569	1276254	CkIIalpha	FBgn0264492	CkIIalpha	12	FBgn0264492	CkIIalpha	CkIIalpha	CSNK2A1	12
AGAP003228	1273902	Caf1-55	FBgn0263979	Caf1-55	13	FBgn0263979	Caf1-55	Caf1-55	RBBP4	14
AGAP007739	1278226	ebi	FBgn0263933	ebi	13	FBgn0263933	ebi	ebi	TBL1X	12
AGAP002412	1273551	mRpL45	FBgn0263863	mRpL45	13	FBgn0263863	mRpL45	mRpL45	MRPL45	11	MRPL45	MRPL45
AGAP029243	1270801	LOC1270801	FBgn0263855	BubR1	6	FBgn0263855	BubR1	BubR1	BUB1B	4	BUB1B	BUB1B
AGAP006092	1276765	l(3)72Dn	FBgn0263605	l(3)72Dn	13	FBgn0263605	l(3)72Dn	l(3)72Dn	CIRH1A	12	CIRH1A	CIRH1A
AGAP011731	5667838	DNApol-delta	FBgn0263600	DNApol-delta	7	FBgn0263600	DNApol-delta	DNApol-delta	POLD1	7
AGAP001519	1281659	l(3)72Ab	FBgn0263599	l(3)72Ab	13	FBgn0263599	l(3)72Ab	l(3)72Ab;obe;	SNRNP200	13	SNRNP200	SNRNP200
AGAP003153	1273824	LOC1273824	FBgn0263598	Vha68-2	11	FBgn0263598	Vha68-2	Vha68-2	ATP6V1A	10	ATP6V1A	ATP6V1A
AGAP007636	1269590	Lpin	FBgn0263593	Lpin	13				LPIN2	12
AGAP005410	1276109	LOC1276109	FBgn0263251	vnc	10	FBgn0263251	vnc	vnc	NAA10	12	NAA10	NAA10
AGAP003047	1272904	bel	FBgn0263231	bel	10	FBgn0263231	bel	bel	DDX3Y	10
AGAP008578	1275440	LOC1275440	FBgn0263231	bel	5	FBgn0263231	bel	bel	DDX4	12
AGAP009737	1279146	mEFG1	FBgn0263133	mEFG1	13	FBgn0263133	mEFG1	mEFG1	GFM1	13	GFM1	GFM1
AGAP006186	1276852	SERCA	FBgn0263006	SERCA	11	FBgn0263006	SERCA	SPoCk;SERCA;	ATP2A2	10	ATP2A2	ATP2A2
AGAP003648	1274316	RpII140	FBgn0262955	RpII140	13	FBgn0262955	RpII140	RpI135;RpIII128;RpII140;	POLR2B	11	POLR2B	POLR2B;POLR1B;
AGAP003069	1273745	twr	FBgn0262801	twr	13	FBgn0262801	twr	twr	SEC11C	13
AGAP011717	1280922	LOC1280922	FBgn0262739	AGO1	13	FBgn0262739	AGO1	AGO1;AGO2;	AGO2	13
AGAP005110	1274786	Arp3	FBgn0262716	Arp3	13	FBgn0262716	Arp3	Arp3	ACTR3	13
AGAP002114	1281339	LOC1281339	FBgn0262699	fzr	13	FBgn0262699	fzr	fzy;fzr;	CDC20	4	CDC20	CDC20
AGAP000646	1272424	LOC1272424	FBgn0262656	Myc	9	FBgn0262656	Myc	Myc	MYC	3	MYC	MYC
AGAP009222	1280180	DNAlig1	FBgn0262619	DNAlig1	13	FBgn0262619	DNAlig1	DNAlig1;DNAlig3;	LIG1	14
AGAP005523	1276207	SmB	FBgn0262601	SmB	12	FBgn0262601	SmB	SmB	SNRPN	12
AGAP001903	1281223	Mdh2	FBgn0262559	Mdh2	13	FBgn0262559	Mdh2	Mdh2	MDH2	13
AGAP012009	1280662	Mi-2	FBgn0262519	Mi-2	12	FBgn0262519	Mi-2	Mi-2	CHD5	13
AGAP003879	1271611	VhaAC45	FBgn0262515	VhaAC45	13	FBgn0262515	VhaAC45	VhaAC45	ATP6AP1	6
AGAP002473	1273486	Vha14-1	FBgn0262512	Vha14-1	13	FBgn0262512	Vha14-1	Vha14-1	ATP6V1F	13
AGAP005845	1276512	Vha44	FBgn0262511	Vha44	12	FBgn0262511	Vha44	Vha44	ATP6V1C1	11
AGAP008774	1275633	Scox	FBgn0262467	Scox	13	FBgn0262467	Scox	Scox	SCO1	13
AGAP001759	1281416	Sec23	FBgn0262125	Sec23	13	FBgn0262125	Sec23	Sec23	SEC23A	13
AGAP002539	1273424	IntS3	FBgn0262117	IntS3	11	FBgn0262117	IntS3	IntS3	INTS3	11	INTS3	INTS3
AGAP009023	1279980	LOC1279980	FBgn0262115	CG17683	13	FBgn0262115	CG17683	CG17683	NARFL	13	NARFL	NARFL
AGAP006270	1276925	Src42A	FBgn0262081	Csk	4	FBgn0262081	Csk	Csk	FRK	11
AGAP010539	1275268	l(2)gd1	FBgn0261983	l(2)gd1	13				CC2D1A	13
AGAP007246	1269901	SmD1	FBgn0261933	SmD1	13	FBgn0261933	SmD1	SmD1	SNRPD1	13	SNRPD1	SNRPD1
AGAP007813	1278145	LOC1278145	FBgn0261881	l(2)35Be	13	FBgn0261881	l(2)35Be	l(2)35Be	ANKRD49	12
AGAP005953	3290075	LOC3290075	FBgn0261872	scaf6	13	FBgn0261872	scaf6	scaf6	CHERP	10	CHERP	CHERP
AGAP007569	3290394	LOC3290394	FBgn0261858	Mzt1	3				MZT1	9
AGAP002706	1273262	SNRPG	FBgn0261791	SNRPG	13	FBgn0261791	SNRPG	SNRPG	SNRPG	13
AGAP003936	1278762	SmD2	FBgn0261789	SmD2	13	FBgn0261789	SmD2	SmD2	SNRPD2	13	SNRPD2	SNRPD2
AGAP011190	1270736	eIF2alpha	FBgn0261609	eIF2alpha	13	FBgn0261609	eIF2alpha	eIF2alpha	EIF2S1	13	EIF2S1	EIF2S1
AGAP009920	1279331	RpL37A	FBgn0261608	RpL37A	12				RPL37A	12	RPL37A	RPL37A
AGAP005802	1276470	RpL8	FBgn0261602	RpL8	13	FBgn0261602	RpL8	RpL8	RPL8	13	RPL8	RPL8
AGAP001595	1281578	RpS29	FBgn0261599	RpS29	13	FBgn0261599	RpS29	RpS29	RPS29	12
AGAP005131	1274809	RpS24	FBgn0261596	RpS24	13	FBgn0261596	RpS24	RpS24	RPS24	13
AGAP002919	1273045	RpS6	FBgn0261592	RpS6	13	FBgn0261592	RpS6	RpS6	RPS6	13	RPS6	RPS6
AGAP002488	1273472	LOC1273472	FBgn0261573	CoRest	12	FBgn0261573	CoRest	CoRest;CG1620;	RCOR1	11
AGAP002896	1273071	pasilla	FBgn0261552	ps	13	FBgn0261552	ps	ps	NOVA1	11
AGAP008159	1277803	l(2)34Fd	FBgn0261535	l(2)34Fd	13	FBgn0261535	l(2)34Fd	l(2)34Fd	NOL10	13	NOL10	NOL10
AGAP009571	1278932	cdm	FBgn0261532	cdm	13	FBgn0261532	cdm	cdm	IPO13	13	IPO13	IPO13
AGAP002129	1281347	nero	FBgn0261479	nero	13	FBgn0261479	nero	nero	DOHH	12
AGAP009082	1280037	Rpn3	FBgn0261396	Rpn3	13	FBgn0261396	Rpn3	Rpn3	PSMD3	14	PSMD3	PSMD3
AGAP004960	1275771	Prosalpha3	FBgn0261394	Prosalpha3	13	FBgn0261394	Prosalpha3	Prosalpha3	PSMA4	14	PSMA4	PSMA6;PSMA5;PSMA4;
AGAP010715	1272514	LOC1272514	FBgn0261385	scra	13	FBgn0261385	scra	scra;CG30183;	ANLN	9
AGAP000631	4576061	IntS6	FBgn0261383	IntS6	12	FBgn0261383	IntS6	IntS6	INTS6	12
AGAP002400	1273562	mRpL37	FBgn0261380	mRpL37	13	FBgn0261380	mRpL37	mRpL37	MRPL37	12
AGAP007710	5667003	LOC5667003	FBgn0261361	CG42638	12				MCOLN3	13
AGAP003992	1278811	Mat89Ba	FBgn0261286	Mat89Ba	12	FBgn0261286	Mat89Ba	Mat89Ba	NOL6	13	NOL6	NOL6
AGAP000076	1272195	SREBP	FBgn0261283	SREBP	13	FBgn0261283	SREBP	SREBP	SREBF1	13
AGAP004504	1274651	lqfR	FBgn0261279	lqfR	11	FBgn0261279	lqfR	lqfR	TELO2	6	TELO2	TELO2
AGAP008118	1277834	grp	FBgn0261278	grp	12	FBgn0261278	grp	grp	CHEK1	12	CHEK1	CHEK1
AGAP007967	1277983	Sps1	FBgn0261270	Sps1	13	FBgn0261270	Sps1	Sps1	SEPHS1	13
AGAP008105	1277848	LOC1277848	FBgn0261268	Cul3	13	FBgn0261268	Cul3	Cul3;Cul2;Cul1;Cul4;	CUL3	13
AGAP005544	1276227	APP-BP1	FBgn0261112	APP-BP1	13	FBgn0261112	APP-BP1	APP-BP1	NAE1	13
AGAP001686	1281490	LSm1	FBgn0261067	LSm1	13				LSM1	14
AGAP000547	1271677	LOC1271677	FBgn0261064	Rbsn-5	13				RBSN	11
AGAP004911	5667372	LOC5667372	FBgn0261019	moi	2	FBgn0261019	moi	moi
AGAP007477	1269746	RfC4	FBgn0260985	RfC4	13	FBgn0260985	RfC4	CG8142;RfC3;RfC4;	RFC2	13	RFC2	RFC4;RFC5;RFC2;
AGAP002472	1273487	pic	FBgn0260962	pic	13	FBgn0260962	pic	pic	DDB1	13	DDB1	DDB1
AGAP000771	1272363	lsn	FBgn0260940	lsn	13				SNF8	13
AGAP000602	1271626	Vps15	FBgn0260935	Vps15	13	FBgn0260935	Vps15	Vps15	PIK3R4	13
AGAP029469	3291504	LOC3291504	FBgn0260934	par-1	5	FBgn0260934	par-1	par-1	MARK1	5
AGAP008106	1277847	Trs23	FBgn0260861	Trs23	13	FBgn0260861	Trs23	Trs23	TRAPPC4	13
AGAP000995	1270490	Bet5	FBgn0260860	Bet5	13				TRAPPC1	13	TRAPPC1	TRAPPC1
AGAP013291	11175977	Bet3	FBgn0260859	Bet3	13	FBgn0260859	Bet3	Bet3	TRAPPC3	13	TRAPPC3	TRAPPC3
AGAP000392	1271856	LOC1271856	FBgn0260858	Ykt6	13	FBgn0260858	Ykt6	Ykt6	YKT6	13
AGAP012272	1280416	Bet1	FBgn0260857	Bet1	13	FBgn0260857	Bet1	Bet1	BET1	13
AGAP003800	1271538	Membrin	FBgn0260856	Membrin	8	FBgn0260856	Membrin	Membrin	GOSR2	7
AGAP004057	1270907	GatA	FBgn0260779	GatA	13	FBgn0260779	GatA	GatA	QRSL1	13
AGAP006965	1270120	l(3)76BDm	FBgn0260655	l(3)76BDm	13	FBgn0260655	l(3)76BDm	l(3)76BDm	TRAPPC8	13
AGAP007834	1278124	LOC1278124	FBgn0260639	gammaTub23C	13	FBgn0260639	gammaTub23C	gammaTub23C	TUBG1	12	TUBG1	TUBG1
AGAP013136	11176045	LOC11176045	FBgn0260467	CG7071	11	FBgn0260467	CG7071	CG7071	TMEM199	9
AGAP009674	1279063	Not10	FBgn0260444	Not10	13	FBgn0260444	Not10	Not10	CNOT10	13
AGAP009105	1280057	Pp2A-29B	FBgn0260439	Pp2A-29B	13	FBgn0260439	Pp2A-29B	Pp2A-29B	PPP2R1A	13
AGAP005228	1274936	MED9	FBgn0260401	MED9	12	FBgn0260401	MED9	MED9	MED9	6
AGAP001636	3290493	gwl	FBgn0260399	gwl	13	FBgn0260399	gwl	gwl	MASTL	10	MASTL	MASTL
AGAP013033	11175925	LOC11175925	FBgn0260390	CG42516	9	FBgn0260390	CG42516	CG42516	GTF3C6	6
AGAP010643	1272548	pds5	FBgn0260012	pds5	13	FBgn0260012	pds5	pds5	PDS5B	13
AGAP007568	3290393	Cap-G	FBgn0259876	Cap-G	11	FBgn0259876	Cap-G	Cap-G	NCAPG	12
AGAP012375	3291573	bora	FBgn0259791	bora	10				BORA	7
AGAP006387	1276999	Prim2	FBgn0259676	DNApol-alpha60	13	FBgn0259676	DNApol-alpha60	DNApol-alpha60	PRIM2	12
AGAP006658	4576181	LOC4576181	FBgn0259199	Snup	12	FBgn0259199	Snup	Snup	SNUPN	10
AGAP010253	1279677	Prosalpha6	FBgn0250843	Prosalpha6	13	FBgn0250843	Prosalpha6	Prosalpha6	PSMA1	12	PSMA1	PSMA1;PSMA4;PSMA5;PSMA6;
AGAP000669	1272441	roh	FBgn0250838	roh	12	FBgn0250838	roh	roh
AGAP010159	1279577	LOC1279577	FBgn0250837	dUTPase	13	FBgn0250837	dUTPase	dUTPase	DUT	13
AGAP001447	1281727	meigo	FBgn0250820	meigo	13	FBgn0250820	meigo	meigo	SLC35B1	13	SLC35B1	SLC35B1
AGAP008862	1279829	LOC1279829	FBgn0250816	AGO3	13				PIWIL1	12
AGAP006099	1276772	UQCR-C2	FBgn0250814	UQCR-C2	13	FBgn0250814	UQCR-C2	UQCR-C2	UQCRC2	13
AGAP003192	1273863	alphaSnap	FBgn0250791	alphaSnap	13	FBgn0250791	alphaSnap	alphaSnap	NAPA	13	NAPA	NAPA
AGAP011444	1278250		FBgn0250746	Prosbeta7	13	FBgn0250746	Prosbeta7	Prosbeta7	PSMB4	13	PSMB4	PSMB4
AGAP003769	1271502	Karybeta3	FBgn0087013	Karybeta3	13	FBgn0087013	Karybeta3	Karybeta3	IPO5	13
AGAP007978	1277970	LOC1277970	FBgn0086908	egg	13	FBgn0086908	egg	egg	SETDB1	11
AGAP004755	3289846	Vps36	FBgn0086785	Vps36	13	FBgn0086785	Vps36	Vps36	VPS36	13
AGAP012183	1280505	stmA	FBgn0086784	stmA	13	FBgn0086784	stmA	stmA	EFR3A	13
AGAP000454	1271781	LOC1271781	FBgn0086712	Egm	12	FBgn0086712	Egm	Egm	ACAD8	3
AGAP003816	1271556	RpL30	FBgn0086710	RpL30	13	FBgn0086710	RpL30	RpL30	RPL30	11	RPL30	RPL30
AGAP002182	1269374	pix	FBgn0086706	pix	13	FBgn0086706	pix	pix	ABCE1	13	ABCE1	ABCE1
AGAP005874	1276541	LOC1276541	FBgn0086695	hd	13	FBgn0086695	hd	hd	DONSON	13	DONSON	DONSON
AGAP007335	1269842	Bre1	FBgn0086694	Bre1	12	FBgn0086694	Bre1	Bre1	RNF20	10	RNF20	RNF20
AGAP001713	1281461	LOC1281461	FBgn0086687	Desat1	11	FBgn0086687	Desat1	Desat1	SCD5	11
AGAP005316	1276026	shrb	FBgn0086656	shrb	13	FBgn0086656	shrb	shrb	CHMP4B	14
AGAP005035	1274851	Ino80	FBgn0086613	Ino80	13	FBgn0086613	Ino80	Ino80	INO80	11
AGAP009004	1279964	l(2)k09022	FBgn0086451	l(2)k09022	13	FBgn0086451	l(2)k09022	l(2)k09022	HEATR1	13	HEATR1	HEATR1
AGAP009644	1279021	l(2)37Cg	FBgn0086447	l(2)37Cg	13	FBgn0086447	l(2)37Cg	l(2)37Cg	POLR1D	13
AGAP006924	5667126	DCTN6-p27	FBgn0086446	DCTN6-p27	13	FBgn0086446	DCTN6-p27	DCTN6-p27	DCTN6	13
AGAP002969	1272994	LOC1272994	FBgn0086443	AsnRS	13	FBgn0086443	AsnRS	AsnRS	NARS	13	NARS	NARS
AGAP009182	1280138	Sec61alpha	FBgn0086357	Sec61alpha	13	FBgn0086357	Sec61alpha	Sec61alpha	SEC61A2	13
AGAP008912	1279880	LOC1279880	FBgn0086356	tum	13	FBgn0086356	tum	tum	RACGAP1	13	RACGAP1	RACGAP1
AGAP001630	1281542	Tpi	FBgn0086355	Tpi	13	FBgn0086355	Tpi	Tpi	TPI1	11
AGAP001995	1281126	Prosalpha2	FBgn0086134	Prosalpha2	13	FBgn0086134	Prosalpha2	Prosalpha2	PSMA2	13	PSMA2	PSMA2
AGAP012856	1267546	Dbp21E2	FBgn0086130	Dbp21E2	13	FBgn0086130	Dbp21E2	Dbp21E2	DDX28	13
AGAP011217	5667908	snama	FBgn0086129	snama	10	FBgn0086129	snama	snama	RBBP6	8	RBBP6	RBBP6
AGAP007503	1269724	LOC1269724	FBgn0085451	htk	8	FBgn0085451	htk	htk	ARID4B	8
AGAP012313	5667807	LOC5667807	FBgn0085451	htk	2	FBgn0085451	htk	htk	ARID5B	8
AGAP002917	1273046	mRpL34	FBgn0083983	mRpL34	10	FBgn0083983	mRpL34	mRpL34	MRPL34	7
AGAP006809	1270257	LOC1270257	FBgn0082598	akirin	13				AKIRIN2	13
AGAP002362	3290606	Rpp20	FBgn0066304	Rpp20	10	FBgn0066304	Rpp20	Rpp20	POP7	10
AGAP009031	1279989	RpL5	FBgn0064225	RpL5	13	FBgn0064225	RpL5	RpL5	RPL5	13
AGAP013093	11175511	GatC	FBgn0064115	GatC	12	FBgn0064115	GatC	GatC	GATC	12
AGAP002109	1281375	Ctr1A	FBgn0062413	Ctr1A	11	FBgn0062413	Ctr1A	Ctr1A	SLC31A1	11
AGAP008706	1275555	LOC1275555	FBgn0061476	Zwilch	13	FBgn0061476	Zwilch	Zwilch	ZWILCH	4
AGAP002251	1269310	LOC1269310	FBgn0058045	CG40045	13	FBgn0058045	CG40045	CG40045	UBE2G1	13
AGAP005764	1276434	LOC1276434	FBgn0053774	CG33774	8				OST4	7
AGAP005533	1276216	Nipped-A	FBgn0053554	Nipped-A	11	FBgn0053554	Nipped-A	Nipped-A	TRRAP	12	TRRAP	TRRAP
AGAP010174	1279594	LOC1279594	FBgn0053303	CG33303	13	FBgn0053303	CG33303	CG33303	RPN1	13
AGAP005823	1276492	Urm1	FBgn0053276	Urm1	13	FBgn0053276	Urm1	Urm1	URM1	10
AGAP003001	1272951	LOC1272951	FBgn0053158	CG33158	13	FBgn0053158	CG33158	CG33158	EFL1	13
AGAP002470	1273489	mRpL27	FBgn0053002	mRpL27	13	FBgn0053002	mRpL27	mRpL27	MRPL27	12
AGAP002345	1273619	APC4	FBgn0052707	APC4	13	FBgn0052707	APC4	APC4	ANAPC4	13	ANAPC4	ANAPC4
AGAP002357	1273607	LOC1273607	FBgn0052576	CG32576	13	FBgn0052576	CG32576	CG32576	GOLT1B	13
AGAP011623	1281007	SMC5	FBgn0052438	SMC5	13	FBgn0052438	SMC5	SMC5	SMC5	13
AGAP006808	1270258	LOC1270258	FBgn0052409	CG32409	13	FBgn0052409	CG32409	CG32409	RRS1	13	RRS1	RRS1
AGAP007511	1269717	LOC1269717	FBgn0052344	CG32344	13	FBgn0052344	CG32344	CG32344	DDX54	13
AGAP006384	1276996	Atac3	FBgn0052343	Atac3	12	FBgn0052343	Atac3	Atac3	GABPB2	8
AGAP011323	4577567	LOC4577567	FBgn0052202	CG32202	4				TFPT	4
AGAP002214	1269346	LOC1269346	FBgn0052176	CG32176	12	FBgn0052176	CG32176	CG32176	CAAP1	6
AGAP001710	5667791	Ptip	FBgn0052133	Ptip	10	FBgn0052133	Ptip	Ptip	PAXIP1	10
AGAP013288	11176131	LOC11176131	FBgn0052104	CG32104	13	FBgn0052104	CG32104	CG32104	RPAP1	12
AGAP006508	1277102	SCaMC	FBgn0052103	SCaMC	11				SLC25A25	11
AGAP007546	5667103	LOC5667103	FBgn0052099	CG32099	13	FBgn0052099	CG32099	CG32099	AASDHPPT	13
AGAP003812	3290909	LOC3290909	FBgn0052095	CG32095	10				HARBI1	5
AGAP006438	1277045	LOC1277045	FBgn0052075	CG32075	12	FBgn0052075	CG32075	CG32075	LAS1L	7	LAS1L	LAS1L
AGAP004056	1270889	LOC1270889	FBgn0052022	CG32022	11	FBgn0052022	CG32022	CG32022	GET1	6
AGAP010181	5668247	LOC5668247	FBgn0051957	CG31957	13	FBgn0051957	CG31957	CG31957	EIF1AD	13
AGAP010114	4578370	LOC4578370	FBgn0051876	Cpr30F	8
AGAP008078	1277871	LOC1277871	FBgn0051855	CG31855	12	FBgn0051855	CG31855	CG31855	DDA1	13
AGAP008797	4577996	Tap42	FBgn0051852	Tap42	13	FBgn0051852	Tap42	Tap42	IGBP1	13	IGBP1	IGBP1
AGAP009485	1271425	Tsen2	FBgn0051812	Tsen2	11				TSEN2	10
AGAP011520	1268649	LOC1268649	FBgn0051755	SoYb	3				TDRD12	2
AGAP007844	1278116	AspRS-m	FBgn0051739	AspRS-m	12	FBgn0051739	AspRS-m	AspRS-m	DARS2	12
AGAP008184	1277786	LOC1277786	FBgn0051729	CG31729	11				ATP9B	11
AGAP002407	1273555	mRpS18A	FBgn0051450	mRpS18A	13	FBgn0051450	mRpS18A	mRpS18A	MRPS18A	10
AGAP002100	1281365	Dnaaf5	FBgn0051320	HEATR2	13	FBgn0051320	HEATR2	HEATR2	DNAAF5	13
AGAP007085	1270017	LOC1270017	FBgn0051259	CG31259	13				TMEM135	13
AGAP001270	1281908	LOC1281908	FBgn0051223	CG31223	11	FBgn0051223	CG31223	CG31223	ZNHIT2	12
AGAP013519	11175944	LSm3	FBgn0051184	LSm3	13	FBgn0051184	LSm3	LSm3	LSM3	13
AGAP007894	1278061	mRRF2	FBgn0051159	mRRF2	13	FBgn0051159	mRRF2	mRRF2	GFM2	13
AGAP002121	1281372	Rpb7	FBgn0051155	Rpb7	12	FBgn0051155	Rpb7	Rpb7	POLR2G	13	POLR2G	POLR2G
AGAP013209	11176149	Slimp	FBgn0051133	Slimp	12	FBgn0051133	Slimp	Slimp	SARS2	3	SARS2	SARS2
AGAP011760	1280880	LOC1280880	FBgn0051109	CG31109
AGAP011716	1280923	mRpL53	FBgn0050481	mRpL53	12	FBgn0050481	mRpL53	mRpL53	MRPL53	6	MRPL53	MRPL53
AGAP012177	1280511	LOC1280511	FBgn0050476	ave	13				SAMD12	9
AGAP010698	1272502	LOC1272502	FBgn0050349	CG30349	10	FBgn0050349	CG30349	CG30349	WDR43	10	WDR43	WDR43
AGAP001145	1282021	Prp38	FBgn0050342	Prp38	13	FBgn0050342	Prp38	Prp38	PRPF38A	12	PRPF38A	PRPF38A
AGAP005621	1276306	ND-13B	FBgn0047038	ND-13B	13	FBgn0047038	ND-13B	ND-13B	NDUFA5	13
AGAP011191	3291263	LOC3291263	FBgn0046706	Haspin	6				HASPIN	4
AGAP007805	1278155	LOC1278155	FBgn0046692	Stlk	12				STRADA	13
AGAP001362	1281820	Wdr33	FBgn0046222	Wdr33	12	FBgn0046222	Wdr33	Wdr33	WDR33	11	WDR33	WDR33
AGAP006872	1270206	LOC1270206	FBgn0045980	niki	13				NEK8	10
AGAP008232	4578130	LOC4578130	FBgn0045852	ham	13				MECOM	10
AGAP004091	1274009	LOC1274009	FBgn0044510	mRpS5	13	FBgn0044510	mRpS5	mRpS5	MRPS5	13
AGAP009077	1280033	mRpS14	FBgn0044030	mRpS14	13	FBgn0044030	mRpS14	mRpS14	MRPS14	13	MRPS14	MRPS14
AGAP003519	3290856	mask	FBgn0043884	mask	11	FBgn0043884	mask	mask	ANKHD1-EIF4EBP3	9
AGAP012084	1280588	Polr1F	FBgn0042092	CG13773	13	FBgn0042092	CG13773	CG13773	POLR1F	10
AGAP006990	1270109	Bap170	FBgn0042085	Bap170	11	FBgn0042085	Bap170	Bap170	ARID2	9
AGAP006935	1270150	LOC1270150	FBgn0041775	tral	9				LSM14B	7
AGAP009910	1279324	LOC1279324	FBgn0041627	Ku80	10	FBgn0041627	Ku80	Ku80;EndoGI;	XRCC5	12
AGAP003509	4577453	LOC4577453	FBgn0041605	cpx	9	FBgn0041605	cpx	cpx	CPLX1	7
AGAP002263	1269296	LOC1269296	FBgn0041342	Pcyt1	9	FBgn0041342	Pcyt1	Pcyt2;Pcyt1;	PCYT1A	9
AGAP001902	1281224	Rheb	FBgn0041191	Rheb	12	FBgn0041191	Rheb	Rheb	RHEB	12	RHEB	RHEB
AGAP006939	1270145	LOC1270145	FBgn0041164	armi	13	FBgn0041164	armi	CG6701;CG6967;armi;	MOV10L1	9
AGAP005578	1276265	ida	FBgn0041147	ida	13	FBgn0041147	ida	ida	ANAPC5	12	ANAPC5	ANAPC5
AGAP001761	1281413	LOC1281413	FBgn0040918	schlank	13	FBgn0040918	schlank	schlank	CERS5	11
AGAP002439	1273522	LOC1273522	FBgn0040899	CG17776	7	FBgn0040899	CG17776	CG17776
AGAP000109	1272159	LOC1272159	FBgn0040529	COX7A	12	FBgn0040529	COX7A	COX7A	COX7A1	11
AGAP006522	1277120	zetaCOP	FBgn0040512	zetaCOP	13	FBgn0040512	zetaCOP	zetaCOP	COPZ1	13	COPZ1	COPZ1
AGAP001677	1281497	LOC1281497	FBgn0040394	CG16903	9	FBgn0040394	CG16903	CG16903	CCNL2	8
AGAP011146	1270782		FBgn0040389	mRpL14	13	FBgn0040389	mRpL14	mRpL14	MRPL14	13
AGAP005021	4576284	Spt5	FBgn0040273	Spt5	13	FBgn0040273	Spt5	Spt5	SUPT5H	12	SUPT5H	SUPT5H
AGAP010028	1279455	LOC1279455	FBgn0040268	Top3alpha	13	FBgn0040268	Top3alpha	Top3alpha	TOP3A	12
AGAP002337	1273630	eIF3d1	FBgn0040227	eIF3d1	13	FBgn0040227	eIF3d1	eIF3d1	EIF3D	13	EIF3D	EIF3D
AGAP009840	1279258	p115	FBgn0040087	p115	13	FBgn0040087	p115	p115	USO1	12
AGAP009746	1279153	rept	FBgn0040075	rept	13	FBgn0040075	rept	rept;pont;	RUVBL2	12	RUVBL2	RUVBL2
AGAP002247	1269314	MED21	FBgn0040020	MED21	12				MED21	12
AGAP029123	1280976	Slmap	FBgn0040011	Slmap	5	FBgn0040011	Slmap	Slmap	SLMAP	5
AGAP004310	3291004	Gyf	FBgn0039936	Gyf	10				GIGYF2	9
AGAP000794	1272388	LOC1272388	FBgn0039909	ND-49	11	FBgn0039909	ND-49	ND-49	NDUFS2	11
AGAP003918	5667567	LOC5667567	FBgn0039907	lgs	6				BCL9	2
AGAP004774	1278452	Hcf	FBgn0039904	Hcf	10	FBgn0039904	Hcf	Hcf	HCFC1	10	HCFC1	HCFC1
AGAP002776	1273194	CstF50	FBgn0039867	CstF50	13	FBgn0039867	CstF50	CstF50	CSTF1	13
AGAP002554	1273411	pasha	FBgn0039861	pasha	13	FBgn0039861	pasha	pasha	DGCR8	12	DGCR8	DGCR8
AGAP001911	1281215	RpL6	FBgn0039857	RpL6	13	FBgn0039857	RpL6	RpL6	RPL6	13	RPL6	RPL6
AGAP010791	1278871	PNPase	FBgn0039846	PNPase	13	FBgn0039846	PNPase	PNPase	PNPT1	13
AGAP000759	1272349	mRpL32	FBgn0039835	mRpL32	13	FBgn0039835	mRpL32	mRpL32	MRPL32	9
AGAP000523	5666800	ATPsynC	FBgn0039830	ATPsynC	13	FBgn0039830	ATPsynC	ATPsynC;Vha16-1;	ATP6V0C	2	ATP6V0C	ATP6V0C
AGAP011383	1278318	LOC1278318	FBgn0039828	CG1542	13	FBgn0039828	CG1542	CG1542	EBNA1BP2	13
AGAP010592	1275319	RpS7	FBgn0039757	RpS7	11	FBgn0039757	RpS7	RpS7	RPS7	11	RPS7	RPS7
AGAP008006	1277944	LOC1277944	FBgn0039743	Jasper	9	FBgn0039743	Jasper	Jasper	PSIP1	8
AGAP003650	1274318	eIF2Balpha	FBgn0039726	eIF2Balpha	13	FBgn0039726	eIF2Balpha	eIF2Balpha	EIF2B1	13	EIF2B1	EIF2B1
AGAP002437	1273524	RpS8	FBgn0039713	RpS8	13	FBgn0039713	RpS8	RpS8	RPS8	13	RPS8	RPS8
AGAP009349	4578202	LOC4578202	FBgn0039712	CG15514	4	FBgn0039712	CG15514	CG15514
AGAP006680	1277269	dgt1	FBgn0039710	dgt1	10	FBgn0039710	dgt1	dgt1	KANSL2	9
AGAP009923	1279335	IntS11	FBgn0039691	IntS11	13	FBgn0039691	IntS11	Cpsf73;IntS11;	CPSF3	4	CPSF3	CPSF3
AGAP000842	1277355	CIA30	FBgn0039689	CIA30	13	FBgn0039689	CIA30	CIA30	NDUFAF1	12
AGAP003697	1274373		FBgn0039639	CG14512	13	FBgn0039639	CG14512	CG14512	ALG13	6
AGAP003699	1274375	Alg13	FBgn0039639	CG14512	13	FBgn0039639	CG14512	CG14512	ALG13	6
AGAP003743	5667694	dgt6	FBgn0039638	dgt6	8	FBgn0039638	dgt6	dgt6	HAUS6	3
AGAP004465	1274612	LOC1274612	FBgn0039627	CG11837	13	FBgn0039627	CG11837	CG11837	DIMT1	13	DIMT1	DIMT1
AGAP011963	3291462	LOC3291462	FBgn0039602	CG1647					ZFX	2
AGAP010182	1279603	LOC1279603	FBgn0039601	CG1523	12	FBgn0039601	CG1523	CG1523	DCAF10	13
AGAP001670	1281504	mIF2	FBgn0039588	mIF2	13	FBgn0039588	mIF2	mIF2	MTIF2	13
AGAP011677	1280963	LOC1280963	FBgn0039566	CG4849	8	FBgn0039566	CG4849	CG4849	EFTUD2	8	EFTUD2	EFTUD2
AGAP006030	4576278	LOC4576278	FBgn0039561	mfrn	13	FBgn0039561	mfrn	mfrn	SLC25A28	12
AGAP002305	1273664	BCAS2	FBgn0039558	BCAS2	13	FBgn0039558	BCAS2	BCAS2	BCAS2	13
AGAP009220	1280178	LOC1280178	FBgn0039495	CG5909	6				F10	3
AGAP001803	4577118	LOC4577118	FBgn0039488	CG6066	10				NKAP	8	NKAP	NKAP
AGAP001167	1282000	LOC1282000	FBgn0039404	CG14543	13	FBgn0039404	CG14543	CG14543	TSR2	11
AGAP000843	1277356	LOC1277356	FBgn0039360	CLS	13				CRLS1	11
AGAP011687	3291409	RpL27	FBgn0039359	RpL27	13	FBgn0039359	RpL27	RpL27	RPL27	13	RPL27	RPL27
AGAP003536	1274193	LOC1274193	FBgn0039357	CG4743	13	FBgn0039357	CG4743	CG4743	SLC25A26	13
AGAP001986	3290541	Npl4	FBgn0039348	Npl4	13	FBgn0039348	Npl4	Npl4	NPLOC4	13	NPLOC4	NPLOC4
AGAP001334	1281845	LOC1281845	FBgn0039336	CG4553	13	FBgn0039336	CG4553	CG4553	NGRN	6
AGAP011996	1280675	LOC1280675	FBgn0039303	CG11857	11	FBgn0039303	CG11857	CG11857	RER1	11
AGAP007157	1269957	RpS27	FBgn0039300	RpS27	13	FBgn0039300	RpS27	RpS27	RPS27	11
AGAP002461	3290623	LOC3290623	FBgn0039266	CG11791	9
AGAP002330	1273638	LOC1273638	FBgn0039233	CG7006	13	FBgn0039233	CG7006	CG7006	NIP7	13	NIP7	NIP7
AGAP001099	1282065	LOC1282065	FBgn0039227	polybromo	13				PBRM1	13
AGAP011761	1280879	Rpb10	FBgn0039218	Rpb10	13	FBgn0039218	Rpb10	Rpb10	POLR2L	13	POLR2L	POLR2L
AGAP011160	1270769	LOC1270769	FBgn0039212	Syx18	13	FBgn0039212	Syx18	Syx18	STX18	13
AGAP010072	1279503	LOC1279503	FBgn0039205	CG13623	13	FBgn0039205	CG13623	MagR;CG13623;	ISCA2	13
AGAP003388	1272765	LOC1272765	FBgn0039186	CG5746	4
AGAP003517	1274174	beta-PheRS	FBgn0039175	beta-PheRS	11	FBgn0039175	beta-PheRS	beta-PheRS	FARSB	11	FARSB	FARSB
AGAP003454	1272824	GatB	FBgn0039153	GatB	13	FBgn0039153	GatB	GatB	GATB	13
AGAP003182	1273854	LOC1273854	FBgn0039117	tst	13	FBgn0039117	tst	tst	SKIV2L	13
AGAP000617	1271617	PTPMT1	FBgn0039111	PTPMT1	10	FBgn0039111	PTPMT1	PTPMT1	PTPMT1	10
AGAP003524	1274182	wda	FBgn0039067	wda	12	FBgn0039067	wda	wda	TAF5L	4
AGAP002836	1273124	LOC1273124	FBgn0039016	Dcr-1	11	FBgn0039016	Dcr-1	Dcr-2;Dcr-1;	DICER1	11
AGAP002883	1273085	LOC1273085	FBgn0038981	CG5346	13
AGAP002063	1281050	LOC1281050	FBgn0038964	Nop56	13	FBgn0038964	Nop56	Nop56	NOP56	13	NOP56	NOP56
AGAP011973	1280696	Polr3F	FBgn0038951	CG5380	13	FBgn0038951	CG5380	CG5380	POLR3F	13
AGAP004098	1274012	Sar1	FBgn0038947	Sar1	11	FBgn0038947	Sar1	Sar1	SAR1B	11
AGAP003843	1271579	Cchl	FBgn0038925	Cchl	13	FBgn0038925	Cchl	Cchl	HCCS	12
AGAP001976	1281148	LOC1281148	FBgn0038893	Archease	13	FBgn0038893	Archease	Archease	ZBTB8OS	13	ZBTB8OS	ZBTB8OS
AGAP002900	1273061	Usp8	FBgn0038862	Usp8	13				USP8	11
AGAP013257	11175488	Bdbt	FBgn0038857	Bdbt	12	FBgn0038857	Bdbt	Bdbt	TTC9C	2
AGAP004523	1274669	LOC1274669	FBgn0038854	CG7044	13	FBgn0038854	CG7044	CG7044	BRAT1	5
AGAP000654	1272455	RpS30	FBgn0038834	RpS30	13	FBgn0038834	RpS30	RpS30	FAU	8	FAU	FAU
AGAP008339	1277643	Srp14	FBgn0038808	Srp14	13	FBgn0038808	Srp14	Srp14	SRP14	12
AGAP008499	1277472	TFAM	FBgn0038805	TFAM	11	FBgn0038805	TFAM	TFAM	TFAM	12	TFAM	TFAM
AGAP001955	1281168	PIG-L	FBgn0038763	PIG-L	11				PIGL	11
AGAP002128	1281345	LOC1281345	FBgn0038686	CG5555	10	FBgn0038686	CG5555	CG5555	BRAP	10
AGAP000291	1271968	LOC1271968	FBgn0038683	CG11779	13	FBgn0038683	CG11779	CG11779	TIMM44	13	TIMM44	TIMM44
AGAP004113	1273936	mRpL55	FBgn0038678	mRpL55	13	FBgn0038678	mRpL55	mRpL55	MRPL55	11
AGAP001414	1281763	Smu1	FBgn0038666	Smu1	13	FBgn0038666	Smu1	Smu1	SMU1	13	SMU1	SMU1
AGAP002662	1273298	PGS1	FBgn0038649	CG7718	13	FBgn0038649	CG7718	CG7718	PGS1	12
AGAP001045	1270539	LOC1270539	FBgn0038601	CG18600	8				POLR1E	2
AGAP001146	1282020	LOC1282020	FBgn0038597	CG8064	13	FBgn0038597	CG8064	CG8064	WDR3	13	WDR3	WDR3
AGAP002498	1273464	Vps39	FBgn0038593	Vps39	13	FBgn0038593	Vps39	Vps39	VPS39	13
AGAP003575	1274239	mTerf5	FBgn0038584	mTerf5	12	FBgn0038584	mTerf5	mTerf5
AGAP029550	1273292	LOC1273292	FBgn0038582	CG7988	12	FBgn0038582	CG7988	CG7988	SRRD	12
AGAP009141	1280098	MED17	FBgn0038578	MED17	13	FBgn0038578	MED17	MED17	MED17	13
AGAP004488	1274635	Arp5	FBgn0038576	Arp5	12	FBgn0038576	Arp5	Arp5	ACTR5	12
AGAP003551	1274210	Alg1	FBgn0038552	Alg1	12	FBgn0038552	Alg1	Alg1	ALG1	12	ALG1	ALG1
AGAP004485	1274632	Sur-8	FBgn0038504	Sur-8	13				SHOC2	12
AGAP004233	1274077	Brf	FBgn0038499	Brf	13	FBgn0038499	Brf	Brf	BRF1	11
AGAP003644	1274311	mRpS11	FBgn0038474	mRpS11	13	FBgn0038474	mRpS11	mRpS11	MRPS11	11
AGAP002378	1273584	LOC1273584	FBgn0038467	AdSL	13	FBgn0038467	AdSL	AdSL	ADSL	12	ADSL	ADSL
AGAP001136	1282030	LOC1282030	FBgn0038461	EMC2B	13	FBgn0038461	EMC2B	EMC2B	EMC2	13
AGAP001551	5667539		FBgn0038454	CG10324	12	FBgn0038454	CG10324	CG10324	GPKOW	11
AGAP013212	11175691	blp	FBgn0038387	blp	13	FBgn0038387	blp	blp	PAM16	12
AGAP001234	1281937	LOC1281937	FBgn0038344	obe	13	FBgn0038344	obe	l(3)72Ab;obe;	SNRNP200	5	SNRNP200	SNRNP200
AGAP000950	1270445	mRpL9	FBgn0038319	mRpL9	13	FBgn0038319	mRpL9	mRpL9	MRPL9	12
AGAP003041	1272909	LOC1272909	FBgn0038275	CG3817	13	FBgn0038275	CG3817	CG3817	RRP15	12
AGAP000934	1270420	Dph2	FBgn0038272	CG7265	13	FBgn0038272	CG7265	Dph1;CG7265;	DPH2	14
AGAP000935	1270421	UQCR-C1	FBgn0038271	UQCR-C1	13	FBgn0038271	UQCR-C1	UQCR-C1	PMPCB	13	PMPCB	UQCRC1;PMPCB;
AGAP002300	1273667	Rrp6	FBgn0038269	Rrp6	9	FBgn0038269	Rrp6	Rrp6	EXOSC10	9
AGAP002332	1273636	mRpL11	FBgn0038234	mRpL11	13	FBgn0038234	mRpL11	mRpL11	MRPL11	13
AGAP006879	1270199	ATPsynE	FBgn0038224	ATPsynE	12	FBgn0038224	ATPsynE	ATPsynE	ATP5ME	8
AGAP003158	1273829	LOC1273829	FBgn0038167	Lkb1	11	FBgn0038167	Lkb1	Lkb1	STK11	11
AGAP005981	1276654	Droj2	FBgn0038145	Droj2	13	FBgn0038145	Droj2	Droj2	DNAJA4	13
AGAP010787	5668064	timeout	FBgn0038118	timeout	13	FBgn0038118	timeout	timeout	TIMELESS	12
AGAP010871	1271088	LOC1271088	FBgn0038107	CG17327	10	FBgn0038107	CG17327	CG1307;CG17327;	PTRH2	5
AGAP010622	1271336	LOC1271336	FBgn0038106	CG7488	13	FBgn0038106	CG7488	CG7488	ERAL1	12
AGAP000770	1272362	LOC1272362	FBgn0038058	CG5608	13	FBgn0038058	CG5608	CG5608	VAC14	13
AGAP006428	1277039	LOC1277039	FBgn0038016	MBD-R2	13	FBgn0038016	MBD-R2	MBD-R2	PHF20	10
AGAP001322	3290456	Cog1	FBgn0037998	Cog1	11	FBgn0037998	Cog1	Cog1	COG1	11
AGAP002260	1269299	DCAF12	FBgn0037980	DCAF12	13	FBgn0037980	DCAF12	DCAF12	DCAF12	13
AGAP008286	5668295	LOC5668295	FBgn0037943	CG14722	13	FBgn0037943	CG14722	CG14722	WDR55	13
AGAP003979	1278797	Elp1	FBgn0037926	Elp1	13	FBgn0037926	Elp1	Elp1	ELP1	13
AGAP003983	3290943	LOC3290943	FBgn0037924	CG14712	8	FBgn0037924	CG14712	CG14712
AGAP001545	1281632	RpL24-like	FBgn0037899	RpL24-like	13	FBgn0037899	RpL24-like	RpL24-like	RSL24D1	13
AGAP000110	1272158	mRpL40	FBgn0037892	mRpL40	13	FBgn0037892	mRpL40	mRpL40	MRPL40	13
AGAP004055	1270895	LOC1270895	FBgn0037891	CG5214	10	FBgn0037891	CG5214	CG5214	DLST	11	DLST	DLST
AGAP011288	1270643	Dph3	FBgn0037883	CG14701	13	FBgn0037883	CG14701	CG14701	DPH3	14
AGAP003825	1271565	LOC1271565	FBgn0037882	CG17187	13	FBgn0037882	CG17187	CG17187	DNAJC17	13
AGAP002667	1273293	Tctp	FBgn0037874	Tctp	13	FBgn0037874	Tctp	Tctp	TPT1	13	TPT1	TPT1
AGAP003462	1272833	Art1	FBgn0037834	Art1	13	FBgn0037834	Art1	Art8;Art1;	PRMT1	13	PRMT1	PRMT1
AGAP002177	1269378	Rrp46	FBgn0037815	Rrp46	12	FBgn0037815	Rrp46	Rrp46	EXOSC5	12
AGAP004348	4577154	LOC4577154	FBgn0037810	sle	5	FBgn0037810	sle	sle
AGAP001720	1281454	mtTFB2	FBgn0037778	mtTFB2	11	FBgn0037778	mtTFB2	mtTFB2	TFB2M	8
AGAP004152	1273979	Tti1	FBgn0037741	CG16908	12	FBgn0037741	CG16908	CG16908	TTI1	11	TTI1	TTI1
AGAP003981	1278799	LOC1278799	FBgn0037710	CG9393	13	FBgn0037710	CG9393	CG9393	MTX3	12
AGAP009324	1271236	LOC1271236	FBgn0037686	RpL34b	13	FBgn0037686	RpL34b	RpL34b	RPL34	11
AGAP003430	1272803	ATP6AP2	FBgn0037671	ATP6AP2	13	FBgn0037671	ATP6AP2	ATP6AP2	ATP6AP2	12
AGAP003068	5667751	LOC5667751	FBgn0037667	CG16734	7	FBgn0037667	CG16734	CG16734
AGAP008885	1279853	hyx	FBgn0037657	hyx	13	FBgn0037657	hyx	hyx	CDC73	13	CDC73	CDC73
AGAP002758	1273210	Iru	FBgn0037653	Iru	12				RNF126	11
AGAP002991	1272967	RagA-B	FBgn0037647	RagA-B	13	FBgn0037647	RagA-B	RagA-B	RRAGB	13
AGAP005813	1276480	IscU	FBgn0037637	IscU	13	FBgn0037637	IscU	IscU	ISCU	13	ISCU	ISCU
AGAP002762	1273205	CCT7	FBgn0037632	CCT7	13	FBgn0037632	CCT7	CCT2;CCT7;CCT1;	CCT7	13	CCT7	TCP1;CCT2;CCT7;
AGAP003796	1271535	LOC1271535	FBgn0037613	Cks85A	13	FBgn0037613	Cks85A	Cks85A	CKS1B	9
AGAP011161	1270768	LOC1270768	FBgn0037607	CG8036	13	FBgn0037607	CG8036	CG8036	TKTL2	13
AGAP004513	1274658	Coq2	FBgn0037574	Coq2	11	FBgn0037574	Coq2	Coq2	COQ2	11
AGAP003089	1273765	LOC1273765	FBgn0037573	CG7483	13	FBgn0037573	CG7483	eIF4A;CG7483;	EIF4A3	11	EIF4A3	EIF4A3
AGAP003891	1269478	tex	FBgn0037569	tex	13	FBgn0037569	tex	tex	THOC3	13	THOC3	THOC3
AGAP001223	1281947	LOC1281947	FBgn0037561	CG9630	13	FBgn0037561	CG9630	CG9630	DDX55	13	DDX55	DDX55
AGAP003109	1273779	Ada2a	FBgn0037555	Ada2b	10	FBgn0037555	Ada2b	Ada2b;Ada2a;	TADA2B	10
AGAP003728	1271461	LOC1271461	FBgn0037543	CG10903	13	FBgn0037543	CG10903	CG10903	WBSCR22	13	WBSCR22	WBSCR22
AGAP001156	5667697	Pbp95	FBgn0037540	Pbp95	11	FBgn0037540	Pbp95	Pbp95	SNAPC4	5	SNAPC4	SNAPC4
AGAP003647	1274314	EMC1	FBgn0037530	EMC1	13	FBgn0037530	EMC1	EMC1	EMC1	13
AGAP007742	1278223	Ufl1	FBgn0037467	Ufl1	13	FBgn0037467	Ufl1	Ufl1	UFL1	13
AGAP010051	1279481	LOC1279481	FBgn0037439	CG10286	13				HEATR3	13
AGAP005227	1274935	GTPBP1	FBgn0037391	CG2017	4	FBgn0037391	CG2017	CG2017	GTPBP1	13
AGAP005294	1270389	LOC1270389	FBgn0037391	CG2017	10	FBgn0037391	CG2017	CG2017	GTPBP2	9
AGAP000242	1272019	Sec20	FBgn0037383	Sec20	13	FBgn0037383	Sec20	Sec20	BNIP1	12
AGAP003278	3290792	LOC3290792	FBgn0037368	CG1239	13	FBgn0037368	CG1239	bin3;CG1239;	MEPCE	8	MEPCE	MEPCE
AGAP001760	1281415	elm	FBgn0037358	elm	13	FBgn0037358	elm	elm	CHP1	13
AGAP010257	1279679	RpL13A	FBgn0037351	RpL13A	11	FBgn0037351	RpL13A	RpL13A	RPL13A	11
AGAP010609	1275333	LOC1275333	FBgn0037350	CG2911	8	FBgn0037350	CG2911	CG2911	DNAJC24	10
AGAP002754	1273216	RpL35A	FBgn0037328	RpL35A	13	FBgn0037328	RpL35A	RpL35A	RPL35A	11	RPL35A	RPL35A
AGAP003548	1274208	Mms19	FBgn0037301	Mms19	13	FBgn0037301	Mms19	Mms19	MMS19	12
AGAP003322	1279750	LOC1279750	FBgn0037298	Sccpdh1	11				SCCPDH	13
AGAP001299	5667582	Gmppb	FBgn0037279	CG1129	13	FBgn0037279	CG1129	CG1129	GMPPB	13	GMPPB	GMPPB
AGAP002935	1273028	eIF3f1	FBgn0037270	eIF3f1	13	FBgn0037270	eIF3f1	eIF3f1	EIF3F	11
AGAP002258	1269302	MED31	FBgn0037262	MED31	9	FBgn0037262	MED31	MED31	MED31	8
AGAP000531	1271710	Lipt2	FBgn0037251	CG9804	13	FBgn0037251	CG9804	CG9804	LIPT2	13
AGAP002340	1273627	eIF3a	FBgn0037249	eIF3a	12	FBgn0037249	eIF3a	eIF3a	EIF3A	14	EIF3A	EIF3A
AGAP010559	1275295	Ssl1	FBgn0037202	Ssl1	13	FBgn0037202	Ssl1	Ssl1	GTF2H2C	12	GTF2H2C	GTF2H2C
AGAP010558	1275294	EMC4	FBgn0037199	EMC4	13	FBgn0037199	EMC4	EMC4	EMC4	13
AGAP012330	3291558	LOC3291558	FBgn0037184	CG14450	12				TEFM	7
AGAP011007	5667818		FBgn0037175	CG14455	3
AGAP011324	1270613	LOC1270613	FBgn0037108	Alg11	13	FBgn0037108	Alg11	Alg11	ALG11	13
AGAP012203	1280482	S1P	FBgn0037105	S1P	13	FBgn0037105	S1P	S1P	MBTPS1	13
AGAP009438	1269222	Tsr1	FBgn0037073	Tsr1	13	FBgn0037073	Tsr1	Tsr1	TSR1	12	TSR1	TSR1
AGAP006575	1277160	Trmt112	FBgn0037061	CG12975	13	FBgn0037061	CG12975	CG12975	TRMT112	13	TRMT112	TRMT112
AGAP010873	1271085	Nubp2	FBgn0037011	CG4858	13	FBgn0037011	CG4858	CG17904;CG3262;CG4858;	NUBP2	13
AGAP010792	1278870	ND-39	FBgn0037001	ND-39	13	FBgn0037001	ND-39	ND-39	NDUFA9	13
AGAP010575	1275305	Rbbp5	FBgn0036973	Rbbp5	12	FBgn0036973	Rbbp5	Rbbp5	RBBP5	12
AGAP012339	1280364	Tom20	FBgn0036928	Tom20	13	FBgn0036928	Tom20	Tom20	TOMM20	13
AGAP008150	1277812	LOC1277812	FBgn0036920	CG8004	13	FBgn0036920	CG8004	CG8004	MTX2	13
AGAP011906	3291448	LOC3291448	FBgn0036916	Mtr3	12	FBgn0036916	Mtr3	Ski6;Mtr3;	EXOSC6	11	EXOSC6	EXOSC4;EXOSC6;
AGAP010451	1272588	LOC1272588	FBgn0036892	Lon	13	FBgn0036892	Lon	Lon	LONP1	13	LONP1	LONP1
AGAP007145	1269961	LOC1269961	FBgn0036886	CG9300	13	FBgn0036886	CG9300	CG9300	NOL11	10	NOL11	NOL11
AGAP006834	3290245	LOC3290245	FBgn0036879	Cpr76Bb	5
AGAP005413	1276112	LOC1276112	FBgn0036850	Gem2	11	FBgn0036850	Gem2	Gem2	GEMIN2	11
AGAP005640	1276326	Prp6	FBgn0036828	CG6841	13	FBgn0036828	CG6841	CG6841	PRPF6	13
AGAP012124	4577636	LOC4577636	FBgn0036826	arx	9				GTSF1	8
AGAP002468	1273492	RpL26	FBgn0036825	RpL26	13	FBgn0036825	RpL26	RpL26	RPL26	12
AGAP001393	1281785	Sgf11	FBgn0036804	Sgf11	12	FBgn0036804	Sgf11	Sgf11	ATXN7L3	8
AGAP004480	3291022	RpIIIC53	FBgn0036775	RpIIIC53	12				POLR3D	9
AGAP006358	1276965	LOC1276965	FBgn0036772	CG5290	13	FBgn0036772	CG5290	CG5290	TTC27	13	TTC27	TTC27
AGAP006359	1276966	Wdr92	FBgn0036771	Wdr92	13				WDR92	13	WDR92	WDR92
AGAP011744	1280898	TrpRS-m	FBgn0036763	TrpRS-m	9	FBgn0036763	TrpRS-m	TrpRS-m	WARS2	13
AGAP011629	1281003	LOC1281003	FBgn0036762	CG7430	13	FBgn0036762	CG7430	CG7430	DLD	13
AGAP008314	1277673	LOC1277673	FBgn0036734	CG7564	13	FBgn0036734	CG7564	CG3198;CG7564;	LUC7L3	4	LUC7L3	LUC7L3
AGAP002144	1269414	U4-U6-60K	FBgn0036733	U4-U6-60K	13	FBgn0036733	U4-U6-60K	U4-U6-60K	PRPF4	13	PRPF4	PRPF4
AGAP006947	1270137	LOC1270137	FBgn0036710	CG6479	13				TMEM209	12
AGAP006949	1270135	Afg3l2	FBgn0036702	CG6512	13	FBgn0036702	CG6512	CG6512	AFG3L2	13
AGAP005957	1276628	Pop5	FBgn0036696	Pop5	13	FBgn0036696	Pop5	Pop5	POP5	11	POP5	POP5
AGAP005650	1276334	beg	FBgn0036691	beg	13	FBgn0036691	beg	beg	MCAT	13
AGAP005871	1276538	LOC1276538	FBgn0036686	CG7728	12	FBgn0036686	CG7728	CG7728	BMS1	12
AGAP004011	1278829	Smn	FBgn0036641	Smn	12	FBgn0036641	Smn	Smn	SMN2	10
AGAP002570	1273396	GluRS-m	FBgn0036629	GluRS-m	13	FBgn0036629	GluRS-m	GluRS-m	EARS2	13
AGAP006248	1276907	MED10	FBgn0036581	MED10	13	FBgn0036581	MED10	MED10	MED10	13
AGAP005494	3289982	IntS9	FBgn0036570	IntS9	13	FBgn0036570	IntS9	IntS9	INTS9	13	INTS9	INTS9
AGAP005605	1276292	LOC1276292	FBgn0036536	CG12713	13	FBgn0036536	CG12713	CG12713	CDIN1	14
AGAP011114	1270811	DCP2	FBgn0036534	DCP2	10	FBgn0036534	DCP2	DCP2	DCP2	12
AGAP002513	1273448	SCCRO4	FBgn0036510	SCCRO	4	FBgn0036510	SCCRO	SCCRO	DCUN1D5	11
AGAP011964	1280707	LOC1280707	FBgn0036509	CG7739	13				ITFG1	13
AGAP010305	1278598	LOC1278598	FBgn0036500	CG7275	13	FBgn0036500	CG7275	CG7275	DCAF13	11
AGAP012145	1280533	LOC1280533	FBgn0036488	CG6878	13	FBgn0036488	CG6878	CG6878	ROMO1	13	ROMO1	ROMO1
AGAP012142	1280535	Prp31	FBgn0036487	Prp31	13	FBgn0036487	Prp31	Prp31	PRPF31	13	PRPF31	PRPF31
AGAP011387	1278314	LOC1278314	FBgn0036460	CG5114	12	FBgn0036460	CG5114	CG5114	AAMP	13
AGAP011675	3291406	LOC3291406	FBgn0036450	Tdrd3	2				RMI1	9
AGAP011586	1271173	LOC1271173	FBgn0036448	mop	13				PTPN23	12	PTPN23	PTPN23
AGAP012029	1280633	LOC1280633	FBgn0036354	Poc1	12				POC1A	12
AGAP001502	1281670	LOC1281670	FBgn0036334	CG11267	13	FBgn0036334	CG11267	CG11267	HSPE1	11
AGAP011035	1269464	Sf3a2	FBgn0036314	Sf3a2	13	FBgn0036314	Sf3a2	Sf3a2	SF3A2	11	SF3A2	SF3A2
AGAP006130	1276800	eIF3l	FBgn0036258	eIF3l	13	FBgn0036258	eIF3l	eIF3l	EIF3L	11
AGAP011413	1278281	LOC1278281	FBgn0036239	Pop2	13				CNOT7	13
AGAP011298	1270634	RpL10Ab	FBgn0036213	RpL10Ab	13	FBgn0036213	RpL10Ab	RpL10Ab	RPL10A	13	RPL10A	RPL10A
AGAP012122	1280555	Polr3H	FBgn0036188	CG7339	13	FBgn0036188	CG7339	CG7339	POLR3H	13	POLR3H	POLR3H
AGAP012121	1280556	RIOK1	FBgn0036187	RIOK1	13	FBgn0036187	RIOK1	RIOK1	RIOK1	13
AGAP008498	1277473	PCID2	FBgn0036184	PCID2	13	FBgn0036184	PCID2	PCID2	PCID2	12	PCID2	PCID2
AGAP002086	1281343	Duba	FBgn0036180	Duba	11	FBgn0036180	Duba	Duba	OTUD5	8
AGAP003533	1274190	LOC1274190	FBgn0036173	CG7394	13	FBgn0036173	CG7394	CG7394	DNAJC19	12
AGAP001307	1281870	Ufd1-like	FBgn0036136	Ufd1-like	13	FBgn0036136	Ufd1-like	Ufd1-like	UFD1	13
AGAP010450	1272589	mRpL2	FBgn0036135	mRpL2	13	FBgn0036135	mRpL2	mRpL2	MRPL2	13
AGAP000662	1272427	FoxK	FBgn0036134	FoxK	7	FBgn0036134	FoxK	FoxK	FOXK1	8
AGAP005438	1276134	Noc1	FBgn0036124	CG7839	13	FBgn0036124	CG7839	CG7839	CEBPZ	12	CEBPZ	CEBPZ
AGAP005422	1276121	galla-2	FBgn0036107	galla-2	13	FBgn0036107	galla-2	galla-2	FAM96B	14	FAM96B	FAM96B
AGAP003214	1273889	LOC1273889	FBgn0036036	CG14174	8	FBgn0036036	CG14174	CG14174	C3orf17	3	C3orf17	C3orf17
AGAP004890	1275069	Prps	FBgn0036030	Prps	11	FBgn0036030	Prps	Prps	PRPS1	11
AGAP000540	3289706	LOC3289706	FBgn0036007	path	6	FBgn0036007	path	path	SLC36A2	10
AGAP007633	1269594	LOC1269594	FBgn0036007	path	11	FBgn0036007	path	path	SLC36A3	10
AGAP007376	1269806	Nf-YA	FBgn0035993	Nf-YA	7	FBgn0035993	Nf-YA	Nf-YA	NFYA	7
AGAP007242	1269904	Cpsf5	FBgn0035987	Cpsf5	11	FBgn0035987	Cpsf5	Cpsf5	NUDT21	11	NUDT21	NUDT21
AGAP006804	1270263	mRRF1	FBgn0035980	mRRF1	13	FBgn0035980	mRRF1	mRRF1	MRRF	13
AGAP002183	1269373	Srp68	FBgn0035947	Srp68	13	FBgn0035947	Srp68	Srp68	SRP68	13
AGAP006624	1277210	LOC1277210	FBgn0035942	ValRS-m	13	FBgn0035942	ValRS-m	ValRS-m;ValRS;	VARS	7	VARS	VARS2;VARS;
AGAP005735	5667270	ZC3H3	FBgn0035900	ZC3H3	12	FBgn0035900	ZC3H3	ZC3H3	ZC3H3	5
AGAP003889	1269476	LOC1269476	FBgn0035890	CG13667	11	FBgn0035890	CG13667	CG13667	NDOR1	11
AGAP006531	1277129	LOC1277129	FBgn0035854	CG8005	13	FBgn0035854	CG8005	CG8005	DHPS	13	DHPS	DHPS
AGAP005906	1276573	MED24	FBgn0035851	MED24	12	FBgn0035851	MED24	MED24	MED24	12
AGAP011713	1280926	Pop4	FBgn0035831	Pop4	10	FBgn0035831	Pop4	Pop4	POP4	10
AGAP007492	1269734	Srp9	FBgn0035827	Srp9	13	FBgn0035827	Srp9	Srp9	SRP9	12
AGAP006055	1276726	LOC1276726	FBgn0035812	CG7457	13	FBgn0035812	CG7457	CG7457	TONSL	12	TONSL	TONSL
AGAP005963	1276634	LOC1276634	FBgn0035793	CG7546	9				BAG6	8
AGAP007361	1269820	Sec63	FBgn0035771	Sec63	13				SEC63	13
AGAP005555	1276238	LOC1276238	FBgn0035769	CTCF	8				CTCF	8
AGAP029645	1280900	eco	FBgn0035766	eco	8	FBgn0035766	eco	eco	ESCO2	9
AGAP007482	1269742	Rint1	FBgn0035762	Rint1	12	FBgn0035762	Rint1	Rint1	RINT1	12
AGAP007580	1269649	RpL18	FBgn0035753	RpL18	11	FBgn0035753	RpL18	RpL18	RPL18	11	RPL18	RPL18
AGAP002780	1273189	Sf3b6	FBgn0035692	Sf3b6	13	FBgn0035692	Sf3b6	Sf3b6	SF3B6	13
AGAP006017	1276682	fmt	FBgn0035688	fmt	8	FBgn0035688	fmt	fmt	PPP6R2	9
AGAP006604	1277188	LOC1277188	FBgn0035675	CG6610	13	FBgn0035675	CG6610	CG6610	LSM5	13
AGAP004614	1275918	DNApol-epsilon58	FBgn0035644	DNApol-epsilon58	13	FBgn0035644	DNApol-epsilon58	DNApol-epsilon58	POLE2	13
AGAP005460	1276153	Ppat-Dpck	FBgn0035632	Ppat-Dpck	13	FBgn0035632	Ppat-Dpck	Ppat-Dpck	COASY	13
AGAP006936	1270149	LOC1270149	FBgn0035600	Cyt-c1	11	FBgn0035600	Cyt-c1	Cyt-c1	CYC1	11
AGAP006051	1276723	LOC1276723	FBgn0035591	CG4611	12	FBgn0035591	CG4611	CG4611	PTCD1	9
AGAP007476	1269747	Prpk	FBgn0035590	Prpk	13	FBgn0035590	Prpk	Prpk	TP53RK	13
AGAP001285	1281892	Vps2	FBgn0035589	CHMP2B	3	FBgn0035589	CHMP2B	CHMP2B	CHMP2A	13	CHMP2A	CHMP2A
AGAP003217	3290767	mRpS6	FBgn0035534	mRpS6	13	FBgn0035534	mRpS6	mRpS6	MRPS6	11
AGAP005365	1276069	LOC1276069	FBgn0035524	CG11583	13	FBgn0035524	CG11583	CG11583	BRIX1	13
AGAP006814	3290240	LOC3290240	FBgn0035461	ntc	8
AGAP005918	1276586	ZnT63C	FBgn0035432	ZnT63C	13				SLC30A1	11
AGAP006459	1277069	eIF1	FBgn0035423	eIF1	13	FBgn0035423	eIF1	eIF1	EIF1B	12
AGAP011285	1270646	LOC1270646	FBgn0035336	CG9004	13	FBgn0035336	CG9004	CG9004	NOM1	13
AGAP007201	1269929	LOC1269929	FBgn0035334	CG8993	13	FBgn0035334	CG8993	CG8993	TXN2	13
AGAP006096	1276768	SCOT	FBgn0035298	SCOT	12	FBgn0035298	SCOT	SCOT	OXCT2	12
AGAP006684	1277274	mRpL46	FBgn0035272	mRpL46	13	FBgn0035272	mRpL46	mRpL46	MRPL46	13	MRPL46	MRPL46
AGAP011837	1280813	LOC1280813	FBgn0035271	CG2021	13	FBgn0035271	CG2021	CG2021	NAA38	13	NAA38	NAA38
AGAP006620	1277206	LOC1277206	FBgn0035254	CG7974	13	FBgn0035254	CG7974	CG7974	C9orf78	13
AGAP002263	1269296	LOC1269296	FBgn0035231	Pcyt2	9	FBgn0035231	Pcyt2	Pcyt2;Pcyt1;	PCYT1A	9
AGAP001559	1281609	Ctr9	FBgn0035205	Ctr9	12	FBgn0035205	Ctr9	Ctr9	CTR9	13	CTR9	CTR9
AGAP010835	1271127	LOC1271127	FBgn0035194	Psf1	13	FBgn0035194	Psf1	Psf1	GINS1	13
AGAP005549	1276233	Sf3b3	FBgn0035162	Sf3b3	13	FBgn0035162	Sf3b3	Sf3b3	SF3B3	13	SF3B3	SF3B3
AGAP008496	1277475	MED30	FBgn0035149	MED30	9	FBgn0035149	MED30	MED30	MED30	8	MED30	MED30
AGAP007342	1269819	Hipk	FBgn0035142	Hipk	12	FBgn0035142	Hipk	Hipk	HIPK2	11
AGAP006776	4576338	LOC4576338	FBgn0035106	rno	10	FBgn0035106	rno	rno	JADE2	7
AGAP000012	1272264	TyrRS-m	FBgn0035064	TyrRS-m	13	FBgn0035064	TyrRS-m	TyrRS-m	YARS2	13	YARS2	YARS2
AGAP006918	1270163	ND-19	FBgn0035046	ND-19	13	FBgn0035046	ND-19	ND-19	NDUFA8	13
AGAP007637	4576345	uri	FBgn0035025	uri	9	FBgn0035025	uri	uri	URI1	8
AGAP010065	1279497	RpL12	FBgn0034968	RpL12	13	FBgn0034968	RpL12	RpL12	RPL12	13	RPL12	RPL12
AGAP007117	3290307	Not11	FBgn0034963	Not11	11	FBgn0034963	Not11	Not11	CNOT11	13
AGAP000173	1272090	LOC1272090	FBgn0034940	CG16787	11	FBgn0034940	CG16787	CG16787	C6orf136	8
AGAP001744	1281430	LOC1281430	FBgn0034938	CG3803	13	FBgn0034938	CG3803	CG3803	COX15	13	COX15	COX15
AGAP011170	1270759	LOC1270759	FBgn0034933	CG3735	13	FBgn0034933	CG3735	CG3735	DIEXF	13	DIEXF	DIEXF
AGAP006649	1277233	Upf3	FBgn0034923	Upf3	11				UPF3A	12
AGAP012645	4397654	DCP1	FBgn0034921	DCP1	12	FBgn0034921	DCP1	DCP1	DCP1B	12
AGAP001380	1281798	eIF6	FBgn0034915	eIF6	13	FBgn0034915	eIF6	eIF6	EIF6	13	EIF6	EIF6
AGAP005647	5667371	Ice1	FBgn0034853	Ice1	8	FBgn0034853	Ice1	Ice1
AGAP011876	1280782	LOC1280782	FBgn0034814	CG9890	13	FBgn0034814	CG9890	CG9890	ZNF277	13
AGAP029602	1277873	CNBP	FBgn0034802	CNBP	10	FBgn0034802	CNBP	CNBP	CNBP	9
AGAP006046	1276717	MED23	FBgn0034795	MED23	11				MED23	13
AGAP009973	1279395	YME1L	FBgn0034792	YME1L	13	FBgn0034792	YME1L	YME1L	YME1L1	12
AGAP011424	1278269	RpS16	FBgn0034743	RpS16	13	FBgn0034743	RpS16	RpS16	RPS16	13	RPS16	RPS16
AGAP005033	1274870	LOC1274870	FBgn0034734	CG4554	13				UTP20	13	UTP20	UTP20
AGAP000890	1277407	mRpS29	FBgn0034727	mRpS29	13	FBgn0034727	mRpS29	mRpS29	DAP3	13
AGAP003745	1271476	LBR	FBgn0034657	LBR	10				TM7SF2	13
AGAP011580	1271181	eIF3k	FBgn0034654	eIF3k	13	FBgn0034654	eIF3k	eIF3k	EIF3K	13
AGAP012373	1280339	Rae1	FBgn0034646	Rae1	13	FBgn0034646	Rae1	Rae1	RAE1	13	RAE1	RAE1
AGAP012134	1280543	mahj	FBgn0034641	mahj	13	FBgn0034641	mahj	mahj	DCAF1	13
AGAP002654	3290665	LOC3290665	FBgn0034598	CG4266
AGAP007208	1269923	ND-B14.7	FBgn0034576	ND-B14.7	12	FBgn0034576	ND-B14.7	ND-B14.7	NDUFA11	9
AGAP010703	1272506	LOC1272506	FBgn0034495	CG11788	13	FBgn0034495	CG11788	CG11788	DSCC1	13
AGAP000120	1272147	TBCB	FBgn0034451	TBCB	12	FBgn0034451	TBCB	TBCB	TBCB	12
AGAP007605	1269624	LOC1269624	FBgn0034400	CG15099	13				DOP1A	13
AGAP003823	1271563	LOC1271563	FBgn0034396	CG15097	3				IVNS1ABP	8
AGAP007066	1270037	LOC1270037	FBgn0034360	CG10927	12				ADAT3	12
AGAP007213	1269918	Lamtor2	FBgn0034350	CG5189	11	FBgn0034350	CG5189	CG5189	LAMTOR2	12
AGAP010271	1279694	LOC1279694	FBgn0034307	CG10914	13	FBgn0034307	CG10914	CG10914	NOA1	13
AGAP007638	1269588	OstDelta	FBgn0034277	OstDelta	13	FBgn0034277	OstDelta	OstDelta	RPN2	13
AGAP013218	11175665	LOC11175665	FBgn0034275	CG5002	13				SLC26A11	12
AGAP010573	1275304		FBgn0034248	CG14483	13	FBgn0034248	CG14483	CG14483	PET100	11
AGAP006372	1276982	LOC1276982	FBgn0034232	CG4866	13	FBgn0034232	CG4866	CG4866	IMP3	11	IMP3	IMP3
AGAP001276	1281902	AsnRS-m	FBgn0034177	AsnRS-m	13	FBgn0034177	AsnRS-m	AsnRS-m	NARS2	13
AGAP001274	1281904	RpS15	FBgn0034138	RpS15	13	FBgn0034138	RpS15	RpS15	RPS15	11
AGAP002475	1273484	LOC1273484	FBgn0034098	krimp	7
AGAP012306	1280388	LOC1280388	FBgn0034084	CG8435	13	FBgn0034084	CG8435	CG8435	CCDC94	12	CCDC94	CCDC94
AGAP010483	1272607	Rrp42	FBgn0034065	Rrp42	13	FBgn0034065	Rrp42	Rrp42	EXOSC7	13	EXOSC7	EXOSC8;EXOSC7;
AGAP011549	1271209	bug	FBgn0034050	bug	12				TXNDC15	9
AGAP005210	1274918	eIF2Bgamma	FBgn0034029	eIF2Bgamma	13	FBgn0034029	eIF2Bgamma	eIF2Bgamma	EIF2B3	13	EIF2B3	EIF2B3
AGAP001141	1282024	row	FBgn0033998	row	10	FBgn0033998	row	row	ZNF280C	3
AGAP011252	1270674	GPHR	FBgn0033995	GPHR	12	FBgn0033995	GPHR	GPHR	GPR89A	12
AGAP011889	1280770	LOC1280770	FBgn0033994	CG7544	13	FBgn0033994	CG7544	CG7544	METTL16	13	METTL16	METTL16
AGAP013167	11175826	LOC11175826	FBgn0033989	CG7639	13	FBgn0033989	CG7639	CG7639	SAMM50	12	SAMM50	SAMM50
AGAP000444	1271794	Ciao1	FBgn0033972	Ciao1	12	FBgn0033972	Ciao1	Ciao1	CIAO1	12	CIAO1	CIAO1
AGAP007965	1277985	LOC1277985	FBgn0033921	tej	8				TDRD5	5
AGAP012990	11175684	RpS23	FBgn0033912	RpS23	13	FBgn0033912	RpS23	RpS23	RPS23	13	RPS23	RPS23
AGAP011821	4577535	CysRS-m	FBgn0033900	CysRS-m	13	FBgn0033900	CysRS-m	CysRS-m;CysRS;	CARS2	13
AGAP004479	1274627	LOC1274627	FBgn0033897	Rcd1	11	FBgn0033897	Rcd1	Rcd1	KANSL3	10	KANSL3	KANSL3
AGAP028628	1280999	LOC1280999	FBgn0033883	CG16935	2	FBgn0033883	CG16935	CG17221;CG16935;	CRYZ	2
AGAP010380	3291076	LOC3291076	FBgn0033846	mip120	8	FBgn0033846	mip120	mip120	LIN54	11
AGAP011766	1280874	bbc	FBgn0033844	bbc	13	FBgn0033844	bbc	bbc	CHPT1	12
AGAP007701	1269532	cbc	FBgn0033842	cbc	13	FBgn0033842	cbc	cbc	CLP1	13	CLP1	CLP1
AGAP009772	1279178	LOC1279178	FBgn0033816	CG4679	13	FBgn0033816	CG4679	CG4679	PTCD3	14
AGAP000272	1271986	Ak6	FBgn0033754	Ak6	13	FBgn0033754	Ak6	Ak6	AK6	12
AGAP007018	1270088	LOC1270088	FBgn0033749	achi	10				TGIF2	8
AGAP005221	1274929	LOC1274929	FBgn0033741	CG8545	12	FBgn0033741	CG8545	CG8545	NOP2	10	NOP2	NOP2
AGAP029591	3291187	LOC3291187	FBgn0033708	CG8850	5				SLC6A16	3
AGAP005646	1276331	LOC1276331	FBgn0033686	Hen1	8				HENMT1	7
AGAP007418	1269770	PI31	FBgn0033669	PI31	12	FBgn0033669	PI31	PI31	PSMF1	13
AGAP007388	1269794	LOC1269794	FBgn0033661	CG13185	13	FBgn0033661	CG13185	CG13185	MDN1	13	MDN1	MDN1
AGAP011814	1280834	LOC1280834	FBgn0033653	CG13192	13	FBgn0033653	CG13192	CG13192	GNB1L	13
AGAP010064	1279496	Rpb5	FBgn0033571	Rpb5	13	FBgn0033571	Rpb5	Rpb5	POLR2E	12	POLR2E	POLR2E
AGAP010693	1272494	LOC1272494	FBgn0033557	CG12325	13	FBgn0033557	CG12325	CG12325	PWP2	12	PWP2	PWP2
AGAP005149	1274830	LOC1274830	FBgn0033548	CG7637	13	FBgn0033548	CG7637	CG7637	NOP10	13
AGAP006889	1270192	Elp2	FBgn0033540	Elp2	13	FBgn0033540	Elp2	Elp2	ELP2	14
AGAP007544	1269690	Caf1-105	FBgn0033526	Caf1-105	13	FBgn0033526	Caf1-105	Caf1-105	CHAF1B	12	CHAF1B	CHAF1B
AGAP006469	4576732	LOC4576732	FBgn0033507	CG12909	10	FBgn0033507	CG12909	CG12909	LYAR	8
AGAP008796	1275653		FBgn0033491	CG18011					ZNF814	2
AGAP010959	3291200	LOC3291200	FBgn0033413	prel	13	FBgn0033413	prel	prel	PRELID1	13	PRELID1	PRELID1
AGAP007098	1270005	LOC1270005	FBgn0033400	CG2063	13	FBgn0033400	CG2063	CG2063	SAP30BP	11
AGAP007653	1269574	LOC1269574	FBgn0033391	CG8026	12	FBgn0033391	CG8026	CG8026	SLC25A32	13
AGAP008635	1275484	Mys45A	FBgn0033379	Mys45A	12	FBgn0033379	Mys45A	Mys45A	SDAD1	12	SDAD1	SDAD1
AGAP006365	1276975	tsu	FBgn0033378	tsu	13	FBgn0033378	tsu	tsu	RBM8A	11	RBM8A	RBM8A
AGAP005220	1274928	Ctu1	FBgn0033375	CG8078	13	FBgn0033375	CG8078	CG8078	CTU1	12
AGAP006767	1270296	Nadk2	FBgn0033373	CG8080	13	FBgn0033373	CG8080	CG8080	NADK2	13
AGAP011551	1271207	LOC1271207	FBgn0033339	Sec31	12	FBgn0033339	Sec31	Sec31	SEC31A	12
AGAP005175	1274881	LOC1274881	FBgn0033246	ACC	11	FBgn0033246	ACC	ACC	ACACA	11
AGAP008086	1277865	LOC1277865	FBgn0033235	CG8728	13	FBgn0033235	CG8728	CG8728	PMPCA	13	PMPCA	PMPCA
AGAP007670	1269557	U2A	FBgn0033210	U2A	11	FBgn0033210	U2A	U2A	SNRPA1	11	SNRPA1	SNRPA1
AGAP004958	1275770	PIG-G	FBgn0033187	PIG-G	13				PIGG	12
AGAP005122	1274800	LOC1274800	FBgn0033179	p47	13	FBgn0033179	p47	p47	NSFL1C	13
AGAP029650	3291502	LOC3291502	FBgn0033166	Eaf	9				EAF1	9
AGAP011149	1270778	Dhx15	FBgn0033160	Dhx15	13	FBgn0033160	Dhx15	l(1)G0007;CG4901;l(2)37Cb;Dhx15;pea;	DHX15	13	DHX15	DHX33;DHX15;DHX8;
AGAP007617	4576217	Br140	FBgn0033155	Br140	13	FBgn0033155	Br140	Br140	BRPF1	13
AGAP000496	1271744	LOC1271744	FBgn0033081	geminin	9	FBgn0033081	geminin	geminin	GMNN	4
AGAP002077	1281037	LOC1281037	FBgn0033060	CG7849	13	FBgn0033060	CG7849	CG7849	TRUB2	13
AGAP010770	1278891	Tbce	FBgn0033055	Tbce	13	FBgn0033055	Tbce	Tbce	TBCE	12
AGAP011336	1270602	SCAP	FBgn0033052	SCAP	13	FBgn0033052	SCAP	SCAP	SCAP	13
AGAP009030	1279988	Not3	FBgn0033029	Not3	11	FBgn0033029	Not3	Not3	CNOT3	10	CNOT3	CNOT3
AGAP009024	1279981	Tif-IA	FBgn0032988	Tif-IA	13	FBgn0032988	Tif-IA	Tif-IA	RRN3	13
AGAP012138	1280539	RpL21	FBgn0032987	RpL21	13	FBgn0032987	RpL21	RpL21	RPL21	14
AGAP008828	1279796	Nubpl	FBgn0032986	CG3262	13	FBgn0032986	CG3262	CG17904;CG3262;CG4858;	NUBPL	13
AGAP008736	3291796	LOC3291796	FBgn0032974	CG3651	7
AGAP010537	1275266	Coq3	FBgn0032922	Coq3	13	FBgn0032922	Coq3	Coq3	COQ3	13
AGAP009808	1279222	LOC1279222	FBgn0032919	CG9253	13	FBgn0032919	CG9253	CG9253;Dbp45A;	DDX47	14	DDX47	DDX47;DDX49;
AGAP008332	1277651	RPA2	FBgn0032906	RPA2	13	FBgn0032906	RPA2	RPA2	RPA2	13	RPA2	RPA2
AGAP009880	1279299	LOC1279299	FBgn0032863	Cdc23	13	FBgn0032863	Cdc23	Cdc23	CDC23	13
AGAP008043	1277909	mRpS18B	FBgn0032849	mRpS18B	13	FBgn0032849	mRpS18B	mRpS18B	MRPS18B	9
AGAP000977	1270474	LOC1270474	FBgn0032822	CG10466	13	FBgn0032822	CG10466	CG10466	RBMX2	11
AGAP008344	1277639	Nf-YB	FBgn0032816	Nf-YB	12				NFYB	11
AGAP000339	5666744	Hakai	FBgn0032812	Hakai	9	FBgn0032812	Hakai	Hakai	CBLL1	8
AGAP005651	4576742	Ctu2	FBgn0032793	CG10189	13	FBgn0032793	CG10189	CG10189	CTU2	13
AGAP008147	1277815	RtcB	FBgn0032781	RtcB	13	FBgn0032781	RtcB	RtcB	RTCB	13	RTCB	RTCB
AGAP007817	1278141	LOC1278141	FBgn0032705	Grip71	10	FBgn0032705	Grip71	Grip71	NEDD1	5
AGAP009234	1280189	mEFTs	FBgn0032646	mEFTs	12	FBgn0032646	mEFTs	mEFTs	TSFM	12
AGAP009567	1278928	LOC1278928	FBgn0032644	CG5131	13	FBgn0032644	CG5131	CG5131	ATP23	13
AGAP000997	1270492	Lamtor3	FBgn0032642	CG5110	13	FBgn0032642	CG5110	CG5110	LAMTOR3	13
AGAP009209	1280168	Rpb11	FBgn0032634	Rpb11	13	FBgn0032634	Rpb11	Rpb11	POLR2J	12
AGAP011997	1280674	Nubp1	FBgn0032597	CG17904	13	FBgn0032597	CG17904	CG17904;CG3262;CG4858;	NUBP1	13
AGAP008837	1279804	Prosbeta4	FBgn0032596	Prosbeta4	13	FBgn0032596	Prosbeta4	Prosbeta4	PSMB2	13	PSMB2	PSMB2
AGAP010216	1279638	RpL24	FBgn0032518	RpL24	13	FBgn0032518	RpL24	RpL24	RPL24	13	RPL24	RPL24
AGAP002656	1273303	LOC1273303	FBgn0032517	CG7099	13	FBgn0032517	CG7099	CG7099	GTF3C1	10	GTF3C1	GTF3C1
AGAP009992	1279415	Ing5	FBgn0032516	Ing5	13	FBgn0032516	Ing5	Ing3;Ing5;CG7379;	ING4	13
AGAP007772	1278193	Uvrag	FBgn0032499	Uvrag	13	FBgn0032499	Uvrag	Uvrag	UVRAG	10
AGAP012082	1280591	mRF1	FBgn0032486	mRF1	12	FBgn0032486	mRF1	mRF1	MTRF1L	12
AGAP009264	1280227	LOC1280227	FBgn0032482	Pect	13	FBgn0032482	Pect	Pect	PCYT2	13
AGAP008131	1277824	Alg7	FBgn0032477	CG5287	13	FBgn0032477	CG5287	CG5287	DPAGT1	11	DPAGT1	DPAGT1
AGAP009505	1271406	CCT4	FBgn0032444	CCT4	13	FBgn0032444	CCT4	CCT4;CCT5;	CCT4	13	CCT4	CCT4;CCT5;
AGAP009740	1279149	Trm1	FBgn0032430	CG6388	13	FBgn0032430	CG6388	CG6388	TRMT1	12
AGAP007635	1269592	RpL7-like	FBgn0032404	RpL7-like	11	FBgn0032404	RpL7-like	RpL7;RpL7-like;	RPL7	6
AGAP009094	1280047	Nfs1	FBgn0032393	Nfs1	13	FBgn0032393	Nfs1	Nfs1	NFS1	13
AGAP008550	3291747	LOC3291747	FBgn0032391	escl	11	FBgn0032391	escl	escl	EED	12
AGAP008969	1279933	LOC1279933	FBgn0032378	CycY	13	FBgn0032378	CycY	CycY	CCNY	12
AGAP008063	1277888	Csl4	FBgn0032346	Csl4	13	FBgn0032346	Csl4	Csl4	EXOSC1	13
AGAP001565	1281603	YL-1	FBgn0032321	YL-1	13	FBgn0032321	YL-1	YL-1	VPS72	13
AGAP007244	1269902	LOC1269902	FBgn0032298	CG6724	13	FBgn0032298	CG6724	CG6724	WDR12	13	WDR12	WDR12
AGAP008932	1279903	Wdfy2	FBgn0032246	Wdfy2	13	FBgn0032246	Wdfy2	Wdfy2	WDFY2	13
AGAP005144	1274822	RfC3	FBgn0032244	RfC3	13	FBgn0032244	RfC3	CG8142;RfC3;RfC4;	RFC5	13	RFC5	RFC2;RFC4;RFC5;
AGAP009613	1278987	mRpS7	FBgn0032236	mRpS7	13	FBgn0032236	mRpS7	mRpS7	MRPS7	13
AGAP008946	1279917	LOC1279917	FBgn0032234	gny	13				ALG6	11
AGAP008884	1279852	Cox10	FBgn0032222	CG5037	12	FBgn0032222	CG5037	CG5037	COX10	12	COX10	COX10
AGAP006138	1276808	ath	FBgn0032194	CG4901	13	FBgn0032194	CG4901	l(1)G0007;CG4901;l(2)37Cb;Dhx15;pea;	DHX33	12	DHX33	DHX33;DHX15;DHX8;
AGAP003811	1271552	LOC1271552	FBgn0032193	CG5727	5	FBgn0032193	CG5727	CG5727;mrt;	ZSCAN29	2
AGAP003813	1271553	LOC1271553	FBgn0032193	CG5727	5	FBgn0032193	CG5727	CG5727	ZSCAN29	2
AGAP009800	1279214	Ripalpha	FBgn0032189	Ripalpha	10	FBgn0032189	Ripalpha	Ripalpha	RPAIN	5
AGAP008492	3291731	LOC3291731	FBgn0032166	CG4619	10	FBgn0032166	CG4619	CG4619
AGAP009588	1278925	LOC1278925	FBgn0032149	CG4036	11	FBgn0032149	CG4036	CG4036	ALKBH4	12
AGAP007112	1269992	LOC1269992	FBgn0032138	CG4364	13	FBgn0032138	CG4364	CG4364	PES1	13
AGAP011219	1270706	LOC1270706	FBgn0032105	borr	10	FBgn0032105	borr	borr	CDCA8	2
AGAP007955	5668197	LOC5668197	FBgn0032100	CG13108	8
AGAP011756	1280884	LOC1280884	FBgn0032059	PrBP	13	FBgn0032059	PrBP	PrBP	PDE6D	13
AGAP001737	1281438	Uba4	FBgn0032054	Uba4	13	FBgn0032054	Uba4	Uba4	MOCS3	13
AGAP003770	1271503	mRpL51	FBgn0032053	mRpL51	13	FBgn0032053	mRpL51	mRpL51	MRPL51	11
AGAP007254	1269894	LOC1269894	FBgn0032050	CG13096	9	FBgn0032050	CG13096	CG13096	RSL1D1	7
AGAP000896	1277413	LOC1277413	FBgn0032033	CG13392	13	FBgn0032033	CG13392	CG13392	TMEM126A	7
AGAP009702	1279088	LOC1279088	FBgn0032031	CG13390	13	FBgn0032031	CG13390	CG13390;CG10628;	MTG2	13	MTG2	MTG2
AGAP009700	1279086	Wdr82	FBgn0032030	Wdr82	13	FBgn0032030	Wdr82	Wdr82	WDR82	13
AGAP005201	1274907	LOC1274907	FBgn0031909	CG5181	10				NABP1	10
AGAP008130	1277825	LOC1277825	FBgn0031885	Mnn1	13				MEN1	11
AGAP009650	1279030	Gas41	FBgn0031873	Gas41	12	FBgn0031873	Gas41	Gas41;D12;	YEATS4	12
AGAP004090	1270887	Rat1	FBgn0031868	Rat1	13	FBgn0031868	Rat1	Rat1	XRN2	13
AGAP008764	1275619	Dpp10	FBgn0031835	CG11319	13				DPP10	11
AGAP008724	1275574	LOC1275574	FBgn0031830	COX5B	13	FBgn0031830	COX5B	COX5B	COX5B	11	COX5B	COX5B
AGAP009905	1279319	Phf5a	FBgn0031822	Phf5a	13	FBgn0031822	Phf5a	Phf5a	PHF5A	13	PHF5A	PHF5A
AGAP009942	1279357	LOC1279357	FBgn0031779	CG9175	13	FBgn0031779	CG9175	CG9175	PREB	14	PREB	PREB
AGAP010039	1279464	ND-51	FBgn0031771	ND-51	12	FBgn0031771	ND-51	ND-51	NDUFV1	12
AGAP002151	1269407	LOC1269407	FBgn0031769	CG9135	13				RCC2	12
AGAP001656	1281517	LOC1281517	FBgn0031764	CG9107	13	FBgn0031764	CG9107	CG9107	RRP7A	13
AGAP000106	1272163	Coq6	FBgn0031713	Coq6	13	FBgn0031713	Coq6	Coq6	COQ6	12
AGAP007771	5668250	Ncoa6	FBgn0031698	Ncoa6	6	FBgn0031698	Ncoa6	Ncoa6	NCOA6	6
AGAP008771	1275630		FBgn0031657	CG3756	13	FBgn0031657	CG3756	CG3756	POLR1C	11	POLR1C	POLR1C
AGAP011886	1280773	mRpS2	FBgn0031639	mRpS2	12	FBgn0031639	mRpS2	mRpS2	MRPS2	12
AGAP011767	1280873	Fnta	FBgn0031633	Fnta	13	FBgn0031633	Fnta	Fnta	FNTA	12	FNTA	FNTA
AGAP008300	1277684	Elp3	FBgn0031604	Elp3	13	FBgn0031604	Elp3	Elp3	ELP3	13
AGAP008298	1277686	Dim1	FBgn0031601	Dim1	13	FBgn0031601	Dim1	Dim1	TXNL4A	13	TXNL4A	TXNL4A
AGAP013500	11175766	Spindly	FBgn0031549	Spindly	3	FBgn0031549	Spindly	Spindly
AGAP003970	1278790	Cog3	FBgn0031536	Cog3	13	FBgn0031536	Cog3	Cog3	COG3	13
AGAP007769	1278196		FBgn0031519	Fign	13				FIGNL1	11
AGAP002889	1273079	ND-B14.5B	FBgn0031505	ND-B14.5B	13	FBgn0031505	ND-B14.5B	ND-B14.5B	NDUFC2	11
AGAP028628	1280999	LOC1280999	FBgn0031500	CG17221	2	FBgn0031500	CG17221	CG17221;CG16935;	CRYZ	2
AGAP008265	1277721	LOC1277721	FBgn0031497	SerRS	13	FBgn0031497	SerRS	SerRS	SARS	13	SARS	SARS
AGAP006240	1276901	Sf3b2	FBgn0031493	Sf3b2	13	FBgn0031493	Sf3b2	Sf3b2	SF3B2	13	SF3B2	SF3B2
AGAP006353	1276959	HINT1	FBgn0031459	HINT1	13				HINT1	13
AGAP009458	1269258	HemK2	FBgn0031454	HemK2	12	FBgn0031454	HemK2	HemK2	N6AMT1	13
AGAP008236	1277743	tho2	FBgn0031390	tho2	13	FBgn0031390	tho2	tho2	THOC2	13	THOC2	THOC2
AGAP010006	4578219	LOC4578219	FBgn0031377	CG15356	8	FBgn0031377	CG15356	CG15356	EMSY	7
AGAP008325	1277660	LOC1277660	FBgn0031361	CG17652	13	FBgn0031361	CG17652	CG17652	UTP23	13	UTP23	UTP23
AGAP007507	5667373	mRpL48	FBgn0031357	mRpL48	13	FBgn0031357	mRpL48	mRpL48	MRPL48	10
AGAP000402	3289675	Tango14	FBgn0031312	Tango14	12	FBgn0031312	Tango14	Tango14	NUS1	12	NUS1	NUS1
AGAP002338	1273629	Vps29	FBgn0031310	Vps29	13	FBgn0031310	Vps29	Vps29	VPS29	12
AGAP008266	1277719	Saf6	FBgn0031281	Saf6	12	FBgn0031281	Saf6	Saf6	TAF6L	2
AGAP008327	1277658	shv	FBgn0031256	shv	13	FBgn0031256	shv	shv	DNAJB11	12
AGAP013351	11176030		FBgn0031247	CG11562	9	FBgn0031247	CG11562	CG11562	PET117	6
AGAP009824	1279239	ND-15	FBgn0031228	ND-15	12	FBgn0031228	ND-15	ND-15	NDUFS5	4
AGAP006542	1277141	cactin	FBgn0031114	cactin	11	FBgn0031114	cactin	cactin	CACTIN	13
AGAP002657	1273302	LOC1273302	FBgn0031094	CG9578	13	FBgn0031094	CG9578	CG9578	TIPRL	13
AGAP008090	1277861	Nup205	FBgn0031078	Nup205	13	FBgn0031078	Nup205	Nup205	NUP205	13
AGAP006470	3290174	Alr	FBgn0031068	Alr	12	FBgn0031068	Alr	Alr	GFER	12
AGAP004294	1274444	LOC1274444	FBgn0031057	Ubqn	13	FBgn0031057	Ubqn	Ubqn	UBQLN1	13
AGAP002692	5667750	Elys	FBgn0031052	Elys	11	FBgn0031052	Elys	Elys	AHCTF1	9
AGAP011888	1280771	Ranbp21	FBgn0031051	Ranbp21	13	FBgn0031051	Ranbp21	Ranbp21	XPO5	13
AGAP001878	1281245	Naa20A	FBgn0031043	Naa20A	13	FBgn0031043	Naa20A	Naa20A;Atac2;	NAA20	13
AGAP000738	1272326	LOC1272326	FBgn0031036	CG14220	13	FBgn0031036	CG14220	CG14220	SUDS3	13
AGAP002284	1269275	LOC1269275	FBgn0031020	Naa15-16	13	FBgn0031020	Naa15-16	Naa15-16	NAA16	13
AGAP001035	1270527	rictor	FBgn0031006	rictor	13				RICTOR	10
AGAP001488	4577244	LOC4577244	FBgn0030989	Inx5	4	FBgn0030989	Inx5	Inx5
AGAP004510	1274656	LOC1274656	FBgn0030989	Inx5	5	FBgn0030989	Inx5	Inx5
AGAP008381	1277598	Usp39	FBgn0030969	Usp39	13	FBgn0030969	Usp39	Usp39	USP39	13	USP39	USP39
AGAP008619	1275468	LOC1275468	FBgn0030943	Nup35	13	FBgn0030943	Nup35	Nup35	NUP35	13
AGAP010459	1272580	Ada3	FBgn0030891	Ada3	13	FBgn0030891	Ada3	Ada3	TADA3	13
AGAP003093	1273769	LOC1273769	FBgn0030871	CG8142	13	FBgn0030871	CG8142	CG8142;RfC3;RfC4;	RFC4	13	RFC4	RFC2;RFC4;RFC5;
AGAP002170	1269384	ND-24	FBgn0030853	ND-24	13	FBgn0030853	ND-24	ND-24	NDUFV2	13
AGAP006125	1276795	LOC1276795	FBgn0030802	DENR	13	FBgn0030802	DENR	DENR	DENR	13
AGAP006354	1276960	LOC1276960	FBgn0030792	CG4789	13				RABL3	13
AGAP002348	1273616	Rrp45	FBgn0030789	Rrp45	12	FBgn0030789	Rrp45	Rrp45	EXOSC9	13
AGAP000507	1271734	LOC1271734	FBgn0030787	CG9609	9	FBgn0030787	CG9609	CG9609	GTF3A	3	GTF3A	GTF3A
AGAP000508	4575990	mRpL22	FBgn0030786	mRpL22	13	FBgn0030786	mRpL22	mRpL22	MRPL22	13
AGAP000491	1271749	LOC1271749	FBgn0030743	CG9921	13	FBgn0030743	CG9921	CG9921	HIGD2B	12
AGAP012188	1280500	LOC1280500	FBgn0030733	UQCR-14	13	FBgn0030733	UQCR-14	UQCR-14	UQCRB	12
AGAP003002	1272952	LOC1272952	FBgn0030720	CG8939	13	FBgn0030720	CG8939	CG8939	FTSJ3	12	FTSJ3	FTSJ3
AGAP011203	1270719	eIF5	FBgn0030719	eIF5	12	FBgn0030719	eIF5	eIF5	EIF5	13
AGAP000170	1272093	ND-20	FBgn0030718	ND-20	12	FBgn0030718	ND-20	ND-20	NDUFS7	12
AGAP007147	5667229	LOC5667229	FBgn0030711	Rrp47	11				C1D	9
AGAP001134	1282032	mRpS30	FBgn0030692	mRpS30	13	FBgn0030692	mRpS30	mRpS30	MRPS30	12
AGAP004703	1278527	Polr3A	FBgn0030687	RpIIIC160	13	FBgn0030687	RpIIIC160	RpII215;RpIIIC160;RpI1;	POLR3A	13	POLR3A	POLR3A;POLR1A;
AGAP003903	5667516		FBgn0030678	CG11679	13	FBgn0030678	CG11679	CG11679	RMND1	10
AGAP005377	1276078	LOC1276078	FBgn0030676	CG12379	9	FBgn0030676	CG12379	CG12379	DNLZ	9
AGAP010656	1272463	Prp5	FBgn0030631	CG6227	13	FBgn0030631	CG6227	CG6227	DDX46	12
AGAP001149	1282017	LOC1282017	FBgn0030630	CG12608	12	FBgn0030630	CG12608	CG12608	PAK1IP1	11	PAK1IP1	PAK1IP1
AGAP000952	1270447	LOC1270447	FBgn0030616	RpL37a	13	FBgn0030616	RpL37a	RpL37a	RPL37	13
AGAP011826	3291440	Cox17	FBgn0030610	CG9065	12	FBgn0030610	CG9065	CG9065	COX17	12
AGAP007574	1269655	ND-B18	FBgn0030605	ND-B18	13	FBgn0030605	ND-B18	ND-B18	NDUFB7	14
AGAP005142	1274820	LOC1274820	FBgn0030556	mRNA-cap	13	FBgn0030556	mRNA-cap	mRNA-cap	RNGTT	13	RNGTT	RNGTT
AGAP000652	1272436	mRpL38	FBgn0030552	mRpL38	13	FBgn0030552	mRpL38	mRpL38	MRPL38	13	MRPL38	MRPL38
AGAP004531	1274676	LOC1274676	FBgn0030521	CtsB1	7				CTSB	7
AGAP013287	11176031	LOC11176031	FBgn0030505	NFAT	8				NFAT5	5
AGAP002961	1273002	LOC1273002	FBgn0030504	CG2691	13	FBgn0030504	CG2691	CG2691	RRP12	12	RRP12	RRP12
AGAP000781	1272373	Tim9a	FBgn0030480	Tim9a	13	FBgn0030480	Tim9a	Tim9a	TIMM9	13
AGAP002713	1273255	mRpL49	FBgn0030433	mRpL49	13	FBgn0030433	mRpL49	mRpL49	MRPL49	12
AGAP001133	1282033	Upf1	FBgn0030354	Upf1	13	FBgn0030354	Upf1	Upf1;CG6701;CG6967;armi;	UPF1	13	UPF1	UPF1
AGAP001943	1281181	LOC1281181	FBgn0030336	CG1578	13	FBgn0030336	CG1578	CG1578	DPH6	10
AGAP002693	1273267	LOC1273267	FBgn0030321	CG1703	4	FBgn0030321	CG1703	CG1703	ABCF1	4	ABCF1	ABCF1
AGAP011842	1280809	Spase25	FBgn0030306	Spase25	13	FBgn0030306	Spase25	Spase25	SPCS2	13
AGAP002607	4576996	LOC4576996	FBgn0030293	CG1737	6	FBgn0030293	CG1737	CG1737
AGAP029481	1271120	LOC1271120	FBgn0030241	feo	4	FBgn0030241	feo	feo	PRC1	3
AGAP002705	1273263	LOC1273263	FBgn0030240	CG2202	4				ZNF840P	2
AGAP010866	1271093	LOC1271093	FBgn0030239	CG17333	13	FBgn0030239	CG17333	CG17333	PGLS	13
AGAP000447	5666756	LOC5666756	FBgn0030217	CG2124	12	FBgn0030217	CG2124	CG2124	FASTKD5	6
AGAP002501	5667476	PPP4R2r	FBgn0030208	PPP4R2r	9				PPP4R2	9
AGAP004064	1270862	LOC1270862	FBgn0030177	CG2972	11	FBgn0030177	CG2972	CG2972	NOB1	11
AGAP003412	1272785	RpS28b	FBgn0030136	RpS28b	13	FBgn0030136	RpS28b	RpS28b	RPS28	12
AGAP004417	1274560	Zpr1	FBgn0030096	Zpr1	12	FBgn0030096	Zpr1	Zpr1	ZNF259	12	ZNF259	ZNF259
AGAP000813	1272401	LOC1272401	FBgn0030092	fh	13	FBgn0030092	fh	fh	FXN	9
AGAP003633	1274297	LOC1274297	FBgn0030091	CG7065	10	FBgn0030091	CG7065	CG7065;CG31510;
AGAP004586	1275947	Arfrp1	FBgn0030088	Arfrp1	11	FBgn0030088	Arfrp1	Arfrp1	ARFRP1	11
AGAP009694	1279082	CCT2	FBgn0030086	CCT2	13	FBgn0030086	CCT2	CCT2;CCT7;CCT1;	CCT2	13	CCT2	TCP1;CCT2;CCT7;
AGAP008427	1277550	LOC1277550	FBgn0030081	CG7246	13	FBgn0030081	CG7246	CG7246	UTP6	14
AGAP000270	1271987	LOC1271987	FBgn0030061	CG1785	12	FBgn0030061	CG1785	CG1785	NOP53	11
AGAP001564	1281604	LOC1281604	FBgn0030049	Trf4-1	10	FBgn0030049	Trf4-1	Trf4-1	TENT4A	9
AGAP000337	1271923	Upf2	FBgn0029992	Upf2	13	FBgn0029992	Upf2	Upf2	UPF2	11	UPF2	UPF2
AGAP000849	3289770	ND-MNLL	FBgn0029971	ND-MNLL	11	FBgn0029971	ND-MNLL	ND-MNLL	NDUFB1	8
AGAP010800	1278863	LOC1278863	FBgn0029941	CG1677	9	FBgn0029941	CG1677	CG1677	ZC3H18	8
AGAP001459	1281716	RpL17	FBgn0029897	RpL17	11	FBgn0029897	RpL17	RpL17	RPL17	10
AGAP003698	1274374		FBgn0029885	CG3224	13	FBgn0029885	CG3224	CG3224	ZNF593	13
AGAP001802	1281313	Marf	FBgn0029870	Marf	11	FBgn0029870	Marf	Marf	MFN2	11
AGAP009652	1279032	ND-B16.6	FBgn0029868	ND-B16.6	13	FBgn0029868	ND-B16.6	ND-B16.6	NDUFA13	12	NDUFA13	NDUFA13
AGAP003029	1272923	LOC1272923	FBgn0029861	CG3815	13	FBgn0029861	CG3815	CG3815	PHF12	12
AGAP003344	1275021	MCTS1	FBgn0029833	MCTS1	13	FBgn0029833	MCTS1	MCTS1	MCTS1	13
AGAP013008	11175871	lin-52	FBgn0029800	lin-52	7	FBgn0029800	lin-52	lin-52	LIN52	7
AGAP000634	1272449	Rtel1	FBgn0029798	CG4078	13	FBgn0029798	CG4078	CG4078	RTEL1	11
AGAP001408	1281768	RpL35	FBgn0029785	RpL35	13	FBgn0029785	RpL35	RpL35	RPL35	13	RPL35	RPL35
AGAP000666	1272450	Usp16-45	FBgn0029763	Usp16-45	13	FBgn0029763	Usp16-45	Usp16-45	USP45	11
AGAP002808	1273153	LOC1273153	FBgn0029714	CG3527	13	FBgn0029714	CG3527	CG3527	EMG1	13
AGAP000826	1277337	Cmtr1	FBgn0029693	CG6379	13	FBgn0029693	CG6379	CG6379	CMTR1	13	CMTR1	CMTR1
AGAP000711	1272299	LOC1272299	FBgn0029686	Glos	3
AGAP001454	1281719	LOC1281719	FBgn0029665	CG14270	13	FBgn0029665	CG14270	CG14270	TIMM29	13
AGAP003064	4577001	LOC4577001	FBgn0029503	CHORD	13	FBgn0029503	CHORD	CHORD	CHORDC1	13
AGAP000118	1272149	Coq7	FBgn0029502	Coq7	12	FBgn0029502	Coq7	Coq7	COQ7	12
AGAP000883	1277399	eEF1gamma	FBgn0029176	eEF1gamma	13	FBgn0029176	eEF1gamma	eEF1gamma	EEF1G	13
AGAP008027	1277924	slmo	FBgn0029161	slmo	11	FBgn0029161	slmo	slmo	SLMO2	12	SLMO2	SLMO2
AGAP010568	1275302	Las	FBgn0029158	Las	13	FBgn0029158	Las	Las	LIAS	13
AGAP012204	1280481	LOC1280481	FBgn0029148	NHP2	13	FBgn0029148	NHP2	NHP2	NHP2	13	NHP2	NHP2
AGAP010718	1272519	Prosbeta5	FBgn0029134	Prosbeta5	13	FBgn0029134	Prosbeta5	Prosbeta5	PSMB5	13
AGAP008637	1275487	Uba2	FBgn0029113	Uba2	13	FBgn0029113	Uba2	Uba2	UBA2	13
AGAP011245	3291280	LOC3291280	FBgn0029079	icln	12	FBgn0029079	icln	icln	CLNS1A	7	CLNS1A	CLNS1A
AGAP008948	1279918	LOC1279918	FBgn0028978	trbl	2				STK40	9
AGAP007989	1277960		FBgn0028974	xmas	9	FBgn0028974	xmas	xmas	MCM3AP	9	MCM3AP	MCM3AP
AGAP010719	1272520	deltaCOP	FBgn0028969	deltaCOP	13	FBgn0028969	deltaCOP	deltaCOP	ARCN1	13	ARCN1	ARCN1
AGAP009291	1280258	gammaCOP	FBgn0028968	gammaCOP	13	FBgn0028968	gammaCOP	gammaCOP	COPG2	12
AGAP006997	1270102	AlaRS-m	FBgn0028962	AlaRS-m	13	FBgn0028962	AlaRS-m	AlaRS;AlaRS-m;	AARS	6	AARS	AARS
AGAP004941	1275747		FBgn0028872	CG18095	2				OMD	3
AGAP008156	1277806	CSN6	FBgn0028837	CSN6	13	FBgn0028837	CSN6	CSN6	COPS6	13	COPS6	COPS6
AGAP003968	1278788	Dak1	FBgn0028833	Dak1	13	FBgn0028833	Dak1	Dak1	CMPK1	13	CMPK1	CMPK1
AGAP007128	1269978	LOC1269978	FBgn0028744	CG5033	13	FBgn0028744	CG5033	CG5033	BOP1	12
AGAP005216	1274924	LOC1274924	FBgn0028741	fab1	12	FBgn0028741	fab1	fab1	PIKFYVE	12
AGAP009047	1280005	RfC38	FBgn0028700	RfC38	13	FBgn0028700	RfC38	RfC38	RFC3	13
AGAP004919	1275723	RpL15	FBgn0028697	RpL15	13	FBgn0028697	RpL15	RpL15	RPL15	13
AGAP002481	1273478	Rpn1	FBgn0028695	Rpn1	13	FBgn0028695	Rpn1	Rpn1	PSMD2	13
AGAP008617	1275466	Rpn11	FBgn0028694	Rpn11	13	FBgn0028694	Rpn11	Rpn11	PSMD14	13	PSMD14	PSMD14
AGAP001745	1281429	Rpn2	FBgn0028692	Rpn2	13	FBgn0028692	Rpn2	Rpn2	PSMD1	13	PSMD1	PSMD1
AGAP001651	1281522	Rpn9	FBgn0028691	Rpn9	13	FBgn0028691	Rpn9	Rpn9	PSMD13	13	PSMD13	PSMD13
AGAP005535	1276217	Rpn5	FBgn0028690	Rpn5	13	FBgn0028690	Rpn5	Rpn5	PSMD12	13	PSMD12	PSMD12
AGAP001440	1281739	Rpn6	FBgn0028689	Rpn6	11	FBgn0028689	Rpn6	Rpn6	PSMD11	11	PSMD11	PSMD11
AGAP011174	1270756	Rpt1	FBgn0028687	Rpt1	13	FBgn0028687	Rpt1	Rpt1	PSMC2	11	PSMC2	PSMC2
AGAP003008	1272945	LOC1272945	FBgn0028686	Rpt3	11	FBgn0028686	Rpt3	Rpt3	PSMC4	11
AGAP001407	1281769	Rpt4	FBgn0028685	Rpt4	13	FBgn0028685	Rpt4	Rpt4	PSMC6	13	PSMC6	PSMC6
AGAP000616	1271616	Rpt5	FBgn0028684	Rpt5	13	FBgn0028684	Rpt5	Rpt5	PSMC3	12	PSMC3	PSMC3
AGAP003588	1274252	LOC1274252	FBgn0028663	VhaM9.7-b	7	FBgn0028663	VhaM9.7-b	VhaM9.7-b	ATP6V0E1	12
AGAP009334	1271245	LOC1271245	FBgn0028662	VhaPPA1-1	13	FBgn0028662	VhaPPA1-1	Vha16-1;VhaPPA1-1;	ATP6V0B	13	ATP6V0B	ATP6V0B;ATP6V0C;
AGAP007396	1269786	lqf	FBgn0028582	lqf	11				EPN1	10
AGAP010553	1275288	hfp	FBgn0028577	hfp	13	FBgn0028577	hfp	hfp	PUF60	13	PUF60	PUF60
AGAP008906	1279872	Sec71	FBgn0028538	Sec71	13	FBgn0028538	Sec71	Sec71	ARFGEF1	13
AGAP008874	1279843	mTTF	FBgn0028530	mTTF	11	FBgn0028530	mTTF	mTTF
AGAP007239	5667048	LOC5667048	FBgn0028504	CG12182	2	FBgn0028504	CG12182	CG12182
AGAP007050	1270051	Non1	FBgn0028473	Non1	12	FBgn0028473	Non1	Non1	GTPBP4	12	GTPBP4	GTPBP4
AGAP005295	1270387	ECSIT	FBgn0028436	ECSIT	13	FBgn0028436	ECSIT	ECSIT	ECSIT	13
AGAP009743	1279151	LOC1279151	FBgn0028426	RNaseZ	13	FBgn0028426	RNaseZ	RNaseZ	ELAC2	13	ELAC2	ELAC2
AGAP008234	1277746	Nxt1	FBgn0028411	Nxt1	13	FBgn0028411	Nxt1	Nxt1	NXT1	13
AGAP002110	5667636	LOC5667636	FBgn0028360	Cdc7	11	FBgn0028360	Cdc7	Cdc7	CDC7	12
AGAP008910	1279877	PolD2	FBgn0027903	Pol31	13	FBgn0027903	Pol31	Pol31	POLD2	13
AGAP002474	1273485	CPSF2	FBgn0027873	Cpsf100	13	FBgn0027873	Cpsf100	Cpsf100	CPSF2	13	CPSF2	CPSF2
AGAP001685	4577275	Nup107	FBgn0027868	Nup107	13	FBgn0027868	Nup107	Nup107	NUP107	13
AGAP001518	1281660	LOC1281660	FBgn0027866	CG9776	8	FBgn0027866	CG9776	CG9776	ZNF318	5
AGAP004414	1274558	LOC1274558	FBgn0027841	CstF64	9	FBgn0027841	CstF64	CstF64	CSTF2T	11
AGAP011425	1278267	SMC2	FBgn0027783	SMC2	13	FBgn0027783	SMC2	SMC2	SMC2	13	SMC2	SMC2
AGAP009486	1271424	VhaSFD	FBgn0027779	VhaSFD	13	FBgn0027779	VhaSFD	VhaSFD	ATP6V1H	13
AGAP005421	1276120	OXA1L	FBgn0027615	OXA1L	13	FBgn0027615	OXA1L	CG4942;OXA1L;	OXA1L	12
AGAP009886	3292089	LOC3292089	FBgn0027592	MED15	12	FBgn0027592	MED15	MED15	MED15	11
AGAP000862	1277375	GCS2alpha	FBgn0027588	GCS2alpha	13	FBgn0027588	GCS2alpha	GCS2alpha	GANAB	13
AGAP003687	1274362	mino	FBgn0027579	mino	13				GPAM	13
AGAP009970	1279390	Cand1	FBgn0027568	Cand1	13	FBgn0027568	Cand1	Cand1	CAND1	13
AGAP004419	1274562	LOC1274562	FBgn0027564	CG3149	13	FBgn0027564	CG3149	CG3149	RFT1	13
AGAP012109	1280567	NELF-B	FBgn0027553	NELF-B	13	FBgn0027553	NELF-B	NELF-B	NELFB	13	NELFB	NELFB
AGAP011085	1270842	LOC1270842	FBgn0027504	CG8878	7	FBgn0027504	CG8878	CG8878	VRK3	4
AGAP029532	1277954	LOC1277954	FBgn0027497	Madm	7	FBgn0027497	Madm	Madm	NRBP1	7
AGAP006625	1277211	epsilonCOP	FBgn0027496	epsilonCOP	13	FBgn0027496	epsilonCOP	epsilonCOP	COPE	13
AGAP003405	1272781	LOC1272781	FBgn0027493	AdSS	11	FBgn0027493	AdSS	AdSS	ADSS	12	ADSS	ADSS
AGAP004096	1274016	LOC1274016	FBgn0027492	wdb	11				PPP2R5E	11
AGAP010679	1272482	LOC1272482	FBgn0027360	Tim10	12	FBgn0027360	Tim10	Tim10	TIMM10	13	TIMM10	TIMM10
AGAP001273	1281905	LOC1281905	FBgn0027338	Kap-alpha3	13	FBgn0027338	Kap-alpha3	Pen;Kap-alpha1;Kap-alpha3;	KPNA4	13
AGAP010491	1275230	l(1)G0020	FBgn0027330	l(1)G0020	13	FBgn0027330	l(1)G0020	l(1)G0020	NAT10	13	NAT10	NAT10
AGAP003477	1272849	CCT6	FBgn0027329	CCT6	13	FBgn0027329	CCT6	CCT6	CCT6A	13	CCT6A	CCT6A
AGAP002731	1273237	temp	FBgn0027296	temp	13	FBgn0027296	temp	temp	PTAR1	10
AGAP009701	1279087	AlaRS	FBgn0027094	AlaRS	13	FBgn0027094	AlaRS	AlaRS;AlaRS-m;	AARS	13	AARS	AARS
AGAP012283	1280406	CysRS	FBgn0027091	CysRS	13	FBgn0027091	CysRS	CysRS-m;CysRS;	CARS1	13
AGAP010267	1279691	LOC1279691	FBgn0027090	GlnRS	13	FBgn0027090	GlnRS	GlnRS	QARS	13	QARS	QARS
AGAP008604	1275455	LOC1275455	FBgn0027088	GlyRS	12	FBgn0027088	GlyRS	GlyRS	GARS1	12
AGAP000735	1272323	LOC1272323	FBgn0027087	HisRS	11	FBgn0027087	HisRS	HisRS	HARS	11	HARS	HARS
AGAP002101	1281143	LOC1281143	FBgn0027086	IleRS	12	FBgn0027086	IleRS	IleRS-m;IleRS;	IARS	12	IARS	IARS
AGAP000325	1271935	LOC1271935	FBgn0027084	LysRS	11	FBgn0027084	LysRS	LysRS	KARS	12	KARS	KARS
AGAP003589	1274253	ProRS-m	FBgn0027082	ProRS-m	13	FBgn0027082	ProRS-m	ProRS-m	PARS2	13
AGAP008929	1279900	LOC1279900	FBgn0027081	ThrRS	12	FBgn0027081	ThrRS	ThrRS	TARS	12	TARS	TARS
AGAP003003	1272950	LOC1272950	FBgn0027080	TyrRS	13	FBgn0027080	TyrRS	TyrRS	YARS	13	YARS	YARS
AGAP010420	1272628	LOC1272628	FBgn0027079	ValRS	13	FBgn0027079	ValRS	ValRS-m;ValRS;	VARS	13	VARS	VARS;VARS2;
AGAP004953	1275765	CSN1b	FBgn0027057	CSN1b	13	FBgn0027057	CSN1b	CSN1b	GPS1	12	GPS1	GPS1
AGAP006445	1277056	CSN3	FBgn0027055	CSN3	13	FBgn0027055	CSN3	CSN3	COPS3	13	COPS3	COPS3
AGAP009834	1279253	CSN4	FBgn0027054	CSN4	13	FBgn0027054	CSN4	CSN4	COPS4	13
AGAP002880	1273087	CSN5	FBgn0027053	CSN5	13	FBgn0027053	CSN5	CSN5	COPS5	13
AGAP010936	1271016	MED18	FBgn0026873	MED18	13	FBgn0026873	MED18	MED18	MED18	13	MED18	MED18
AGAP029562	1269306	Rad1	FBgn0026778	Rad1	11	FBgn0026778	Rad1	Rad1	RAD1	12
AGAP000780	1272372	Yippee	FBgn0026749	Yippee	13				YPEL5	13
AGAP008087	1277864	drosha	FBgn0026722	drosha	13	FBgn0026722	drosha	drosha	DROSHA	13
AGAP008528	1277444	l(1)G0007	FBgn0026713	l(1)G0007	11	FBgn0026713	l(1)G0007	l(1)G0007;l(2)37Cb;Dhx15;pea;	DHX15	4	DHX15	DHX8;DHX15;
AGAP012125	5668019	Pop1	FBgn0026702	Pop1	8	FBgn0026702	Pop1	Pop1	POP1	7	POP1	POP1
AGAP002730	1273238	MagR	FBgn0026666	MagR	13	FBgn0026666	MagR	MagR;CG13623;	ISCA1	13
AGAP001235	1281936	LOC1281936	FBgn0026576	Pisd	11	FBgn0026576	Pisd	Pisd	PISD	11
AGAP008896	1279863	Drp1	FBgn0026479	Drp1	13	FBgn0026479	Drp1	Drp1	DNM1L	13
AGAP005575	1276259	LOC1276259	FBgn0026430	Grip84	12	FBgn0026430	Grip84	Grip84	TUBGCP2	12	TUBGCP2	TUBGCP2
AGAP010331	1275989	Hsc70Cb	FBgn0026418	Hsc70Cb	13	FBgn0026418	Hsc70Cb	Hsc70Cb	HSPA4	13
AGAP010419	1272629		FBgn0026378	Rep	13	FBgn0026378	Rep	Rep	CHM	13
AGAP004824	1278404	LOC1278404	FBgn0026259	eIF5B	13	FBgn0026259	eIF5B	eIF5B	EIF5B	11	EIF5B	EIF5B
AGAP003119	1273792	eIF1A	FBgn0026250	eIF1A	13	FBgn0026250	eIF1A	eIF1A	EIF1AY	12
AGAP001179	5667646	mbo	FBgn0026207	mbo	13	FBgn0026207	mbo	mbo	NUP88	12	NUP88	NUP88
AGAP002171	1269383	LOC1269383	FBgn0026196	nop5	13	FBgn0026196	nop5	nop5	NOP58	13
AGAP001539	1281637	Tip60	FBgn0026080	Tip60	13	FBgn0026080	Tip60	Tip60;mof;	KAT8	4	KAT8	KAT8
AGAP011448	1278246	Fen1	FBgn0025832	Fen1	13	FBgn0025832	Fen1	Fen1	FEN1	13
AGAP011449	1278245	IntS8	FBgn0025830	IntS8	13	FBgn0025830	IntS8	IntS8	INTS8	13	INTS8	INTS8
AGAP010219	1279642	Mcm6	FBgn0025815	Mcm6	13	FBgn0025815	Mcm6	Mcm6	MCM6	13
AGAP008673	1275519	Rad17	FBgn0025808	Rad17	12	FBgn0025808	Rad17	Rad17	RAD17	11
AGAP002522	1273439	Rad9	FBgn0025807	Rad9	11				RAD9A	11
AGAP003497	1270935	LOC1270935	FBgn0025790	TBPH	12				TARDBP	10
AGAP004623	1275908	Cdc16	FBgn0025781	Cdc16	13	FBgn0025781	Cdc16	Cdc16	CDC16	13	CDC16	CDC16
AGAP004798	1278426	beta'COP	FBgn0025724	beta'COP	13	FBgn0025724	beta'COP	beta'COP	COPB2	13	COPB2	COPB2
AGAP008687	1275530	Bap55	FBgn0025716	Bap55	13	FBgn0025716	Bap55	Bap55	ACTL6A	13	ACTL6A	ACTL6A
AGAP008002	1277948	LOC1277948	FBgn0025674	CycK	13	FBgn0025674	CycK	CycK	CCNK	11	CCNK	CCNK
AGAP008719	1275570	LOC1275570	FBgn0025637	SkpA	12	FBgn0025637	SkpA	SkpA	SKP1	13	SKP1	SKP1
AGAP007509	1269718	LOC1269718	FBgn0025621	CG16989	11				HEATR6	12
AGAP006944	1270140	eIF3e	FBgn0025582	eIF3e	13	FBgn0025582	eIF3e	eIF3e	EIF3E	13
AGAP010544	1275274	Bub3	FBgn0025457	Bub3	13	FBgn0025457	Bub3	Bub3	BUB3	13	BUB3	BUB3
AGAP007097	1270006	eIF2Bbeta	FBgn0024996	eIF2Bbeta	13	FBgn0024996	eIF2Bbeta	eIF2Bbeta	EIF2B2	13
AGAP010457	1272582	LOC1272582	FBgn0024920	Ts	13	FBgn0024920	Ts	Ts	TYMS	13
AGAP008708	1275558	LOC1275558	FBgn0024734	PRL-1	12	FBgn0024734	PRL-1	PRL-1	PTP4A1	11
AGAP002395	1273567	LOC1273567	FBgn0024733	RpL10	12	FBgn0024733	RpL10	RpL10	RPL10L	11
AGAP011340	1270599	CPSF1	FBgn0024698	Cpsf160	13	FBgn0024698	Cpsf160	Cpsf160	CPSF1	12	CPSF1	CPSF1
AGAP006996	1270103	mEFTu1	FBgn0024556	mEFTu1	13	FBgn0024556	mEFTu1	mEFTu2;mEFTu1;	TUFM	11	TUFM	TUFM
AGAP003183	1273855	LOC1273855	FBgn0024509	Sec13	13	FBgn0024509	Sec13	Sec13	SEC13	13	SEC13	SEC13
AGAP009807	1279221	E2f2	FBgn0024371	E2f2	8	FBgn0024371	E2f2	E2f2	E2F4	6
AGAP003293	1279775	MTPAP	FBgn0024360	MTPAP	13	FBgn0024360	MTPAP	MTPAP;Tailor;	MTPAP	13
AGAP010188	1279608	Stip1	FBgn0024352	Stip1	11				STIP1	10
AGAP010034	1279460	MED6	FBgn0024330	MED6	13	FBgn0024330	MED6	MED6	MED6	14
AGAP002265	1269293		FBgn0024285	Srp54	8	FBgn0024285	Srp54	Srp54	SRSF11	6
AGAP001081	1278391	LOC1278391	FBgn0024273	WASp	11				WAS	10
AGAP001793	1281324	LOC1281324	FBgn0024227	aurB	6	FBgn0024227	aurB	aurB	AURKB	11	AURKB	AURKB
AGAP007855	1278103	LOC1278103	FBgn0024227	aurB	13	FBgn0024227	aurB	aurB	AURKB	7	AURKB	AURKB
AGAP002568	3290637	san	FBgn0024188	san	12	FBgn0024188	san	Atac2;san;	NAA50	11	NAA50	NAA50
AGAP005375	1276076	Nmd3	FBgn0023542	Nmd3	13	FBgn0023542	Nmd3	Nmd3	NMD3	13	NMD3	NMD3
AGAP001827	1281282	LOC1281282	FBgn0023529	CG2918	13	FBgn0023529	CG2918	CG2918	HYOU1	12
AGAP000479	1271760		FBgn0023514	CG14805	13	FBgn0023514	CG14805	CG14805	WDR18	12
AGAP000082	5666778	eIF2Bepsilon	FBgn0023512	eIF2Bepsilon	13	FBgn0023512	eIF2Bepsilon	eIF2Bepsilon	EIF2B5	11	EIF2B5	EIF2B5
AGAP004624	4576786	mip130	FBgn0023509	mip130	12	FBgn0023509	mip130	mip130	LIN9	14
AGAP010490	1275236	LOC1275236	FBgn0023458	Rbcn-3A	13	FBgn0023458	Rbcn-3A	Rbcn-3A	DMXL2	14
AGAP007063	1270041	Orc4	FBgn0023181	Orc4	11	FBgn0023181	Orc4	Orc4	ORC4	13
AGAP011246	1270681	Orc6	FBgn0023180	Orc6	13	FBgn0023180	Orc6	Orc6	ORC6	11	ORC6	ORC6
AGAP003779	1271515	Pp4-19C	FBgn0023177	Pp4-19C	13	FBgn0023177	Pp4-19C	PpV;Pp4-19C;mts;Pp1-87B;	PPP4C	14	PPP4C	PPP2CA;PPP4C;
AGAP001973	1281150	Prosalpha7	FBgn0023175	Prosalpha7	11	FBgn0023175	Prosalpha7	Prosalpha7	PSMA3	11	PSMA3	PSMA3
AGAP011802	1280846	RpL39	FBgn0023170	RpL39	12	FBgn0023170	RpL39	RpL39	RPL39	12
AGAP012380	1280333	SmD3	FBgn0023167	SmD3	12	FBgn0023167	SmD3	SmD3	SNRPD3	13	SNRPD3	SNRPD3
AGAP006715	1270343	LOC1270343	FBgn0023083	fray	13	FBgn0023083	fray	fray	OXSR1	12
AGAP002547	3290635	Cbp20	FBgn0022943	Cbp20	13	FBgn0022943	Cbp20	Cbp20	NCBP2	12	NCBP2	NCBP2
AGAP001195	1281974	Cbp80	FBgn0022942	Cbp80	13	FBgn0022942	Cbp80	Cbp80	NCBP1	14	NCBP1	NCBP1
AGAP009488	1271422	Hira	FBgn0022786	Hira	13	FBgn0022786	Hira	Hira	HIRA	12
AGAP004957	1275769	Orc1	FBgn0022772	Orc1	13	FBgn0022772	Orc1	Orc1	ORC1	12
AGAP012105	1280571	LOC1280571	FBgn0022724	Taf8	12	FBgn0022724	Taf8	Taf8	TAF8	12
AGAP011247	1270680	LOC1270680	FBgn0022238	lolal	11	FBgn0022238	lolal	br;lolal;	BTBD18	5
AGAP011251	1270675	ubl	FBgn0022224	ubl	13	FBgn0022224	ubl	ubl	UBL5	13	UBL5	UBL5
AGAP005209	1274917	l(2)k01209	FBgn0022029	l(2)k01209	13	FBgn0022029	l(2)k01209	l(2)k01209	UCKL1	12
AGAP009204	1280165	eIF3h	FBgn0022023	eIF3h	13	FBgn0022023	eIF3h	eIF3h	EIF3H	13
AGAP011084	1270844	Rs1	FBgn0021995	Rs1	13	FBgn0021995	Rs1	Rs1	DDX27	10	DDX27	DDX27
AGAP007780	1278183	ND-PDSW	FBgn0021967	ND-PDSW	12	FBgn0021967	ND-PDSW	ND-PDSW	NDUFB10	12
AGAP002221	1269338	LOC1269338	FBgn0021874	Nle	13	FBgn0021874	Nle	Nle	NLE1	13	NLE1	NLE1
AGAP008876	1279845	l(2)k14505	FBgn0021856	l(2)k14505	13	FBgn0021856	l(2)k14505	l(2)k14505	ATPAF2	13
AGAP003414	1272787	LOC1272787	FBgn0021765	scu	11	FBgn0021765	scu	scu	HSD17B10	11	HSD17B10	HSD17B10
AGAP007999	1277952	Nup154	FBgn0021761	Nup154	13	FBgn0021761	Nup154	Nup154	NUP155	13	NUP155	NUP155
AGAP007623	1269605	LOC1269605	FBgn0021760	chb	13	FBgn0021760	chb	chb	CLASP1	13
AGAP000991	5666837	SerRS-m	FBgn0021750	SerRS-m	13	FBgn0021750	SerRS-m	SerRS-m	SARS2	12	SARS2	SARS2
AGAP010498	1275239	Rtc1	FBgn0020909	Rtc1	13	FBgn0020909	Rtc1	Rtc1	RCL1	13	RCL1	RCL1
AGAP000565	1271658	Trxr1	FBgn0020653	Trxr-1	11	FBgn0020653	Trxr-1	Trxr-1	TXNRD2	11
AGAP005800	1276468	Mcm7	FBgn0020633	Mcm7	13	FBgn0020633	Mcm7	Mcm7	MCM7	13	MCM7	MCM7
AGAP005583	1276270	Pi3K21B	FBgn0020622	Pi3K21B	8	FBgn0020622	Pi3K21B	Pi3K21B	PIK3R1	8
AGAP010173	1279593	Rack1	FBgn0020618	Rack1	12	FBgn0020618	Rack1	Rack1	GNB2L1	12	GNB2L1	GNB2L1
AGAP009929	1279344	LOC1279344	FBgn0020497	emb	13	FBgn0020497	emb	emb	XPO1	13	XPO1	XPO1
AGAP003893	1269481	CtBP	FBgn0020496	CtBP	11	FBgn0020496	CtBP	CtBP	CTBP2	11
AGAP009310	1280274	eRF3	FBgn0020443	eRF3	13	FBgn0020443	eRF3	eRF3;eEF1alpha1;	GSPT1	13	GSPT1	GSPT1
AGAP029462	1276766	LOC1276766	FBgn0020412	JIL-1	5	FBgn0020412	JIL-1	JIL-1	RPS6KA4	7
AGAP002295	1269269	asun	FBgn0020407	asun	13	FBgn0020407	asun	asun	INTS13	13
AGAP001804	1281311	LOC1281311	FBgn0020392	Nmt	13	FBgn0020392	Nmt	Nmt	NMT1	11	NMT1	NMT1
AGAP004434	1274578	LOC1274578	FBgn0020388	Gcn5	13	FBgn0020388	Gcn5	Gcn5	KAT2A	13
AGAP001471	1281703	Pdk1	FBgn0020386	Pdk1	13	FBgn0020386	Pdk1	Pdk1	PDPK1	12
AGAP007243	1269903	Rpt6	FBgn0020369	Rpt6	13				PSMC5	13	PSMC5	PSMC5
AGAP029578	1277225	dve	FBgn0020307	dve	13				SATB2	4
AGAP007912	1278046	dbe	FBgn0020305	dbe	13	FBgn0020305	dbe	dbe	KRR1	13	KRR1	KRR1
AGAP002778	1273191	mst	FBgn0020272	mst	13	FBgn0020272	mst	mst	MSTO1	13	MSTO1	MSTO1
AGAP006797	1270268	mre11	FBgn0020270	mre11	11	FBgn0020270	mre11	mre11	MRE11	13
AGAP004430	1274572	LOC1274572	FBgn0020261	pcm	13	FBgn0020261	pcm	pcm	XRN1	13
AGAP007699	1269534	Ran	FBgn0020255	Ran	11	FBgn0020255	Ran	Ran	RAN	11	RAN	RAN
AGAP010156	1279572	LOC1279572	FBgn0020236	ATPCL	13	FBgn0020236	ATPCL	ATPCL	ACLY	14
AGAP007966	1277984	ATPsyngamma	FBgn0020235	ATPsyngamma	11	FBgn0020235	ATPsyngamma	ATPsyngamma	ATP5C1	11	ATP5C1	ATP5C1
AGAP010591	1275318	RpS20	FBgn0019936	RpS20	13	FBgn0019936	RpS20	RpS20	RPS20	13	RPS20	RPS20
AGAP008181	1277789	Smg5	FBgn0019890	Smg5	13	FBgn0019890	Smg5	Smg5	SMG5	10
AGAP001138	1282029	ATPsynB	FBgn0019644	ATPsynB	13	FBgn0019644	ATPsynB	ATPsynB	ATP5PB	13
AGAP003177	1273846	Max	FBgn0017578	Max	12	FBgn0017578	Max	Max	MAX	10
AGAP001711	1281463	ND-23	FBgn0017567	ND-23	13	FBgn0017567	ND-23	ND-23	NDUFS8	13
AGAP003532	1274189	RpS3A	FBgn0017545	RpS3A	13	FBgn0017545	RpS3A	RpS3A	RPS3A	12
AGAP002956	1273007	U2af38	FBgn0017457	U2af38	13	FBgn0017457	U2af38	U2af38	U2AF1	12	U2AF1	U2AF1
AGAP010891	1271056	ari-1	FBgn0017418	ari-1	13	FBgn0017418	ari-1	ari-1	ARIH1	13	ARIH1	ARIH1
AGAP003894	1269486	LOC1269486	FBgn0017414	cag	6				TIGD2	11
AGAP006205	1276867	smid	FBgn0016983	smid	13	FBgn0016983	smid	CG5776;TER94;CG12010;smid;	NVL	11	NVL	SPATA5L1;NVL;VCP;
AGAP006755	1270305	snRNP-U1-70K	FBgn0016978	snRNP-U1-70K	9	FBgn0016978	snRNP-U1-70K	snRNP-U1-70K	SNRNP70	10	SNRNP70	SNRNP70
AGAP008816	1275676	Prosalpha5	FBgn0016697	Prosalpha5	13	FBgn0016697	Prosalpha5	Prosalpha5	PSMA5	14	PSMA5	PSMA4;PSMA5;PSMA6;
AGAP011055	1269439	Pitslre	FBgn0016696	Pitslre	12	FBgn0016696	Pitslre	Cdc2rk;Pitslre;	CDK11B	11
AGAP003599	1274263	ATPsynO	FBgn0016691	ATPsynO	13	FBgn0016691	ATPsynO	ATPsynO	ATP5O	13	ATP5O	ATP5O
AGAP003398	1272774	Nurf-38	FBgn0016687	Nurf-38	11	FBgn0016687	Nurf-38	Nurf-38	PPA1	11	PPA1	PPA1
AGAP005817	1276486	Cdk4	FBgn0016131	Cdk4	13	FBgn0016131	Cdk4	Cdk4	CDK6	12
AGAP011131	1270795	ATPsynD	FBgn0016120	ATPsynD	13	FBgn0016120	ATPsynD	ATPsynD	ATP5PD	13
AGAP002022	1281096	LOC1281096	FBgn0016034	mael	13				MAEL	11
AGAP029767	11175690	LOC11175690	FBgn0015949	hrg	13	FBgn0015949	hrg	hrg	PAPOLG	13
AGAP004956	1275768	dpa	FBgn0015929	dpa	13	FBgn0015929	dpa	dpa;Mcm2;	MCM4	12	MCM4	MCM4
AGAP006607	1277192	eIF3i	FBgn0015834	eIF3i	11	FBgn0015834	eIF3i	eIF3i	EIF3I	10	EIF3I	EIF3I
AGAP005382	1276084	TfIIEbeta	FBgn0015829	TfIIEbeta	13	FBgn0015829	TfIIEbeta	TfIIEbeta	GTF2E2	13
AGAP006355	1276961	TfIIEalpha	FBgn0015828	TfIIEalpha	13	FBgn0015828	TfIIEalpha	TfIIEalpha	GTF2E1	13
AGAP001538	1281638	Spx	FBgn0015818	Spx	12	FBgn0015818	Spx	Spx	SF3B4	11
AGAP006511	1277106	HDAC1	FBgn0015805	HDAC1	13	FBgn0015805	HDAC1	HDAC1	HDAC3	4	HDAC3	HDAC3
AGAP011363	4577653	Rab6	FBgn0015797	Rab6	13	FBgn0015797	Rab6	Rab6	RAB6A	12
AGAP004559	1274700	Rab11	FBgn0015790	Rab11	10	FBgn0015790	Rab11	Rab11	RAB11A	10
AGAP009508	1271403	RpL9	FBgn0015756	RpL9	13	FBgn0015756	RpL9	RpL9	RPL9	12
AGAP011849	1280803	Lis-1	FBgn0015754	Lis-1	13	FBgn0015754	Lis-1	Lis-1	PAFAH1B1	12	PAFAH1B1	PAFAH1B1
AGAP013044	11175715	Clp	FBgn0015621	Clp	13	FBgn0015621	Clp	Clp	CPSF4	13	CPSF4	CPSF4
AGAP006388	1277000	SMC3	FBgn0015615	SMC3	13	FBgn0015615	SMC3	SMC3	SMC3	13
AGAP005419	1276117	dare	FBgn0015582	dare	13	FBgn0015582	dare	dare	FDXR	13
AGAP004491	1274638	LOC1274638	FBgn0015553	tos	11				EXO1	10
AGAP009431	1269220	RpS21	FBgn0015521	RpS21	13	FBgn0015521	RpS21	RpS21	RPS21	12	RPS21	RPS21
AGAP005771	1276440	Rme-8	FBgn0015477	Rme-8	13	FBgn0015477	Rme-8	Rme-8	DNAJC13	13
AGAP001482	1281691	ksr	FBgn0015402	ksr	13	FBgn0015402	ksr	ksr	KSR2	11
AGAP008163	1277799	hoip	FBgn0015393	hoip	13	FBgn0015393	hoip	hoip	NHP2L1	12	NHP2L1	NHP2L1
AGAP008869	1279834	cutlet	FBgn0015376	cutlet	13	FBgn0015376	cutlet	cutlet	CHTF18	12
AGAP005046	1274727	LOC1274727	FBgn0015288	RpL22	8	FBgn0015288	RpL22	RpL22	RPL22	11
AGAP005559	1276242	Rpn10	FBgn0015283	Rpn10	13	FBgn0015283	Rpn10	Rpn10	PSMD4	13	PSMD4	PSMD4
AGAP000018	1272257	Pi3K92E	FBgn0015279	Pi3K92E	13	FBgn0015279	Pi3K92E	Pi3K92E	PIK3CD	13
AGAP000978	1270475	Orc5	FBgn0015271	Orc5	13	FBgn0015271	Orc5	Orc5	ORC5	13
AGAP000474	1271764	Orc2	FBgn0015270	Orc2	13	FBgn0015270	Orc2	Orc2	ORC2	12
AGAP007172	1269944	eIF4E1	FBgn0015218	eIF4E1	11	FBgn0015218	eIF4E1	eIF4E6;eIF4E1;	EIF4E	11
AGAP007768	4578263	LOC4578263	FBgn0015031	cype	12	FBgn0015031	cype	cype	COX6C	10
AGAP000627	1271683	LOC1271683	FBgn0015024	CkIalpha	11	FBgn0015024	CkIalpha	CkIalpha;dco;	CSNK1A1	11
AGAP008406	1277573	betaggt-I	FBgn0015000	betaggt-I	13	FBgn0015000	betaggt-I	betaggt-I	PGGT1B	13	PGGT1B	PGGT1B
AGAP006383	1276995	Ost48	FBgn0014868	Ost48	13	FBgn0014868	Ost48	Ost48	DDOST	11	DDOST	DDOST
AGAP004275	1274119	Mcm2	FBgn0014861	Mcm2	13	FBgn0014861	Mcm2	dpa;Mcm2;	MCM4	4	MCM4	MCM4
AGAP012229	1280459	LOC1280459	FBgn0014340	mof	12	FBgn0014340	mof	Tip60;mof;	KAT8	13	KAT8	KAT8
AGAP011508	1275981	LOC1275981	FBgn0014127	barr	13	FBgn0014127	barr	barr	NCAPH	13
AGAP004795	1278429	Su(Tpl)	FBgn0014037	Su(Tpl)	10	FBgn0014037	Su(Tpl)	Su(Tpl)	ELL	11	ELL	ELL
AGAP002959	4577309	Rnp4F	FBgn0014024	Rnp4F	11	FBgn0014024	Rnp4F	Rnp4F	SART3	11	SART3	SART3
AGAP002218	1269342	mRpL47	FBgn0014023	mRpL47	13	FBgn0014023	mRpL47	mRpL47	MRPL47	12
AGAP005160	1274843	Rho1	FBgn0014020	Rho1	11	FBgn0014020	Rho1	Rho1	RHOC	10
AGAP002931	1273032	Arf102F	FBgn0013749	Arf102F	11	FBgn0013749	Arf102F	Arf51F;Arf79F;Arf102F;	ARF4	10
AGAP007596	1269634	pnut	FBgn0013726	pnut	12	FBgn0013726	pnut	pnut	SEPTIN7	12
AGAP012119	1280557	LOC1280557	FBgn0013717	not	12	FBgn0013717	not	not	USP22	13
AGAP005851	1276521	Cdc10	FBgn0013435	Cdc2rk	13	FBgn0013435	Cdc2rk	Cdc2rk;Pitslre;	CDK10	13
AGAP007698	1269535	LOC1269535	FBgn0013343	Syx1A	11	FBgn0013343	Syx1A	Syx1A	STX1A	11
AGAP011173	1270757	RpL11	FBgn0013325	RpL11	13	FBgn0013325	RpL11	RpL11	RPL11	13	RPL11	RPL11
AGAP007473	1269751	Fkbp39	FBgn0013269	Fkbp39	12	FBgn0013269	Fkbp39	Fkbp39	FKBP1A	3
AGAP011583	1271176	LOC1271176	FBgn0013263	Trl	11	FBgn0013263	Trl	Trl	BTBD18	3
AGAP005731	1276403	Taf2	FBgn0011836	Taf2	11	FBgn0011836	Taf2	Taf2	TAF2	11
AGAP001529	1281648	LOC1281648	FBgn0011824	CG4038	11	FBgn0011824	CG4038	CG4038	GAR1	12
AGAP011581	1271180	mRpL12	FBgn0011787	mRpL12	13	FBgn0011787	mRpL12	mRpL12	MRPL12	13
AGAP006799	1270266	LOC1270266	FBgn0011769	Fdx1	13	FBgn0011769	Fdx1	Fdx2;Fdx1;	FDX2	13
AGAP001978	4576969	E2f1	FBgn0011766	E2f1	9	FBgn0011766	E2f1	E2f2;E2f1;	E2F1	11
AGAP006065	1276738	DNApol-alpha50	FBgn0011762	DNApol-alpha50	13	FBgn0011762	DNApol-alpha50	DNApol-alpha50	PRIM1	13	PRIM1	PRIM1
AGAP001335	1281844	LOC1281844	FBgn0011760	ctp	13	FBgn0011760	ctp	ctp	DYNLL2	12
AGAP002127	1281358	Arp1	FBgn0011745	Arp1	13	FBgn0011745	Arp1	Act42A;Arp1;	ACTR1A	13
AGAP005857	1276525	Arp6	FBgn0011741	Arp6	13	FBgn0011741	Arp6	Arp6	ACTR6	13
AGAP012056	1280611	tsr	FBgn0011726	tsr	13	FBgn0011726	tsr	tsr	CFL1	9	CFL1	CFL1
AGAP008756	1275612	LOC1275612	FBgn0011708	Syx5	9				STX5	9
AGAP006818	1270247	RnrS	FBgn0011704	RnrS	13	FBgn0011704	RnrS	RnrS	RRM2	13
AGAP010198	1279619	RnrL	FBgn0011703	RnrL	13	FBgn0011703	RnrL	RnrL	RRM1	13	RRM1	RRM1
AGAP002902	1273058	Med	FBgn0011655	Med	11				SMAD4	10
AGAP008551	1275428	Mad	FBgn0011648	Mad	13				SMAD1	12
AGAP010700	1272459	LOC1272459	FBgn0011604	Iswi	13	FBgn0011604	Iswi	Iswi	SMARCA1	13
AGAP001914	1281212	Cdc37	FBgn0011573	Cdc37	13	FBgn0011573	Cdc37	Cdc37	CDC37	13	CDC37	CDC37
AGAP005522	1276206	Taf11	FBgn0011291	Taf11	10	FBgn0011291	Taf11	Taf11	TAF11	10
AGAP003135	1273807	Taf12	FBgn0011290	Taf12	12				TAF12	10
AGAP002958	3290714	TfIIA-L	FBgn0011289	TfIIA-L	11	FBgn0011289	TfIIA-L	TfIIA-L	GTF2A1	8
AGAP006871	1270207	RpS4	FBgn0011284	RpS4	13	FBgn0011284	RpS4	RpS4	RPS4X	13	RPS4X	RPS4X
AGAP001805	1281310	RpL13	FBgn0011272	RpL13	13	FBgn0011272	RpL13	RpL13	RPL13	13	RPL13	RPL13
AGAP004710	5667168	LOC5667168	FBgn0011227	ox	12	FBgn0011227	ox	ox	UQCR10	12
AGAP005134	1274812	blw	FBgn0011211	blw	13	FBgn0011211	blw	blw	ATP5A1	13	ATP5A1	ATP5A1
AGAP009643	1279020	dia	FBgn0011202	dia	12	FBgn0011202	dia	dia	DIAPH2	12
AGAP000397	1271849	l(3)07882	FBgn0010926	l(3)07882	12	FBgn0010926	l(3)07882	l(3)07882	NOP14	12
AGAP004610	1275923	Srp54k	FBgn0010747	Srp54k	13	FBgn0010747	Srp54k	Srp54k	SRP54	11
AGAP004402	1274546	MFS17	FBgn0010651	MFS14	6	FBgn0010651	MFS14	MFS14	SLC17A2	4
AGAP002742	1273223	DCTN3-p24	FBgn0010622	DCTN3-p24	13	FBgn0010622	DCTN3-p24	DCTN3-p24	DCTN3	4
AGAP012475	1269082	CCT5	FBgn0010621	CCT5	4	FBgn0010621	CCT5	CCT5	CCT5	4	CCT5	CCT5
AGAP011076	1270852	LOC1270852	FBgn0010602	lwr	13	FBgn0010602	lwr	lwr	UBE2I	12
AGAP009271	1280236	Prosbeta1	FBgn0010590	Prosbeta1	13	FBgn0010590	Prosbeta1	Prosbeta1	PSMB6	12
AGAP009504	1271407	Bka	FBgn0010520	Bka	13	FBgn0010520	Bka	Bka	FCF1	13
AGAP007002	1270098	TfIIFbeta	FBgn0010421	TfIIFbeta	13	FBgn0010421	TfIIFbeta	TfIIFbeta	GTF2F2	13
AGAP004254	1274098	LOC1274098	FBgn0010417	Taf6	13	FBgn0010417	Taf6	Taf6	TAF6	13	TAF6	TAF6
AGAP000391	1271857	TH1	FBgn0010416	TH1	13	FBgn0010416	TH1	TH1	NELFCD	11
AGAP010933	1271018	RpS19a	FBgn0010412	RpS19a	13	FBgn0010412	RpS19a	RpS19a	RPS19	11	RPS19	RPS19
AGAP012284	1280405	RpL18A	FBgn0010409	RpL18A	13	FBgn0010409	RpL18A	RpL18A	RPL18A	13	RPL18A	RPL18A
AGAP005061	1274744	RpS9	FBgn0010408	RpS9	11	FBgn0010408	RpS9	RpS9	RPS9	11
AGAP003591	1274255	Lrr47	FBgn0010398	Lrr47	10	FBgn0010398	Lrr47	Lrr47	LRR1	12	LRR1	LRR1
AGAP010894	1271053	SrpRalpha	FBgn0010391	SrpRalpha	13	FBgn0010391	SrpRalpha	SrpRalpha	SRPRA	13
AGAP008191	1277779	LOC1277779	FBgn0010382	CycE	9	FBgn0010382	CycE	CycE	CCNE2	9
AGAP002161	1269396	LOC1269396	FBgn0010379	Akt1	10	FBgn0010379	Akt1	Akt1	AKT2	10
AGAP011678	1280962	Taf5	FBgn0010356	Taf5	13	FBgn0010356	Taf5	Taf5	TAF5	14
AGAP007175	1269940	LOC1269940	FBgn0010350	Cds	13	FBgn0010350	Cds	Cds	CDS1	13
AGAP001426	1281750	140up	FBgn0010340	140up	13	FBgn0010340	140up	140up	TIMMDC1	11
AGAP002923	1273040	LOC1273040	FBgn0010292	bys	13	FBgn0010292	bys	bys	BYSL	14	BYSL	BYSL
AGAP008084	1277867	LOC1277867	FBgn0010287	Trf	13	FBgn0010287	Trf	Trf;Tbp;	TBPL2	5
AGAP002779	1273190	TfIIFalpha	FBgn0010282	TfIIFalpha	12	FBgn0010282	TfIIFalpha	TfIIFalpha	GTF2F1	13
AGAP012335	1280366	Ssrp	FBgn0010278	Ssrp	13	FBgn0010278	Ssrp	Ssrp	SSRP1	13
AGAP001103	1282062	Dsor1	FBgn0010269	Dsor1	12	FBgn0010269	Dsor1	Dsor1	MAP2K1	13
AGAP005947	1276616	RpS13	FBgn0010265	RpS13	13	FBgn0010265	RpS13	RpS13	RPS13	13	RPS13	RPS13
AGAP005130	1274808	Dbp45A	FBgn0010220	Dbp45A	13	FBgn0010220	Dbp45A	CG9253;Dbp45A;	DDX49	12	DDX49	DDX47;DDX49;
AGAP000541	3289708	LOC3289708	FBgn0010198	RpS15Aa	11	FBgn0010198	RpS15Aa	RpS15Aa	RPS15A	12	RPS15A	RPS15A
AGAP007852	1278105	LOC1278105	FBgn0010100	mAcon1	11	FBgn0010100	mAcon1	mAcon1	ACO2	11
AGAP001399	1281778	betaCOP	FBgn0008635	betaCOP	13	FBgn0008635	betaCOP	betaCOP	COPB1	13	COPB1	COPB1
AGAP004392	1274537	DNApol-alpha73	FBgn0005696	DNApol-alpha73	11	FBgn0005696	DNApol-alpha73	DNApol-alpha73	POLA2	10	POLA2	POLA2
AGAP011686	1280950	LOC1280950	FBgn0005695	gcl	13				GMCL1	13
AGAP002929	1273034	LOC1273034	FBgn0005683	pie	5	FBgn0005683	pie	pie	PHF7	8
AGAP011775	1280868	LOC1280868	FBgn0005683	pie	6	FBgn0005683	pie	pie	PHF7	7
AGAP008916	1279884	RpL7	FBgn0005593	RpL7	13	FBgn0005593	RpL7	RpL7;RpL7-like;	RPL7	13
AGAP004887	1275106	RpS17	FBgn0005533	RpS17	13	FBgn0005533	RpS17	RpS17	RPS17	10
AGAP002908	1273053	LOC1273053	FBgn0005411	U2af50	11	FBgn0005411	U2af50	U2af50	U2AF2	11	U2AF2	U2AF2
AGAP004078	1270877	LOC1270877	FBgn0004924	Top1	7	FBgn0004924	Top1	Top1	TOP1	9	TOP1	TOP1
AGAP009558	1271351	TfIIB	FBgn0004915	TfIIB	13	FBgn0004915	TfIIB	TfIIB	GTF2B	13	GTF2B	GTF2B
AGAP005267	1270390	Arl2	FBgn0004908	Arl2	13	FBgn0004908	Arl2	Arl2	ARL2	13	ARL2	ARL2
AGAP013297	11176072	LOC11176072	FBgn0004897	fd96Ca	11				FOXB2	11
AGAP010025	1279453	Gdi	FBgn0004868	Gdi	13	FBgn0004868	Gdi	Gdi	GDI1	13
AGAP003768	1271501	RpS2	FBgn0004867	RpS2	11	FBgn0004867	RpS2	RpS2	RPS2	11	RPS2	RPS2
AGAP004521	1274667	Bx42	FBgn0004856	Bx42	13	FBgn0004856	Bx42	Bx42	SNW1	13	SNW1	SNW1
AGAP001930	1281194	Hrb27C	FBgn0004838	Hrb27C	11	FBgn0004838	Hrb27C	Hrb27C	DAZAP1	8
AGAP001813	1281299	LOC1281299	FBgn0004828	His3.3B	10	FBgn0004828	His3.3B	His3.3B	H3-3B	9
AGAP004197	1274031	LOC1274031	FBgn0004654	Pgd	13	FBgn0004654	Pgd	Pgd	PGD	13
AGAP004769	1278455	Rap2l	FBgn0004636	Rap1	5	FBgn0004636	Rap1	Rap1	RAP2B	12
AGAP000779	1272369	zfh1	FBgn0004606	zfh1	9				ZEB1	9
AGAP004240	1274085	LOC1274085	FBgn0004597	CycC	13	FBgn0004597	CycC	CycC	CCNC	13
AGAP004592	1275942	B52	FBgn0004587	B52	10	FBgn0004587	B52	B52	SRSF4	9
AGAP006941	1270143	Dbp73D	FBgn0004556	Dbp73D	13	FBgn0004556	Dbp73D	Dbp73D	DDX51	13
AGAP005866	1276534	LOC1276534	FBgn0004516	Gad1	13				GAD1	13
AGAP004337	1274484	Ets97D	FBgn0004510	Ets97D	13	FBgn0004510	Ets97D	Ets97D	GABPA	12	GABPA	GABPA
AGAP008151	1277811	RpIII128	FBgn0004463	RpIII128	13	FBgn0004463	RpIII128	RpI135;RpIII128;RpII140;	POLR1B	4	POLR1B	POLR2B;POLR1B;
AGAP009135	1280091	me31B	FBgn0004419	me31B	13	FBgn0004419	me31B	me31B	DDX6	12
AGAP000139	1272128	tam	FBgn0004406	tam	11	FBgn0004406	tam	tam	POLG	11
AGAP002346	1273618	LOC1273618	FBgn0004403	RpS14a	13				RPS14	13
AGAP007502	1269725	Klp61F	FBgn0004378	Klp61F	11	FBgn0004378	Klp61F	Klp61F	KIF11	11	KIF11	KIF11
AGAP008035	1277915	LOC1277915	FBgn0004374	neb	12				KIF14	8
AGAP009833	1279252	LOC1279252	FBgn0004363	porin	13	FBgn0004363	porin	porin	VDAC3	13
AGAP008897	3291841		FBgn0004362	HmgD					UBTF	5	UBTF	UBTF
AGAP002374	3290608	Hrb87F	FBgn0004237	Hrb87F	11	FBgn0004237	Hrb87F	Hrb87F	HNRNPA2B1	10
AGAP001187	3290433	cut	FBgn0004198	ct	8				CUX2	10
AGAP010172	1279592	mts	FBgn0004177	mts	12	FBgn0004177	mts	PpV;Pp4-19C;mts;Pp1-87B;	PPP2CA	12	PPP2CA	PPP4C;PPP2CA;
AGAP009459	1269259	Cdk1	FBgn0004106	Cdk1	12	FBgn0004106	Cdk1	Cdk1;Cdk2;	CDK1	12	CDK1	CDK1
AGAP011166	1270763	Pp1-87B	FBgn0004103	Pp1-87B	13	FBgn0004103	Pp1-87B	PpV;Pp4-19C;mts;Pp1-87B;	PPP4C	5	PPP4C	PPP4C;PPP2CA;
AGAP005423	1276122	Prosalpha4	FBgn0004066	Prosalpha4	13	FBgn0004066	Prosalpha4	Prosalpha4	PSMA7	12	PSMA7	PSMA7;PSMA6;PSMA5;PSMA4;
AGAP007927	1278028	RpL40	FBgn0003941	RpL40	13	FBgn0003941	RpL40	RpL40	UBA52	13	UBA52	UBA52
AGAP011395	1278302	LOC1278302	FBgn0003892	ptc	13				PTCH2	13
AGAP002741	1273224	LOC1273224	FBgn0003862	trx	10	FBgn0003862	trx	trx	KMT2A	11
AGAP007873	1278082	Tor	FBgn0003733	Tor	13	FBgn0003733	Tor	Tor	MTOR	13
AGAP003967	1278787	LOC1278787	FBgn0003733	Tor	3	FBgn0003733	Tor	Tor	PRKDC	13
AGAP013102	11176150	LOC11176150	FBgn0003714	tko	13	FBgn0003714	tko	tko	MRPS12	13
AGAP004238	1274083	CCT1	FBgn0003676	CCT1	13	FBgn0003676	CCT1	CCT2;CCT7;CCT1;	TCP1	13	TCP1	TCP1;CCT2;CCT7;
AGAP007721	1269522	Syb	FBgn0003660	Syb	10	FBgn0003660	Syb	Syb	VAMP1	8
AGAP000320	1271943	LOC1271943	FBgn0003654	sw	11				DYNC1I2	10	DYNC1I2	DYNC1I2
AGAP005031	1274857	Su(var)2-10	FBgn0003612	Su(var)2-10	11	FBgn0003612	Su(var)2-10	Su(var)2-10	PIAS1	11
AGAP009444	1269242	LOC1269242	FBgn0003607	Su(var)205	9	FBgn0003607	Su(var)205	HP1b;Su(var)205;Pc;	CBX3	8
AGAP011127	1270798	su(sable)	FBgn0003575	su(sable)	10	FBgn0003575	su(sable)	su(sable)	ZC3H6	4
AGAP003301	1279787	LOC1279787	FBgn0003525	stg	12	FBgn0003525	stg	twe;stg;	CDC25A	10
AGAP011777	1280866	sta	FBgn0003517	sta	11	FBgn0003517	sta	sta	RPSA	13
AGAP002238	4577423	LOC4577423	FBgn0003507	srp	6	FBgn0003507	srp	srp;pnr;	GATA1	3
AGAP006127	5667260	sina	FBgn0003410	sina	13				SIAH1	13
AGAP011458	4577832	LOC4577832	FBgn0003401	shu	13				FKBP6	10
AGAP007640	1269586	LOC1269586	FBgn0003396	shn	10	FBgn0003396	shn	shn	HIVEP1	7
AGAP003268	1269174	Scm	FBgn0003334	Scm	12	FBgn0003334	Scm	Scm	SCML2	10
AGAP002073	1281040	Sce	FBgn0003330	Sce	13				RNF2	13
AGAP007729	1269509	LOC1269509	FBgn0003317	sax	13				ACVR1	11
AGAP002306	1273663	RpL4	FBgn0003279	RpL4	13	FBgn0003279	RpL4	RpL4	RPL4	14	RPL4	RPL4
AGAP009539	1271371	RpI135	FBgn0003278	RpI135	13	FBgn0003278	RpI135	RpI135;RpIII128;RpII140;	POLR1B	13	POLR1B	POLR1B
AGAP007810	1278148	RpII215	FBgn0003277	RpII215	13	FBgn0003277	RpII215	RpII215;RpIIIC160;RpI1;	POLR2A	11	POLR2A	POLR2A;POLR3A;POLR1A;
AGAP005873	1276540	RpII18	FBgn0003275	RpII18	13	FBgn0003275	RpII18	RpII18	POLR2F	13
AGAP003025	1272927	RpLP2	FBgn0003274	RpLP2	10	FBgn0003274	RpLP2	RpLP2	RPLP2	11	RPLP2	RPLP2
AGAP012160	1280525	LOC1280525	FBgn0003268	rod	13	FBgn0003268	rod	rod	KNTC1	12
AGAP003663	1274337		FBgn0003261	Rm62	9	FBgn0003261	Rm62	Rm62	DDX17	7
AGAP029511	1280167	rl	FBgn0003256	rl	12	FBgn0003256	rl	rl	MAPK1	12
AGAP011133	1270793	ras	FBgn0003204	ras	13	FBgn0003204	ras	ras	IMPDH1	13
AGAP003914	1278739	LOC1278739	FBgn0003165	pum	9	FBgn0003165	pum	pum	PUM2	8
AGAP004239	1274084	polo	FBgn0003124	polo	13	FBgn0003124	polo	polo	PLK1	14	PLK1	PLK1
AGAP011244	1270682	Fib	FBgn0003062	Fib	13	FBgn0003062	Fib	Fib	FBL	13
AGAP001019	1270508	LOC1270508	FBgn0003044	Pcl	5				PHF1	6
AGAP008194	1277777	LOC1277777	FBgn0002901	mus304	8	FBgn0002901	mus304	mus304
AGAP005048	1274729	morula	FBgn0002791	mr	13	FBgn0002791	mr	mr	ANAPC2	13	ANAPC2	ANAPC2
AGAP010755	1278913	mago	FBgn0002736	mago	13	FBgn0002736	mago	mago	MAGOH	12	MAGOH	MAGOH
AGAP003742	1271474	Rcc1	FBgn0002638	Rcc1	10	FBgn0002638	Rcc1	Rcc1	RCC1	11	RCC1	RCC1
AGAP002122	1281371	RpL32	FBgn0002626	RpL32	13	FBgn0002626	RpL32	RpL32	RPL32	13
AGAP001910	1281216	RpS3	FBgn0002622	RpS3	13	FBgn0002622	RpS3	RpS3	RPS3	13	RPS3	RPS3
AGAP007740	1278225	RpLP1	FBgn0002593	RpLP1	13	FBgn0002593	RpLP1	RpLP1	RPLP1	12	RPLP1	RPLP1
AGAP008329	1277655	LOC1277655	FBgn0002590	RpS5a	12	FBgn0002590	RpS5a	RpS5a;RpS5b;	RPS5	12	RPS5	RPS5
AGAP002921	1273043	RpL36	FBgn0002579	RpL36	11	FBgn0002579	RpL36	RpL36	RPL36	10	RPL36	RPL36
AGAP011966	1280703	LOC1280703	FBgn0002542	lds	13	FBgn0002542	lds	lds	TTF2	11
AGAP011938	1280731	LOC1280731	FBgn0002525	Lam	13	FBgn0002525	Lam	Lam	LMNB2	12
AGAP006932	1270154	LOC1270154	FBgn0002466	sti	13	FBgn0002466	sti	sti	CIT	11
AGAP006811	1270254	l(3)mbt	FBgn0002441	l(3)mbt	6	FBgn0002441	l(3)mbt	l(3)mbt	L3MBTL4	9
AGAP001780	1281389	hyd	FBgn0002431	hyd	13	FBgn0002431	hyd	hyd	UBR5	13
AGAP006817	1270248	dre4	FBgn0002183	dre4	13	FBgn0002183	dre4	dre4	SUPT16H	13
AGAP007565	1269663	LOC1269663	FBgn0002174	CG5504	11	FBgn0002174	CG5504	CG5504	DNAJA3	11	DNAJA3	DNAJA3
AGAP005576	1276262	LOC1276262	FBgn0002069	AspRS	13	FBgn0002069	AspRS	AspRS	DARS1	13
AGAP009323	1271235	LOC1271235	FBgn0002031	l(2)37Cc	13	FBgn0002031	l(2)37Cc	Phb2;l(2)37Cc;	PHB	13	PHB	PHB2;PHB;
AGAP009602	1278975	ND-B17	FBgn0001989	ND-B17	13	FBgn0001989	ND-B17	ND-B17
AGAP009600	1278973	Mtr4	FBgn0001986	Mtr4	13	FBgn0001986	Mtr4	Mtr4	MTREX	13
AGAP008883	1279851	CIAPIN1	FBgn0001977	CIAPIN1	13	FBgn0001977	CIAPIN1	CIAPIN1	CIAPIN1	13
AGAP008908	1279875	Arpc1	FBgn0001961	Arpc1	13	FBgn0001961	Arpc1	Arpc1	ARPC1A	13
AGAP011147	4577824	Hlc	FBgn0001565	Hlc	13	FBgn0001565	Hlc	Hlc	DDX56	13	DDX56	DDX56
AGAP002301	1273668	LOC1273668	FBgn0001491	l(1)10Bb	13	FBgn0001491	l(1)10Bb	l(1)10Bb	BUD31	13	BUD31	BUD31
AGAP002687	1273275	kz	FBgn0001330	kz	12	FBgn0001330	kz	kz	DHX37	11	DHX37	DHX37
AGAP006958	1270128	LOC1270128	FBgn0001233	Hsp83	13	FBgn0001233	Hsp83	Hsp83	HSP90AB1	13
AGAP010876	1271080	Hsc70-5	FBgn0001220	Hsc70-5	13	FBgn0001220	Hsc70-5	Hsc70-3;Hsc70-5;Hsc70-4;	HSPA9	13	HSPA9	HSPA9
AGAP004192	1274027	Hsc70-3	FBgn0001218	Hsc70-3	13	FBgn0001218	Hsc70-3	Hsc70-3;Hsc70-5;CG7182;Hsc70-4;	HSPA9	4	HSPA9	HSPA9
AGAP000306	1271957	His2Av	FBgn0001197	His2Av	13	FBgn0001197	His2Av	His2Av	H2AZ1	12
AGAP009685	1279074	Got2	FBgn0001124	Got1	6	FBgn0001124	Got1	Got1	GOT2	13
AGAP009623	1278999	LOC1278999	FBgn0001091	Gapdh1	13	FBgn0001091	Gapdh1	Gapdh1	GAPDH	11	GAPDH	GAPDH
AGAP009338	1271249	fzy	FBgn0001086	fzy	13	FBgn0001086	fzy	fzy;fzr;	CDC20	12	CDC20	CDC20
AGAP005321	1276035	LOC1276035	FBgn0000996	dup	13	FBgn0000996	dup	dup	CDT1	11	CDT1	CDT1
AGAP011292	1270641	fliI	FBgn0000709	fliI	13	FBgn0000709	fliI	fliI	FLII	13
AGAP003094	1273770	Taf9	FBgn0000617	e(y)1	13	FBgn0000617	e(y)1	e(y)1	TAF9B	11
AGAP009441	1269239	eEF2	FBgn0000559	eEF2	12	FBgn0000559	eEF2	eEF2	EEF2	12	EEF2	EEF2
AGAP000983	1270480	dor	FBgn0000482	dor	13	FBgn0000482	dor	dor	VPS18	13
AGAP001879	1281244	crn	FBgn0000377	crn	13	FBgn0000377	crn	crn	CRNKL1	13	CRNKL1	CRNKL1
AGAP003021	1272931	Chc	FBgn0000319	Chc	11	FBgn0000319	Chc	Chc	CLTC	11	CLTC	CLTC
AGAP009861	3292084	LOC3292084	FBgn0000308	chic	13	FBgn0000308	chic	chic	PFN1	3	PFN1	PFN1
AGAP029534	1271191	LOC1271191	FBgn0000289	cg	7	FBgn0000289	cg	cg	ZNF232	2
AGAP011438	1278254	CkIIbeta	FBgn0000259	CkIIbeta	12	FBgn0000259	CkIIbeta	CkIIbeta;Ste12DOR;Ste:CG33247;Ste:CG33246;	CSNK2B	12
AGAP010139	1279559	bur	FBgn0000239	bur	11	FBgn0000239	bur	bur	GMPS	11	GMPS	GMPS
AGAP006614	1277199	LOC1277199	FBgn0000181	bic	13	FBgn0000181	bic	bic	BTF3	13
AGAP009509	1271402	LOC1271402	FBgn0000146	aub	12				PIWIL1	10
AGAP011204	1270718	LOC1270718	FBgn0000146	aub	10				PIWIL1	10
AGAP003592	1274256	RpLP0	FBgn0000100	RpLP0	11	FBgn0000100	RpLP0	RpLP0	RPLP0	11	RPLP0	RPLP0
AGAP002564	1273402	LOC1273402	FBgn0000064	Ald1	11	FBgn0000064	Ald1	Ald1	ALDOC	10
AGAP000651	1272407	LOC1272407	FBgn0000043	Act42A	5	FBgn0000043	Act42A	Act42A	ACTB	10	ACTB	ACTB
AGAP002172	1269382	acj6	FBgn0000028	acj6	13				POU4F2	11
AGAP003616	5667400	LOC5667400							CABIN1	11
AGAP007206	3290322	LOC3290322							PTCD2	12
AGAP000559	1271666	LOC1271666
AGAP002140	4577199
AGAP002588	1273383	LOC1273383
AGAP002795	1273167	LOC1273167
AGAP003646	1274313	LOC1274313
AGAP005477	1276169	LOC1276169
AGAP007219	3290327	LOC3290327
AGAP008394	5668242
AGAP009478	1278533	LOC1278533
AGAP009982	1279404	LOC1279404
AGAP010332	1275996	LOC1275996
AGAP011212	5667931	LOC5667931
AGAP011473	1278359	Rpb12
AGAP011857	5667879
AGAP012994	11176135
AGAP013642	11175509	LOC11175509
AGAP013747	133394089	DCTN5-p25
AGAP027988	133392659	LOC133392659
AGAP027998	133393239	LOC133393239
AGAP028004	133393413	LOC133393413
AGAP028012	133392816	RpI1
AGAP028042	133393102	LOC133393102
AGAP028045	133392908	Tob
AGAP028109	133393582	LOC133393582
AGAP028148	133393865	LOC133393865
AGAP028154	133392872	Vha16-1
AGAP028171	133393049	LOC133393049
AGAP028194	133393866	Coa7
AGAP028197
AGAP028215	133393835	LOC133393835
AGAP028230	133393210	LOC133393210
AGAP028430
AGAP028477	133391083	LOC133391083
AGAP028519	133393230	LOC133393230
AGAP028528	133393315	LOC133393315
AGAP028542
AGAP028592	133392192	LOC133392192
AGAP028596	133393024	calypso
AGAP028632
AGAP028673
AGAP028676	133392762	LOC133392762
AGAP028723	133392767	LOC133392767
AGAP028740	133392979	TBCC
AGAP028852
AGAP028967
AGAP028973
AGAP028979
AGAP029001
AGAP029034
AGAP029045	133391792	LOC133391792
AGAP029139	133393770	LOC133393770
AGAP029317
AGAP029323	133392987	LOC133392987
AGAP029379
AGAP029397	133393209	LOC133393209
AGAP029497	3290382	LOC3290382
AGAP029574	3291738	Usp7
AGAP029596	4577712	PMCA
AGAP029675	133392147	Rpp21

## Sheet: Anoph_not fitness in Dros
AGAP_ID	Entrez GeneID	AG Gene	FBgn Fly Ortholog	Fly gene	Best DIOPT score mosquito2fly	FBgn-fly fitness gene with best score	Symbol-Fly fitness gene with best score	All fly fitness gene(s)	Human ortholog	Best DIOPT score mosquito2human	Human essential gene with best score	All human essential gene(s)
AGAP002172	1269382	acj6	FBgn0000028	acj6	13				POU4F2	11
AGAP009509	1271402	LOC1271402	FBgn0000146	aub	12				PIWIL1	10
AGAP011204	1270718	LOC1270718	FBgn0000146	aub	10				PIWIL1	10
AGAP001019	1270508	LOC1270508	FBgn0003044	Pcl	5				PHF1	6
AGAP007729	1269509	LOC1269509	FBgn0003317	sax	13				ACVR1	11
AGAP002073	1281040	Sce	FBgn0003330	Sce	13				RNF2	13
AGAP011458	4577832	LOC4577832	FBgn0003401	shu	13				FKBP6	10
AGAP006127	5667260	sina	FBgn0003410	sina	13				SIAH1	13
AGAP000320	1271943	LOC1271943	FBgn0003654	sw	11				DYNC1I2	10	DYNC1I2	DYNC1I2
AGAP011395	1278302	LOC1278302	FBgn0003892	ptc	13				PTCH2	13
AGAP001187	3290433	cut	FBgn0004198	ct	8				CUX2	10
AGAP008897	3291841		FBgn0004362	HmgD					UBTF	5	UBTF	UBTF
AGAP008035	1277915	LOC1277915	FBgn0004374	neb	12				KIF14	8
AGAP002346	1273618	LOC1273618	FBgn0004403	RpS14a	13				RPS14	13
AGAP005866	1276534	LOC1276534	FBgn0004516	Gad1	13				GAD1	13
AGAP000779	1272369	zfh1	FBgn0004606	zfh1	9				ZEB1	9
AGAP013297	11176072	LOC11176072	FBgn0004897	fd96Ca	11				FOXB2	11
AGAP011686	1280950	LOC1280950	FBgn0005695	gcl	13				GMCL1	13
AGAP003135	1273807	Taf12	FBgn0011290	Taf12	12				TAF12	10
AGAP008551	1275428	Mad	FBgn0011648	Mad	13				SMAD1	12
AGAP002902	1273058	Med	FBgn0011655	Med	11				SMAD4	10
AGAP008756	1275612	LOC1275612	FBgn0011708	Syx5	9				STX5	9
AGAP004491	1274638	LOC1274638	FBgn0015553	tos	11				EXO1	10
AGAP002022	1281096	LOC1281096	FBgn0016034	mael	13				MAEL	11
AGAP003894	1269486	LOC1269486	FBgn0017414	cag	6				TIGD2	11
AGAP029578	1277225	dve	FBgn0020307	dve	13				SATB2	4
AGAP007243	1269903	Rpt6	FBgn0020369	Rpt6	13				PSMC5	13	PSMC5	PSMC5
AGAP001081	1278391	LOC1278391	FBgn0024273	WASp	11				WAS	10
AGAP010188	1279608	Stip1	FBgn0024352	Stip1	11				STIP1	10
AGAP007509	1269718	LOC1269718	FBgn0025621	CG16989	11				HEATR6	12
AGAP003497	1270935	LOC1270935	FBgn0025790	TBPH	12				TARDBP	10
AGAP002522	1273439	Rad9	FBgn0025807	Rad9	11				RAD9A	11
AGAP000780	1272372	Yippee	FBgn0026749	Yippee	13				YPEL5	13
AGAP004096	1274016	LOC1274016	FBgn0027492	wdb	11				PPP2R5E	11
AGAP003687	1274362	mino	FBgn0027579	mino	13				GPAM	13
AGAP007396	1269786	lqf	FBgn0028582	lqf	11				EPN1	10
AGAP004941	1275747		FBgn0028872	CG18095	2				OMD	3
AGAP008948	1279918	LOC1279918	FBgn0028978	trbl	2				STK40	9
AGAP000711	1272299	LOC1272299	FBgn0029686	Glos	3
AGAP002501	5667476	PPP4R2r	FBgn0030208	PPP4R2r	9				PPP4R2	9
AGAP002705	1273263	LOC1273263	FBgn0030240	CG2202	4				ZNF840P	2
AGAP013287	11176031	LOC11176031	FBgn0030505	NFAT	8				NFAT5	5
AGAP004531	1274676	LOC1274676	FBgn0030521	CtsB1	7				CTSB	7
AGAP007147	5667229	LOC5667229	FBgn0030711	Rrp47	11				C1D	9
AGAP006354	1276960	LOC1276960	FBgn0030792	CG4789	13				RABL3	13
AGAP001035	1270527	rictor	FBgn0031006	rictor	13				RICTOR	10
AGAP006353	1276959	HINT1	FBgn0031459	HINT1	13				HINT1	13
AGAP007769	1278196		FBgn0031519	Fign	13				FIGNL1	11
AGAP002151	1269407	LOC1269407	FBgn0031769	CG9135	13				RCC2	12
AGAP008764	1275619	Dpp10	FBgn0031835	CG11319	13				DPP10	11
AGAP008130	1277825	LOC1277825	FBgn0031885	Mnn1	13				MEN1	11
AGAP005201	1274907	LOC1274907	FBgn0031909	CG5181	10				NABP1	10
AGAP007955	5668197	LOC5668197	FBgn0032100	CG13108	8
AGAP008946	1279917	LOC1279917	FBgn0032234	gny	13				ALG6	11
AGAP008344	1277639	Nf-YB	FBgn0032816	Nf-YB	12				NFYB	11
AGAP008736	3291796	LOC3291796	FBgn0032974	CG3651	7
AGAP029650	3291502	LOC3291502	FBgn0033166	Eaf	9				EAF1	9
AGAP004958	1275770	PIG-G	FBgn0033187	PIG-G	13				PIGG	12
AGAP008796	1275653		FBgn0033491	CG18011					ZNF814	2
AGAP005646	1276331	LOC1276331	FBgn0033686	Hen1	8				HENMT1	7
AGAP029591	3291187	LOC3291187	FBgn0033708	CG8850	5				SLC6A16	3
AGAP007018	1270088	LOC1270088	FBgn0033749	achi	10				TGIF2	8
AGAP007965	1277985	LOC1277985	FBgn0033921	tej	8				TDRD5	5
AGAP011549	1271209	bug	FBgn0034050	bug	12				TXNDC15	9
AGAP002475	1273484	LOC1273484	FBgn0034098	krimp	7
AGAP013218	11175665	LOC11175665	FBgn0034275	CG5002	13				SLC26A11	12
AGAP007066	1270037	LOC1270037	FBgn0034360	CG10927	12				ADAT3	12
AGAP003823	1271563	LOC1271563	FBgn0034396	CG15097	3				IVNS1ABP	8
AGAP007605	1269624	LOC1269624	FBgn0034400	CG15099	13				DOP1A	13
AGAP002654	3290665	LOC3290665	FBgn0034598	CG4266
AGAP003745	1271476	LBR	FBgn0034657	LBR	10				TM7SF2	13
AGAP005033	1274870	LOC1274870	FBgn0034734	CG4554	13				UTP20	13	UTP20	UTP20
AGAP006046	1276717	MED23	FBgn0034795	MED23	11				MED23	13
AGAP006649	1277233	Upf3	FBgn0034923	Upf3	11				UPF3A	12
AGAP005918	1276586	ZnT63C	FBgn0035432	ZnT63C	13				SLC30A1	11
AGAP006814	3290240	LOC3290240	FBgn0035461	ntc	8
AGAP005555	1276238	LOC1276238	FBgn0035769	CTCF	8				CTCF	8
AGAP007361	1269820	Sec63	FBgn0035771	Sec63	13				SEC63	13
AGAP005963	1276634	LOC1276634	FBgn0035793	CG7546	9				BAG6	8
AGAP011413	1278281	LOC1278281	FBgn0036239	Pop2	13				CNOT7	13
AGAP012029	1280633	LOC1280633	FBgn0036354	Poc1	12				POC1A	12
AGAP011586	1271173	LOC1271173	FBgn0036448	mop	13				PTPN23	12	PTPN23	PTPN23
AGAP011675	3291406	LOC3291406	FBgn0036450	Tdrd3	2				RMI1	9
AGAP011964	1280707	LOC1280707	FBgn0036509	CG7739	13				ITFG1	13
AGAP006947	1270137	LOC1270137	FBgn0036710	CG6479	13				TMEM209	12
AGAP006359	1276966	Wdr92	FBgn0036771	Wdr92	13				WDR92	13	WDR92	WDR92
AGAP004480	3291022	RpIIIC53	FBgn0036775	RpIIIC53	12				POLR3D	9
AGAP012124	4577636	LOC4577636	FBgn0036826	arx	9				GTSF1	8
AGAP006834	3290245	LOC3290245	FBgn0036879	Cpr76Bb	5
AGAP011007	5667818		FBgn0037175	CG14455	3
AGAP012330	3291558	LOC3291558	FBgn0037184	CG14450	12				TEFM	7
AGAP003322	1279750	LOC1279750	FBgn0037298	Sccpdh1	11				SCCPDH	13
AGAP010051	1279481	LOC1279481	FBgn0037439	CG10286	13				HEATR3	13
AGAP002758	1273210	Iru	FBgn0037653	Iru	12				RNF126	11
AGAP004485	1274632	Sur-8	FBgn0038504	Sur-8	13				SHOC2	12
AGAP001045	1270539	LOC1270539	FBgn0038601	CG18600	8				POLR1E	2
AGAP001955	1281168	PIG-L	FBgn0038763	PIG-L	11				PIGL	11
AGAP002900	1273061	Usp8	FBgn0038862	Usp8	13				USP8	11
AGAP002883	1273085	LOC1273085	FBgn0038981	CG5346	13
AGAP003388	1272765	LOC1272765	FBgn0039186	CG5746	4
AGAP001099	1282065	LOC1282065	FBgn0039227	polybromo	13				PBRM1	13
AGAP002461	3290623	LOC3290623	FBgn0039266	CG11791	9
AGAP000843	1277356	LOC1277356	FBgn0039360	CLS	13				CRLS1	11
AGAP001803	4577118	LOC4577118	FBgn0039488	CG6066	10				NKAP	8	NKAP	NKAP
AGAP009220	1280178	LOC1280178	FBgn0039495	CG5909	6				F10	3
AGAP011963	3291462	LOC3291462	FBgn0039602	CG1647					ZFX	2
AGAP003918	5667567	LOC5667567	FBgn0039907	lgs	6				BCL9	2
AGAP004310	3291004	Gyf	FBgn0039936	Gyf	10				GIGYF2	9
AGAP002247	1269314	MED21	FBgn0040020	MED21	12				MED21	12
AGAP006935	1270150	LOC1270150	FBgn0041775	tral	9				LSM14B	7
AGAP008232	4578130	LOC4578130	FBgn0045852	ham	13				MECOM	10
AGAP006872	1270206	LOC1270206	FBgn0045980	niki	13				NEK8	10
AGAP007805	1278155	LOC1278155	FBgn0046692	Stlk	12				STRADA	13
AGAP011191	3291263	LOC3291263	FBgn0046706	Haspin	6				HASPIN	4
AGAP012177	1280511	LOC1280511	FBgn0050476	ave	13				SAMD12	9
AGAP011760	1280880	LOC1280880	FBgn0051109	CG31109
AGAP007085	1270017	LOC1270017	FBgn0051259	CG31259	13				TMEM135	13
AGAP008184	1277786	LOC1277786	FBgn0051729	CG31729	11				ATP9B	11
AGAP011520	1268649	LOC1268649	FBgn0051755	SoYb	3				TDRD12	2
AGAP009485	1271425	Tsen2	FBgn0051812	Tsen2	11				TSEN2	10
AGAP010114	4578370	LOC4578370	FBgn0051876	Cpr30F	8
AGAP003812	3290909	LOC3290909	FBgn0052095	CG32095	10				HARBI1	5
AGAP006508	1277102	SCaMC	FBgn0052103	SCaMC	11				SLC25A25	11
AGAP011323	4577567	LOC4577567	FBgn0052202	CG32202	4				TFPT	4
AGAP005764	1276434	LOC1276434	FBgn0053774	CG33774	8				OST4	7
AGAP006809	1270257	LOC1270257	FBgn0082598	akirin	13				AKIRIN2	13
AGAP008862	1279829	LOC1279829	FBgn0250816	AGO3	13				PIWIL1	12
AGAP012375	3291573	bora	FBgn0259791	bora	10				BORA	7
AGAP000995	1270490	Bet5	FBgn0260860	Bet5	13				TRAPPC1	13	TRAPPC1	TRAPPC1
AGAP000771	1272363	lsn	FBgn0260940	lsn	13				SNF8	13
AGAP000547	1271677	LOC1271677	FBgn0261064	Rbsn-5	13				RBSN	11
AGAP001686	1281490	LSm1	FBgn0261067	LSm1	13				LSM1	14
AGAP007710	5667003	LOC5667003	FBgn0261361	CG42638	12				MCOLN3	13
AGAP009920	1279331	RpL37A	FBgn0261608	RpL37A	12				RPL37A	12	RPL37A	RPL37A
AGAP007569	3290394	LOC3290394	FBgn0261858	Mzt1	3				MZT1	9
AGAP010539	1275268	l(2)gd1	FBgn0261983	l(2)gd1	13				CC2D1A	13
AGAP007636	1269590	Lpin	FBgn0263593	Lpin	13				LPIN2	12
AGAP006402	5667351	Su(z)2	FBgn0265623	Su(z)2	10				BMI1	5
AGAP001694	1281483	LOC1281483	FBgn0266672	Sec8	13				EXOC4	13
AGAP002385	1273577	Trs33	FBgn0266722	Trs33	13				TRAPPC6B	13
AGAP001460	1281715	LOC1281715	FBgn0267790	rump	12				MYEF2	11
AGAP007722	1269521	Ak2	FBgn0283494	Adk2	12				AK2	11
AGAP002970	1272993	LOC1272993	FBgn0284254	Impbeta11	11				IPO11	11
AGAP005005	1275830	Ttd14	FBgn0284257	Ttd14	13
AGAP029608	1280351	LOC1280351	FBgn0287582	sov
AGAP013130	11175696	LOC11175696	FBgn0287589	CG46459	8				UQCC2	11

## Sheet: Anoph_no orthologs Dros&human
AGAP_ID	Entrez GeneID	AG Gene	Gene Name or Symbol VB	Gene Type Vector Base	Transcipt Product Description Vector Base	PFam ID	PFam Description	Interpro ID	Interpro Description	Computed GO Components	Computed GO Functions	Computed GO Process IDs	Computed GO Processes	Uniprot accession	Uniprot Description	Uniprot closest related protein Description	Uniprot closest related protein species	Orthologs in An. funestus	Orthologs in An. stephensi	Orthologs in An. albimanus	Orthologs in Culex quinq.	Orthologs in Ae. aegypti	Orthologs in Ae. albopictus
AGAP028154	133392872	Vha16-1		protein coding gene	V-type proton ATPase proteolipid subunit [Source:UniProtKB/TrEMBL;Acc:A0A1S4HCY4]	PF00137	V-ATPase proteolipid subunit C-like domain	IPR000245;IPR002379;IPR011555;IPR035921	V-ATPase proteolipid subunit;V-ATPase proteolipid subunit C-like domain;V-ATPase proteolipid subunit C, eukaryotic;F/V-ATP synthase subunit C superfamily	integral component of membrane;membrane;proton-transporting V-type ATPase, V0 domain;proton-transporting two-sector ATPase complex, proton-transporting domain;vacuolar membrane;vacuole	proton transmembrane transporter activity;proton-transporting ATPase activity, rotational mechanism	GO:0006811;GO:1902600	ion transport;proton transmembrane transport	A0A1S4HCY4	V-type proton ATPase proteolipid subunit	V-type proton ATPase proteolipid subunit	Anopheles farauti	AFUN2_005410	ASTEI20_043422	AALB20_030366	CQUJHB005527, CQUJHB007692	AAEL000291	AALFPA_050121
AGAP028012	133392816	RpI1		protein coding gene	DNA-directed RNA polymerase subunit [Source:UniProtKB/TrEMBL;Acc:A0A1S4HDZ1]	PF00623;PF04983;PF04997;PF04998;PF05000	RNA polymerase, alpha subunit;RNA polymerase Rpb1, domain 3;RNA polymerase Rpb1, domain 1;RNA polymerase Rpb1, domain 5;RNA polymerase Rpb1, domain 4	IPR000722;IPR006592;IPR007066;IPR007080;IPR007081;IPR007083;IPR015699;IPR045867	RNA polymerase, alpha subunit;RNA polymerase, N-terminal;RNA polymerase Rpb1, domain 3;RNA polymerase Rpb1, domain 1;RNA polymerase Rpb1, domain 5;RNA polymerase Rpb1, domain 4;DNA-directed RNA pol I, largest subunit;DNA-directed RNA polymerase, subunit beta-prime	nucleus	DNA binding;DNA-directed 5'-3' RNA polymerase activity;nucleotidyltransferase activity;transferase activity;zinc ion binding	GO:0006351	transcription, DNA-templated	A0A1S4HDZ1	DNA-directed RNA polymerase subunit	DNA-directed RNA polymerase subunit	Anopheles arabiensis (Mosquito)	AFUN2_014638	ASTEI20_038885	AALB20_035174	CQUJHB015713	AAEL013134	AALFPA_060796
AGAP028632			hay	protein coding gene	haywire protein DNA repair helicase	PF04851;PF09696;PF13625;PF16203	Helicase/UvrB, N-terminal;Chromosome transmission fidelity protein 8;Helicase XPB/Ssl2, N-terminal domain;ERCC3/RAD25/XPB helicase, C-terminal domain	IPR001161;IPR001650;IPR006935;IPR014001;IPR018607;IPR027417;IPR032438;IPR032830	Helicase XPB/Ssl2;Helicase, C-terminal;Helicase/UvrB, N-terminal;Helicase superfamily 1/2, ATP-binding domain;Chromosome transmission fidelity protein 8;P-loop containing nucleoside triphosphate hydrolase;ERCC3/RAD25/XPB helicase, C-terminal domain;Helicase XPB/Ssl2, N-terminal domain	Ctf18 RFC-like complex	ATP binding;ATP hydrolysis activity;DNA binding;DNA helicase activity;hydrolase activity	GO:0032508;GO:0007064;GO:0006289;GO:0006468;GO:0006367	DNA duplex unwinding;mitotic sister chromatid cohesion;nucleotide-excision repair;protein phosphorylation;transcription initiation from RNA polymerase II promoter	A0A1S4HDZ5	General transcription and DNA repair factor IIH helicase/translocase subunit XPB	General transcription and DNA repair factor IIH helicase/translocase subunit XPB	Anopheles dirus	AFUN2_008296, AFUN2_013764	ASTEI20_031735, ASTEI20_038134	AALB20_034514, AALB20_038174	CQUJHB017285	AAEL013205	AALFPA_061877
AGAP029317				protein coding gene	RNase_PH domain-containing protein [Source:UniProtKB/TrEMBL;Acc:A0A240PPA3]	PF01138;PF03725	Exoribonuclease, phosphorolytic domain 1;Exoribonuclease, phosphorolytic domain 2	IPR001247;IPR015847;IPR020568;IPR036345	Exoribonuclease, phosphorolytic domain 1;Exoribonuclease, phosphorolytic domain 2;Ribosomal protein S5 domain 2-type fold;Exoribonuclease, PH domain 2 superfamily					A0A240PPA3	Exosome complex component RRP41	RNase_PH domain-containing protein	Anopheles coluzzii (African malaria mosquito)	AFUN2_000330	ASTEI20_037205	AALB20_037388	CQUJHB005194	AAEL013045	AALFPA_069259
AGAP029574	3291738	Usp7		protein coding gene	unspecified product	PF00443;PF00917;PF12436;PF14533	Peptidase C19, ubiquitin carboxyl-terminal hydrolase;MATH/TRAF domain;Ubiquitin carboxyl-terminal hydrolase 7, ICP0-binding domain;Ubiquitin carboxyl-terminal hydrolase, C-terminal	IPR001394;IPR002083;IPR018200;IPR024729;IPR028889;IPR029346;IPR038765	Peptidase C19, ubiquitin carboxyl-terminal hydrolase;MATH/TRAF domain;Ubiquitin specific protease, conserved site;Ubiquitin carboxyl-terminal hydrolase 7, ICP0-binding domain;Ubiquitin specific protease domain;Ubiquitin carboxyl-terminal hydrolase, C-terminal;Papain-like cysteine peptidase superfamily		protein binding;thiol-dependent deubiquitinase;thiol-dependent ubiquitinyl hydrolase activity	GO:0016579;GO:0006511	protein deubiquitination;ubiquitin-dependent protein catabolic process	A0A453Z063	Ubiquitin carboxyl-terminal hydrolase 7	Ubiquitin carboxyl-terminal hydrolase 7	Anopheles coluzzii (African malaria mosquito)	AFUN2_003495	ASTEI20_042829	AALB20_031804	0	AAEL019825	AALFPA_041849
AGAP013747	13339489	DCTN5-p25		protein coding gene	Dynactin 5 (p25) [Source:UniProtKB/TrEMBL;Acc:A0A1S4HCE0]	PF00132	Hexapeptide repeat	IPR001451;IPR011004	Hexapeptide repeat;Trimeric LpxA-like superfamily					A0A1S4HCE0	Dynactin subunit 5	Dynactin subunit 5	Anopheles arabiensis (Mosquito)	AFUN2_009728	ASTEI20_031278	AALB20_031438	CQUJHB000549	AAEL007566	AALFPA_041027, AALFPA_048803
AGAP028596	13339324	calypso		protein coding gene	Ubiquitin carboxyl-terminal hydrolase [Source:UniProtKB/TrEMBL;Acc:A0A0E4G8E3]	PF01088;PF18031	Peptidase C12, ubiquitin carboxyl-terminal hydrolase;Peptidase C12, C-terminal domain	IPR001578;IPR038765;IPR041507	Peptidase C12, ubiquitin carboxyl-terminal hydrolase;Papain-like cysteine peptidase superfamily;Peptidase C12, C-terminal domain		cysteine-type peptidase activity;hydrolase activity;peptidase activity;thiol-dependent deubiquitinase;thiol-dependent ubiquitinyl hydrolase activity	GO:0006325;GO:0006508;GO:0006511	chromatin organization;proteolysis;ubiquitin-dependent protein catabolic process	A0A0E4G8E3	Ubiquitin carboxyl-terminal hydrolase	Ubiquitin carboxyl-terminal hydrolase	Anopheles arabiensis (Mosquito)	AFUN2_012836	ASTEI20_043293	AALB20_026017	CQUJHB016383	AAEL000787	AALFPA_073936, AALFPA_075152
AGAP028528	133393315	LOC133393315		protein coding gene	ATP-dependent DNA helicase [Source:UniProtKB/TrEMBL;Acc:A0A1S4HEW2]	PF00270;PF00271;PF16124	DEAD/DEAH box helicase domain;Helicase, C-terminal;ATP-dependent DNA helicase RecQ, zinc-binding domain	IPR001650;IPR004589;IPR011545;IPR014001;IPR027417;IPR032284	Helicase, C-terminal;DNA helicase, ATP-dependent, RecQ type;DEAD/DEAH box helicase domain;Helicase superfamily 1/2, ATP-binding domain;P-loop containing nucleoside triphosphate hydrolase;ATP-dependent DNA helicase RecQ, zinc-binding domain	nucleus	ATP binding;ATP hydrolysis activity;DNA helicase activity;helicase activity;hydrolase activity;nucleic acid binding;nucleotide binding	GO:0032508;GO:0006310	DNA duplex unwinding;DNA recombination	A0A1S4HEW2	ATP-dependent DNA helicase	ATP-dependent DNA helicase	Anopheles melas	AFUN2_006260, AFUN2_014168	ASTEI20_034085, ASTEI20_037757	AALB20_032562, AALB20_036776	CQUJHB001919, CQUJHB015670	AAEL004039, AAEL007256	AALFPA_043420, AALFPA_051059, AALFPA_059923, AALFPA_065507
AGAP028215	133393835	LOC133393835		protein coding gene	WD_REPEATS_REGION domain-containing protein [Source:UniProtKB/TrEMBL;Acc:A0A1S4HD77]	PF00400	WD40 repeat	IPR001680;IPR036322	WD40 repeat;WD40-repeat-containing domain superfamily		protein binding			A0A1S4HD77	not specified	WD_REPEATS_REGION domain-containing protein	Anopheles christyi	AFUN2_003272	ASTEI20_033498	AALB20_035283	CQUJHB002480	AAEL007451	AALFPA_056902
AGAP029596	4577712	PMCA		protein coding gene	Calcium-transporting ATPase [Source:UniProtKB/TrEMBL;Acc:A0A453Z061]	PF00122;PF00689;PF00690;PF08282;PF12424;PF13246	Cation-transporting P-type ATPase, C-terminal;Cation-transporting P-type ATPase, N-terminal;Plasma membrane calcium transporting P-type ATPase, C-terminal	IPR001757;IPR004014;IPR006068;IPR006408;IPR008250;IPR018303;IPR022141;IPR023298;IPR023299;IPR036412;IPR044492	P-type ATPase;Cation-transporting P-type ATPase, N-terminal;Cation-transporting P-type ATPase, C-terminal;P-type ATPase, subfamily IIB;P-type ATPase, A domain superfamily;P-type ATPase, phosphorylation site;Plasma membrane calcium transporting P-type ATPase, C-terminal;P-type ATPase, transmembrane domain superfamily;P-type ATPase, cytoplasmic domain N;HAD-like superfamily;P-type ATPase, haloacid …	integral component of membrane;membrane;obsolete cell;plasma membrane	ATP binding;ATP hydrolysis activity;P-type calcium transporter activity;nucleotide binding;transporter activity	GO:0070588;GO:0006816;GO:0006811	calcium ion transmembrane transport;calcium ion transport;ion transport	A0A453Z061	Calcium-transporting ATPase	Calcium-transporting ATPase	Anopheles coluzzii (African malaria mosquito)	AFUN2_012768	ASTEI20_041566	AALB20_031559	CQUJHB006702	AAEL019458	AALFPA_074800
AGAP028519	13339323	LOC13339323		protein coding gene	F-box domain-containing protein [Source:UniProtKB/TrEMBL;Acc:A0A0E4C772]	PF12937	F-box domain	IPR001810;IPR036047	F-box domain;F-box-like domain superfamily		protein binding			A0A0E4C772	F-box domain-containing protein	F-box domain-containing protein	Anopheles quadriannulatus (Mosquito)	AFUN2_002429	ASTEI20_042505	AALB20_035319	CQUJHB010982, CQUJHB012250	AAEL002840	AALFPA_075169
AGAP029139	13339377	LOC13339377		protein coding gene	unspecified product	PF00584	Protein translocase complex, SecE/Sec61-gamma subunit	IPR001901;IPR008158;IPR023391	Protein translocase complex, SecE/Sec61-gamma subunit;Protein translocase SEC61 complex, gamma subunit;Protein translocase SecE domain superfamily	endoplasmic reticulum membrane;integral component of membrane;membrane	protein transmembrane transporter activity;protein-transporting ATPase activity	GO:0006886;GO:0006605;GO:0071806;GO:0015031	intracellular protein transport;protein targeting;protein transmembrane transport;protein transport	A0A2Y9D2A6	not specified	Protein transport protein Sec61 subunit gamma	Anopheles coluzzii (African malaria mosquito)	AFUN2_011103	ASTEI20_032099	AALB20_033026	CQUJHB011847	AAEL005471	AALFPA_079002
AGAP028045	13339298	Tob		protein coding gene	Anti_prolifrtn domain-containing protein [Source:UniProtKB/TrEMBL;Acc:A0A1S4HCP0]	PF07742	Anti-proliferative protein	IPR002087;IPR033332;IPR036054	Anti-proliferative protein;BTG family;BTG-like domain superfamily					A0A1S4HCP0	Anti-proliferative protein domain-containing protein	Anti-proliferative protein domain-containing protein	Anopheles coluzzii (African malaria mosquito)	AFUN2_006071	ASTEI20_041692	AALB20_035156	CQUJHB015436	AAEL004715	AALFPA_052812, AALFPA_071214
AGAP028230	13339321	LOC13339321		protein coding gene	unspecified product	PF02536	Transcription termination factor, mitochondrial/chloroplastic	IPR003690	Transcription termination factor, mitochondrial/chloroplastic		double-stranded DNA binding	GO:0006355	regulation of transcription, DNA-templated	A0A1S4HD92	not specified	Putative transcription termination factor 4 mitochondrial	Anopheles triannulatus	AFUN2_003001	ASTEI20_041303	AALB20_027204	CQUJHB015161	AAEL002179	AALFPA_074140
AGAP028148	133393865	LOC133393865		protein coding gene	GCV_T domain-containing protein [Source:UniProtKB/TrEMBL;Acc:A0A1S4HCY0]	PF01571	Aminomethyltransferase, folate-binding domain	IPR006222;IPR017703;IPR045179	Aminomethyltransferase, folate-binding domain;YgfZ/GcvT conserved site;YgfZ/GcvT		protein binding			A0A1S4HCY0	Aminomethyltransferase folate-binding domain-containing protein	Aminomethyltransferase folate-binding domain-containing protein	Anopheles arabiensis (Mosquito)	AFUN2_004998	ASTEI20_042911	AALB20_029342	CQUJHB017978	AAEL005504	AALFPA_047490
AGAP028194	133393866	Coa7		protein coding gene	unspecified product	PF08238	Sel1-like repeat	IPR006597;IPR040239	Sel1-like repeat;Beta-lactamase HcpB-like		protein binding			A0A1S4HD24	not specified	Cytochrome c oxidase assembly factor 7 homolog	Anopheles coluzzii (African malaria mosquito)	AFUN2_010437	ASTEI20_031507	AALB20_028242	CQUJHB013803	AAEL025122	AALFPA_063801
AGAP028740	133392979	TBCC		protein coding gene	C-CAP/cofactor C-like domain-containing protein [Source:UniProtKB/TrEMBL;Acc:A0A1S4HE66]	PF07986;PF16752	Tubulin binding cofactor C-like domain;Tubulin-specific chaperone C, N-terminal	IPR006599;IPR012945;IPR017901;IPR027684;IPR031925	CARP motif;Tubulin binding cofactor C-like domain;C-CAP/cofactor C-like domain;Tubulin-specific chaperone C;Tubulin-specific chaperone C, N-terminal	cytoplasm	GTP binding;nucleotide binding;tubulin binding	GO:0000902;GO:0007023	cell morphogenesis;post-chaperonin tubulin folding pathway	A0A1S4HE66	not specified	C-CAP/cofactor C-like domain-containing protein	Anopheles melas	AFUN2_003879	ASTEI20_044871	AALB20_032490	CQUJHB007517	AAEL006520	AALFPA_041236, AALFPA_050260
AGAP029675	133392147	Rpp21		protein coding gene	unspecified product	PF04032	Ribonuclease P subunit, Rpr2/Snm1/Rpp21	IPR007175	Ribonuclease P subunit, Rpr2/Snm1/Rpp21	catalytic complex;ribonucleoprotein complex		GO:0006396;GO:0034470	RNA processing;ncRNA processing	A0A453Z0L6	not specified	WD repeat-containing and planar cell polarity effector protein fritz	Anopheles stephensi (Indo-Pakistan malaria mosquito)	AFUN2_011552	ASTEI20_040904	AALB20_028513	0	AAEL025132	AALFPA_048268, AALFPA_049978
AGAP028477	13339183	LOC13339183		protein coding gene	unspecified product			IPR011051	RmlC-like cupin domain superfamily					A0A0E4C6Z3	Mif2/CENP-C cupin domain-containing protein	Mif2/CENP-C cupin domain-containing protein	Anopheles coluzzii (African malaria mosquito)	AFUN2_012147	ASTEI20_043276	AALB20_028940	0	0	0
AGAP027988	133392659	LOC133392659		protein coding gene	unspecified product	PF00096;PF07776;PF13912	Zinc finger C2H2-type;Zinc finger, AD-type	IPR012934;IPR013087;IPR036236	Zinc finger, AD-type;Zinc finger C2H2-type;Zinc finger C2H2 superfamily	nucleus	nucleic acid binding;zinc ion binding			A0A1S4HCH9	not specified	C2h2-type zn-finger protein	Anopheles quadriannulatus (Mosquito)	AFUN2_008219, AFUN2_013286	ASTEI20_034150, ASTEI20_038414, ASTEI20_042357	0	0	0	0
AGAP028673				protein coding gene	unspecified product	PF00096;PF07776;PF12874	Zinc finger C2H2-type;Zinc finger, AD-type	IPR012934;IPR013087;IPR036236	Zinc finger, AD-type;Zinc finger C2H2-type;Zinc finger C2H2 superfamily	nucleus	nucleic acid binding;zinc ion binding			A0A1S4HE02	not specified	Protein krueppel	Anopheles quadriannulatus (Mosquito)
AGAP028676	133392762	LOC133392762		protein coding gene	unspecified product	PF00096;PF07776;PF12874	Zinc finger C2H2-type;Zinc finger, AD-type	IPR012934;IPR013087;IPR036236	Zinc finger, AD-type;Zinc finger C2H2-type;Zinc finger C2H2 superfamily	nucleus	nucleic acid binding;zinc ion binding			A0A1S4HF65		Protein krueppel	Anopheles coluzzii (African malaria mosquito)	AFUN2_001709, AFUN2_001920, AFUN2_003170, AFUN2_003406, AFUN2_004043, AFUN2_005862, AFUN2_006670, AFUN2_006859, AFUN2_007321, AFUN2_007690, AFUN2_009778, AFUN2_011780, AFUN2_011937, AFUN2_012023, AFUN2_014614	ASTEI20_031643, ASTEI20_033378, ASTEI20_033805, ASTEI20_034296, ASTEI20_035663, ASTEI20_036188, ASTEI20_036392, ASTEI20_038493, ASTEI20_039161, ASTEI20_040387, ASTEI20_041560, ASTEI20_043388, ASTEI20_044422, ASTEI20_045006	AALB20_028353, AALB20_031334, AALB20_031447, AALB20_034214, AALB20_034871, AALB20_035598, AALB20_036655, AALB20_037445, AALB20_037746, AALB20_038596, AALB20_038707	CQUJHB002742	0	0
AGAP010332	1275996	LOC1275996		protein coding gene	C2H2-type domain-containing protein [Source:UniProtKB/TrEMBL;Acc:A0A1S4H4H6]			IPR013087	Zinc finger C2H2-type		nucleic acid binding			A0A1S4H4H6	not specified	C2h2-type zn-finger protein	Anopheles coluzzii (African malaria mosquito)
AGAP028430				protein coding gene	unspecified product	PF01866	Diphthamide synthesis DPH1/DPH2	IPR016435	Diphthamide synthesis DPH1/DPH2		2-(3-amino-3-carboxypropyl)histidine synthase activity	GO:0017183	peptidyl-diphthamide biosynthetic process from peptidyl-histidine	A0A1S4HDA4	not specified	no similar proteins		AFUN2_008283	ASTEI20_030842	AALB20_034797	CQUJHB011372	AAEL011865	AALFPA_057421, AALFPA_070597, AALFPA_073205
AGAP029323	133392987	LOC133392987		protein coding gene	Enhancer of yellow 2 transcription factor [Source:UniProtKB/TrEMBL;Acc:A0A453YZP0]	PF10163	Transcription factor, enhancer of yellow 2	IPR018783	Transcription factor, enhancer of yellow 2	DUBm complex;SAGA complex;nuclear pore;nucleoplasm;nucleus;transcription export complex 2	transcription coactivator activity	GO:0006325;GO:0016578;GO:0006406;GO:0051028;GO:0045893;GO:0015031;GO:0006368	chromatin organization;histone deubiquitination;mRNA export from nucleus;mRNA transport;positive regulation of transcription, DNA-templated;protein transport;transcription elongation from RNA polymerase II promoter	A0A453YZP0	Enhancer of yellow 2 transcription factor	Enhancer of yellow 2 transcription factor	Anopheles merus (Mosquito)	AFUN2_013882	ASTEI20_034015	AALB20_033767	CQUJHB008965	AAEL000903	AALFPA_057020
AGAP028723	133392767	LOC133392767		protein coding gene	NARG2_C domain-containing protein [Source:UniProtKB/TrEMBL;Acc:A0A1S4HFB4]	PF10505	Little elongation complex subunit 2 , C-terminal	IPR019535	Little elongation complex subunit 2 , C-terminal	transcription elongation factor complex				A0A1S4HFB4	Little elongation complex subunit 2 C-terminal domain-containing protein	Little elongation complex subunit 2 C-terminal domain-containing protein	Anopheles melas	AFUN2_012197	ASTEI20_031777	AALB20_033809	CQUJHB000877	AAEL011636	0
AGAP005477	1276169	LOC1276169		protein coding gene	unspecified product	PF16064	Domain of unknown function DUF4806	IPR032071	Domain of unknown function DUF4806					Q7PP25	not specified	DUF4806 domain-containing protein	Anopheles coluzzii (African malaria mosquito)	AFUN2_002672, AFUN2_003870, AFUN2_005479, AFUN2_008934, AFUN2_009222, AFUN2_009607, AFUN2_011298, AFUN2_014196	ASTEI20_030889, ASTEI20_033433, ASTEI20_033591, ASTEI20_034577, ASTEI20_035326, ASTEI20_036226, ASTEI20_036996, ASTEI20_037776, ASTEI20_040170, ASTEI20_040393, ASTEI20_040523, ASTEI20_041697, ASTEI20_042171, ASTEI20_043788, ASTEI20_044193, ASTEI20_044629, ASTEI20_045286, ASTEI20_045503	AALB20_036227	0	0	AALFPA_068128
AGAP028592	133392192	LOC133392192		protein coding gene	unspecified product			IPR039050	GATA zinc finger domain-containing protein 1	nucleus	metal ion binding			A0A0E3W2D8	GATA zinc finger domain-containing protein 1	GATA zinc finger domain-containing protein 1	Anopheles arabiensis (Mosquito)	AFUN2_002798, AFUN2_007624	ASTEI20_033261, ASTEI20_033690	AALB20_036006	CQUJHB005424	AAEL011021	AALFPA_042555, AALFPA_046472, AALFPA_080809
AGAP000559	1271666	LOC1271666		protein coding gene	unspecified product									Q7QFM0	not specified	LisH domain-containing protein	Anopheles arabiensis (Mosquito)	AFUN2_013442	ASTEI20_033672	0	0	0	0
AGAP002140	4577199			protein coding gene	unspecified product									A0NB98	not specified	EKC/KEOPS complex subunit GON7	Anopheles epiroticus	0	0	AALB20_032123	0	0	0
AGAP002588	1273383	LOC1273383		protein coding gene	unspecified product									Q7QCE3	not specified	VM domain-containing protein	Anopheles coluzzii (African malaria mosquito)	AFUN2_011774	ASTEI20_045672	AALB20_035371	0	0	0
AGAP002795	1273167	LOC1273167		protein coding gene	unspecified product									Q7QCT3	not specified	Ribosomal RNA-processing protein 7 C-terminal domain-containing protein	Anopheles arabiensis (Mosquito)	AFUN2_013331	ASTEI20_040407	AALB20_034868	CQUJHB003672	AAEL009177	AALFPA_042783
AGAP003646	1274313	LOC1274313		protein coding gene	unspecified product									A0NDJ9	not specified	Uncharacterized protein	Anopheles merus (Mosquito)	AFUN2_002256	ASTEI20_037575	AALB20_035580	CQUJHB005405	AAEL005406	AALFPA_073561
AGAP007219	329327	LOC329327		protein coding gene	unspecified product									Q5TWS6	not specified	Fido domain-containing protein	Anopheles epiroticus	AFUN2_004496	ASTEI20_037606	AALB20_034422	CQUJHB002593	AAEL011537	AALFPA_063713, AALFPA_073887
AGAP009478	1278533	LOC1278533		protein coding gene	unspecified product									A0A1S4H1A0	not specified	Uncharacterized protein	Anopheles quadriannulatus (Mosquito)	AFUN2_010141	ASTEI20_042672	0	0	0	0
AGAP009982	127944	LOC127944		protein coding gene	unspecified product									Q7Q143	not specified	Uncharacterized protein	Anopheles coluzzii (African malaria mosquito)	AFUN2_008397	ASTEI20_039867	AALB20_029919	0	0	0
AGAP011212	5667931	LOC5667931		protein coding gene	unspecified product									A7US33	not specified	Nucleoporin Nup54 alpha-helical domain-containing protein	Anopheles merus (Mosquito)	0	0	AALB20_038346	0	0	0
AGAP011473	1278359	Rpb12		protein coding gene	unspecified product									Q7PN03	not specified	Secreted protein	Anopheles quadriannulatus (Mosquito)
AGAP012994	11176135			protein coding gene	unspecified product									F5HKU0	not specified	Uncharacterized protein	Anopheles quadriannulatus (Mosquito)
AGAP027998	133393239	LOC133393239		protein coding gene	unspecified product									A0A1S4HCJ1	not specified	KASH domain-containing protein	Anopheles funestus (African malaria mosquito)	AFUN2_009462	ASTEI20_045239	AALB20_035238	CQUJHB006252	AAEL024136	AALFPA_049654, AALFPA_075167
AGAP028004	133393413	LOC133393413		protein coding gene	unspecified product									A0A1S4HCM2	not specified	Uncharacterized protein	Anopheles merus (Mosquito)	AFUN2_003513, AFUN2_008973	0	AALB20_027114	0	0	0
AGAP028042	13339312	LOC13339312		protein coding gene	Cuticular protien (putative) CPLCP6 [Source:UniProtKB/TrEMBL;Acc:A0A1S4HDV5]									A0A1S4HDV5	Cuticular protien (putative) CPLCP6	Cuticular protein (putative)	Anopheles melas	AFUN2_011181, AFUN2_011418	ASTEI20_036542, ASTEI20_040963	AALB20_031090	CQUJHB012166	AAEL017490	AALFPA_060566
AGAP028109	133393582	LOC133393582		protein coding gene	unspecified product									A0A1S4HE24	not specified	Uncharacterized protein	Anopheles coluzzii (African malaria mosquito)
AGAP028171	13339349	LOC13339349		protein coding gene	unspecified product									A0A1S4HE81	not specified	Uncharacterized protein	Anopheles merus (Mosquito)	AFUN2_011193	ASTEI20_034272	AALB20_031487	CQUJHB008211	AAEL009586	AALFPA_049637
AGAP028197				protein coding gene	unspecified product									A0A1S4HD37	not specified	Uncharacterized protein	Anopheles arabiensis (Mosquito)	AFUN2_005554	ASTEI20_031446	0	CQUJHB013692	AAEL013011	AALFPA_048880, AALFPA_051959, AALFPA_061857
AGAP028542				protein coding gene	unspecified product									A0A0E4G8H4	not specified	no similar proteins		AFUN2_004223	ASTEI20_038817	AALB20_032234	CQUJHB011787	AAEL009662	AALFPA_049498, AALFPA_073092
AGAP029045	133391792	LOC133391792		protein coding gene	unspecified product									A0A1Y9IHP1	not specified	Kinetochore protein SPC25	Anopheles quadriannulatus (Mosquito)	AFUN2_001077	ASTEI20_032932	AALB20_027714	0	0	0
AGAP029379				protein coding gene	unspecified product									A0A453YZF7	RNA helicase	RNA helicase	Anopheles coluzzii (African malaria mosquito)
AGAP029397	13339329	LOC13339329		protein coding gene	unspecified product									A0A453Z0Q4	not specified	AH domain-containing protein	Anopheles arabiensis (Mosquito)	AFUN2_002579	ASTEI20_035024	AALB20_030043	CQUJHB000999	AAEL003515	AALFPA_062152, AALFPA_075681
AGAP029497	329382	LOC329382		protein coding gene	unspecified product									A0A453YZT7	MADF domain-containing protein	MADF domain-containing protein	Anopheles merus (Mosquito)	0	0	0	0	AAEL025259	AALFPA_069240
AGAP008394	5668242		aga-mir-125	ncRNA gene	unspecified product
AGAP011857	5667879		tRNA-Arg	ncRNA gene	unspecified product
AGAP013642	1117559	LOC1117559	U1	ncRNA gene	U1 spliceosomal RNA [Source:RFAM;Acc:RF00003]
AGAP028852			LSU_rRNA_eukarya	ncRNA gene	Eukaryotic large subunit ribosomal RNA [Source:RFAM;Acc:RF02543]
AGAP028967			LSU_rRNA_eukarya	ncRNA gene	Eukaryotic large subunit ribosomal RNA [Source:RFAM;Acc:RF02543]
AGAP028973			LSU_rRNA_eukarya	ncRNA gene	Eukaryotic large subunit ribosomal RNA [Source:RFAM;Acc:RF02543]
AGAP028979			SSU_rRNA_eukarya	ncRNA gene	Eukaryotic small subunit ribosomal RNA [Source:RFAM;Acc:RF01960]
AGAP029001			RNase_MRP	ncRNA gene	RNase MRP [Source:RFAM;Acc:RF00030]
AGAP029034			LSU_rRNA_eukarya	ncRNA gene	Eukaryotic large subunit ribosomal RNA [Source:RFAM;Acc:RF02543]

## Sheet: Fitness score Vs expression 
	Expression summary statistics of Fitness genes						Expression comparison of Fitness Vs Non-Fitness genes
		Value					Statistic	Fitness Genes (FDR ≤ 0.05)	Non-Fitness Genes
	Total Fitness genes	1280					Count	1280	8125
	Expressed (≥1 log10[TPM+0.01])	927 (72.4 %)					Mean expression	1.44392	-0.118273
	Non-expressed (<1 log10[TPM+0.01])	353 (27.6 %)					Std Dev	0.872682	1.37011
							Min	-2	-2
							0.25	0.96895	-2
							Median	1.37493	0.045323
							0.75	1.80929	1.04179
							Max	4.20978	3.79492
