# Supplementary material for: A genome-wide CRISPR screen in Anopheles mosquito cells identifies fitness and immune cell function-related genes
Source: Nat Commun. 2025 Nov 24;16:10323. doi: 10.1038/s41467-025-65304-y (PMC12644648; doi:10.1038/s41467-025-65304-y)
Supplement: Supplementary file 8 — Supplementary Data 4 [file 41467_2025_65304_MOESM8_ESM.xlsx]

## Sheet: Legend
Supplementary Data 4
Tab	Description
Anoph-to-Dros for GSEA	Reports DIOPT output of Anopheles to Drosophila gene orthology mapping used for GSEA analysis
PANGEA GSEA SLIM GO BP_Rep1	Reports full output from PANGEA of GO enrichment analysis based on slim “Biological Process” annotations
PANGEA GSEA FlyBase Pheno_Rep1	Reports full output from PANGEA of GO enrichment analysis based on Drosophila DRSC GLAD annotations
Rep2-Fitness FDR 0.05	Reports full output from PANGEA of GO enrichment analysis based on Drosophila FlyBase phenotype annotations
The statistical outputs in this file were generated using analysis as reported in Hu et al. (2023)- Nucleic Acids Research using the default settings.

## Sheet: Anoph-to-Dros for GSEA
search_term	input_species_id	input_geneid1	input_geneid1_symbol	input_species_database	input_species_specific_geneid	output_geneid2	output_species_id	output_species_database	FBgn	Fly gene	diopt_vote_score_value	DIOPT_is_best_score	DIOPT_is_best_score_rev	DIOPT_rank_order	DIOPT_rank	DIOPT_weighted_score	mapping_level	prediction_methods	if_align
AGAP007406	7165	1269779	LOC1269779	VectorBase	AGAP007406	36271	7227	FlyBase	FBgn0284245	eEF1alpha1	7	Yes	Yes	3	high	3.03	4	domainoid, inparanoid, oma, orthofinder, proteinortho, sonicparanoid, ortho_inspector	1
AGAP006030	7165	4576278	LOC4576278	VectorBase	AGAP006030	43353	7227	FlyBase	FBgn0039561	mfrn	7	Yes	Yes	3	high	2.47	4	domainoid, inparanoid, oma, orthofinder, proteinortho, sonicparanoid, ortho_inspector	1
AGAP005630	7165	1276315	LOC1276315	VectorBase	AGAP005630	36040	7227	FlyBase	FBgn0286784	TER94	7	Yes	Yes	3	high	2.97	4	domainoid, inparanoid, oma, orthofinder, proteinortho, sonicparanoid, ortho_inspector	1
AGAP000735	7165	1272323	LOC1272323	VectorBase	AGAP000735	32841	7227	FlyBase	FBgn0027087	HisRS	7	Yes	Yes	3	high	2.45	4	domainoid, inparanoid, oma, orthofinder, proteinortho, sonicparanoid, ortho_inspector	1
AGAP009271	7165	1280236	LOC1280236	VectorBase	AGAP009271	46058	7227	FlyBase	FBgn0010590	Prosbeta1	7	Yes	Yes	3	high	2.63	4	domainoid, inparanoid, oma, orthofinder, proteinortho, sonicparanoid, ortho_inspector	1
AGAP007244	7165	1269902	LOC1269902	VectorBase	AGAP007244	34488	7227	FlyBase	FBgn0032298	CG6724	7	Yes	Yes	3	high	2.48	4	domainoid, inparanoid, oma, orthofinder, proteinortho, sonicparanoid, ortho_inspector	1
AGAP009431	7165	1269220	LOC1269220	VectorBase	AGAP009431	33487	7227	FlyBase	FBgn0015521	RpS21	7	Yes	Yes	3	high	2.87	4	domainoid, inparanoid, oma, orthofinder, proteinortho, sonicparanoid, ortho_inspector	1
AGAP009694	7165	1279082	LOC1279082	VectorBase	AGAP009694	31838	7227	FlyBase	FBgn0030086	CCT2	7	Yes	Yes	3	high	2.82	4	domainoid, inparanoid, oma, orthofinder, proteinortho, sonicparanoid, ortho_inspector	1
AGAP009031	7165	1279989	LOC1279989	VectorBase	AGAP009031	3355124	7227	FlyBase	FBgn0064225	RpL5	7	Yes	Yes	3	high	2.77	4	domainoid, inparanoid, oma, orthofinder, proteinortho, sonicparanoid, ortho_inspector	1
AGAP002306	7165	1273663	LOC1273663	VectorBase	AGAP002306	43349	7227	FlyBase	FBgn0003279	RpL4	7	Yes	Yes	3	high	2.62	4	domainoid, inparanoid, oma, orthofinder, proteinortho, sonicparanoid, ortho_inspector	1
AGAP006818	7165	1270247	LOC1270247	VectorBase	AGAP006818	36280	7227	FlyBase	FBgn0011704	RnrS	7	Yes	Yes	3	high	2.68	4	domainoid, inparanoid, oma, orthofinder, proteinortho, sonicparanoid, ortho_inspector	1
AGAP000541	7165	3289708	LOC3289708	VectorBase	AGAP000541	44150	7227	FlyBase	FBgn0010198	RpS15Aa	7	Yes	Yes	3	high	2.99	4	domainoid, inparanoid, oma, orthofinder, proteinortho, sonicparanoid, ortho_inspector	1
AGAP004192	7165	1274027	LOC1274027	VectorBase	AGAP004192	32133	7227	FlyBase	FBgn0001218	Hsc70-3	6	Yes	Yes	3	high	2.83	4	domainoid, inparanoid, oma, proteinortho, sonicparanoid, ortho_inspector	1
AGAP008027	7165	1277924	LOC1277924	VectorBase	AGAP008027	44132	7227	FlyBase	FBgn0029161	slmo	7	Yes	Yes	3	high	2.51	4	domainoid, inparanoid, oma, orthofinder, proteinortho, sonicparanoid, ortho_inspector	1
AGAP006607	7165	1277192	LOC1277192	VectorBase	AGAP006607	33710	7227	FlyBase	FBgn0015834	eIF3i	7	Yes	Yes	3	high	2.7	4	domainoid, inparanoid, oma, orthofinder, proteinortho, sonicparanoid, ortho_inspector	1
AGAP011284	7165	1270647	LOC1270647	VectorBase	AGAP011284	37846	7227	FlyBase	FBgn0285952	eEF5	7	Yes	Yes	3	high	2.77	4	domainoid, inparanoid, oma, orthofinder, proteinortho, sonicparanoid, ortho_inspector	1
AGAP000651	7165	1272407	LOC1272407	VectorBase	AGAP000651	31521	7227	FlyBase	FBgn0000042	Act5C	6	Yes	Yes	3	high	3	4	domainoid, inparanoid, oma, proteinortho, sonicparanoid, ortho_inspector	1
AGAP005802	7165	1276470	LOC1276470	VectorBase	AGAP005802	44251	7227	FlyBase	FBgn0261602	RpL8	7	Yes	Yes	3	high	2.89	4	domainoid, inparanoid, oma, orthofinder, proteinortho, sonicparanoid, ortho_inspector	1
AGAP000005	7165	1272270	LOC1272270	VectorBase	AGAP000005	117294	7227	FlyBase	FBgn0278608	Dsp1	7	Yes	Yes	3	high	2.37	4	domainoid, inparanoid, oma, orthofinder, proteinortho, sonicparanoid, ortho_inspector	1
AGAP008234	7165	1277746	LOC1277746	VectorBase	AGAP008234	37769	7227	FlyBase	FBgn0028411	Nxt1	7	Yes	Yes	3	high	2.35	4	domainoid, inparanoid, oma, orthofinder, proteinortho, sonicparanoid, ortho_inspector	1
AGAP006871	7165	1270207	LOC1270207	VectorBase	AGAP006871	39484	7227	FlyBase	FBgn0011284	RpS4	7	Yes	Yes	3	high	2.77	4	domainoid, inparanoid, oma, orthofinder, proteinortho, sonicparanoid, ortho_inspector	1
AGAP000627	7165	1271683	LOC1271683	VectorBase	AGAP000627	32221	7227	FlyBase	FBgn0015024	CkIalpha	7	Yes	Yes	3	high	2.76	4	domainoid, inparanoid, oma, orthofinder, proteinortho, sonicparanoid, ortho_inspector	1
AGAP005494	7165	3289982	LOC3289982	VectorBase	AGAP005494	39763	7227	FlyBase	FBgn0036570	IntS9	7	Yes	Yes	3	high	2.56	4	domainoid, inparanoid, oma, orthofinder, proteinortho, sonicparanoid, ortho_inspector	1
AGAP010592	7165	1275319	LOC1275319	VectorBase	AGAP010592	43594	7227	FlyBase	FBgn0039757	RpS7	7	Yes	Yes	3	high	2.8	4	domainoid, inparanoid, oma, orthofinder, proteinortho, sonicparanoid, ortho_inspector	1
AGAP006614	7165	1277199	LOC1277199	VectorBase	AGAP006614	45827	7227	FlyBase	FBgn0000181	bic	7	Yes	Yes	3	high	2.52	4	domainoid, inparanoid, oma, orthofinder, proteinortho, sonicparanoid, ortho_inspector	1
AGAP004233	7165	1274077	LOC1274077	VectorBase	AGAP004233	42087	7227	FlyBase	FBgn0038499	Brf	7	Yes	Yes	3	high	2.31	4	domainoid, inparanoid, oma, orthofinder, proteinortho, sonicparanoid, ortho_inspector	1
AGAP011458	7165	4577832	LOC4577832	VectorBase	AGAP011458	45360	7227	FlyBase	FBgn0003401	shu	7	Yes	Yes	3	high	1.99	4	domainoid, inparanoid, oma, orthofinder, proteinortho, sonicparanoid, ortho_inspector	1
AGAP005160	7165	1274843	LOC1274843	VectorBase	AGAP005160	36775	7227	FlyBase	FBgn0014020	Rho1	7	Yes	Yes	3	high	3.04	4	domainoid, inparanoid, oma, orthofinder, proteinortho, sonicparanoid, ortho_inspector	1
AGAP012138	7165	1280539	LOC1280539	VectorBase	AGAP012138	35453	7227	FlyBase	FBgn0032987	RpL21	7	Yes	Yes	3	high	2.68	4	domainoid, inparanoid, oma, orthofinder, proteinortho, sonicparanoid, ortho_inspector	1
AGAP005871	7165	1276538	LOC1276538	VectorBase	AGAP005871	39904	7227	FlyBase	FBgn0036686	CG7728	7	Yes	Yes	3	high	2.5	4	domainoid, inparanoid, oma, orthofinder, proteinortho, sonicparanoid, ortho_inspector	1
AGAP002374	7165	3290608	LOC3290608	VectorBase	AGAP002374	48535	7227	FlyBase	FBgn0004237	Hrb87F	7	Yes	Yes	3	high	2.43	4	domainoid, inparanoid, oma, orthofinder, proteinortho, sonicparanoid, ortho_inspector	1
AGAP007544	7165	1269690	LOC1269690	VectorBase	AGAP007544	36107	7227	FlyBase	FBgn0033526	Caf1-105	7	Yes	Yes	3	high	2.21	4	domainoid, inparanoid, oma, orthofinder, proteinortho, sonicparanoid, ortho_inspector	1
AGAP006470	7165	3290174	LOC3290174	VectorBase	AGAP006470	32991	7227	FlyBase	FBgn0031068	Alr	6	Yes	Yes	3	high	2.13	4	domainoid, inparanoid, orthofinder, proteinortho, sonicparanoid, ortho_inspector	1
AGAP000617	7165	1271617	LOC1271617	VectorBase	AGAP000617	42807	7227	FlyBase	FBgn0039111	PTPMT1	6	Yes	Yes	3	high	2.51	4	inparanoid, oma, orthofinder, proteinortho, sonicparanoid, ortho_inspector	1
AGAP008917	7165	1279885	LOC1279885	VectorBase	AGAP008917	35225	7227	FlyBase	FBgn0284220	Top2	7	Yes	Yes	3	high	2.52	4	domainoid, inparanoid, oma, orthofinder, proteinortho, sonicparanoid, ortho_inspector	1
AGAP002472	7165	1273487	LOC1273487	VectorBase	AGAP002472	41611	7227	FlyBase	FBgn0260962	pic	7	Yes	Yes	3	high	2.63	4	domainoid, inparanoid, oma, orthofinder, proteinortho, sonicparanoid, ortho_inspector	1
AGAP000654	7165	1272455	LOC1272455	VectorBase	AGAP000654	42470	7227	FlyBase	FBgn0038834	RpS30	7	Yes	Yes	3	high	2.52	4	domainoid, inparanoid, oma, orthofinder, proteinortho, sonicparanoid, ortho_inspector	1
AGAP001701	7165	1281474	LOC1281474	VectorBase	AGAP001701	33981	7227	FlyBase	FBgn0264922	smt3	4	Yes	No	2	moderate	2.64	4	domainoid, oma, orthofinder, proteinortho	1
AGAP001595	7165	1281578	LOC1281578	VectorBase	AGAP001595	41200	7227	FlyBase	FBgn0261599	RpS29	6	Yes	Yes	3	high	2.82	4	domainoid, inparanoid, oma, orthofinder, sonicparanoid, ortho_inspector	1
AGAP008163	7165	1277799	LOC1277799	VectorBase	AGAP008163	44173	7227	FlyBase	FBgn0286786	hoip	7	Yes	Yes	3	high	2.88	4	domainoid, inparanoid, oma, orthofinder, proteinortho, sonicparanoid, ortho_inspector	1
AGAP007243	7165	1269903	LOC1269903	VectorBase	AGAP007243	33105	7227	FlyBase	FBgn0020369	Rpt6	7	Yes	Yes	3	high	3.04	4	domainoid, inparanoid, oma, orthofinder, proteinortho, sonicparanoid, ortho_inspector	1
AGAP001910	7165	1281216	LOC1281216	VectorBase	AGAP001910	42761	7227	FlyBase	FBgn0002622	RpS3	7	Yes	Yes	3	high	2.82	4	domainoid, inparanoid, oma, orthofinder, proteinortho, sonicparanoid, ortho_inspector	1
AGAP002122	7165	1281371	LOC1281371	VectorBase	AGAP002122	43573	7227	FlyBase	FBgn0002626	RpL32	7	Yes	Yes	3	high	2.84	4	domainoid, inparanoid, oma, orthofinder, proteinortho, sonicparanoid, ortho_inspector	1
AGAP011706	7165	1280931	LOC1280931	VectorBase	AGAP011706	33654	7227	FlyBase	FBgn0285948	RpL27A	7	Yes	Yes	3	high	2.65	4	domainoid, inparanoid, oma, orthofinder, proteinortho, sonicparanoid, ortho_inspector	1
AGAP011777	7165	1280866	LOC1280866	VectorBase	AGAP011777	31106	7227	FlyBase	FBgn0003517	sta	7	Yes	Yes	3	high	2.49	4	domainoid, inparanoid, oma, orthofinder, proteinortho, sonicparanoid, ortho_inspector	1
AGAP002129	7165	1281347	LOC1281347	VectorBase	AGAP002129	43740	7227	FlyBase	FBgn0261479	nero	7	Yes	Yes	3	high	2.61	4	domainoid, inparanoid, oma, orthofinder, proteinortho, sonicparanoid, ortho_inspector	1
AGAP007242	7165	1269904	LOC1269904	VectorBase	AGAP007242	39083	7227	FlyBase	FBgn0035987	Cpsf5	7	Yes	Yes	3	high	2.91	4	domainoid, inparanoid, oma, orthofinder, proteinortho, sonicparanoid, ortho_inspector	1
AGAP002182	7165	1269374	LOC1269374	VectorBase	AGAP002182	39027	7227	FlyBase	FBgn0086706	pix	7	Yes	Yes	3	high	2.89	4	domainoid, inparanoid, oma, orthofinder, proteinortho, sonicparanoid, ortho_inspector	1
AGAP009539	7165	1271371	LOC1271371	VectorBase	AGAP009539	33210	7227	FlyBase	FBgn0003278	RpI135	7	Yes	Yes	3	high	2.38	4	domainoid, inparanoid, oma, orthofinder, proteinortho, sonicparanoid, ortho_inspector	1
AGAP000012	7165	1272264	LOC1272264	VectorBase	AGAP000012	37965	7227	FlyBase	FBgn0035064	TyrRS-m	7	Yes	Yes	3	high	2.47	4	domainoid, inparanoid, oma, orthofinder, proteinortho, sonicparanoid, ortho_inspector	1
AGAP011424	7165	1278269	LOC1278269	VectorBase	AGAP011424	37580	7227	FlyBase	FBgn0034743	RpS16	7	Yes	Yes	3	high	2.94	4	domainoid, inparanoid, oma, orthofinder, proteinortho, sonicparanoid, ortho_inspector	1
AGAP001976	7165	1281148	LOC1281148	VectorBase	AGAP001976	42551	7227	FlyBase	FBgn0038893	Archease	7	Yes	Yes	3	high	2.6	4	domainoid, inparanoid, oma, orthofinder, proteinortho, sonicparanoid, ortho_inspector	1
AGAP011413	7165	1278281	LOC1278281	VectorBase	AGAP011413	39366	7227	FlyBase	FBgn0036239	Pop2	7	Yes	Yes	3	high	2.43	4	domainoid, inparanoid, oma, orthofinder, proteinortho, sonicparanoid, ortho_inspector	1
AGAP000883	7165	1277399	LOC1277399	VectorBase	AGAP000883	44791	7227	FlyBase	FBgn0029176	eEF1gamma	7	Yes	Yes	3	high	2.61	4	domainoid, inparanoid, oma, orthofinder, proteinortho, sonicparanoid, ortho_inspector	1
AGAP012283	7165	1280406	LOC1280406	VectorBase	AGAP012283	36784	7227	FlyBase	FBgn0027091	CysRS	7	Yes	Yes	3	high	2.63	4	domainoid, inparanoid, oma, orthofinder, proteinortho, sonicparanoid, ortho_inspector	1
AGAP009291	7165	1280258	LOC1280258	VectorBase	AGAP009291	43717	7227	FlyBase	FBgn0028968	gammaCOP	7	Yes	Yes	3	high	2.69	4	domainoid, inparanoid, oma, orthofinder, proteinortho, sonicparanoid, ortho_inspector	1
AGAP009923	7165	1279335	LOC1279335	VectorBase	AGAP009923	43506	7227	FlyBase	FBgn0039691	IntS11	7	Yes	Yes	3	high	2.83	4	domainoid, inparanoid, oma, orthofinder, proteinortho, sonicparanoid, ortho_inspector	1
AGAP000106	7165	1272163	LOC1272163	VectorBase	AGAP000106	33777	7227	FlyBase	FBgn0031713	Coq6	7	Yes	Yes	3	high	2.23	4	domainoid, inparanoid, oma, orthofinder, proteinortho, sonicparanoid, ortho_inspector	1
AGAP011251	7165	1270675	LOC1270675	VectorBase	AGAP011251	35592	7227	FlyBase	FBgn0022224	ubl	7	Yes	Yes	3	high	2.97	4	domainoid, inparanoid, oma, orthofinder, proteinortho, sonicparanoid, ortho_inspector	1
AGAP010159	7165	1279577	LOC1279577	VectorBase	AGAP010159	34529	7227	FlyBase	FBgn0250837	dUTPase	7	Yes	Yes	3	high	2.65	4	domainoid, inparanoid, oma, orthofinder, proteinortho, sonicparanoid, ortho_inspector	1
AGAP007768	7165	4578263	LOC4578263	VectorBase	AGAP007768	46040	7227	FlyBase	FBgn0015031	cype	6	Yes	Yes	3	high	2.31	4	domainoid, inparanoid, oma, orthofinder, sonicparanoid, ortho_inspector	1
AGAP004798	7165	1278426	LOC1278426	VectorBase	AGAP004798	45757	7227	FlyBase	FBgn0025724	beta'COP	7	Yes	Yes	3	high	2.68	4	domainoid, inparanoid, oma, orthofinder, proteinortho, sonicparanoid, ortho_inspector	1
AGAP009176	7165	1280133	LOC1280133	VectorBase	AGAP009176	33524	7227	FlyBase	FBgn0283427	FASN1	7	Yes	Yes	3	high	2.57	4	domainoid, inparanoid, oma, orthofinder, proteinortho, sonicparanoid, ortho_inspector	1
AGAP006997	7165	1270102	LOC1270102	VectorBase	AGAP006997	38595	7227	FlyBase	FBgn0028962	AlaRS-m	7	Yes	Yes	3	high	2.19	4	domainoid, inparanoid, oma, orthofinder, proteinortho, sonicparanoid, ortho_inspector	1
AGAP000339	7165	5666744	LOC5666744	VectorBase	AGAP000339	35256	7227	FlyBase	FBgn0032812	Hakai	4	Yes	Yes	3	high	1.66	4	domainoid, orthofinder, sonicparanoid, ortho_inspector	1
AGAP008084	7165	1277867	LOC1277867	VectorBase	AGAP008084	34102	7227	FlyBase	FBgn0010287	Trf	7	Yes	Yes	3	high	2.64	4	domainoid, inparanoid, oma, orthofinder, proteinortho, sonicparanoid, ortho_inspector	1
AGAP000781	7165	1272373	LOC1272373	VectorBase	AGAP000781	32294	7227	FlyBase	FBgn0030480	Tim9a	7	Yes	Yes	3	high	2.71	4	domainoid, inparanoid, oma, orthofinder, proteinortho, sonicparanoid, ortho_inspector	1
AGAP007050	7165	1270051	LOC1270051	VectorBase	AGAP007050	35963	7227	FlyBase	FBgn0028473	Non1	7	Yes	Yes	3	high	2.69	4	domainoid, inparanoid, oma, orthofinder, proteinortho, sonicparanoid, ortho_inspector	1
AGAP002221	7165	1269338	LOC1269338	VectorBase	AGAP002221	33234	7227	FlyBase	FBgn0021874	Nle	7	Yes	Yes	3	high	2.68	4	domainoid, inparanoid, oma, orthofinder, proteinortho, sonicparanoid, ortho_inspector	1
AGAP001408	7165	1281768	LOC1281768	VectorBase	AGAP001408	31483	7227	FlyBase	FBgn0029785	RpL35	7	Yes	Yes	3	high	2.81	4	domainoid, inparanoid, oma, orthofinder, proteinortho, sonicparanoid, ortho_inspector	1
AGAP009746	7165	1279153	LOC1279153	VectorBase	AGAP009746	40092	7227	FlyBase	FBgn0040075	rept	7	Yes	Yes	3	high	2.9	4	domainoid, inparanoid, oma, orthofinder, proteinortho, sonicparanoid, ortho_inspector	1
AGAP008637	7165	1275487	LOC1275487	VectorBase	AGAP008637	44496	7227	FlyBase	FBgn0029113	Uba2	7	Yes	Yes	3	high	2.38	4	domainoid, inparanoid, oma, orthofinder, proteinortho, sonicparanoid, ortho_inspector	1
AGAP010933	7165	1271018	LOC1271018	VectorBase	AGAP010933	32635	7227	FlyBase	FBgn0010412	RpS19a	7	Yes	Yes	3	high	2.64	4	domainoid, inparanoid, oma, orthofinder, proteinortho, sonicparanoid, ortho_inspector	1
AGAP009324	7165	1271236	LOC1271236	VectorBase	AGAP009324	43169	7227	FlyBase	FBgn0039406	RpL34a	7	Yes	Yes	3	high	2.69	4	domainoid, inparanoid, oma, orthofinder, proteinortho, sonicparanoid, ortho_inspector	1
AGAP011076	7165	1270852	LOC1270852	VectorBase	AGAP011076	33226	7227	FlyBase	FBgn0010602	lwr	7	Yes	Yes	3	high	2.97	4	domainoid, inparanoid, oma, orthofinder, proteinortho, sonicparanoid, ortho_inspector	1
AGAP008329	7165	1277655	LOC1277655	VectorBase	AGAP008329	32700	7227	FlyBase	FBgn0002590	RpS5a	7	Yes	Yes	3	high	2.77	4	domainoid, inparanoid, oma, orthofinder, proteinortho, sonicparanoid, ortho_inspector	1
AGAP011766	7165	1280874	LOC1280874	VectorBase	AGAP011766	36496	7227	FlyBase	FBgn0033844	bbc	7	Yes	Yes	3	high	2.41	4	domainoid, inparanoid, oma, orthofinder, proteinortho, sonicparanoid, ortho_inspector	1
AGAP006814	7165	3290240	LOC3290240	VectorBase	AGAP006814	38443	7227	FlyBase	FBgn0035461	ntc	5	Yes	Yes	3	high	1.54	4	domainoid, inparanoid, oma, orthofinder, ortho_inspector	1
AGAP011687	7165	3291409	LOC3291409	VectorBase	AGAP011687	43103	7227	FlyBase	FBgn0039359	RpL27	7	Yes	Yes	3	high	2.55	4	domainoid, inparanoid, oma, orthofinder, proteinortho, sonicparanoid, ortho_inspector	1
AGAP008916	7165	1279884	LOC1279884	VectorBase	AGAP008916	34352	7227	FlyBase	FBgn0005593	RpL7	7	Yes	Yes	3	high	2.51	4	domainoid, inparanoid, oma, orthofinder, proteinortho, sonicparanoid, ortho_inspector	1
AGAP002547	7165	3290635	LOC3290635	VectorBase	AGAP002547	42166	7227	FlyBase	FBgn0022943	Cbp20	7	Yes	Yes	3	high	2.79	4	domainoid, inparanoid, oma, orthofinder, proteinortho, sonicparanoid, ortho_inspector	1
AGAP010257	7165	1279679	LOC1279679	VectorBase	AGAP010257	40687	7227	FlyBase	FBgn0037351	RpL13A	5	Yes	Yes	3	high	2.23	4	inparanoid, orthofinder, proteinortho, sonicparanoid, ortho_inspector	1
AGAP000771	7165	1272363	LOC1272363	VectorBase	AGAP000771	42572	7227	FlyBase	FBgn0260940	lsn	7	Yes	Yes	3	high	2.66	4	domainoid, inparanoid, oma, orthofinder, proteinortho, sonicparanoid, ortho_inspector	1
AGAP004953	7165	1275765	LOC1275765	VectorBase	AGAP004953	40063	7227	FlyBase	FBgn0027057	CSN1b	7	Yes	Yes	3	high	2.58	4	domainoid, inparanoid, oma, orthofinder, proteinortho, sonicparanoid, ortho_inspector	1
AGAP003089	7165	1273765	LOC1273765	VectorBase	AGAP003089	40987	7227	FlyBase	FBgn0037573	CG7483	7	Yes	Yes	3	high	3.06	4	domainoid, inparanoid, oma, orthofinder, proteinortho, sonicparanoid, ortho_inspector	1
AGAP012134	7165	1280543	LOC1280543	VectorBase	AGAP012134	37462	7227	FlyBase	FBgn0034641	mahj	7	Yes	Yes	3	high	2.26	4	domainoid, inparanoid, oma, orthofinder, proteinortho, sonicparanoid, ortho_inspector	1
AGAP009644	7165	1279021	LOC1279021	VectorBase	AGAP009644	35196	7227	FlyBase	FBgn0086447	l(2)37Cg	7	Yes	Yes	3	high	2.6	4	domainoid, inparanoid, oma, orthofinder, proteinortho, sonicparanoid, ortho_inspector	1
AGAP006096	7165	1276768	LOC1276768	VectorBase	AGAP006096	38261	7227	FlyBase	FBgn0035298	SCOT	7	Yes	Yes	3	high	2.55	4	domainoid, inparanoid, oma, orthofinder, proteinortho, sonicparanoid, ortho_inspector	1
AGAP009459	7165	1269259	LOC1269259	VectorBase	AGAP009459	34411	7227	FlyBase	FBgn0004106	Cdk1	7	Yes	Yes	3	high	2.87	4	domainoid, inparanoid, oma, orthofinder, proteinortho, sonicparanoid, ortho_inspector	1
AGAP001737	7165	1281438	LOC1281438	VectorBase	AGAP001737	34187	7227	FlyBase	FBgn0032054	Uba4	7	Yes	Yes	3	high	2.34	4	domainoid, inparanoid, oma, orthofinder, proteinortho, sonicparanoid, ortho_inspector	1
AGAP008002	7165	1277948	LOC1277948	VectorBase	AGAP008002	49816	7227	FlyBase	FBgn0025674	CycK	7	Yes	Yes	3	high	2.42	4	domainoid, inparanoid, oma, orthofinder, proteinortho, sonicparanoid, ortho_inspector	1
AGAP001459	7165	1281716	LOC1281716	VectorBase	AGAP001459	31613	7227	FlyBase	FBgn0029897	RpL17	7	Yes	Yes	3	high	2.84	4	domainoid, inparanoid, oma, orthofinder, proteinortho, sonicparanoid, ortho_inspector	1
AGAP009209	7165	1280168	LOC1280168	VectorBase	AGAP009209	35043	7227	FlyBase	FBgn0032634	Rpb11	7	Yes	Yes	3	high	2.97	4	domainoid, inparanoid, oma, orthofinder, proteinortho, sonicparanoid, ortho_inspector	1
AGAP003153	7165	1273824	LOC1273824	VectorBase	AGAP003153	45012	7227	FlyBase	FBgn0263598	Vha68-2	7	Yes	Yes	3	high	3	4	domainoid, inparanoid, oma, orthofinder, proteinortho, sonicparanoid, ortho_inspector	1
AGAP000529	7165	1271711	LOC1271711	VectorBase	AGAP000529	41107	7227	FlyBase	FBgn0285911	Vps16A	7	Yes	Yes	3	high	2.19	4	domainoid, inparanoid, oma, orthofinder, proteinortho, sonicparanoid, ortho_inspector	1
AGAP011166	7165	1270763	LOC1270763	VectorBase	AGAP011166	49260	7227	FlyBase	FBgn0004103	Pp1-87B	7	Yes	Yes	3	high	2.97	4	domainoid, inparanoid, oma, orthofinder, proteinortho, sonicparanoid, ortho_inspector	1
AGAP007912	7165	1278046	LOC1278046	VectorBase	AGAP007912	33269	7227	FlyBase	FBgn0020305	dbe	7	Yes	Yes	3	high	2.54	4	domainoid, inparanoid, oma, orthofinder, proteinortho, sonicparanoid, ortho_inspector	1
AGAP006365	7165	1276975	LOC1276975	VectorBase	AGAP006365	35924	7227	FlyBase	FBgn0033378	tsu	7	Yes	Yes	3	high	2.8	4	domainoid, inparanoid, oma, orthofinder, proteinortho, sonicparanoid, ortho_inspector	1
AGAP009458	7165	1269258	LOC1269258	VectorBase	AGAP009458	3771966	7227	FlyBase	FBgn0031454	HemK2	7	Yes	Yes	3	high	2.25	4	domainoid, inparanoid, oma, orthofinder, proteinortho, sonicparanoid, ortho_inspector	1
AGAP000018	7165	1272257	LOC1272257	VectorBase	AGAP000018	42446	7227	FlyBase	FBgn0015279	Pi3K92E	7	Yes	Yes	3	high	2.23	4	domainoid, inparanoid, oma, orthofinder, proteinortho, sonicparanoid, ortho_inspector	1
AGAP002395	7165	1273567	LOC1273567	VectorBase	AGAP002395	43864	7227	FlyBase	FBgn0024733	RpL10	7	Yes	Yes	3	high	2.92	4	domainoid, inparanoid, oma, orthofinder, proteinortho, sonicparanoid, ortho_inspector	1
AGAP009942	7165	1279357	LOC1279357	VectorBase	AGAP009942	33862	7227	FlyBase	FBgn0031779	CG9175	7	Yes	Yes	3	high	2.37	4	domainoid, inparanoid, oma, orthofinder, proteinortho, sonicparanoid, ortho_inspector	1
AGAP009441	7165	1269239	LOC1269239	VectorBase	AGAP009441	35422	7227	FlyBase	FBgn0000559	eEF2	7	Yes	Yes	3	high	2.99	4	domainoid, inparanoid, oma, orthofinder, proteinortho, sonicparanoid, ortho_inspector	1
AGAP009135	7165	1280091	LOC1280091	VectorBase	AGAP009135	34364	7227	FlyBase	FBgn0004419	me31B	7	Yes	Yes	3	high	2.89	4	domainoid, inparanoid, oma, orthofinder, proteinortho, sonicparanoid, ortho_inspector	1
AGAP011298	7165	1270634	LOC1270634	VectorBase	AGAP011298	39338	7227	FlyBase	FBgn0036213	RpL10Ab	7	Yes	Yes	3	high	2.85	4	domainoid, inparanoid, oma, orthofinder, proteinortho, sonicparanoid, ortho_inspector	1
AGAP005823	7165	1276492	LOC1276492	VectorBase	AGAP005823	2768949	7227	FlyBase	FBgn0053276	Urm1	6	Yes	Yes	3	high	2.3	4	domainoid, inparanoid, oma, orthofinder, sonicparanoid, ortho_inspector	1
AGAP003592	7165	1274256	LOC1274256	VectorBase	AGAP003592	40451	7227	FlyBase	FBgn0000100	RpLP0	7	Yes	Yes	3	high	2.83	4	domainoid, inparanoid, oma, orthofinder, proteinortho, sonicparanoid, ortho_inspector	1
AGAP003742	7165	1271474	LOC1271474	VectorBase	AGAP003742	38669	7227	FlyBase	FBgn0002638	Rcc1	6	Yes	Yes	3	high	2.08	4	inparanoid, oma, orthofinder, proteinortho, sonicparanoid, ortho_inspector	1
AGAP002470	7165	1273489	LOC1273489	VectorBase	AGAP002470	318825	7227	FlyBase	FBgn0053002	mRpL27	7	Yes	Yes	3	high	2.83	4	domainoid, inparanoid, oma, orthofinder, proteinortho, sonicparanoid, ortho_inspector	1
AGAP001488	7165	4577244	LOC4577244	VectorBase	AGAP001488	31646	7227	FlyBase	FBgn0027108	Inx2	7	Yes	Yes	3	high	2.83	4	domainoid, inparanoid, oma, orthofinder, proteinortho, sonicparanoid, ortho_inspector	1
AGAP001407	7165	1281769	LOC1281769	VectorBase	AGAP001407	31567	7227	FlyBase	FBgn0028685	Rpt4	7	Yes	Yes	3	high	2.99	4	domainoid, inparanoid, oma, orthofinder, proteinortho, sonicparanoid, ortho_inspector	1
AGAP002439	7165	1273522	LOC1273522	VectorBase	AGAP002439	50373	7227	FlyBase	FBgn0040899	CG17776	6	Yes	Yes	3	high	2.35	4	domainoid, inparanoid, oma, orthofinder, sonicparanoid, ortho_inspector	1
AGAP012119	7165	1280557	LOC1280557	VectorBase	AGAP012119	40030	7227	FlyBase	FBgn0013717	not	7	Yes	Yes	3	high	2.41	4	domainoid, inparanoid, oma, orthofinder, proteinortho, sonicparanoid, ortho_inspector	1
AGAP001149	7165	1282017	LOC1282017	VectorBase	AGAP001149	32463	7227	FlyBase	FBgn0030630	CG12608	7	Yes	Yes	3	high	1.96	4	domainoid, inparanoid, oma, orthofinder, proteinortho, sonicparanoid, ortho_inspector	1
AGAP009264	7165	1280227	LOC1280227	VectorBase	AGAP009264	34716	7227	FlyBase	FBgn0032482	Pect	7	Yes	Yes	3	high	2.68	4	domainoid, inparanoid, oma, orthofinder, proteinortho, sonicparanoid, ortho_inspector	1
AGAP010181	7165	5668247	LOC5668247	VectorBase	AGAP010181	319046	7227	FlyBase	FBgn0051957	CG31957	7	Yes	Yes	3	high	2.44	4	domainoid, inparanoid, oma, orthofinder, proteinortho, sonicparanoid, ortho_inspector	1
AGAP002063	7165	1281050	LOC1281050	VectorBase	AGAP002063	42633	7227	FlyBase	FBgn0038964	Nop56	7	Yes	Yes	3	high	2.63	4	domainoid, inparanoid, oma, orthofinder, proteinortho, sonicparanoid, ortho_inspector	1
AGAP002762	7165	1273205	LOC1273205	VectorBase	AGAP002762	41054	7227	FlyBase	FBgn0037632	CCT7	7	Yes	Yes	3	high	2.85	4	domainoid, inparanoid, oma, orthofinder, proteinortho, sonicparanoid, ortho_inspector	1
AGAP011802	7165	1280846	LOC1280846	VectorBase	AGAP011802	37849	7227	FlyBase	FBgn0023170	RpL39	6	Yes	Yes	3	high	2.86	4	domainoid, inparanoid, oma, orthofinder, sonicparanoid, ortho_inspector	1
AGAP003497	7165	1270935	LOC1270935	VectorBase	AGAP003497	37781	7227	FlyBase	FBgn0025790	TBPH	6	Yes	Yes	3	high	2.03	4	domainoid, inparanoid, oma, orthofinder, sonicparanoid, ortho_inspector	1
AGAP008035	7165	1277915	LOC1277915	VectorBase	AGAP008035	35293	7227	FlyBase	FBgn0004374	neb	7	Yes	Yes	3	high	2.37	4	domainoid, inparanoid, oma, orthofinder, proteinortho, sonicparanoid, ortho_inspector	1
AGAP003779	7165	1271515	LOC1271515	VectorBase	AGAP003779	45031	7227	FlyBase	FBgn0023177	Pp4-19C	7	Yes	Yes	3	high	3.01	4	domainoid, inparanoid, oma, orthofinder, proteinortho, sonicparanoid, ortho_inspector	1
AGAP000952	7165	1270447	LOC1270447	VectorBase	AGAP000952	32446	7227	FlyBase	FBgn0030616	RpL37a	7	Yes	Yes	3	high	2.91	4	domainoid, inparanoid, oma, orthofinder, proteinortho, sonicparanoid, ortho_inspector	1
AGAP006359	7165	1276966	LOC1276966	VectorBase	AGAP006359	39997	7227	FlyBase	FBgn0036771	Wdr92	7	Yes	Yes	3	high	2.48	4	domainoid, inparanoid, oma, orthofinder, proteinortho, sonicparanoid, ortho_inspector	1
AGAP007580	7165	1269649	LOC1269649	VectorBase	AGAP007580	38794	7227	FlyBase	FBgn0035753	RpL18	7	Yes	Yes	3	high	2.66	4	domainoid, inparanoid, oma, orthofinder, proteinortho, sonicparanoid, ortho_inspector	1
AGAP009323	7165	1271235	LOC1271235	VectorBase	AGAP009323	49168	7227	FlyBase	FBgn0002031	l(2)37Cc	7	Yes	Yes	3	high	2.88	4	domainoid, inparanoid, oma, orthofinder, proteinortho, sonicparanoid, ortho_inspector	1
AGAP004559	7165	1274700	LOC1274700	VectorBase	AGAP004559	42501	7227	FlyBase	FBgn0015790	Rab11	7	Yes	Yes	3	high	2.99	4	domainoid, inparanoid, oma, orthofinder, proteinortho, sonicparanoid, ortho_inspector	1
AGAP009334	7165	1271245	LOC1271245	VectorBase	AGAP009334	45247	7227	FlyBase	FBgn0028662	VhaPPA1-1	7	Yes	Yes	3	high	2.73	4	domainoid, inparanoid, oma, orthofinder, proteinortho, sonicparanoid, ortho_inspector	1
AGAP006799	7165	1270266	LOC1270266	VectorBase	AGAP006799	39070	7227	FlyBase	FBgn0011769	Fdx1	7	Yes	Yes	3	high	2.59	4	domainoid, inparanoid, oma, orthofinder, proteinortho, sonicparanoid, ortho_inspector	1
AGAP002263	7165	1269296	LOC1269296	VectorBase	AGAP002263	38180	7227	FlyBase	FBgn0035231	Pcyt2	6	Yes	Yes	3	high	2.41	4	domainoid, inparanoid, orthofinder, proteinortho, sonicparanoid, ortho_inspector	1
AGAP003414	7165	1272787	LOC1272787	VectorBase	AGAP003414	32789	7227	FlyBase	FBgn0021765	scu	7	Yes	Yes	3	high	2.84	4	domainoid, inparanoid, oma, orthofinder, proteinortho, sonicparanoid, ortho_inspector	1
AGAP008687	7165	1275530	LOC1275530	VectorBase	AGAP008687	36956	7227	FlyBase	FBgn0025716	Bap55	7	Yes	Yes	3	high	2.78	4	domainoid, inparanoid, oma, orthofinder, proteinortho, sonicparanoid, ortho_inspector	1
AGAP012204	7165	1280481	LOC1280481	VectorBase	AGAP012204	44005	7227	FlyBase	FBgn0029148	NHP2	7	Yes	Yes	3	high	2.55	4	domainoid, inparanoid, oma, orthofinder, proteinortho, sonicparanoid, ortho_inspector	1
AGAP006952	7165	1270132	LOC1270132	VectorBase	AGAP006952	39811	7227	FlyBase	FBgn0283681	Tcs3	7	Yes	Yes	3	high	2.67	4	domainoid, inparanoid, oma, orthofinder, proteinortho, sonicparanoid, ortho_inspector	1
AGAP007701	7165	1269532	LOC1269532	VectorBase	AGAP007701	36494	7227	FlyBase	FBgn0033842	cbc	7	Yes	Yes	3	high	2.56	4	domainoid, inparanoid, oma, orthofinder, proteinortho, sonicparanoid, ortho_inspector	1
AGAP010591	7165	1275318	LOC1275318	VectorBase	AGAP010591	42464	7227	FlyBase	FBgn0019936	RpS20	7	Yes	Yes	3	high	2.89	4	domainoid, inparanoid, oma, orthofinder, proteinortho, sonicparanoid, ortho_inspector	1
AGAP005535	7165	1276217	LOC1276217	VectorBase	AGAP005535	40717	7227	FlyBase	FBgn0028690	Rpn5	7	Yes	Yes	3	high	2.48	4	domainoid, inparanoid, oma, orthofinder, proteinortho, sonicparanoid, ortho_inspector	1
AGAP009929	7165	1279344	LOC1279344	VectorBase	AGAP009929	34167	7227	FlyBase	FBgn0020497	emb	7	Yes	Yes	3	high	2.75	4	domainoid, inparanoid, oma, orthofinder, proteinortho, sonicparanoid, ortho_inspector	1
AGAP008151	7165	1277811	LOC1277811	VectorBase	AGAP008151	36289	7227	FlyBase	FBgn0004463	RpIII128	7	Yes	Yes	3	high	2.74	4	domainoid, inparanoid, oma, orthofinder, proteinortho, sonicparanoid, ortho_inspector	1
AGAP004919	7165	1275723	LOC1275723	VectorBase	AGAP004919	3354918	7227	FlyBase	FBgn0028697	RpL15	7	Yes	Yes	3	high	2.89	4	domainoid, inparanoid, oma, orthofinder, proteinortho, sonicparanoid, ortho_inspector	1
AGAP002076	7165	5667627	LOC5667627	VectorBase	AGAP002076	41840	7227	FlyBase	FBgn0266599	Hsc70-4	6	Yes	Yes	3	high	2.88	4	domainoid, inparanoid, oma, proteinortho, sonicparanoid, ortho_inspector	1
AGAP008774	7165	1275633	LOC1275633	VectorBase	AGAP008774	33711	7227	FlyBase	FBgn0262467	Scox	7	Yes	Yes	3	high	2.51	4	domainoid, inparanoid, oma, orthofinder, proteinortho, sonicparanoid, ortho_inspector	1
AGAP010787	7165	5668064	LOC5668064	VectorBase	AGAP010787	41615	7227	FlyBase	FBgn0038118	timeout	7	Yes	Yes	3	high	2.17	4	domainoid, inparanoid, oma, orthofinder, proteinortho, sonicparanoid, ortho_inspector	1
AGAP010588	7165	1275315	LOC1275315	VectorBase	AGAP010588	35882	7227	FlyBase	FBgn0284436	CCT8	7	Yes	Yes	3	high	2.7	4	domainoid, inparanoid, oma, orthofinder, proteinortho, sonicparanoid, ortho_inspector	1
AGAP003301	7165	1279787	LOC1279787	VectorBase	AGAP003301	43466	7227	FlyBase	FBgn0003525	stg	6	Yes	Yes	3	high	1.99	4	domainoid, inparanoid, orthofinder, proteinortho, sonicparanoid, ortho_inspector	1
AGAP000507	7165	1271734	LOC1271734	VectorBase	AGAP000507	32663	7227	FlyBase	FBgn0030787	CG9609	6	Yes	Yes	3	high	1.78	4	inparanoid, oma, orthofinder, proteinortho, sonicparanoid, ortho_inspector	1
AGAP010537	7165	1275266	LOC1275266	VectorBase	AGAP010537	35383	7227	FlyBase	FBgn0032922	Coq3	7	Yes	Yes	3	high	2.22	4	domainoid, inparanoid, oma, orthofinder, proteinortho, sonicparanoid, ortho_inspector	1
AGAP011997	7165	1280674	LOC1280674	VectorBase	AGAP011997	35000	7227	FlyBase	FBgn0032597	CG17904	7	Yes	Yes	3	high	2.54	4	domainoid, inparanoid, oma, orthofinder, proteinortho, sonicparanoid, ortho_inspector	1
AGAP010718	7165	1272519	LOC1272519	VectorBase	AGAP010718	45269	7227	FlyBase	FBgn0029134	Prosbeta5	7	Yes	Yes	3	high	2.66	4	domainoid, inparanoid, oma, orthofinder, proteinortho, sonicparanoid, ortho_inspector	1
AGAP004610	7165	1275923	LOC1275923	VectorBase	AGAP004610	38593	7227	FlyBase	FBgn0010747	Srp54k	7	Yes	Yes	3	high	2.94	4	domainoid, inparanoid, oma, orthofinder, proteinortho, sonicparanoid, ortho_inspector	1
AGAP007335	7165	1269842	LOC1269842	VectorBase	AGAP007335	38652	7227	FlyBase	FBgn0086694	Bre1	7	Yes	Yes	3	high	2.55	4	domainoid, inparanoid, oma, orthofinder, proteinortho, sonicparanoid, ortho_inspector	1
AGAP011814	7165	1280834	LOC1280834	VectorBase	AGAP011814	36259	7227	FlyBase	FBgn0033653	CG13192	7	Yes	Yes	3	high	2.26	4	domainoid, inparanoid, oma, orthofinder, proteinortho, sonicparanoid, ortho_inspector	1
AGAP009094	7165	1280047	LOC1280047	VectorBase	AGAP009094	34613	7227	FlyBase	FBgn0032393	Nfs1	7	Yes	Yes	3	high	2.71	4	domainoid, inparanoid, oma, orthofinder, proteinortho, sonicparanoid, ortho_inspector	1
AGAP001135	7165	1282031	LOC1282031	VectorBase	AGAP001135	31449	7227	FlyBase	FBgn0284442	Mcm3	7	Yes	Yes	3	high	2.66	4	domainoid, inparanoid, oma, orthofinder, proteinortho, sonicparanoid, ortho_inspector	1
AGAP001133	7165	1282033	LOC1282033	VectorBase	AGAP001133	32153	7227	FlyBase	FBgn0030354	Upf1	7	Yes	Yes	3	high	2.58	4	domainoid, inparanoid, oma, orthofinder, proteinortho, sonicparanoid, ortho_inspector	1
AGAP001380	7165	1281798	LOC1281798	VectorBase	AGAP001380	37776	7227	FlyBase	FBgn0034915	eIF6	7	Yes	Yes	3	high	2.8	4	domainoid, inparanoid, oma, orthofinder, proteinortho, sonicparanoid, ortho_inspector	1
AGAP005438	7165	1276134	LOC1276134	VectorBase	AGAP005438	39240	7227	FlyBase	FBgn0036124	CG7839	7	Yes	Yes	3	high	2.05	4	domainoid, inparanoid, oma, orthofinder, proteinortho, sonicparanoid, ortho_inspector	1
AGAP007894	7165	1278061	LOC1278061	VectorBase	AGAP007894	42670	7227	FlyBase	FBgn0051159	mRRF2	7	Yes	Yes	3	high	2.36	4	domainoid, inparanoid, oma, orthofinder, proteinortho, sonicparanoid, ortho_inspector	1
AGAP009700	7165	1279086	LOC1279086	VectorBase	AGAP009700	34153	7227	FlyBase	FBgn0032030	Wdr82	7	Yes	Yes	3	high	3	4	domainoid, inparanoid, oma, orthofinder, proteinortho, sonicparanoid, ortho_inspector	1
AGAP002022	7165	1281096	LOC1281096	VectorBase	AGAP002022	40489	7227	FlyBase	FBgn0016034	mael	6	Yes	Yes	3	high	1.75	4	inparanoid, oma, orthofinder, proteinortho, sonicparanoid, ortho_inspector	1
AGAP006130	7165	1276800	LOC1276800	VectorBase	AGAP006130	39386	7227	FlyBase	FBgn0036258	eIF3l	7	Yes	Yes	3	high	2.68	4	domainoid, inparanoid, oma, orthofinder, proteinortho, sonicparanoid, ortho_inspector	1
AGAP000565	7165	1271658	LOC1271658	VectorBase	AGAP000565	31760	7227	FlyBase	FBgn0020653	Trxr-1	7	Yes	Yes	3	high	2.58	4	domainoid, inparanoid, oma, orthofinder, proteinortho, sonicparanoid, ortho_inspector	1
AGAP011448	7165	1278246	LOC1278246	VectorBase	AGAP011448	36887	7227	FlyBase	FBgn0025832	Fen1	7	Yes	Yes	3	high	2.69	4	domainoid, inparanoid, oma, orthofinder, proteinortho, sonicparanoid, ortho_inspector	1
AGAP001656	7165	1281517	LOC1281517	VectorBase	AGAP001656	33843	7227	FlyBase	FBgn0031764	CG9107	7	Yes	Yes	3	high	2.02	4	domainoid, inparanoid, oma, orthofinder, proteinortho, sonicparanoid, ortho_inspector	1
AGAP000794	7165	1272388	LOC1272388	VectorBase	AGAP000794	43798	7227	FlyBase	FBgn0039909	ND-49	7	Yes	Yes	3	high	2.93	4	domainoid, inparanoid, oma, orthofinder, proteinortho, sonicparanoid, ortho_inspector	1
AGAP006889	7165	1270192	LOC1270192	VectorBase	AGAP006889	36123	7227	FlyBase	FBgn0033540	Elp2	7	Yes	Yes	3	high	2.34	4	domainoid, inparanoid, oma, orthofinder, proteinortho, sonicparanoid, ortho_inspector	1
AGAP000118	7165	1272149	LOC1272149	VectorBase	AGAP000118	44007	7227	FlyBase	FBgn0029502	Coq7	7	Yes	Yes	3	high	2.6	4	domainoid, inparanoid, oma, orthofinder, proteinortho, sonicparanoid, ortho_inspector	1
AGAP003093	7165	1273769	LOC1273769	VectorBase	AGAP003093	32763	7227	FlyBase	FBgn0030871	CG8142	7	Yes	Yes	3	high	2.62	4	domainoid, inparanoid, oma, orthofinder, proteinortho, sonicparanoid, ortho_inspector	1
AGAP010544	7165	1275274	LOC1275274	VectorBase	AGAP010544	43490	7227	FlyBase	FBgn0025457	Bub3	7	Yes	Yes	3	high	2.55	4	domainoid, inparanoid, oma, orthofinder, proteinortho, sonicparanoid, ortho_inspector	1
AGAP001274	7165	1281904	LOC1281904	VectorBase	AGAP001274	36851	7227	FlyBase	FBgn0034138	RpS15	7	Yes	Yes	3	high	2.75	4	domainoid, inparanoid, oma, orthofinder, proteinortho, sonicparanoid, ortho_inspector	1
AGAP011387	7165	1278314	LOC1278314	VectorBase	AGAP011387	39624	7227	FlyBase	FBgn0036460	CG5114	6	Yes	Yes	3	high	1.96	4	inparanoid, oma, orthofinder, proteinortho, sonicparanoid, ortho_inspector	1
AGAP004239	7165	1274084	LOC1274084	VectorBase	AGAP004239	40232	7227	FlyBase	FBgn0003124	polo	7	Yes	Yes	3	high	2.66	4	domainoid, inparanoid, oma, orthofinder, proteinortho, sonicparanoid, ortho_inspector	1
AGAP006387	7165	1276999	LOC1276999	VectorBase	AGAP006387	44915	7227	FlyBase	FBgn0259676	DNApol-alpha60	7	Yes	Yes	3	high	2.23	4	domainoid, inparanoid, oma, orthofinder, proteinortho, sonicparanoid, ortho_inspector	1
AGAP000110	7165	1272158	LOC1272158	VectorBase	AGAP000110	41364	7227	FlyBase	FBgn0037892	mRpL40	7	Yes	Yes	3	high	2.45	4	domainoid, inparanoid, oma, orthofinder, proteinortho, sonicparanoid, ortho_inspector	1
AGAP003003	7165	1272950	LOC1272950	VectorBase	AGAP003003	39829	7227	FlyBase	FBgn0027080	TyrRS	7	Yes	Yes	3	high	2.54	4	domainoid, inparanoid, oma, orthofinder, proteinortho, sonicparanoid, ortho_inspector	1
AGAP006511	7165	1277106	LOC1277106	VectorBase	AGAP006511	38565	7227	FlyBase	FBgn0015805	HDAC1	7	Yes	Yes	3	high	2.96	4	domainoid, inparanoid, oma, orthofinder, proteinortho, sonicparanoid, ortho_inspector	1
AGAP006099	7165	1276772	LOC1276772	VectorBase	AGAP006099	39846	7227	FlyBase	FBgn0250814	UQCR-C2	7	Yes	Yes	3	high	2.2	4	domainoid, inparanoid, oma, orthofinder, proteinortho, sonicparanoid, ortho_inspector	1
AGAP009701	7165	1279087	LOC1279087	VectorBase	AGAP009701	34156	7227	FlyBase	FBgn0027094	AlaRS	7	Yes	Yes	3	high	2.71	4	domainoid, inparanoid, oma, orthofinder, proteinortho, sonicparanoid, ortho_inspector	1
AGAP007507	7165	5667373	LOC5667373	VectorBase	AGAP007507	33348	7227	FlyBase	FBgn0031357	mRpL48	7	Yes	Yes	3	high	2.45	4	domainoid, inparanoid, oma, orthofinder, proteinortho, sonicparanoid, ortho_inspector	1
AGAP008159	7165	1277803	LOC1277803	VectorBase	AGAP008159	34839	7227	FlyBase	FBgn0261535	l(2)34Fd	7	Yes	Yes	3	high	2.47	4	domainoid, inparanoid, oma, orthofinder, proteinortho, sonicparanoid, ortho_inspector	1
AGAP006459	7165	1277069	LOC1277069	VectorBase	AGAP006459	38398	7227	FlyBase	FBgn0035423	eIF1	7	Yes	Yes	3	high	3	4	domainoid, inparanoid, oma, orthofinder, proteinortho, sonicparanoid, ortho_inspector	1
AGAP010253	7165	1279677	LOC1279677	VectorBase	AGAP010253	34359	7227	FlyBase	FBgn0250843	Prosalpha6	7	Yes	Yes	3	high	2.49	4	domainoid, inparanoid, oma, orthofinder, proteinortho, sonicparanoid, ortho_inspector	1
AGAP000991	7165	5666837	LOC5666837	VectorBase	AGAP000991	41862	7227	FlyBase	FBgn0021750	SerRS-m	7	Yes	Yes	3	high	2.37	4	domainoid, inparanoid, oma, orthofinder, proteinortho, sonicparanoid, ortho_inspector	1
AGAP005142	7165	1274820	LOC1274820	VectorBase	AGAP005142	32379	7227	FlyBase	FBgn0030556	mRNA-cap	7	Yes	Yes	3	high	2.33	4	domainoid, inparanoid, oma, orthofinder, proteinortho, sonicparanoid, ortho_inspector	1
AGAP005061	7165	1274744	LOC1274744	VectorBase	AGAP005061	39108	7227	FlyBase	FBgn0010408	RpS9	7	Yes	Yes	3	high	2.99	4	domainoid, inparanoid, oma, orthofinder, proteinortho, sonicparanoid, ortho_inspector	1
AGAP005771	7165	1276440	LOC1276440	VectorBase	AGAP005771	35939	7227	FlyBase	FBgn0015477	Rme-8	7	Yes	Yes	3	high	2.63	4	domainoid, inparanoid, oma, orthofinder, proteinortho, sonicparanoid, ortho_inspector	1
AGAP005800	7165	1276468	LOC1276468	VectorBase	AGAP005800	39014	7227	FlyBase	FBgn0020633	Mcm7	7	Yes	Yes	3	high	2.75	4	domainoid, inparanoid, oma, orthofinder, proteinortho, sonicparanoid, ortho_inspector	1
AGAP006531	7165	1277129	LOC1277129	VectorBase	AGAP006531	38917	7227	FlyBase	FBgn0035854	CG8005	7	Yes	Yes	3	high	2.76	4	domainoid, inparanoid, oma, orthofinder, proteinortho, sonicparanoid, ortho_inspector	1
AGAP001713	7165	1281461	LOC1281461	VectorBase	AGAP001713	117369	7227	FlyBase	FBgn0086687	Desat1	6	Yes	Yes	3	high	2.62	4	domainoid, inparanoid, oma, proteinortho, sonicparanoid, ortho_inspector	1
AGAP010891	7165	1271056	LOC1271056	VectorBase	AGAP010891	32796	7227	FlyBase	FBgn0017418	ari-1	7	Yes	Yes	3	high	2.69	4	domainoid, inparanoid, oma, orthofinder, proteinortho, sonicparanoid, ortho_inspector	1
AGAP004488	7165	1274635	LOC1274635	VectorBase	AGAP004488	42173	7227	FlyBase	FBgn0038576	Arp5	7	Yes	Yes	3	high	2.26	4	domainoid, inparanoid, oma, orthofinder, proteinortho, sonicparanoid, ortho_inspector	1
AGAP007502	7165	1269725	LOC1269725	VectorBase	AGAP007502	38135	7227	FlyBase	FBgn0004378	Klp61F	6	Yes	Yes	3	high	2.1	4	domainoid, inparanoid, orthofinder, proteinortho, sonicparanoid, ortho_inspector	1
AGAP012122	7165	1280555	LOC1280555	VectorBase	AGAP012122	39310	7227	FlyBase	FBgn0036188	CG7339	7	Yes	Yes	3	high	2.68	4	domainoid, inparanoid, oma, orthofinder, proteinortho, sonicparanoid, ortho_inspector	1
AGAP005365	7165	1276069	LOC1276069	VectorBase	AGAP005365	326206	7227	FlyBase	FBgn0035524	CG11583	6	Yes	Yes	3	high	2.3	4	domainoid, inparanoid, orthofinder, proteinortho, sonicparanoid, ortho_inspector	1
AGAP007018	7165	1270088	LOC1270088	VectorBase	AGAP007018	36373	7227	FlyBase	FBgn0033749	achi	5	Yes	Yes	3	high	1.71	4	domainoid, inparanoid, orthofinder, sonicparanoid, ortho_inspector	1
AGAP009742	7165	1279150	LOC1279150	VectorBase	AGAP009742	53444	7227	FlyBase	FBgn0265298	SC35	7	Yes	Yes	3	high	2.58	4	domainoid, inparanoid, oma, orthofinder, proteinortho, sonicparanoid, ortho_inspector	1
AGAP009834	7165	1279253	LOC1279253	VectorBase	AGAP009834	35759	7227	FlyBase	FBgn0027054	CSN4	7	Yes	Yes	3	high	2.79	4	domainoid, inparanoid, oma, orthofinder, proteinortho, sonicparanoid, ortho_inspector	1
AGAP003008	7165	1272945	LOC1272945	VectorBase	AGAP003008	32047	7227	FlyBase	FBgn0028686	Rpt3	7	Yes	Yes	3	high	2.98	4	domainoid, inparanoid, oma, orthofinder, proteinortho, sonicparanoid, ortho_inspector	1
AGAP000325	7165	1271935	LOC1271935	VectorBase	AGAP000325	31904	7227	FlyBase	FBgn0027084	LysRS	7	Yes	Yes	3	high	2.75	4	domainoid, inparanoid, oma, orthofinder, proteinortho, sonicparanoid, ortho_inspector	1
AGAP008635	7165	1275484	LOC1275484	VectorBase	AGAP008635	35925	7227	FlyBase	FBgn0033379	Mys45A	7	Yes	Yes	3	high	2.49	4	domainoid, inparanoid, oma, orthofinder, proteinortho, sonicparanoid, ortho_inspector	1
AGAP002961	7165	1273002	LOC1273002	VectorBase	AGAP002961	32320	7227	FlyBase	FBgn0030504	CG2691	7	Yes	Yes	3	high	2.21	4	domainoid, inparanoid, oma, orthofinder, proteinortho, sonicparanoid, ortho_inspector	1
AGAP001235	7165	1281936	LOC1281936	VectorBase	AGAP001235	42849	7227	FlyBase	FBgn0026576	Pisd	7	Yes	Yes	3	high	2.44	4	domainoid, inparanoid, oma, orthofinder, proteinortho, sonicparanoid, ortho_inspector	1
AGAP006445	7165	1277056	LOC1277056	VectorBase	AGAP006445	40308	7227	FlyBase	FBgn0027055	CSN3	7	Yes	Yes	3	high	2.37	4	domainoid, inparanoid, oma, orthofinder, proteinortho, sonicparanoid, ortho_inspector	1
AGAP000496	7165	1271744	LOC1271744	VectorBase	AGAP000496	35563	7227	FlyBase	FBgn0033081	geminin	4	Yes	Yes	3	high	1.6	4	inparanoid, oma, orthofinder, ortho_inspector	1
AGAP012177	7165	1280511	LOC1280511	VectorBase	AGAP012177	246638	7227	FlyBase	FBgn0050476	ave	7	Yes	Yes	3	high	2.48	4	domainoid, inparanoid, oma, orthofinder, proteinortho, sonicparanoid, ortho_inspector	1
AGAP010172	7165	1279592	LOC1279592	VectorBase	AGAP010172	45959	7227	FlyBase	FBgn0004177	mts	7	Yes	Yes	3	high	3.04	4	domainoid, inparanoid, oma, orthofinder, proteinortho, sonicparanoid, ortho_inspector	1
AGAP003025	7165	1272927	LOC1272927	VectorBase	AGAP003025	36855	7227	FlyBase	FBgn0003274	RpLP2	6	Yes	Yes	3	high	2.49	4	domainoid, inparanoid, oma, orthofinder, sonicparanoid, ortho_inspector	1
AGAP002570	7165	1273396	LOC1273396	VectorBase	AGAP002570	39828	7227	FlyBase	FBgn0036629	GluRS-m	7	Yes	Yes	3	high	2.39	4	domainoid, inparanoid, oma, orthofinder, proteinortho, sonicparanoid, ortho_inspector	1
AGAP006958	7165	1270128	LOC1270128	VectorBase	AGAP006958	38389	7227	FlyBase	FBgn0001233	Hsp83	7	Yes	Yes	3	high	2.88	4	domainoid, inparanoid, oma, orthofinder, proteinortho, sonicparanoid, ortho_inspector	1
AGAP004911	7165	5667372	LOC5667372	VectorBase	AGAP004911	7354473	7227	FlyBase	FBgn0261019	moi	3	Yes	Yes	3	high	1.38	4	domainoid, inparanoid, orthofinder	1
AGAP009880	7165	1279299	LOC1279299	VectorBase	AGAP009880	35315	7227	FlyBase	FBgn0032863	Cdc23	7	Yes	Yes	3	high	2.42	4	domainoid, inparanoid, oma, orthofinder, proteinortho, sonicparanoid, ortho_inspector	1
AGAP004614	7165	1275918	LOC1275918	VectorBase	AGAP004614	38661	7227	FlyBase	FBgn0035644	DNApol-epsilon58	7	Yes	Yes	3	high	2.37	4	domainoid, inparanoid, oma, orthofinder, proteinortho, sonicparanoid, ortho_inspector	1
AGAP010835	7165	1271127	LOC1271127	VectorBase	AGAP010835	38136	7227	FlyBase	FBgn0035194	Psf1	7	Yes	Yes	3	high	2.42	4	domainoid, inparanoid, oma, orthofinder, proteinortho, sonicparanoid, ortho_inspector	1
AGAP010755	7165	1278913	LOC1278913	VectorBase	AGAP010755	37402	7227	FlyBase	FBgn0002736	mago	7	Yes	Yes	3	high	3.02	4	domainoid, inparanoid, oma, orthofinder, proteinortho, sonicparanoid, ortho_inspector	1
AGAP008381	7165	1277598	LOC1277598	VectorBase	AGAP008381	32881	7227	FlyBase	FBgn0030969	Usp39	7	Yes	Yes	3	high	2.66	4	domainoid, inparanoid, oma, orthofinder, proteinortho, sonicparanoid, ortho_inspector	1
AGAP009737	7165	1279146	LOC1279146	VectorBase	AGAP009737	34004	7227	FlyBase	FBgn0263133	mEFG1	7	Yes	Yes	3	high	2.83	4	domainoid, inparanoid, oma, orthofinder, proteinortho, sonicparanoid, ortho_inspector	1
AGAP008332	7165	1277651	LOC1277651	VectorBase	AGAP008332	35364	7227	FlyBase	FBgn0032906	RPA2	7	Yes	Yes	3	high	2.33	4	domainoid, inparanoid, oma, orthofinder, proteinortho, sonicparanoid, ortho_inspector	1
AGAP002880	7165	1273087	LOC1273087	VectorBase	AGAP002880	42000	7227	FlyBase	FBgn0027053	CSN5	7	Yes	Yes	3	high	2.81	4	domainoid, inparanoid, oma, orthofinder, proteinortho, sonicparanoid, ortho_inspector	1
AGAP006658	7165	4576181	LOC4576181	VectorBase	AGAP006658	7354429	7227	FlyBase	FBgn0259199	Snup	7	Yes	Yes	3	high	1.96	4	domainoid, inparanoid, oma, orthofinder, proteinortho, sonicparanoid, ortho_inspector	1
AGAP010703	7165	1272506	LOC1272506	VectorBase	AGAP010703	37295	7227	FlyBase	FBgn0034495	CG11788	7	Yes	Yes	3	high	2.37	4	domainoid, inparanoid, oma, orthofinder, proteinortho, sonicparanoid, ortho_inspector	1
AGAP010656	7165	1272463	LOC1272463	VectorBase	AGAP010656	32464	7227	FlyBase	FBgn0030631	CG6227	7	Yes	Yes	3	high	2.28	4	domainoid, inparanoid, oma, orthofinder, proteinortho, sonicparanoid, ortho_inspector	1
AGAP005423	7165	1276122	LOC1276122	VectorBase	AGAP005423	32584	7227	FlyBase	FBgn0004066	Prosalpha4	7	Yes	Yes	3	high	2.72	4	domainoid, inparanoid, oma, orthofinder, proteinortho, sonicparanoid, ortho_inspector	1
AGAP004523	7165	1274669	LOC1274669	VectorBase	AGAP004523	42497	7227	FlyBase	FBgn0038854	CG7044	7	Yes	Yes	3	high	1.94	4	domainoid, inparanoid, oma, orthofinder, proteinortho, sonicparanoid, ortho_inspector	1
AGAP011085	7165	1270842	LOC1270842	VectorBase	AGAP011085	36302	7227	FlyBase	FBgn0027504	CG8878	4	Yes	Yes	3	high	1.58	4	inparanoid, orthofinder, sonicparanoid, ortho_inspector	1
AGAP001393	7165	1281785	LOC1281785	VectorBase	AGAP001393	40035	7227	FlyBase	FBgn0036804	Sgf11	7	Yes	Yes	3	high	2.38	4	domainoid, inparanoid, oma, orthofinder, proteinortho, sonicparanoid, ortho_inspector	1
AGAP009508	7165	1271403	LOC1271403	VectorBase	AGAP009508	34526	7227	FlyBase	FBgn0015756	RpL9	7	Yes	Yes	3	high	2.75	4	domainoid, inparanoid, oma, orthofinder, proteinortho, sonicparanoid, ortho_inspector	1
AGAP010693	7165	1272494	LOC1272494	VectorBase	AGAP010693	36144	7227	FlyBase	FBgn0033557	CG12325	7	Yes	Yes	3	high	2.43	4	domainoid, inparanoid, oma, orthofinder, proteinortho, sonicparanoid, ortho_inspector	1
AGAP010698	7165	1272502	LOC1272502	VectorBase	AGAP010698	35885	7227	FlyBase	FBgn0050349	CG30349	5	Yes	Yes	3	high	1.76	4	domainoid, inparanoid, orthofinder, proteinortho, ortho_inspector	1
AGAP002247	7165	1269314	LOC1269314	VectorBase	AGAP002247	3354977	7227	FlyBase	FBgn0040020	MED21	7	Yes	Yes	3	high	2.5	4	domainoid, inparanoid, oma, orthofinder, proteinortho, sonicparanoid, ortho_inspector	1
AGAP012142	7165	1280535	LOC1280535	VectorBase	AGAP012142	39655	7227	FlyBase	FBgn0036487	Prp31	7	Yes	Yes	3	high	2.69	4	domainoid, inparanoid, oma, orthofinder, proteinortho, sonicparanoid, ortho_inspector	1
AGAP009438	7165	1269222	LOC1269222	VectorBase	AGAP009438	40360	7227	FlyBase	FBgn0037073	Tsr1	7	Yes	Yes	3	high	2.44	4	domainoid, inparanoid, oma, orthofinder, proteinortho, sonicparanoid, ortho_inspector	1
AGAP004957	7165	1275769	LOC1275769	VectorBase	AGAP004957	35686	7227	FlyBase	FBgn0286788	Orc1	7	Yes	Yes	3	high	2.18	4	domainoid, inparanoid, oma, orthofinder, proteinortho, sonicparanoid, ortho_inspector	1
AGAP009558	7165	1271351	LOC1271351	VectorBase	AGAP009558	34430	7227	FlyBase	FBgn0004915	TfIIB	7	Yes	Yes	3	high	2.97	4	domainoid, inparanoid, oma, orthofinder, proteinortho, sonicparanoid, ortho_inspector	1
AGAP008150	7165	1277812	LOC1277812	VectorBase	AGAP008150	40178	7227	FlyBase	FBgn0036920	CG8004	7	Yes	Yes	3	high	2.23	4	domainoid, inparanoid, oma, orthofinder, proteinortho, sonicparanoid, ortho_inspector	1
AGAP008498	7165	1277473	LOC1277473	VectorBase	AGAP008498	39306	7227	FlyBase	FBgn0036184	PCID2	7	Yes	Yes	3	high	2.49	4	domainoid, inparanoid, oma, orthofinder, proteinortho, sonicparanoid, ortho_inspector	1
AGAP010873	7165	1271085	LOC1271085	VectorBase	AGAP010873	40282	7227	FlyBase	FBgn0037011	CG4858	7	Yes	Yes	3	high	2.74	4	domainoid, inparanoid, oma, orthofinder, proteinortho, sonicparanoid, ortho_inspector	1
AGAP001902	7165	1281224	LOC1281224	VectorBase	AGAP001902	117332	7227	FlyBase	FBgn0041191	Rheb	7	Yes	Yes	3	high	2.72	4	domainoid, inparanoid, oma, orthofinder, proteinortho, sonicparanoid, ortho_inspector	1
AGAP012029	7165	1280633	LOC1280633	VectorBase	AGAP012029	39502	7227	FlyBase	FBgn0036354	Poc1	5	Yes	Yes	3	high	1.98	4	oma, orthofinder, proteinortho, sonicparanoid, ortho_inspector	1
AGAP005575	7165	1276259	LOC1276259	VectorBase	AGAP005575	32946	7227	FlyBase	FBgn0026430	Grip84	7	Yes	Yes	3	high	2.02	4	domainoid, inparanoid, oma, orthofinder, proteinortho, sonicparanoid, ortho_inspector	1
AGAP006924	7165	5667126	LOC5667126	VectorBase	AGAP006924	35195	7227	FlyBase	FBgn0086446	DCTN6-p27	7	Yes	Yes	3	high	2.49	4	domainoid, inparanoid, oma, orthofinder, proteinortho, sonicparanoid, ortho_inspector	1
AGAP007855	7165	1278103	LOC1278103	VectorBase	AGAP007855	34504	7227	FlyBase	FBgn0024227	aurB	7	Yes	Yes	3	high	2.58	4	domainoid, inparanoid, oma, orthofinder, proteinortho, sonicparanoid, ortho_inspector	1
AGAP004890	7165	1275069	LOC1275069	VectorBase	AGAP004890	39132	7227	FlyBase	FBgn0036030	Prps	7	Yes	Yes	3	high	2.73	4	domainoid, inparanoid, oma, orthofinder, proteinortho, sonicparanoid, ortho_inspector	1
AGAP005549	7165	1276233	LOC1276233	VectorBase	AGAP005549	38093	7227	FlyBase	FBgn0035162	Sf3b3	7	Yes	Yes	3	high	2.85	4	domainoid, inparanoid, oma, orthofinder, proteinortho, sonicparanoid, ortho_inspector	1
AGAP006372	7165	1276982	LOC1276982	VectorBase	AGAP006372	36976	7227	FlyBase	FBgn0034232	CG4866	7	Yes	Yes	3	high	2.53	4	domainoid, inparanoid, oma, orthofinder, proteinortho, sonicparanoid, ortho_inspector	1
AGAP011775	7165	1280868	LOC1280868	VectorBase	AGAP011775	44315	7227	FlyBase	FBgn0005683	pie	2	Yes	Yes	3	high	1.19	4	domainoid, orthofinder	1
AGAP001134	7165	1282032	LOC1282032	VectorBase	AGAP001134	32530	7227	FlyBase	FBgn0030692	mRpS30	7	Yes	Yes	3	high	2.14	4	domainoid, inparanoid, oma, orthofinder, proteinortho, sonicparanoid, ortho_inspector	1
AGAP001426	7165	1281750	LOC1281750	VectorBase	AGAP001426	41720	7227	FlyBase	FBgn0010340	140up	7	Yes	Yes	3	high	2.46	4	domainoid, inparanoid, oma, orthofinder, proteinortho, sonicparanoid, ortho_inspector	1
AGAP011583	7165	1271176	LOC1271176	VectorBase	AGAP011583	2768981	7227	FlyBase	FBgn0013263	Trl	5	Yes	Yes	3	high	1.83	4	domainoid, inparanoid, proteinortho, sonicparanoid, ortho_inspector	1
AGAP003893	7165	1269481	LOC1269481	VectorBase	AGAP003893	41602	7227	FlyBase	FBgn0020496	CtBP	7	Yes	Yes	3	high	2.78	4	domainoid, inparanoid, oma, orthofinder, proteinortho, sonicparanoid, ortho_inspector	1
AGAP003768	7165	1271501	LOC1271501	VectorBase	AGAP003768	34309	7227	FlyBase	FBgn0004867	RpS2	7	Yes	Yes	3	high	2.89	4	domainoid, inparanoid, oma, orthofinder, proteinortho, sonicparanoid, ortho_inspector	1
AGAP006138	7165	1276808	LOC1276808	VectorBase	AGAP006138	34357	7227	FlyBase	FBgn0032194	CG4901	7	Yes	Yes	3	high	2.21	4	domainoid, inparanoid, oma, orthofinder, proteinortho, sonicparanoid, ortho_inspector	1
AGAP008910	7165	1279877	LOC1279877	VectorBase	AGAP008910	38228	7227	FlyBase	FBgn0027903	Pol31	7	Yes	Yes	3	high	2.3	4	domainoid, inparanoid, oma, orthofinder, proteinortho, sonicparanoid, ortho_inspector	1
AGAP008816	7165	1275676	LOC1275676	VectorBase	AGAP008816	36951	7227	FlyBase	FBgn0016697	Prosalpha5	7	Yes	Yes	3	high	2.8	4	domainoid, inparanoid, oma, orthofinder, proteinortho, sonicparanoid, ortho_inspector	1
AGAP011744	7165	1280898	LOC1280898	VectorBase	AGAP011744	39989	7227	FlyBase	FBgn0036763	TrpRS-m	5	Yes	Yes	3	high	2.01	4	domainoid, orthofinder, proteinortho, sonicparanoid, ortho_inspector	1
AGAP010039	7165	1279464	LOC1279464	VectorBase	AGAP010039	33852	7227	FlyBase	FBgn0031771	ND-51	7	Yes	Yes	3	high	2.88	4	domainoid, inparanoid, oma, orthofinder, proteinortho, sonicparanoid, ortho_inspector	1
AGAP010491	7165	1275230	LOC1275230	VectorBase	AGAP010491	31811	7227	FlyBase	FBgn0027330	l(1)G0020	7	Yes	Yes	3	high	2.57	4	domainoid, inparanoid, oma, orthofinder, proteinortho, sonicparanoid, ortho_inspector	1
AGAP005149	7165	1274830	LOC1274830	VectorBase	AGAP005149	36135	7227	FlyBase	FBgn0033548	CG7637	6	Yes	Yes	3	high	2.69	4	domainoid, inparanoid, oma, orthofinder, sonicparanoid, ortho_inspector	1
AGAP005555	7165	1276238	LOC1276238	VectorBase	AGAP005555	38817	7227	FlyBase	FBgn0035769	CTCF	6	Yes	Yes	3	high	1.97	4	domainoid, inparanoid, orthofinder, proteinortho, sonicparanoid, ortho_inspector	1
AGAP006358	7165	1276965	LOC1276965	VectorBase	AGAP006358	39998	7227	FlyBase	FBgn0036772	CG5290	7	Yes	Yes	3	high	2.15	4	domainoid, inparanoid, oma, orthofinder, proteinortho, sonicparanoid, ortho_inspector	1
AGAP007710	7165	5667003	LOC5667003	VectorBase	AGAP007710	40152	7227	FlyBase	FBgn0262516	Trpml	6	Yes	Yes	3	high	2.43	4	domainoid, inparanoid, oma, orthofinder, sonicparanoid, ortho_inspector	1
AGAP005220	7165	1274928	LOC1274928	VectorBase	AGAP005220	35920	7227	FlyBase	FBgn0033375	CG8078	7	Yes	Yes	3	high	2.82	4	domainoid, inparanoid, oma, orthofinder, proteinortho, sonicparanoid, ortho_inspector	1
AGAP002958	7165	3290714	LOC3290714	VectorBase	AGAP002958	43284	7227	FlyBase	FBgn0011289	TfIIA-L	6	Yes	Yes	3	high	1.95	4	domainoid, inparanoid, oma, orthofinder, sonicparanoid, ortho_inspector	1
AGAP006817	7165	1270248	LOC1270248	VectorBase	AGAP006817	38248	7227	FlyBase	FBgn0002183	dre4	7	Yes	Yes	3	high	2.63	4	domainoid, inparanoid, oma, orthofinder, proteinortho, sonicparanoid, ortho_inspector	1
AGAP009505	7165	1271406	LOC1271406	VectorBase	AGAP009505	34674	7227	FlyBase	FBgn0032444	CCT4	7	Yes	Yes	3	high	2.88	4	domainoid, inparanoid, oma, orthofinder, proteinortho, sonicparanoid, ortho_inspector	1
AGAP004414	7165	1274558	LOC1274558	VectorBase	AGAP004414	42239	7227	FlyBase	FBgn0027841	CstF64	3	Yes	No	2	moderate	1.79	4	oma, orthofinder, proteinortho	1
AGAP012373	7165	1280339	LOC1280339	VectorBase	AGAP012373	37467	7227	FlyBase	FBgn0034646	Rae1	7	Yes	Yes	3	high	2.81	4	domainoid, inparanoid, oma, orthofinder, proteinortho, sonicparanoid, ortho_inspector	1
AGAP005422	7165	1276121	LOC1276121	VectorBase	AGAP005422	39221	7227	FlyBase	FBgn0036107	galla-2	7	Yes	Yes	3	high	2.76	4	domainoid, inparanoid, oma, orthofinder, proteinortho, sonicparanoid, ortho_inspector	1
AGAP003687	7165	1274362	LOC1274362	VectorBase	AGAP003687	43350	7227	FlyBase	FBgn0027579	mino	7	Yes	Yes	3	high	2.14	4	domainoid, inparanoid, oma, orthofinder, proteinortho, sonicparanoid, ortho_inspector	1
AGAP006065	7165	1276738	LOC1276738	VectorBase	AGAP006065	38942	7227	FlyBase	FBgn0011762	DNApol-alpha50	7	Yes	Yes	3	high	2.41	4	domainoid, inparanoid, oma, orthofinder, proteinortho, sonicparanoid, ortho_inspector	1
AGAP005410	7165	1276109	LOC1276109	VectorBase	AGAP005410	39175	7227	FlyBase	FBgn0263251	vnc	7	Yes	Yes	3	high	2.69	4	domainoid, inparanoid, oma, orthofinder, proteinortho, sonicparanoid, ortho_inspector	1
AGAP010490	7165	1275236	LOC1275236	VectorBase	AGAP010490	31557	7227	FlyBase	FBgn0023458	Rbcn-3A	7	Yes	Yes	3	high	2.41	4	domainoid, inparanoid, oma, orthofinder, proteinortho, sonicparanoid, ortho_inspector	1
AGAP003891	7165	1269478	LOC1269478	VectorBase	AGAP003891	40983	7227	FlyBase	FBgn0037569	tex	7	Yes	Yes	3	high	2.69	4	domainoid, inparanoid, oma, orthofinder, proteinortho, sonicparanoid, ortho_inspector	1
AGAP000934	7165	1270420	LOC1270420	VectorBase	AGAP000934	41802	7227	FlyBase	FBgn0038272	CG7265	7	Yes	Yes	3	high	2.09	4	domainoid, inparanoid, oma, orthofinder, proteinortho, sonicparanoid, ortho_inspector	1
AGAP013519	7165	11175944	LOC11175944	VectorBase	AGAP013519	42842	7227	FlyBase	FBgn0051184	LSm3	7	Yes	Yes	3	high	2.94	4	domainoid, inparanoid, oma, orthofinder, proteinortho, sonicparanoid, ortho_inspector	1
AGAP003183	7165	1273855	LOC1273855	VectorBase	AGAP003183	44437	7227	FlyBase	FBgn0024509	Sec13	6	Yes	Yes	3	high	2.5	4	domainoid, inparanoid, oma, orthofinder, sonicparanoid, ortho_inspector	1
AGAP002923	7165	1273040	LOC1273040	VectorBase	AGAP002923	31701	7227	FlyBase	FBgn0010292	bys	7	Yes	Yes	3	high	2.45	4	domainoid, inparanoid, oma, orthofinder, proteinortho, sonicparanoid, ortho_inspector	1
AGAP012380	7165	1280333	LOC1280333	VectorBase	AGAP012380	36306	7227	FlyBase	FBgn0023167	SmD3	7	Yes	Yes	3	high	2.69	4	domainoid, inparanoid, oma, orthofinder, proteinortho, sonicparanoid, ortho_inspector	1
AGAP003796	7165	1271535	LOC1271535	VectorBase	AGAP003796	41034	7227	FlyBase	FBgn0037613	Cks85A	7	Yes	Yes	3	high	2.8	4	domainoid, inparanoid, oma, orthofinder, proteinortho, sonicparanoid, ortho_inspector	1
AGAP009650	7165	1279030	LOC1279030	VectorBase	AGAP009650	33973	7227	FlyBase	FBgn0031873	Gas41	7	Yes	Yes	3	high	2.64	4	domainoid, inparanoid, oma, orthofinder, proteinortho, sonicparanoid, ortho_inspector	1
AGAP000739	7165	1272330	LOC1272330	VectorBase	AGAP000739	32953	7227	FlyBase	FBgn0285947	RpS10b	7	Yes	Yes	3	high	2.67	4	domainoid, inparanoid, oma, orthofinder, proteinortho, sonicparanoid, ortho_inspector	1
AGAP005569	7165	1276254	LOC1276254	VectorBase	AGAP005569	48448	7227	FlyBase	FBgn0264492	CkIIalpha	7	Yes	Yes	3	high	2.98	4	domainoid, inparanoid, oma, orthofinder, proteinortho, sonicparanoid, ortho_inspector	1
AGAP006625	7165	1277211	LOC1277211	VectorBase	AGAP006625	33908	7227	FlyBase	FBgn0027496	epsilonCOP	7	Yes	Yes	3	high	2.15	4	domainoid, inparanoid, oma, orthofinder, proteinortho, sonicparanoid, ortho_inspector	1
AGAP006354	7165	1276960	LOC1276960	VectorBase	AGAP006354	32668	7227	FlyBase	FBgn0030792	CG4789	7	Yes	Yes	3	high	2.28	4	domainoid, inparanoid, oma, orthofinder, proteinortho, sonicparanoid, ortho_inspector	1
AGAP005533	7165	1276216	LOC1276216	VectorBase	AGAP005533	35483	7227	FlyBase	FBgn0053554	Nipped-A	7	Yes	Yes	3	high	2.48	4	domainoid, inparanoid, oma, orthofinder, proteinortho, sonicparanoid, ortho_inspector	1
AGAP001944	7165	1281180	LOC1281180	VectorBase	AGAP001944	42504	7227	FlyBase	FBgn0283468	slmb	7	Yes	Yes	3	high	2.67	4	domainoid, inparanoid, oma, orthofinder, proteinortho, sonicparanoid, ortho_inspector	1
AGAP001914	7165	1281212	LOC1281212	VectorBase	AGAP001914	38232	7227	FlyBase	FBgn0011573	Cdc37	7	Yes	Yes	3	high	2.44	4	domainoid, inparanoid, oma, orthofinder, proteinortho, sonicparanoid, ortho_inspector	1
AGAP011363	7165	4577653	LOC4577653	VectorBase	AGAP011363	34636	7227	FlyBase	FBgn0015797	Rab6	7	Yes	Yes	3	high	3.08	4	domainoid, inparanoid, oma, orthofinder, proteinortho, sonicparanoid, ortho_inspector	1
AGAP013257	7165	11175488	LOC11175488	VectorBase	AGAP013257	42503	7227	FlyBase	FBgn0038857	Bdbt	6	Yes	Yes	3	high	1.89	4	domainoid, inparanoid, oma, orthofinder, sonicparanoid, ortho_inspector	1
AGAP005031	7165	1274857	LOC1274857	VectorBase	AGAP005031	35927	7227	FlyBase	FBgn0003612	Su(var)2-10	6	Yes	Yes	3	high	2.18	4	domainoid, inparanoid, orthofinder, proteinortho, sonicparanoid, ortho_inspector	1
AGAP002468	7165	1273492	LOC1273492	VectorBase	AGAP002468	40060	7227	FlyBase	FBgn0036825	RpL26	7	Yes	Yes	3	high	2.84	4	domainoid, inparanoid, oma, orthofinder, proteinortho, sonicparanoid, ortho_inspector	1
AGAP003648	7165	1274316	LOC1274316	VectorBase	AGAP003648	41721	7227	FlyBase	FBgn0262955	RpII140	7	Yes	Yes	3	high	3.03	4	domainoid, inparanoid, oma, orthofinder, proteinortho, sonicparanoid, ortho_inspector	1
AGAP008619	7165	1275468	LOC1275468	VectorBase	AGAP008619	32851	7227	FlyBase	FBgn0030943	Nup35	7	Yes	Yes	3	high	1.92	4	domainoid, inparanoid, oma, orthofinder, proteinortho, sonicparanoid, ortho_inspector	1
AGAP008528	7165	1277444	LOC1277444	VectorBase	AGAP008528	32373	7227	FlyBase	FBgn0026713	l(1)G0007	7	Yes	Yes	3	high	2.5	4	domainoid, inparanoid, oma, orthofinder, proteinortho, sonicparanoid, ortho_inspector	1
AGAP003981	7165	1278799	LOC1278799	VectorBase	AGAP003981	41152	7227	FlyBase	FBgn0037710	CG9393	7	Yes	Yes	3	high	1.96	4	domainoid, inparanoid, oma, orthofinder, proteinortho, sonicparanoid, ortho_inspector	1
AGAP008837	7165	1279804	LOC1279804	VectorBase	AGAP008837	34999	7227	FlyBase	FBgn0032596	Prosbeta4	7	Yes	Yes	3	high	2.57	4	domainoid, inparanoid, oma, orthofinder, proteinortho, sonicparanoid, ortho_inspector	1
AGAP002754	7165	1273216	LOC1273216	VectorBase	AGAP002754	40654	7227	FlyBase	FBgn0037328	RpL35A	6	Yes	Yes	3	high	2.18	4	domainoid, inparanoid, orthofinder, proteinortho, sonicparanoid, ortho_inspector	1
AGAP004098	7165	1274012	LOC1274012	VectorBase	AGAP004098	42615	7227	FlyBase	FBgn0038947	Sar1	7	Yes	Yes	3	high	3.02	4	domainoid, inparanoid, oma, orthofinder, proteinortho, sonicparanoid, ortho_inspector	1
AGAP000043	7165	1272234	LOC1272234	VectorBase	AGAP000043	318206	7227	FlyBase	FBgn0283657	Tlk	4	Yes	Yes	3	high	1.7	4	domainoid, orthofinder, sonicparanoid, ortho_inspector	1
AGAP003412	7165	1272785	LOC1272785	VectorBase	AGAP003412	31897	7227	FlyBase	FBgn0030136	RpS28b	6	Yes	Yes	3	high	2.84	4	domainoid, inparanoid, oma, orthofinder, sonicparanoid, ortho_inspector	1
AGAP011896	7165	1280764	LOC1280764	VectorBase	AGAP011896	35988	7227	FlyBase	FBgn0285949	RpL31	7	Yes	Yes	3	high	2.77	4	domainoid, inparanoid, oma, orthofinder, proteinortho, sonicparanoid, ortho_inspector	1
AGAP008325	7165	1277660	LOC1277660	VectorBase	AGAP008325	33353	7227	FlyBase	FBgn0031361	CG17652	7	Yes	Yes	3	high	2.18	4	domainoid, inparanoid, oma, orthofinder, proteinortho, sonicparanoid, ortho_inspector	1
AGAP004774	7165	1278452	LOC1278452	VectorBase	AGAP004774	43788	7227	FlyBase	FBgn0039904	Hcf	6	Yes	Yes	3	high	1.96	4	domainoid, inparanoid, oma, orthofinder, sonicparanoid, ortho_inspector	1
AGAP011629	7165	1281003	LOC1281003	VectorBase	AGAP011629	39988	7227	FlyBase	FBgn0036762	CG7430	7	Yes	Yes	3	high	2.78	4	domainoid, inparanoid, oma, orthofinder, proteinortho, sonicparanoid, ortho_inspector	1
AGAP008266	7165	1277719	LOC1277719	VectorBase	AGAP008266	33255	7227	FlyBase	FBgn0031281	Saf6	7	Yes	Yes	3	high	1.87	4	domainoid, inparanoid, oma, orthofinder, proteinortho, sonicparanoid, ortho_inspector	1
AGAP011849	7165	1280803	LOC1280803	VectorBase	AGAP011849	36791	7227	FlyBase	FBgn0015754	Lis-1	7	Yes	Yes	3	high	2.88	4	domainoid, inparanoid, oma, orthofinder, proteinortho, sonicparanoid, ortho_inspector	1
AGAP006604	7165	1277188	LOC1277188	VectorBase	AGAP006604	38693	7227	FlyBase	FBgn0035675	CG6610	7	Yes	Yes	3	high	2.93	4	domainoid, inparanoid, oma, orthofinder, proteinortho, sonicparanoid, ortho_inspector	1
AGAP007834	7165	1278124	LOC1278124	VectorBase	AGAP007834	33501	7227	FlyBase	FBgn0260639	gammaTub23C	7	Yes	Yes	3	high	2.86	4	domainoid, inparanoid, oma, orthofinder, proteinortho, sonicparanoid, ortho_inspector	1
AGAP004960	7165	1275771	LOC1275771	VectorBase	AGAP004960	37378	7227	FlyBase	FBgn0261394	Prosalpha3	7	Yes	Yes	3	high	2.75	4	domainoid, inparanoid, oma, orthofinder, proteinortho, sonicparanoid, ortho_inspector	1
AGAP008578	7165	1275440	LOC1275440	VectorBase	AGAP008578	26067080	7227	FlyBase	FBgn0283442	vas	7	Yes	Yes	3	high	2.24	4	domainoid, inparanoid, oma, orthofinder, proteinortho, sonicparanoid, ortho_inspector	1
AGAP010006	7165	4578219	LOC4578219	VectorBase	AGAP010006	33370	7227	FlyBase	FBgn0031377	CG15356	3	Yes	Yes	3	high	1.33	4	domainoid, orthofinder, ortho_inspector	1
AGAP003068	7165	5667751	LOC5667751	VectorBase	AGAP003068	41100	7227	FlyBase	FBgn0037667	CG16734	5	Yes	Yes	3	high	1.56	4	domainoid, inparanoid, oma, orthofinder, ortho_inspector	1
AGAP010871	7165	1271088	LOC1271088	VectorBase	AGAP010871	41598	7227	FlyBase	FBgn0038107	CG17327	6	Yes	Yes	3	high	2.14	4	domainoid, inparanoid, oma, orthofinder, sonicparanoid, ortho_inspector	1
AGAP012203	7165	1280482	LOC1280482	VectorBase	AGAP012203	40399	7227	FlyBase	FBgn0037105	S1P	7	Yes	Yes	3	high	2.39	4	domainoid, inparanoid, oma, orthofinder, proteinortho, sonicparanoid, ortho_inspector	1
AGAP005918	7165	1276586	LOC1276586	VectorBase	AGAP005918	38407	7227	FlyBase	FBgn0035432	ZnT63C	7	Yes	Yes	3	high	2.58	4	domainoid, inparanoid, oma, orthofinder, proteinortho, sonicparanoid, ortho_inspector	1
AGAP012284	7165	1280405	LOC1280405	VectorBase	AGAP012284	36985	7227	FlyBase	FBgn0010409	RpL18A	7	Yes	Yes	3	high	2.81	4	domainoid, inparanoid, oma, orthofinder, proteinortho, sonicparanoid, ortho_inspector	1
AGAP009840	7165	1279258	LOC1279258	VectorBase	AGAP009840	31698	7227	FlyBase	FBgn0040087	p115	7	Yes	Yes	3	high	2.46	4	domainoid, inparanoid, oma, orthofinder, proteinortho, sonicparanoid, ortho_inspector	1
AGAP011252	7165	1270674	LOC1270674	VectorBase	AGAP011252	36682	7227	FlyBase	FBgn0033995	GPHR	7	Yes	Yes	3	high	2.66	4	domainoid, inparanoid, oma, orthofinder, proteinortho, sonicparanoid, ortho_inspector	1
AGAP005046	7165	1274727	LOC1274727	VectorBase	AGAP005046	31022	7227	FlyBase	FBgn0015288	RpL22	4	Yes	Yes	3	high	2.17	4	domainoid, orthofinder, sonicparanoid, ortho_inspector	1
AGAP002284	7165	1269275	LOC1269275	VectorBase	AGAP002284	32934	7227	FlyBase	FBgn0031020	Naa15-16	7	Yes	Yes	3	high	2.5	4	domainoid, inparanoid, oma, orthofinder, proteinortho, sonicparanoid, ortho_inspector	1
AGAP001103	7165	1282062	LOC1282062	VectorBase	AGAP001103	31872	7227	FlyBase	FBgn0010269	Dsor1	7	Yes	Yes	3	high	2.77	4	domainoid, inparanoid, oma, orthofinder, proteinortho, sonicparanoid, ortho_inspector	1
AGAP010182	7165	1279603	LOC1279603	VectorBase	AGAP010182	43400	7227	FlyBase	FBgn0039601	CG1523	7	Yes	Yes	3	high	2.01	4	domainoid, inparanoid, oma, orthofinder, proteinortho, sonicparanoid, ortho_inspector	1
AGAP009488	7165	1271422	LOC1271422	VectorBase	AGAP009488	31680	7227	FlyBase	FBgn0022786	Hira	7	Yes	Yes	3	high	2.25	4	domainoid, inparanoid, oma, orthofinder, proteinortho, sonicparanoid, ortho_inspector	1
AGAP004417	7165	1274560	LOC1274560	VectorBase	AGAP004417	31851	7227	FlyBase	FBgn0030096	Zpr1	7	Yes	Yes	3	high	2.32	4	domainoid, inparanoid, oma, orthofinder, proteinortho, sonicparanoid, ortho_inspector	1
AGAP002473	7165	1273486	LOC1273486	VectorBase	AGAP002473	36731	7227	FlyBase	FBgn0262512	Vha14-1	7	Yes	Yes	3	high	2.99	4	domainoid, inparanoid, oma, orthofinder, proteinortho, sonicparanoid, ortho_inspector	1
AGAP003589	7165	1274253	LOC1274253	VectorBase	AGAP003589	38331	7227	FlyBase	FBgn0027082	ProRS-m	7	Yes	Yes	3	high	2.27	4	domainoid, inparanoid, oma, orthofinder, proteinortho, sonicparanoid, ortho_inspector	1
AGAP003454	7165	1272824	LOC1272824	VectorBase	AGAP003454	42861	7227	FlyBase	FBgn0039153	GatB	7	Yes	Yes	3	high	2.36	4	domainoid, inparanoid, oma, orthofinder, proteinortho, sonicparanoid, ortho_inspector	1
AGAP011127	7165	1270798	LOC1270798	VectorBase	AGAP011127	31012	7227	FlyBase	FBgn0003575	su(sable)	6	Yes	Yes	3	high	1.7	4	domainoid, inparanoid, oma, orthofinder, sonicparanoid, ortho_inspector	1
AGAP005421	7165	1276120	LOC1276120	VectorBase	AGAP005421	39222	7227	FlyBase	FBgn0027615	OXA1L	7	Yes	Yes	3	high	2.44	4	domainoid, inparanoid, oma, orthofinder, proteinortho, sonicparanoid, ortho_inspector	1
AGAP007623	7165	1269605	LOC1269605	VectorBase	AGAP007623	43901	7227	FlyBase	FBgn0021760	chb	7	Yes	Yes	3	high	2.38	4	domainoid, inparanoid, oma, orthofinder, proteinortho, sonicparanoid, ortho_inspector	1
AGAP002919	7165	1273045	LOC1273045	VectorBase	AGAP002919	31700	7227	FlyBase	FBgn0261592	RpS6	6	Yes	Yes	3	high	2.52	4	domainoid, inparanoid, orthofinder, proteinortho, sonicparanoid, ortho_inspector	1
AGAP007172	7165	1269944	LOC1269944	VectorBase	AGAP007172	45525	7227	FlyBase	FBgn0015218	eIF4E1	7	Yes	Yes	3	high	2.36	4	domainoid, inparanoid, oma, orthofinder, proteinortho, sonicparanoid, ortho_inspector	1
AGAP007246	7165	1269901	LOC1269901	VectorBase	AGAP007246	44668	7227	FlyBase	FBgn0261933	SmD1	7	Yes	Yes	3	high	2.82	4	domainoid, inparanoid, oma, orthofinder, proteinortho, sonicparanoid, ortho_inspector	1
AGAP002251	7165	1269310	LOC1269310	VectorBase	AGAP002251	3355079	7227	FlyBase	FBgn0058045	CG40045	7	Yes	Yes	3	high	3.03	4	domainoid, inparanoid, oma, orthofinder, proteinortho, sonicparanoid, ortho_inspector	1
AGAP001903	7165	1281223	LOC1281223	VectorBase	AGAP001903	42185	7227	FlyBase	FBgn0262559	Mdh2	7	Yes	Yes	3	high	2.61	4	domainoid, inparanoid, oma, orthofinder, proteinortho, sonicparanoid, ortho_inspector	1
AGAP007546	7165	5667103	LOC5667103	VectorBase	AGAP007546	317852	7227	FlyBase	FBgn0052099	CG32099	7	Yes	Yes	3	high	2.16	4	domainoid, inparanoid, oma, orthofinder, proteinortho, sonicparanoid, ortho_inspector	1
AGAP007574	7165	1269655	LOC1269655	VectorBase	AGAP007574	32434	7227	FlyBase	FBgn0030605	ND-B18	7	Yes	Yes	3	high	2.54	4	domainoid, inparanoid, oma, orthofinder, proteinortho, sonicparanoid, ortho_inspector	1
AGAP005640	7165	1276326	LOC1276326	VectorBase	AGAP005640	40064	7227	FlyBase	FBgn0036828	CG6841	7	Yes	Yes	3	high	2.87	4	domainoid, inparanoid, oma, orthofinder, proteinortho, sonicparanoid, ortho_inspector	1
AGAP008324	7165	1277661	LOC1277661	VectorBase	AGAP008324	34541	7227	FlyBase	FBgn0283682	Ge-1	6	Yes	Yes	3	high	1.81	4	domainoid, inparanoid, oma, orthofinder, sonicparanoid, ortho_inspector	1
AGAP005957	7165	1276628	LOC1276628	VectorBase	AGAP005957	39915	7227	FlyBase	FBgn0036696	Pop5	6	Yes	Yes	3	high	2.03	4	domainoid, inparanoid, oma, orthofinder, sonicparanoid, ortho_inspector	1
AGAP009077	7165	1280033	LOC1280033	VectorBase	AGAP009077	117414	7227	FlyBase	FBgn0044030	mRpS14	7	Yes	Yes	3	high	2.62	4	domainoid, inparanoid, oma, orthofinder, proteinortho, sonicparanoid, ortho_inspector	1
AGAP013093	7165	11175511	LOC11175511	VectorBase	AGAP013093	3772218	7227	FlyBase	FBgn0064115	GatC	6	Yes	Yes	3	high	2.26	4	domainoid, inparanoid, oma, orthofinder, sonicparanoid, ortho_inspector	1
AGAP011246	7165	1270681	LOC1270681	VectorBase	AGAP011246	36017	7227	FlyBase	FBgn0023180	Orc6	7	Yes	Yes	3	high	2.13	4	domainoid, inparanoid, oma, orthofinder, proteinortho, sonicparanoid, ortho_inspector	1
AGAP002127	7165	1281358	LOC1281358	VectorBase	AGAP002127	41566	7227	FlyBase	FBgn0011745	Arp1	7	Yes	Yes	3	high	2.93	4	domainoid, inparanoid, oma, orthofinder, proteinortho, sonicparanoid, ortho_inspector	1
AGAP002776	7165	1273194	LOC1273194	VectorBase	AGAP002776	43734	7227	FlyBase	FBgn0039867	CstF50	7	Yes	Yes	3	high	2.64	4	domainoid, inparanoid, oma, orthofinder, proteinortho, sonicparanoid, ortho_inspector	1
AGAP006456	7165	1277067	LOC1277067	VectorBase	AGAP006456	38378	7227	FlyBase	FBgn0266582	ND-30	7	Yes	Yes	3	high	2.72	4	domainoid, inparanoid, oma, orthofinder, proteinortho, sonicparanoid, ortho_inspector	1
AGAP006051	7165	1276723	LOC1276723	VectorBase	AGAP006051	38601	7227	FlyBase	FBgn0035591	CG4611	7	Yes	Yes	3	high	2.25	4	domainoid, inparanoid, oma, orthofinder, proteinortho, sonicparanoid, ortho_inspector	1
AGAP012121	7165	1280556	LOC1280556	VectorBase	AGAP012121	39309	7227	FlyBase	FBgn0036187	RIOK1	7	Yes	Yes	3	high	2.28	4	domainoid, inparanoid, oma, orthofinder, proteinortho, sonicparanoid, ortho_inspector	1
AGAP002295	7165	1269269	LOC1269269	VectorBase	AGAP002295	41971	7227	FlyBase	FBgn0020407	asun	7	Yes	Yes	3	high	2.21	4	domainoid, inparanoid, oma, orthofinder, proteinortho, sonicparanoid, ortho_inspector	1
AGAP000997	7165	1270492	LOC1270492	VectorBase	AGAP000997	35055	7227	FlyBase	FBgn0032642	CG5110	7	Yes	Yes	3	high	2.45	4	domainoid, inparanoid, oma, orthofinder, proteinortho, sonicparanoid, ortho_inspector	1
AGAP008604	7165	1275455	LOC1275455	VectorBase	AGAP008604	39644	7227	FlyBase	FBgn0027088	GlyRS	7	Yes	Yes	3	high	2.73	4	domainoid, inparanoid, oma, orthofinder, proteinortho, sonicparanoid, ortho_inspector	1
AGAP010219	7165	1279642	LOC1279642	VectorBase	AGAP010219	31603	7227	FlyBase	FBgn0025815	Mcm6	7	Yes	Yes	3	high	2.74	4	domainoid, inparanoid, oma, orthofinder, proteinortho, sonicparanoid, ortho_inspector	1
AGAP009886	7165	3292089	LOC3292089	VectorBase	AGAP009886	33223	7227	FlyBase	FBgn0027592	MED15	6	Yes	Yes	3	high	1.93	4	domainoid, inparanoid, oma, orthofinder, sonicparanoid, ortho_inspector	1
AGAP002929	7165	1273034	LOC1273034	VectorBase	AGAP002929	33015	7227	FlyBase	FBgn0031091	Phf7	4	Yes	Yes	3	high	1.54	4	domainoid, orthofinder, sonicparanoid, ortho_inspector	1
AGAP009023	7165	1279980	LOC1279980	VectorBase	AGAP009023	3355011	7227	FlyBase	FBgn0262115	CG17683	7	Yes	Yes	3	high	2.47	4	domainoid, inparanoid, oma, orthofinder, proteinortho, sonicparanoid, ortho_inspector	1
AGAP008797	7165	4577996	LOC4577996	VectorBase	AGAP008797	326166	7227	FlyBase	FBgn0051852	Tap42	7	Yes	Yes	3	high	2.07	4	domainoid, inparanoid, oma, orthofinder, proteinortho, sonicparanoid, ortho_inspector	1
AGAP004465	7165	1274612	LOC1274612	VectorBase	AGAP004465	43429	7227	FlyBase	FBgn0039627	CG11837	7	Yes	Yes	3	high	2.77	4	domainoid, inparanoid, oma, orthofinder, proteinortho, sonicparanoid, ortho_inspector	1
AGAP005131	7165	1274809	LOC1274809	VectorBase	AGAP005131	37589	7227	FlyBase	FBgn0261596	RpS24	7	Yes	Yes	3	high	2.82	4	domainoid, inparanoid, oma, orthofinder, proteinortho, sonicparanoid, ortho_inspector	1
AGAP004513	7165	1274658	LOC1274658	VectorBase	AGAP004513	40988	7227	FlyBase	FBgn0037574	Coq2	7	Yes	Yes	3	high	2.53	4	domainoid, inparanoid, oma, orthofinder, proteinortho, sonicparanoid, ortho_inspector	1
AGAP004064	7165	1270862	LOC1270862	VectorBase	AGAP004064	31943	7227	FlyBase	FBgn0030177	CG2972	7	Yes	Yes	3	high	2.24	4	domainoid, inparanoid, oma, orthofinder, proteinortho, sonicparanoid, ortho_inspector	1
AGAP003293	7165	1279775	LOC1279775	VectorBase	AGAP003293	31081	7227	FlyBase	FBgn0024360	MTPAP	7	Yes	Yes	3	high	2.27	4	domainoid, inparanoid, oma, orthofinder, proteinortho, sonicparanoid, ortho_inspector	1
AGAP003214	7165	1273889	LOC1273889	VectorBase	AGAP003214	39139	7227	FlyBase	FBgn0036036	CG14174	3	Yes	Yes	3	high	1.29	4	domainoid, inparanoid, orthofinder	1
AGAP000120	7165	1272147	LOC1272147	VectorBase	AGAP000120	37244	7227	FlyBase	FBgn0034451	TBCB	7	Yes	Yes	3	high	2.24	4	domainoid, inparanoid, oma, orthofinder, proteinortho, sonicparanoid, ortho_inspector	1
AGAP010929	7165	1271023	LOC1271023	VectorBase	AGAP010929	37238	7227	FlyBase	FBgn0284243	betaTub56D	5	Yes	Yes	3	high	2.89	4	domainoid, oma, proteinortho, sonicparanoid, ortho_inspector	1
AGAP002121	7165	1281372	LOC1281372	VectorBase	AGAP002121	261631	7227	FlyBase	FBgn0051155	Rpb7	7	Yes	Yes	3	high	2.93	4	domainoid, inparanoid, oma, orthofinder, proteinortho, sonicparanoid, ortho_inspector	1
AGAP000523	7165	5666800	LOC5666800	VectorBase	AGAP000523	43693	7227	FlyBase	FBgn0039830	ATPsynC	7	Yes	Yes	3	high	2.94	4	domainoid, inparanoid, oma, orthofinder, proteinortho, sonicparanoid, ortho_inspector	1
AGAP010792	7165	1278870	LOC1278870	VectorBase	AGAP010792	40272	7227	FlyBase	FBgn0037001	ND-39	7	Yes	Yes	3	high	2.6	4	domainoid, inparanoid, oma, orthofinder, proteinortho, sonicparanoid, ortho_inspector	1
AGAP006438	7165	1277045	LOC1277045	VectorBase	AGAP006438	326192	7227	FlyBase	FBgn0052075	CG32075	7	Yes	Yes	3	high	1.75	4	domainoid, inparanoid, oma, orthofinder, proteinortho, sonicparanoid, ortho_inspector	1
AGAP004887	7165	1275106	LOC1275106	VectorBase	AGAP004887	39088	7227	FlyBase	FBgn0005533	RpS17	7	Yes	Yes	3	high	2.82	4	domainoid, inparanoid, oma, orthofinder, proteinortho, sonicparanoid, ortho_inspector	1
AGAP002348	7165	1273616	LOC1273616	VectorBase	AGAP002348	32665	7227	FlyBase	FBgn0030789	Rrp45	6	Yes	Yes	3	high	1.84	4	inparanoid, oma, orthofinder, proteinortho, sonicparanoid, ortho_inspector	1
AGAP007810	7165	1278148	LOC1278148	VectorBase	AGAP007810	32100	7227	FlyBase	FBgn0003277	RpII215	7	Yes	Yes	3	high	2.87	4	domainoid, inparanoid, oma, orthofinder, proteinortho, sonicparanoid, ortho_inspector	1
AGAP003064	7165	4577001	LOC4577001	VectorBase	AGAP003064	42874	7227	FlyBase	FBgn0029503	CHORD	7	Yes	Yes	3	high	2.32	4	domainoid, inparanoid, oma, orthofinder, proteinortho, sonicparanoid, ortho_inspector	1
AGAP011340	7165	1270599	LOC1270599	VectorBase	AGAP011340	44250	7227	FlyBase	FBgn0024698	Cpsf160	7	Yes	Yes	3	high	2.49	4	domainoid, inparanoid, oma, orthofinder, proteinortho, sonicparanoid, ortho_inspector	1
AGAP005621	7165	1276306	LOC1276306	VectorBase	AGAP005621	39214	7227	FlyBase	FBgn0047038	ND-13B	7	Yes	Yes	3	high	2.58	4	domainoid, inparanoid, oma, orthofinder, proteinortho, sonicparanoid, ortho_inspector	1
AGAP011716	7165	1280923	LOC1280923	VectorBase	AGAP011716	3772367	7227	FlyBase	FBgn0050481	mRpL53	7	Yes	Yes	3	high	2.51	4	domainoid, inparanoid, oma, orthofinder, proteinortho, sonicparanoid, ortho_inspector	1
AGAP012990	7165	11175684	LOC11175684	VectorBase	AGAP012990	36576	7227	FlyBase	FBgn0033912	RpS23	7	Yes	Yes	3	high	3.04	4	domainoid, inparanoid, oma, orthofinder, proteinortho, sonicparanoid, ortho_inspector	1
AGAP013291	7165	11175977	LOC11175977	VectorBase	AGAP013291	39090	7227	FlyBase	FBgn0260859	Bet3	7	Yes	Yes	3	high	2.8	4	domainoid, inparanoid, oma, orthofinder, proteinortho, sonicparanoid, ortho_inspector	1
AGAP004238	7165	1274083	LOC1274083	VectorBase	AGAP004238	42649	7227	FlyBase	FBgn0003676	CCT1	7	Yes	Yes	3	high	2.91	4	domainoid, inparanoid, oma, orthofinder, proteinortho, sonicparanoid, ortho_inspector	1
AGAP008499	7165	1277472	LOC1277472	VectorBase	AGAP008499	42433	7227	FlyBase	FBgn0038805	TFAM	5	Yes	Yes	3	high	1.8	4	inparanoid, oma, orthofinder, sonicparanoid, ortho_inspector	1
AGAP011713	7165	1280926	LOC1280926	VectorBase	AGAP011713	38889	7227	FlyBase	FBgn0035831	Pop4	6	Yes	Yes	3	high	2.06	4	domainoid, inparanoid, orthofinder, proteinortho, sonicparanoid, ortho_inspector	1
AGAP010770	7165	1278891	LOC1278891	VectorBase	AGAP010770	35532	7227	FlyBase	FBgn0033055	Tbce	7	Yes	Yes	3	high	2.13	4	domainoid, inparanoid, oma, orthofinder, proteinortho, sonicparanoid, ortho_inspector	1
AGAP003344	7165	1275021	LOC1275021	VectorBase	AGAP003344	31536	7227	FlyBase	FBgn0029833	MCTS1	7	Yes	Yes	3	high	2.73	4	domainoid, inparanoid, oma, orthofinder, proteinortho, sonicparanoid, ortho_inspector	1
AGAP001995	7165	1281126	LOC1281126	VectorBase	AGAP001995	41531	7227	FlyBase	FBgn0086134	Prosalpha2	7	Yes	Yes	3	high	2.89	4	domainoid, inparanoid, oma, orthofinder, proteinortho, sonicparanoid, ortho_inspector	1
AGAP002332	7165	1273636	LOC1273636	VectorBase	AGAP002332	41757	7227	FlyBase	FBgn0038234	mRpL11	7	Yes	Yes	3	high	2.7	4	domainoid, inparanoid, oma, orthofinder, proteinortho, sonicparanoid, ortho_inspector	1
AGAP001145	7165	1282021	LOC1282021	VectorBase	AGAP001145	35934	7227	FlyBase	FBgn0050342	Prp38	7	Yes	Yes	3	high	2.54	4	domainoid, inparanoid, oma, orthofinder, proteinortho, sonicparanoid, ortho_inspector	1
AGAP007927	7165	1278028	LOC1278028	VectorBase	AGAP007927	33629	7227	FlyBase	FBgn0003941	RpL40	7	Yes	Yes	3	high	3.1	4	domainoid, inparanoid, oma, orthofinder, proteinortho, sonicparanoid, ortho_inspector	1
AGAP005295	7165	1270387	LOC1270387	VectorBase	AGAP005295	40732	7227	FlyBase	FBgn0028436	ECSIT	7	Yes	Yes	3	high	2.43	4	domainoid, inparanoid, oma, orthofinder, proteinortho, sonicparanoid, ortho_inspector	1
AGAP013288	7165	11176131	LOC11176131	VectorBase	AGAP013288	39413	7227	FlyBase	FBgn0052104	CG32104	7	Yes	Yes	3	high	1.97	4	domainoid, inparanoid, oma, orthofinder, proteinortho, sonicparanoid, ortho_inspector	1
AGAP011358	7165	1270593	LOC1270593	VectorBase	AGAP011358	33434	7227	FlyBase	FBgn0264978	Slh	7	Yes	Yes	3	high	2.68	4	domainoid, inparanoid, oma, orthofinder, proteinortho, sonicparanoid, ortho_inspector	1
AGAP006388	7165	1277000	LOC1277000	VectorBase	AGAP006388	32627	7227	FlyBase	FBgn0015615	SMC3	7	Yes	Yes	3	high	2.79	4	domainoid, inparanoid, oma, orthofinder, proteinortho, sonicparanoid, ortho_inspector	1
AGAP010065	7165	1279497	LOC1279497	VectorBase	AGAP010065	45329	7227	FlyBase	FBgn0034968	RpL12	7	Yes	Yes	3	high	2.91	4	domainoid, inparanoid, oma, orthofinder, proteinortho, sonicparanoid, ortho_inspector	1
AGAP009623	7165	1278999	LOC1278999	VectorBase	AGAP009623	35728	7227	FlyBase	FBgn0001091	Gapdh1	7	Yes	Yes	3	high	2.88	4	domainoid, inparanoid, oma, orthofinder, proteinortho, sonicparanoid, ortho_inspector	1
AGAP010188	7165	1279608	LOC1279608	VectorBase	AGAP010188	33202	7227	FlyBase	FBgn0024352	Stip1	7	Yes	Yes	3	high	2.73	4	domainoid, inparanoid, oma, orthofinder, proteinortho, sonicparanoid, ortho_inspector	1
AGAP005650	7165	1276334	LOC1276334	VectorBase	AGAP005650	39910	7227	FlyBase	FBgn0036691	beg	7	Yes	Yes	3	high	2.42	4	domainoid, inparanoid, oma, orthofinder, proteinortho, sonicparanoid, ortho_inspector	1
AGAP001362	7165	1281820	LOC1281820	VectorBase	AGAP001362	40698	7227	FlyBase	FBgn0046222	Wdr33	6	Yes	Yes	3	high	2.11	4	domainoid, inparanoid, orthofinder, proteinortho, sonicparanoid, ortho_inspector	1
AGAP007978	7165	1277970	LOC1277970	VectorBase	AGAP007978	37962	7227	FlyBase	FBgn0086908	egg	7	Yes	Yes	3	high	2.1	4	domainoid, inparanoid, oma, orthofinder, proteinortho, sonicparanoid, ortho_inspector	1
AGAP006941	7165	1270143	LOC1270143	VectorBase	AGAP006941	39871	7227	FlyBase	FBgn0004556	Dbp73D	7	Yes	Yes	3	high	2.14	4	domainoid, inparanoid, oma, orthofinder, proteinortho, sonicparanoid, ortho_inspector	1
AGAP009800	7165	1279214	LOC1279214	VectorBase	AGAP009800	34351	7227	FlyBase	FBgn0032189	Ripalpha	5	Yes	Yes	3	high	1.78	4	domainoid, inparanoid, oma, orthofinder, ortho_inspector	1
AGAP006624	7165	1277210	LOC1277210	VectorBase	AGAP006624	39023	7227	FlyBase	FBgn0035942	ValRS-m	7	Yes	Yes	3	high	2.18	4	domainoid, inparanoid, oma, orthofinder, proteinortho, sonicparanoid, ortho_inspector	1
AGAP003398	7165	1272774	LOC1272774	VectorBase	AGAP003398	37922	7227	FlyBase	FBgn0016687	Nurf-38	7	Yes	Yes	3	high	2.47	4	domainoid, inparanoid, oma, orthofinder, proteinortho, sonicparanoid, ortho_inspector	1
AGAP004152	7165	1273979	LOC1273979	VectorBase	AGAP004152	41189	7227	FlyBase	FBgn0037741	CG16908	7	Yes	Yes	3	high	1.8	4	domainoid, inparanoid, oma, orthofinder, proteinortho, sonicparanoid, ortho_inspector	1
AGAP007844	7165	1278116	LOC1278116	VectorBase	AGAP007844	326155	7227	FlyBase	FBgn0051739	AspRS-m	6	Yes	Yes	3	high	2.24	4	domainoid, inparanoid, orthofinder, proteinortho, sonicparanoid, ortho_inspector	1
AGAP000082	7165	5666778	LOC5666778	VectorBase	AGAP000082	31156	7227	FlyBase	FBgn0023512	eIF2Bepsilon	7	Yes	Yes	3	high	2.17	4	domainoid, inparanoid, oma, orthofinder, proteinortho, sonicparanoid, ortho_inspector	1
AGAP007699	7165	1269534	LOC1269534	VectorBase	AGAP007699	44072	7227	FlyBase	FBgn0020255	Ran	7	Yes	Yes	3	high	3.07	4	domainoid, inparanoid, oma, orthofinder, proteinortho, sonicparanoid, ortho_inspector	1
AGAP005144	7165	1274822	LOC1274822	VectorBase	AGAP005144	34423	7227	FlyBase	FBgn0032244	RfC3	7	Yes	Yes	3	high	2.63	4	domainoid, inparanoid, oma, orthofinder, proteinortho, sonicparanoid, ortho_inspector	1
AGAP008063	7165	1277888	LOC1277888	VectorBase	AGAP008063	34548	7227	FlyBase	FBgn0032346	Csl4	7	Yes	Yes	3	high	2.29	4	domainoid, inparanoid, oma, orthofinder, proteinortho, sonicparanoid, ortho_inspector	1
AGAP007635	7165	1269592	LOC1269592	VectorBase	AGAP007635	34625	7227	FlyBase	FBgn0032404	RpL7-like	7	Yes	Yes	3	high	2.02	4	domainoid, inparanoid, oma, orthofinder, proteinortho, sonicparanoid, ortho_inspector	1
AGAP005110	7165	1274786	LOC1274786	VectorBase	AGAP005110	38898	7227	FlyBase	FBgn0262716	Arp3	7	Yes	Yes	3	high	2.97	4	domainoid, inparanoid, oma, orthofinder, proteinortho, sonicparanoid, ortho_inspector	1
AGAP003462	7165	1272833	LOC1272833	VectorBase	AGAP003462	41295	7227	FlyBase	FBgn0037834	Art1	7	Yes	Yes	3	high	2.69	4	domainoid, inparanoid, oma, orthofinder, proteinortho, sonicparanoid, ortho_inspector	1
AGAP010457	7165	1272582	LOC1272582	VectorBase	AGAP010457	33499	7227	FlyBase	FBgn0024920	Ts	7	Yes	Yes	3	high	2.58	4	domainoid, inparanoid, oma, orthofinder, proteinortho, sonicparanoid, ortho_inspector	1
AGAP007476	7165	1269747	LOC1269747	VectorBase	AGAP007476	38600	7227	FlyBase	FBgn0035590	Prpk	7	Yes	Yes	3	high	2.31	4	domainoid, inparanoid, oma, orthofinder, proteinortho, sonicparanoid, ortho_inspector	1
AGAP011938	7165	1280731	LOC1280731	VectorBase	AGAP011938	33782	7227	FlyBase	FBgn0002525	Lam	7	Yes	Yes	3	high	2.29	4	domainoid, inparanoid, oma, orthofinder, proteinortho, sonicparanoid, ortho_inspector	1
AGAP008617	7165	1275466	LOC1275466	VectorBase	AGAP008617	33738	7227	FlyBase	FBgn0028694	Rpn11	7	Yes	Yes	3	high	2.99	4	domainoid, inparanoid, oma, orthofinder, proteinortho, sonicparanoid, ortho_inspector	1
AGAP008876	7165	1279845	LOC1279845	VectorBase	AGAP008876	35399	7227	FlyBase	FBgn0021856	l(2)k14505	7	Yes	Yes	3	high	2.34	4	domainoid, inparanoid, oma, orthofinder, proteinortho, sonicparanoid, ortho_inspector	1
AGAP010483	7165	1272607	LOC1272607	VectorBase	AGAP010483	36766	7227	FlyBase	FBgn0034065	Rrp42	7	Yes	Yes	3	high	2.38	4	domainoid, inparanoid, oma, orthofinder, proteinortho, sonicparanoid, ortho_inspector	1
AGAP004011	7165	1278829	LOC1278829	VectorBase	AGAP004011	39844	7227	FlyBase	FBgn0036641	Smn	5	Yes	Yes	3	high	1.8	4	inparanoid, oma, orthofinder, sonicparanoid, ortho_inspector	1
AGAP005874	7165	1276541	LOC1276541	VectorBase	AGAP005874	40642	7227	FlyBase	FBgn0086695	hd	7	Yes	Yes	3	high	2.11	4	domainoid, inparanoid, oma, orthofinder, proteinortho, sonicparanoid, ortho_inspector	1
AGAP001447	7165	1281727	LOC1281727	VectorBase	AGAP001447	42510	7227	FlyBase	FBgn0250820	meigo	7	Yes	Yes	3	high	2.47	4	domainoid, inparanoid, oma, orthofinder, proteinortho, sonicparanoid, ortho_inspector	1
AGAP003894	7165	1269486	LOC1269486	VectorBase	AGAP003894	36157	7227	FlyBase	FBgn0017414	cag	2	Yes	Yes	3	high	1.22	4	orthofinder, ortho_inspector	1
AGAP000935	7165	1270421	LOC1270421	VectorBase	AGAP000935	41800	7227	FlyBase	FBgn0038271	UQCR-C1	7	Yes	Yes	3	high	2.81	4	domainoid, inparanoid, oma, orthofinder, proteinortho, sonicparanoid, ortho_inspector	1
AGAP004056	7165	1270889	LOC1270889	VectorBase	AGAP004056	317826	7227	FlyBase	FBgn0052022	CG32022	6	Yes	Yes	3	high	1.78	4	domainoid, inparanoid, oma, orthofinder, sonicparanoid, ortho_inspector	1
AGAP002908	7165	1273053	LOC1273053	VectorBase	AGAP002908	32602	7227	FlyBase	FBgn0005411	U2af50	7	Yes	Yes	3	high	2.84	4	domainoid, inparanoid, oma, orthofinder, proteinortho, sonicparanoid, ortho_inspector	1
AGAP007653	7165	1269574	LOC1269574	VectorBase	AGAP007653	35941	7227	FlyBase	FBgn0033391	CG8026	7	Yes	Yes	3	high	2.72	4	domainoid, inparanoid, oma, orthofinder, proteinortho, sonicparanoid, ortho_inspector	1
AGAP002956	7165	1273007	LOC1273007	VectorBase	AGAP002956	33201	7227	FlyBase	FBgn0017457	U2af38	7	Yes	Yes	3	high	2.76	4	domainoid, inparanoid, oma, orthofinder, proteinortho, sonicparanoid, ortho_inspector	1
AGAP006680	7165	1277269	LOC1277269	VectorBase	AGAP006680	43529	7227	FlyBase	FBgn0039710	dgt1	6	Yes	Yes	3	high	1.94	4	domainoid, inparanoid, orthofinder, proteinortho, sonicparanoid, ortho_inspector	1
AGAP009504	7165	1271407	LOC1271407	VectorBase	AGAP009504	46032	7227	FlyBase	FBgn0010520	Bka	7	Yes	Yes	3	high	2.65	4	domainoid, inparanoid, oma, orthofinder, proteinortho, sonicparanoid, ortho_inspector	1
AGAP011219	7165	1270706	LOC1270706	VectorBase	AGAP011219	34245	7227	FlyBase	FBgn0032105	borr	5	Yes	No	2	moderate	1.65	4	domainoid, inparanoid, orthofinder, sonicparanoid, ortho_inspector	1
AGAP003268	7165	1269174	LOC1269174	VectorBase	AGAP003268	41168	7227	FlyBase	FBgn0003334	Scm	7	Yes	Yes	3	high	2.08	4	domainoid, inparanoid, oma, orthofinder, proteinortho, sonicparanoid, ortho_inspector	1
AGAP002170	7165	1269384	LOC1269384	VectorBase	AGAP002170	32740	7227	FlyBase	FBgn0030853	ND-24	7	Yes	Yes	3	high	2.81	4	domainoid, inparanoid, oma, orthofinder, proteinortho, sonicparanoid, ortho_inspector	1
AGAP000662	7165	1272427	LOC1272427	VectorBase	AGAP000662	39252	7227	FlyBase	FBgn0036134	FoxK	5	Yes	Yes	3	high	1.69	4	domainoid, inparanoid, orthofinder, sonicparanoid, ortho_inspector	1
AGAP002730	7165	1273238	LOC1273238	VectorBase	AGAP002730	32513	7227	FlyBase	FBgn0026666	MagR	7	Yes	Yes	3	high	2.83	4	domainoid, inparanoid, oma, orthofinder, proteinortho, sonicparanoid, ortho_inspector	1
AGAP006944	7165	1270140	LOC1270140	VectorBase	AGAP006944	39877	7227	FlyBase	FBgn0025582	eIF3e	7	Yes	Yes	3	high	2.72	4	domainoid, inparanoid, oma, orthofinder, proteinortho, sonicparanoid, ortho_inspector	1
AGAP008078	7165	1277871	LOC1277871	VectorBase	AGAP008078	318983	7227	FlyBase	FBgn0051855	CG31855	6	Yes	Yes	3	high	2.07	4	domainoid, inparanoid, oma, orthofinder, sonicparanoid, ortho_inspector	1
AGAP010568	7165	1275302	LOC1275302	VectorBase	AGAP010568	40259	7227	FlyBase	FBgn0029158	Las	7	Yes	Yes	3	high	2.75	4	domainoid, inparanoid, oma, orthofinder, proteinortho, sonicparanoid, ortho_inspector	1
AGAP005845	7165	1276512	LOC1276512	VectorBase	AGAP005845	36826	7227	FlyBase	FBgn0262511	Vha44	5	Yes	Yes	3	high	1.71	4	domainoid, inparanoid, orthofinder, sonicparanoid, ortho_inspector	1
AGAP001686	7165	1281490	LOC1281490	VectorBase	AGAP001686	37413	7227	FlyBase	FBgn0261067	LSm1	7	Yes	Yes	3	high	2.81	4	domainoid, inparanoid, oma, orthofinder, proteinortho, sonicparanoid, ortho_inspector	1
AGAP011623	7165	1281007	LOC1281007	VectorBase	AGAP011623	326215	7227	FlyBase	FBgn0052438	SMC5	7	Yes	Yes	3	high	1.99	4	domainoid, inparanoid, oma, orthofinder, proteinortho, sonicparanoid, ortho_inspector	1
AGAP000444	7165	1271794	LOC1271794	VectorBase	AGAP000444	36655	7227	FlyBase	FBgn0033972	Ciao1	6	Yes	Yes	3	high	2.41	4	inparanoid, oma, orthofinder, proteinortho, sonicparanoid, ortho_inspector	1
AGAP001545	7165	1281632	LOC1281632	VectorBase	AGAP001545	41372	7227	FlyBase	FBgn0037899	RpL24-like	7	Yes	Yes	3	high	2.57	4	domainoid, inparanoid, oma, orthofinder, proteinortho, sonicparanoid, ortho_inspector	1
AGAP008106	7165	1277847	LOC1277847	VectorBase	AGAP008106	34197	7227	FlyBase	FBgn0260861	Trs23	7	Yes	Yes	3	high	2.73	4	domainoid, inparanoid, oma, orthofinder, proteinortho, sonicparanoid, ortho_inspector	1
AGAP006205	7165	1276867	LOC1276867	VectorBase	AGAP006205	38824	7227	FlyBase	FBgn0016983	smid	7	Yes	Yes	3	high	2.18	4	domainoid, inparanoid, oma, orthofinder, proteinortho, sonicparanoid, ortho_inspector	1
AGAP010064	7165	1279496	LOC1279496	VectorBase	AGAP010064	36160	7227	FlyBase	FBgn0033571	Rpb5	7	Yes	Yes	3	high	3.04	4	domainoid, inparanoid, oma, orthofinder, proteinortho, sonicparanoid, ortho_inspector	1
AGAP000391	7165	1271857	LOC1271857	VectorBase	AGAP000391	32607	7227	FlyBase	FBgn0010416	TH1	7	Yes	Yes	3	high	2.74	4	domainoid, inparanoid, oma, orthofinder, proteinortho, sonicparanoid, ortho_inspector	1
AGAP001529	7165	1281648	LOC1281648	VectorBase	AGAP001529	37397	7227	FlyBase	FBgn0011824	CG4038	5	Yes	Yes	3	high	2.23	4	domainoid, oma, orthofinder, sonicparanoid, ortho_inspector	1
AGAP008912	7165	1279880	LOC1279880	VectorBase	AGAP008912	36538	7227	FlyBase	FBgn0086356	tum	7	Yes	Yes	3	high	2.04	4	domainoid, inparanoid, oma, orthofinder, proteinortho, sonicparanoid, ortho_inspector	1
AGAP000896	7165	1277413	LOC1277413	VectorBase	AGAP000896	34157	7227	FlyBase	FBgn0032033	CG13392	7	Yes	Yes	3	high	2.22	4	domainoid, inparanoid, oma, orthofinder, proteinortho, sonicparanoid, ortho_inspector	1
AGAP011055	7165	1269439	LOC1269439	VectorBase	AGAP011055	40292	7227	FlyBase	FBgn0016696	Pitslre	6	Yes	Yes	3	high	2.02	4	domainoid, inparanoid, oma, orthofinder, sonicparanoid, ortho_inspector	1
AGAP009808	7165	1279222	LOC1279222	VectorBase	AGAP009808	35379	7227	FlyBase	FBgn0032919	CG9253	7	Yes	Yes	3	high	2.65	4	domainoid, inparanoid, oma, orthofinder, proteinortho, sonicparanoid, ortho_inspector	1
AGAP001978	7165	4576969	LOC4576969	VectorBase	AGAP001978	42550	7227	FlyBase	FBgn0011766	E2f1	4	Yes	Yes	3	high	1.5	4	domainoid, orthofinder, sonicparanoid, ortho_inspector	1
AGAP012084	7165	1280588	LOC1280588	VectorBase	AGAP012084	33963	7227	FlyBase	FBgn0042092	CG13773	6	Yes	Yes	3	high	1.91	4	domainoid, inparanoid, oma, orthofinder, sonicparanoid, ortho_inspector	1
AGAP003536	7165	1274193	LOC1274193	VectorBase	AGAP003536	43101	7227	FlyBase	FBgn0039357	CG4743	7	Yes	Yes	3	high	2.57	4	domainoid, inparanoid, oma, orthofinder, proteinortho, sonicparanoid, ortho_inspector	1
AGAP004703	7165	1278527	LOC1278527	VectorBase	AGAP004703	32524	7227	FlyBase	FBgn0030687	RpIIIC160	7	Yes	Yes	3	high	2.63	4	domainoid, inparanoid, oma, orthofinder, proteinortho, sonicparanoid, ortho_inspector	1
AGAP000631	7165	4576061	LOC4576061	VectorBase	AGAP000631	31496	7227	FlyBase	FBgn0261383	IntS6	6	Yes	Yes	3	high	2.02	4	domainoid, inparanoid, orthofinder, proteinortho, sonicparanoid, ortho_inspector	1
AGAP000109	7165	1272159	LOC1272159	VectorBase	AGAP000109	50002	7227	FlyBase	FBgn0040529	COX7A	6	Yes	Yes	3	high	2.23	4	domainoid, inparanoid, oma, orthofinder, sonicparanoid, ortho_inspector	1
AGAP000272	7165	1271986	LOC1271986	VectorBase	AGAP000272	36379	7227	FlyBase	FBgn0033754	Ak6	7	Yes	Yes	3	high	2.38	4	domainoid, inparanoid, oma, orthofinder, proteinortho, sonicparanoid, ortho_inspector	1
AGAP010498	7165	1275239	LOC1275239	VectorBase	AGAP010498	32338	7227	FlyBase	FBgn0020909	Rtc1	7	Yes	Yes	3	high	2.53	4	domainoid, inparanoid, oma, orthofinder, proteinortho, sonicparanoid, ortho_inspector	1
AGAP006996	7165	1270103	LOC1270103	VectorBase	AGAP006996	44438	7227	FlyBase	FBgn0024556	mEFTu1	7	Yes	Yes	3	high	2.71	4	domainoid, inparanoid, oma, orthofinder, proteinortho, sonicparanoid, ortho_inspector	1
AGAP001720	7165	1281454	LOC1281454	VectorBase	AGAP001720	41228	7227	FlyBase	FBgn0037778	mtTFB2	7	Yes	Yes	3	high	1.99	4	domainoid, inparanoid, oma, orthofinder, proteinortho, sonicparanoid, ortho_inspector	1
AGAP003936	7165	1278762	LOC1278762	VectorBase	AGAP003936	40781	7227	FlyBase	FBgn0261789	SmD2	7	Yes	Yes	3	high	3.05	4	domainoid, inparanoid, oma, orthofinder, proteinortho, sonicparanoid, ortho_inspector	1
AGAP008884	7165	1279852	LOC1279852	VectorBase	AGAP008884	34394	7227	FlyBase	FBgn0032222	CG5037	6	Yes	Yes	3	high	2.31	4	domainoid, inparanoid, orthofinder, proteinortho, sonicparanoid, ortho_inspector	1
AGAP007157	7165	1269957	LOC1269957	VectorBase	AGAP007157	43039	7227	FlyBase	FBgn0039300	RpS27	7	Yes	Yes	3	high	2.98	4	domainoid, inparanoid, oma, orthofinder, proteinortho, sonicparanoid, ortho_inspector	1
AGAP001955	7165	1281168	LOC1281168	VectorBase	AGAP001955	42388	7227	FlyBase	FBgn0038763	PIG-L	6	Yes	Yes	3	high	1.98	4	domainoid, inparanoid, orthofinder, proteinortho, sonicparanoid, ortho_inspector	1
AGAP001973	7165	1281150	LOC1281150	VectorBase	AGAP001973	36018	7227	FlyBase	FBgn0023175	Prosalpha7	7	Yes	Yes	3	high	2.45	4	domainoid, inparanoid, oma, orthofinder, proteinortho, sonicparanoid, ortho_inspector	1
AGAP010700	7165	1272459	LOC1272459	VectorBase	AGAP010700	36390	7227	FlyBase	FBgn0011604	Iswi	7	Yes	Yes	3	high	2.77	4	domainoid, inparanoid, oma, orthofinder, proteinortho, sonicparanoid, ortho_inspector	1
AGAP002778	7165	1273191	LOC1273191	VectorBase	AGAP002778	33119	7227	FlyBase	FBgn0020272	mst	7	Yes	Yes	3	high	2.1	4	domainoid, inparanoid, oma, orthofinder, proteinortho, sonicparanoid, ortho_inspector	1
AGAP001399	7165	1281778	LOC1281778	VectorBase	AGAP001399	32820	7227	FlyBase	FBgn0008635	betaCOP	7	Yes	Yes	3	high	2.77	4	domainoid, inparanoid, oma, orthofinder, proteinortho, sonicparanoid, ortho_inspector	1
AGAP002969	7165	1272994	LOC1272994	VectorBase	AGAP002969	35194	7227	FlyBase	FBgn0086443	AsnRS	7	Yes	Yes	3	high	2.77	4	domainoid, inparanoid, oma, orthofinder, proteinortho, sonicparanoid, ortho_inspector	1
AGAP003228	7165	1273902	LOC1273902	VectorBase	AGAP003228	41836	7227	FlyBase	FBgn0263979	Caf1-55	7	Yes	Yes	3	high	3.02	4	domainoid, inparanoid, oma, orthofinder, proteinortho, sonicparanoid, ortho_inspector	1
AGAP004521	7165	1274667	LOC1274667	VectorBase	AGAP004521	31840	7227	FlyBase	FBgn0004856	Bx42	7	Yes	Yes	3	high	2.76	4	domainoid, inparanoid, oma, orthofinder, proteinortho, sonicparanoid, ortho_inspector	1
AGAP006811	7165	1270254	LOC1270254	VectorBase	AGAP006811	43288	7227	FlyBase	FBgn0002441	l(3)mbt	4	Yes	Yes	3	high	1.45	4	domainoid, orthofinder, sonicparanoid, ortho_inspector	1
AGAP007147	7165	5667229	LOC5667229	VectorBase	AGAP007147	32558	7227	FlyBase	FBgn0030711	Rrp47	4	Yes	Yes	3	high	1.57	4	inparanoid, orthofinder, sonicparanoid, ortho_inspector	1
AGAP005523	7165	1276207	LOC1276207	VectorBase	AGAP005523	34426	7227	FlyBase	FBgn0262601	SmB	7	Yes	Yes	3	high	2.76	4	domainoid, inparanoid, oma, orthofinder, proteinortho, sonicparanoid, ortho_inspector	1
AGAP001780	7165	1281389	LOC1281389	VectorBase	AGAP001780	41181	7227	FlyBase	FBgn0002431	hyd	6	Yes	Yes	3	high	1.99	4	domainoid, inparanoid, oma, orthofinder, sonicparanoid, ortho_inspector	1
AGAP011837	7165	1280813	LOC1280813	VectorBase	AGAP011837	38229	7227	FlyBase	FBgn0035271	CG2021	7	Yes	Yes	3	high	2.8	4	domainoid, inparanoid, oma, orthofinder, proteinortho, sonicparanoid, ortho_inspector	1
AGAP010305	7165	1278598	LOC1278598	VectorBase	AGAP010305	39669	7227	FlyBase	FBgn0036500	CG7275	7	Yes	Yes	3	high	2.43	4	domainoid, inparanoid, oma, orthofinder, proteinortho, sonicparanoid, ortho_inspector	1
AGAP002706	7165	1273262	LOC1273262	VectorBase	AGAP002706	32636	7227	FlyBase	FBgn0261791	SNRPG	7	Yes	Yes	3	high	2.89	4	domainoid, inparanoid, oma, orthofinder, proteinortho, sonicparanoid, ortho_inspector	1
AGAP001759	7165	1281416	LOC1281416	VectorBase	AGAP001759	40694	7227	FlyBase	FBgn0262125	Sec23	7	Yes	Yes	3	high	2.89	4	domainoid, inparanoid, oma, orthofinder, proteinortho, sonicparanoid, ortho_inspector	1
AGAP002345	7165	1273619	LOC1273619	VectorBase	AGAP002345	31835	7227	FlyBase	FBgn0052707	APC4	7	Yes	Yes	3	high	1.92	4	domainoid, inparanoid, oma, orthofinder, proteinortho, sonicparanoid, ortho_inspector	1
AGAP002780	7165	1273189	LOC1273189	VectorBase	AGAP002780	38720	7227	FlyBase	FBgn0035692	Sf3b6	7	Yes	Yes	3	high	2.91	4	domainoid, inparanoid, oma, orthofinder, proteinortho, sonicparanoid, ortho_inspector	1
AGAP001335	7165	1281844	LOC1281844	VectorBase	AGAP001335	33319	7227	FlyBase	FBgn0026141	Cdlc2	5	Yes	Yes	3	high	2.87	4	inparanoid, oma, orthofinder, proteinortho, ortho_inspector	1
AGAP010173	7165	1279593	LOC1279593	VectorBase	AGAP010173	34070	7227	FlyBase	FBgn0020618	Rack1	6	Yes	Yes	3	high	2.76	4	inparanoid, oma, orthofinder, proteinortho, sonicparanoid, ortho_inspector	1
AGAP005209	7165	1274917	LOC1274917	VectorBase	AGAP005209	36953	7227	FlyBase	FBgn0022029	l(2)k01209	7	Yes	Yes	3	high	2.75	4	domainoid, inparanoid, oma, orthofinder, proteinortho, sonicparanoid, ortho_inspector	1
AGAP006055	7165	1276726	LOC1276726	VectorBase	AGAP006055	38865	7227	FlyBase	FBgn0035812	CG7457	7	Yes	Yes	3	high	1.88	4	domainoid, inparanoid, oma, orthofinder, proteinortho, sonicparanoid, ortho_inspector	1
AGAP007817	7165	1278141	LOC1278141	VectorBase	AGAP007817	35130	7227	FlyBase	FBgn0032705	Grip71	5	Yes	Yes	3	high	1.64	4	domainoid, inparanoid, orthofinder, sonicparanoid, ortho_inspector	1
AGAP011084	7165	1270844	LOC1270844	VectorBase	AGAP011084	44087	7227	FlyBase	FBgn0021995	Rs1	7	Yes	Yes	3	high	2.5	4	domainoid, inparanoid, oma, orthofinder, proteinortho, sonicparanoid, ortho_inspector	1
AGAP001744	7165	1281430	LOC1281430	VectorBase	AGAP001744	37809	7227	FlyBase	FBgn0034938	CG3803	7	Yes	Yes	3	high	2.53	4	domainoid, inparanoid, oma, orthofinder, proteinortho, sonicparanoid, ortho_inspector	1
AGAP003812	7165	3290909	LOC3290909	VectorBase	AGAP003812	317849	7227	FlyBase	FBgn0052095	CG32095	3	Yes	Yes	3	high	1.4	4	oma, sonicparanoid, ortho_inspector	1
AGAP004240	7165	1274085	LOC1274085	VectorBase	AGAP004240	41801	7227	FlyBase	FBgn0004597	CycC	7	Yes	Yes	3	high	2.87	4	domainoid, inparanoid, oma, orthofinder, proteinortho, sonicparanoid, ortho_inspector	1
AGAP005947	7165	1276616	LOC1276616	VectorBase	AGAP005947	34149	7227	FlyBase	FBgn0010265	RpS13	7	Yes	Yes	3	high	2.96	4	domainoid, inparanoid, oma, orthofinder, proteinortho, sonicparanoid, ortho_inspector	1
AGAP010034	7165	1279460	LOC1279460	VectorBase	AGAP010034	44728	7227	FlyBase	FBgn0024330	MED6	7	Yes	Yes	3	high	2.36	4	domainoid, inparanoid, oma, orthofinder, proteinortho, sonicparanoid, ortho_inspector	1
AGAP010959	7165	3291200	LOC3291200	VectorBase	AGAP010959	35969	7227	FlyBase	FBgn0033413	prel	7	Yes	Yes	3	high	2.18	4	domainoid, inparanoid, oma, orthofinder, proteinortho, sonicparanoid, ortho_inspector	1
AGAP001482	7165	1281691	LOC1281691	VectorBase	AGAP001482	40660	7227	FlyBase	FBgn0015402	ksr	7	Yes	Yes	3	high	2.11	4	domainoid, inparanoid, oma, orthofinder, proteinortho, sonicparanoid, ortho_inspector	1
AGAP010876	7165	1271080	LOC1271080	VectorBase	AGAP010876	36583	7227	FlyBase	FBgn0001220	Hsc70-5	7	Yes	Yes	3	high	2.91	4	domainoid, inparanoid, oma, orthofinder, proteinortho, sonicparanoid, ortho_inspector	1
AGAP006935	7165	1270150	LOC1270150	VectorBase	AGAP006935	39430	7227	FlyBase	FBgn0041775	tral	6	Yes	Yes	3	high	1.96	4	domainoid, inparanoid, oma, orthofinder, sonicparanoid, ortho_inspector	1
AGAP011761	7165	1280879	LOC1280879	VectorBase	AGAP011761	42942	7227	FlyBase	FBgn0039218	Rpb10	7	Yes	Yes	3	high	3.07	4	domainoid, inparanoid, oma, orthofinder, proteinortho, sonicparanoid, ortho_inspector	1
AGAP013102	7165	11176150	LOC11176150	VectorBase	AGAP013102	31228	7227	FlyBase	FBgn0003714	tko	7	Yes	Yes	3	high	2.89	4	domainoid, inparanoid, oma, orthofinder, proteinortho, sonicparanoid, ortho_inspector	1
AGAP003532	7165	1274189	LOC1274189	VectorBase	AGAP003532	43768	7227	FlyBase	FBgn0017545	RpS3A	7	Yes	Yes	3	high	2.7	4	domainoid, inparanoid, oma, orthofinder, proteinortho, sonicparanoid, ortho_inspector	1
AGAP011245	7165	3291280	LOC3291280	VectorBase	AGAP011245	36997	7227	FlyBase	FBgn0029079	icln	6	Yes	Yes	3	high	1.85	4	domainoid, inparanoid, oma, orthofinder, sonicparanoid, ortho_inspector	1
AGAP011173	7165	1270757	LOC1270757	VectorBase	AGAP011173	37235	7227	FlyBase	FBgn0013325	RpL11	7	Yes	Yes	3	high	2.93	4	domainoid, inparanoid, oma, orthofinder, proteinortho, sonicparanoid, ortho_inspector	1
AGAP009624	7165	1279000	LOC1279000	VectorBase	AGAP009624	39645	7227	FlyBase	FBgn0266452	CTPsyn	7	Yes	Yes	3	high	2.59	4	domainoid, inparanoid, oma, orthofinder, proteinortho, sonicparanoid, ortho_inspector	1
AGAP009910	7165	1279324	LOC1279324	VectorBase	AGAP009910	34930	7227	FlyBase	FBgn0041627	Ku80	4	Yes	Yes	3	high	1.47	4	inparanoid, oma, orthofinder, ortho_inspector	1
AGAP009140	7165	3291909	LOC3291909	VectorBase	AGAP009140	47082	7227	FlyBase	FBgn0284249	Adf1	3	Yes	Yes	3	high	1.16	4	domainoid, orthofinder, sonicparanoid	1
AGAP010622	7165	1271336	LOC1271336	VectorBase	AGAP010622	41597	7227	FlyBase	FBgn0038106	CG7488	7	Yes	Yes	3	high	2.27	4	domainoid, inparanoid, oma, orthofinder, proteinortho, sonicparanoid, ortho_inspector	1
AGAP005576	7165	1276262	LOC1276262	VectorBase	AGAP005576	36420	7227	FlyBase	FBgn0002069	AspRS	7	Yes	Yes	3	high	2.76	4	domainoid, inparanoid, oma, orthofinder, proteinortho, sonicparanoid, ortho_inspector	1
AGAP012105	7165	1280571	LOC1280571	VectorBase	AGAP012105	32792	7227	FlyBase	FBgn0022724	Taf8	7	Yes	Yes	3	high	2.41	4	domainoid, inparanoid, oma, orthofinder, proteinortho, sonicparanoid, ortho_inspector	1
AGAP003517	7165	1274174	LOC1274174	VectorBase	AGAP003517	42888	7227	FlyBase	FBgn0039175	beta-PheRS	7	Yes	Yes	3	high	2.7	4	domainoid, inparanoid, oma, orthofinder, proteinortho, sonicparanoid, ortho_inspector	1
AGAP010267	7165	1279691	LOC1279691	VectorBase	AGAP010267	45786	7227	FlyBase	FBgn0027090	GlnRS	7	Yes	Yes	3	high	2.49	4	domainoid, inparanoid, oma, orthofinder, proteinortho, sonicparanoid, ortho_inspector	1
AGAP004956	7165	1275768	LOC1275768	VectorBase	AGAP004956	35679	7227	FlyBase	FBgn0015929	dpa	7	Yes	Yes	3	high	2.71	4	domainoid, inparanoid, oma, orthofinder, proteinortho, sonicparanoid, ortho_inspector	1
AGAP012096	7165	1280579	LOC1280579	VectorBase	AGAP012096	36547	7227	FlyBase	FBgn0275436	PheRS-m	7	Yes	Yes	3	high	2.48	4	domainoid, inparanoid, oma, orthofinder, proteinortho, sonicparanoid, ortho_inspector	1
AGAP009588	7165	1278925	LOC1278925	VectorBase	AGAP009588	34302	7227	FlyBase	FBgn0032149	CG4036	7	Yes	Yes	3	high	2.39	4	domainoid, inparanoid, oma, orthofinder, proteinortho, sonicparanoid, ortho_inspector	1
AGAP006469	7165	4576732	LOC4576732	VectorBase	AGAP006469	36087	7227	FlyBase	FBgn0033507	CG12909	4	Yes	Yes	3	high	1.6	4	domainoid, orthofinder, sonicparanoid, ortho_inspector	1
AGAP003109	7165	1273779	LOC1273779	VectorBase	AGAP003109	40966	7227	FlyBase	FBgn0037555	Ada2b	6	Yes	Yes	3	high	2.12	4	domainoid, inparanoid, orthofinder, proteinortho, sonicparanoid, ortho_inspector	1
AGAP007965	7165	1277985	LOC1277985	VectorBase	AGAP007965	36590	7227	FlyBase	FBgn0033921	tej	2	Yes	Yes	3	high	1.18	4	orthofinder, ortho_inspector	1
AGAP000813	7165	1272401	LOC1272401	VectorBase	AGAP000813	31845	7227	FlyBase	FBgn0030092	fh	6	Yes	Yes	3	high	2.05	4	domainoid, inparanoid, orthofinder, proteinortho, sonicparanoid, ortho_inspector	1
AGAP002385	7165	1273577	LOC1273577	VectorBase	AGAP002385	41866	7227	FlyBase	FBgn0266722	Trs33	7	Yes	Yes	3	high	2.75	4	domainoid, inparanoid, oma, orthofinder, proteinortho, sonicparanoid, ortho_inspector	1
AGAP000170	7165	1272093	LOC1272093	VectorBase	AGAP000170	32565	7227	FlyBase	FBgn0030718	ND-20	7	Yes	Yes	3	high	2.89	4	domainoid, inparanoid, oma, orthofinder, proteinortho, sonicparanoid, ortho_inspector	1
AGAP010679	7165	1272482	LOC1272482	VectorBase	AGAP010679	37478	7227	FlyBase	FBgn0027360	Tim10	7	Yes	Yes	3	high	2.82	4	domainoid, inparanoid, oma, orthofinder, proteinortho, sonicparanoid, ortho_inspector	1
AGAP012009	7165	1280662	LOC1280662	VectorBase	AGAP012009	40170	7227	FlyBase	FBgn0262519	Mi-2	7	Yes	Yes	3	high	2.57	4	domainoid, inparanoid, oma, orthofinder, proteinortho, sonicparanoid, ortho_inspector	1
AGAP003551	7165	1274210	LOC1274210	VectorBase	AGAP003551	42146	7227	FlyBase	FBgn0038552	Alg1	7	Yes	Yes	3	high	2.33	4	domainoid, inparanoid, oma, orthofinder, proteinortho, sonicparanoid, ortho_inspector	1
AGAP009674	7165	1279063	LOC1279063	VectorBase	AGAP009674	41552	7227	FlyBase	FBgn0260444	Not10	7	Yes	Yes	3	high	1.93	4	domainoid, inparanoid, oma, orthofinder, proteinortho, sonicparanoid, ortho_inspector	1
AGAP007637	7165	4576345	LOC4576345	VectorBase	AGAP007637	37924	7227	FlyBase	FBgn0035025	uri	5	Yes	Yes	3	high	1.52	4	domainoid, inparanoid, orthofinder, sonicparanoid, ortho_inspector	1
AGAP003278	7165	3290792	LOC3290792	VectorBase	AGAP003278	40706	7227	FlyBase	FBgn0037368	CG1239	7	Yes	Yes	3	high	2.13	4	domainoid, inparanoid, oma, orthofinder, proteinortho, sonicparanoid, ortho_inspector	1
AGAP007999	7165	1277952	LOC1277952	VectorBase	AGAP007999	34527	7227	FlyBase	FBgn0021761	Nup154	7	Yes	Yes	3	high	2.2	4	domainoid, inparanoid, oma, orthofinder, proteinortho, sonicparanoid, ortho_inspector	1
AGAP009105	7165	1280057	LOC1280057	VectorBase	AGAP009105	2768940	7227	FlyBase	FBgn0260439	Pp2A-29B	6	Yes	Yes	3	high	2.67	4	domainoid, oma, orthofinder, proteinortho, sonicparanoid, ortho_inspector	1
AGAP004254	7165	1274098	LOC1274098	VectorBase	AGAP004254	40134	7227	FlyBase	FBgn0010417	Taf6	7	Yes	Yes	3	high	2.44	4	domainoid, inparanoid, oma, orthofinder, proteinortho, sonicparanoid, ortho_inspector	1
AGAP005817	7165	1276486	LOC1276486	VectorBase	AGAP005817	36854	7227	FlyBase	FBgn0016131	Cdk4	7	Yes	Yes	3	high	2.59	4	domainoid, inparanoid, oma, orthofinder, proteinortho, sonicparanoid, ortho_inspector	1
AGAP002086	7165	1281343	LOC1281343	VectorBase	AGAP002086	39302	7227	FlyBase	FBgn0036180	Duba	4	Yes	Yes	3	high	1.69	4	domainoid, orthofinder, sonicparanoid, ortho_inspector	1
AGAP002338	7165	1273629	LOC1273629	VectorBase	AGAP002338	33295	7227	FlyBase	FBgn0031310	Vps29	7	Yes	Yes	3	high	2.96	4	domainoid, inparanoid, oma, orthofinder, proteinortho, sonicparanoid, ortho_inspector	1
AGAP003889	7165	1269476	LOC1269476	VectorBase	AGAP003889	38956	7227	FlyBase	FBgn0035890	CG13667	7	Yes	Yes	3	high	2.26	4	domainoid, inparanoid, oma, orthofinder, proteinortho, sonicparanoid, ortho_inspector	1
AGAP000291	7165	1271968	LOC1271968	VectorBase	AGAP000291	42298	7227	FlyBase	FBgn0038683	CG11779	7	Yes	Yes	3	high	2.65	4	domainoid, inparanoid, oma, orthofinder, proteinortho, sonicparanoid, ortho_inspector	1
AGAP005021	7165	4576284	LOC4576284	VectorBase	AGAP005021	53442	7227	FlyBase	FBgn0040273	Spt5	7	Yes	Yes	3	high	2.65	4	domainoid, inparanoid, oma, orthofinder, proteinortho, sonicparanoid, ortho_inspector	1
AGAP000849	7165	3289770	LOC3289770	VectorBase	AGAP000849	31697	7227	FlyBase	FBgn0029971	ND-MNLL	6	Yes	Yes	3	high	2.42	4	domainoid, inparanoid, oma, orthofinder, sonicparanoid, ortho_inspector	1
AGAP000826	7165	1277337	LOC1277337	VectorBase	AGAP000826	31355	7227	FlyBase	FBgn0029693	CG6379	7	Yes	Yes	3	high	2.2	4	domainoid, inparanoid, oma, orthofinder, proteinortho, sonicparanoid, ortho_inspector	1
AGAP005175	7165	1274881	LOC1274881	VectorBase	AGAP005175	35761	7227	FlyBase	FBgn0033246	ACC	7	Yes	Yes	3	high	2.82	4	domainoid, inparanoid, oma, orthofinder, proteinortho, sonicparanoid, ortho_inspector	1
AGAP000842	7165	1277355	LOC1277355	VectorBase	AGAP000842	43503	7227	FlyBase	FBgn0039689	CIA30	7	Yes	Yes	3	high	2.53	4	domainoid, inparanoid, oma, orthofinder, proteinortho, sonicparanoid, ortho_inspector	1
AGAP010331	7165	1275989	LOC1275989	VectorBase	AGAP010331	39557	7227	FlyBase	FBgn0026418	Hsc70Cb	7	Yes	Yes	3	high	2.33	4	domainoid, inparanoid, oma, orthofinder, proteinortho, sonicparanoid, ortho_inspector	1
AGAP000402	7165	3289675	LOC3289675	VectorBase	AGAP000402	33298	7227	FlyBase	FBgn0031312	Tango14	6	Yes	Yes	3	high	1.71	4	domainoid, inparanoid, oma, orthofinder, sonicparanoid, ortho_inspector	1
AGAP002539	7165	1273424	LOC1273424	VectorBase	AGAP002539	3355010	7227	FlyBase	FBgn0262117	IntS3	6	Yes	Yes	3	high	2.15	4	domainoid, inparanoid, oma, orthofinder, sonicparanoid, ortho_inspector	1
AGAP009743	7165	1279151	LOC1279151	VectorBase	AGAP009743	36086	7227	FlyBase	FBgn0028426	RNaseZ	7	Yes	Yes	3	high	2.21	4	domainoid, inparanoid, oma, orthofinder, proteinortho, sonicparanoid, ortho_inspector	1
AGAP006939	7165	1270145	LOC1270145	VectorBase	AGAP006939	38427	7227	FlyBase	FBgn0041164	armi	7	Yes	Yes	3	high	1.94	4	domainoid, inparanoid, oma, orthofinder, proteinortho, sonicparanoid, ortho_inspector	1
AGAP001141	7165	1282024	LOC1282024	VectorBase	AGAP001141	36685	7227	FlyBase	FBgn0033998	row	7	Yes	Yes	3	high	2.02	4	domainoid, inparanoid, oma, orthofinder, proteinortho, sonicparanoid, ortho_inspector	1
AGAP003002	7165	1272952	LOC1272952	VectorBase	AGAP003002	32568	7227	FlyBase	FBgn0030720	CG8939	7	Yes	Yes	3	high	2.28	4	domainoid, inparanoid, oma, orthofinder, proteinortho, sonicparanoid, ortho_inspector	1
AGAP007633	7165	1269594	LOC1269594	VectorBase	AGAP007633	39106	7227	FlyBase	FBgn0036007	path	7	Yes	Yes	3	high	2.57	4	domainoid, inparanoid, oma, orthofinder, proteinortho, sonicparanoid, ortho_inspector	1
AGAP010450	7165	1272589	LOC1272589	VectorBase	AGAP010450	39253	7227	FlyBase	FBgn0036135	mRpL2	7	Yes	Yes	3	high	2.59	4	domainoid, inparanoid, oma, orthofinder, proteinortho, sonicparanoid, ortho_inspector	1
AGAP003843	7165	1271579	LOC1271579	VectorBase	AGAP003843	42590	7227	FlyBase	FBgn0038925	Cchl	6	Yes	Yes	3	high	2.44	4	domainoid, inparanoid, oma, orthofinder, sonicparanoid, ortho_inspector	1
AGAP002985	7165	1272971	LOC1272971	VectorBase	AGAP002985	42876	7227	FlyBase	FBgn0266282	jnj	6	Yes	Yes	3	high	1.8	4	domainoid, inparanoid, oma, orthofinder, sonicparanoid, ortho_inspector	1
AGAP002073	7165	1281040	LOC1281040	VectorBase	AGAP002073	43327	7227	FlyBase	FBgn0003330	Sce	7	Yes	Yes	3	high	2.55	4	domainoid, inparanoid, oma, orthofinder, proteinortho, sonicparanoid, ortho_inspector	1
AGAP006508	7165	1277102	LOC1277102	VectorBase	AGAP006508	39415	7227	FlyBase	FBgn0052103	SCaMC	7	Yes	Yes	3	high	2.69	4	domainoid, inparanoid, oma, orthofinder, proteinortho, sonicparanoid, ortho_inspector	1
AGAP001099	7165	1282065	LOC1282065	VectorBase	AGAP001099	42954	7227	FlyBase	FBgn0039227	polybromo	7	Yes	Yes	3	high	2.33	4	domainoid, inparanoid, oma, orthofinder, proteinortho, sonicparanoid, ortho_inspector	1
AGAP003119	7165	1273792	LOC1273792	VectorBase	AGAP003119	44260	7227	FlyBase	FBgn0026250	eIF1A	7	Yes	Yes	3	high	2.94	4	domainoid, inparanoid, oma, orthofinder, proteinortho, sonicparanoid, ortho_inspector	1
AGAP001195	7165	1281974	LOC1281974	VectorBase	AGAP001195	44409	7227	FlyBase	FBgn0022942	Cbp80	7	Yes	Yes	3	high	2.78	4	domainoid, inparanoid, oma, orthofinder, proteinortho, sonicparanoid, ortho_inspector	1
AGAP003816	7165	1271556	LOC1271556	VectorBase	AGAP003816	44059	7227	FlyBase	FBgn0086710	RpL30	7	Yes	Yes	3	high	2.86	4	domainoid, inparanoid, oma, orthofinder, proteinortho, sonicparanoid, ortho_inspector	1
AGAP011174	7165	1270756	LOC1270756	VectorBase	AGAP011174	35701	7227	FlyBase	FBgn0028687	Rpt1	7	Yes	Yes	3	high	3.03	4	domainoid, inparanoid, oma, orthofinder, proteinortho, sonicparanoid, ortho_inspector	1
AGAP004624	7165	4576786	LOC4576786	VectorBase	AGAP004624	31153	7227	FlyBase	FBgn0023509	mip130	6	Yes	Yes	3	high	1.77	4	domainoid, inparanoid, orthofinder, proteinortho, sonicparanoid, ortho_inspector	1
AGAP002100	7165	1281365	LOC1281365	VectorBase	AGAP002100	318680	7227	FlyBase	FBgn0051320	HEATR2	7	Yes	Yes	3	high	2	4	domainoid, inparanoid, oma, orthofinder, proteinortho, sonicparanoid, ortho_inspector	1
AGAP010025	7165	1279453	LOC1279453	VectorBase	AGAP010025	34264	7227	FlyBase	FBgn0004868	Gdi	7	Yes	Yes	3	high	2.87	4	domainoid, inparanoid, oma, orthofinder, proteinortho, sonicparanoid, ortho_inspector	1
AGAP012145	7165	1280533	LOC1280533	VectorBase	AGAP012145	39656	7227	FlyBase	FBgn0036488	CG6878	7	Yes	Yes	3	high	2.82	4	domainoid, inparanoid, oma, orthofinder, proteinortho, sonicparanoid, ortho_inspector	1
AGAP001670	7165	1281504	LOC1281504	VectorBase	AGAP001670	43382	7227	FlyBase	FBgn0039588	mIF2	7	Yes	Yes	3	high	2.5	4	domainoid, inparanoid, oma, orthofinder, proteinortho, sonicparanoid, ortho_inspector	1
AGAP008874	7165	1279843	LOC1279843	VectorBase	AGAP008874	34837	7227	FlyBase	FBgn0028530	mTTF	6	Yes	Yes	3	high	1.88	4	domainoid, inparanoid, orthofinder, proteinortho, sonicparanoid, ortho_inspector	1
AGAP009058	7165	1280015	LOC1280015	VectorBase	AGAP009058	37142	7227	FlyBase	FBgn0266671	Sec6	7	Yes	Yes	3	high	2.55	4	domainoid, inparanoid, oma, orthofinder, proteinortho, sonicparanoid, ortho_inspector	1
AGAP002077	7165	1281037	LOC1281037	VectorBase	AGAP002077	35537	7227	FlyBase	FBgn0033060	CG7849	7	Yes	Yes	3	high	2.21	4	domainoid, inparanoid, oma, orthofinder, proteinortho, sonicparanoid, ortho_inspector	1
AGAP005377	7165	1276078	LOC1276078	VectorBase	AGAP005377	32512	7227	FlyBase	FBgn0030676	CG12379	4	Yes	Yes	3	high	1.85	4	domainoid, orthofinder, sonicparanoid, ortho_inspector	1
AGAP002568	7165	3290637	LOC3290637	VectorBase	AGAP002568	44724	7227	FlyBase	FBgn0024188	san	7	Yes	Yes	3	high	2.76	4	domainoid, inparanoid, oma, orthofinder, proteinortho, sonicparanoid, ortho_inspector	1
AGAP005267	7165	1270390	LOC1270390	VectorBase	AGAP005267	40993	7227	FlyBase	FBgn0004908	Arl2	7	Yes	Yes	3	high	2.8	4	domainoid, inparanoid, oma, orthofinder, proteinortho, sonicparanoid, ortho_inspector	1
AGAP009509	7165	1271402	LOC1271402	VectorBase	AGAP009509	34524	7227	FlyBase	FBgn0000146	aub	7	Yes	Yes	3	high	2.19	4	domainoid, inparanoid, oma, orthofinder, proteinortho, sonicparanoid, ortho_inspector	1
AGAP013209	7165	11176149	LOC11176149	VectorBase	AGAP013209	318604	7227	FlyBase	FBgn0051133	Slimp	7	Yes	Yes	3	high	1.91	4	domainoid, inparanoid, oma, orthofinder, proteinortho, sonicparanoid, ortho_inspector	1
AGAP008105	7165	1277848	LOC1277848	VectorBase	AGAP008105	34896	7227	FlyBase	FBgn0261268	Cul3	7	Yes	Yes	3	high	2.74	4	domainoid, inparanoid, oma, orthofinder, proteinortho, sonicparanoid, ortho_inspector	1
AGAP003644	7165	1274311	LOC1274311	VectorBase	AGAP003644	42061	7227	FlyBase	FBgn0038474	mRpS11	7	Yes	Yes	3	high	2.73	4	domainoid, inparanoid, oma, orthofinder, proteinortho, sonicparanoid, ortho_inspector	1
AGAP006575	7165	1277160	LOC1277160	VectorBase	AGAP006575	40343	7227	FlyBase	FBgn0037061	CG12975	7	Yes	Yes	3	high	2.47	4	domainoid, inparanoid, oma, orthofinder, proteinortho, sonicparanoid, ortho_inspector	1
AGAP013044	7165	11175715	LOC11175715	VectorBase	AGAP013044	33259	7227	FlyBase	FBgn0015621	Clp	7	Yes	Yes	3	high	2.48	4	domainoid, inparanoid, oma, orthofinder, proteinortho, sonicparanoid, ortho_inspector	1
AGAP000634	7165	1272449	LOC1272449	VectorBase	AGAP000634	31497	7227	FlyBase	FBgn0029798	CG4078	7	Yes	Yes	3	high	2.22	4	domainoid, inparanoid, oma, orthofinder, proteinortho, sonicparanoid, ortho_inspector	1
AGAP000447	7165	5666756	LOC5666756	VectorBase	AGAP000447	31989	7227	FlyBase	FBgn0030217	CG2124	7	Yes	Yes	3	high	1.98	4	domainoid, inparanoid, oma, orthofinder, proteinortho, sonicparanoid, ortho_inspector	1
AGAP007396	7165	1269786	LOC1269786	VectorBase	AGAP007396	38846	7227	FlyBase	FBgn0028582	lqf	7	Yes	Yes	3	high	2.16	4	domainoid, inparanoid, oma, orthofinder, proteinortho, sonicparanoid, ortho_inspector	1
AGAP001805	7165	1281310	LOC1281310	VectorBase	AGAP001805	34329	7227	FlyBase	FBgn0011272	RpL13	7	Yes	Yes	3	high	2.53	4	domainoid, inparanoid, oma, orthofinder, proteinortho, sonicparanoid, ortho_inspector	1
AGAP006949	7165	1270135	LOC1270135	VectorBase	AGAP006949	39922	7227	FlyBase	FBgn0036702	CG6512	7	Yes	Yes	3	high	2.66	4	domainoid, inparanoid, oma, orthofinder, proteinortho, sonicparanoid, ortho_inspector	1
AGAP002564	7165	1273402	LOC1273402	VectorBase	AGAP002564	43183	7227	FlyBase	FBgn0000064	Ald1	7	Yes	Yes	3	high	2.81	4	domainoid, inparanoid, oma, orthofinder, proteinortho, sonicparanoid, ortho_inspector	1
AGAP011438	7165	1278254	LOC1278254	VectorBase	AGAP011438	32132	7227	FlyBase	FBgn0000259	CkIIbeta	7	Yes	Yes	3	high	2.4	4	domainoid, inparanoid, oma, orthofinder, proteinortho, sonicparanoid, ortho_inspector	1
AGAP012125	7165	5668019	LOC5668019	VectorBase	AGAP012125	31475	7227	FlyBase	FBgn0026702	Pop1	4	Yes	Yes	3	high	1.59	4	domainoid, orthofinder, sonicparanoid, ortho_inspector	1
AGAP001827	7165	1281282	LOC1281282	VectorBase	AGAP001827	31215	7227	FlyBase	FBgn0023529	CG2918	7	Yes	Yes	3	high	2.41	4	domainoid, inparanoid, oma, orthofinder, proteinortho, sonicparanoid, ortho_inspector	1
AGAP007523	7165	1269708	LOC1269708	VectorBase	AGAP007523	38001	7227	FlyBase	FBgn0265434	zip	7	Yes	Yes	3	high	2.87	4	domainoid, inparanoid, oma, orthofinder, proteinortho, sonicparanoid, ortho_inspector	1
AGAP002687	7165	1273275	LOC1273275	VectorBase	AGAP002687	31205	7227	FlyBase	FBgn0001330	kz	7	Yes	Yes	3	high	2.27	4	domainoid, inparanoid, oma, orthofinder, proteinortho, sonicparanoid, ortho_inspector	1
AGAP001471	7165	1281703	LOC1281703	VectorBase	AGAP001471	38017	7227	FlyBase	FBgn0020386	Pdk1	6	Yes	Yes	3	high	2.01	4	domainoid, inparanoid, orthofinder, proteinortho, sonicparanoid, ortho_inspector	1
AGAP002917	7165	1273046	LOC1273046	VectorBase	AGAP002917	4379878	7227	FlyBase	FBgn0083983	mRpL34	5	Yes	Yes	3	high	2.07	4	domainoid, inparanoid, orthofinder, sonicparanoid, ortho_inspector	1
AGAP011449	7165	1278245	LOC1278245	VectorBase	AGAP011449	36886	7227	FlyBase	FBgn0025830	IntS8	7	Yes	Yes	3	high	2.05	4	domainoid, inparanoid, oma, orthofinder, proteinortho, sonicparanoid, ortho_inspector	1
AGAP006797	7165	1270268	LOC1270268	VectorBase	AGAP006797	34565	7227	FlyBase	FBgn0020270	mre11	7	Yes	Yes	3	high	2.25	4	domainoid, inparanoid, oma, orthofinder, proteinortho, sonicparanoid, ortho_inspector	1
AGAP005544	7165	1276227	LOC1276227	VectorBase	AGAP005544	39244	7227	FlyBase	FBgn0261112	APP-BP1	7	Yes	Yes	3	high	2.41	4	domainoid, inparanoid, oma, orthofinder, proteinortho, sonicparanoid, ortho_inspector	1
AGAP006428	7165	1277039	LOC1277039	VectorBase	AGAP006428	41498	7227	FlyBase	FBgn0038016	MBD-R2	6	Yes	Yes	3	high	1.81	4	domainoid, inparanoid, oma, orthofinder, sonicparanoid, ortho_inspector	1
AGAP010609	7165	1275333	LOC1275333	VectorBase	AGAP010609	40686	7227	FlyBase	FBgn0037350	CG2911	4	Yes	Yes	3	high	1.55	4	inparanoid, orthofinder, sonicparanoid, ortho_inspector	1
AGAP001518	7165	1281660	LOC1281660	VectorBase	AGAP001518	40546	7227	FlyBase	FBgn0027866	CG9776	2	Yes	Yes	3	high	1.32	4	orthofinder, sonicparanoid	1
AGAP000306	7165	1271957	LOC1271957	VectorBase	AGAP000306	43229	7227	FlyBase	FBgn0001197	His2Av	7	Yes	Yes	3	high	3.09	4	domainoid, inparanoid, oma, orthofinder, proteinortho, sonicparanoid, ortho_inspector	1
AGAP005201	7165	1274907	LOC1274907	VectorBase	AGAP005201	34018	7227	FlyBase	FBgn0031909	CG5181	3	Yes	Yes	3	high	1.77	4	orthofinder, sonicparanoid, ortho_inspector	1
AGAP002258	7165	1269302	LOC1269302	VectorBase	AGAP002258	40577	7227	FlyBase	FBgn0037262	MED31	5	Yes	Yes	3	high	1.95	4	domainoid, orthofinder, proteinortho, sonicparanoid, ortho_inspector	1
AGAP011149	7165	1270778	LOC1270778	VectorBase	AGAP011149	35654	7227	FlyBase	FBgn0033160	Dhx15	7	Yes	Yes	3	high	2.85	4	domainoid, inparanoid, oma, orthofinder, proteinortho, sonicparanoid, ortho_inspector	1
AGAP003158	7165	1273829	LOC1273829	VectorBase	AGAP003158	41673	7227	FlyBase	FBgn0038167	Lkb1	7	Yes	Yes	3	high	2.29	4	domainoid, inparanoid, oma, orthofinder, proteinortho, sonicparanoid, ortho_inspector	1
AGAP008286	7165	5668295	LOC5668295	VectorBase	AGAP008286	41419	7227	FlyBase	FBgn0037943	CG14722	7	Yes	Yes	3	high	2.26	4	domainoid, inparanoid, oma, orthofinder, proteinortho, sonicparanoid, ortho_inspector	1
AGAP007729	7165	1269509	LOC1269509	VectorBase	AGAP007729	35731	7227	FlyBase	FBgn0003317	sax	7	Yes	Yes	3	high	2.5	4	domainoid, inparanoid, oma, orthofinder, proteinortho, sonicparanoid, ortho_inspector	1
AGAP011886	7165	1280773	LOC1280773	VectorBase	AGAP011886	33688	7227	FlyBase	FBgn0031639	mRpS2	7	Yes	Yes	3	high	2.73	4	domainoid, inparanoid, oma, orthofinder, proteinortho, sonicparanoid, ortho_inspector	1
AGAP002161	7165	1269396	LOC1269396	VectorBase	AGAP002161	41957	7227	FlyBase	FBgn0010379	Akt1	7	Yes	Yes	3	high	2.62	4	domainoid, inparanoid, oma, orthofinder, proteinortho, sonicparanoid, ortho_inspector	1
AGAP011508	7165	1275981	LOC1275981	VectorBase	AGAP011508	35287	7227	FlyBase	FBgn0014127	barr	7	Yes	Yes	3	high	2	4	domainoid, inparanoid, oma, orthofinder, proteinortho, sonicparanoid, ortho_inspector	1
AGAP003094	7165	1273770	LOC1273770	VectorBase	AGAP003094	32762	7227	FlyBase	FBgn0000617	e(y)1	7	Yes	Yes	3	high	2.26	4	domainoid, inparanoid, oma, orthofinder, proteinortho, sonicparanoid, ortho_inspector	1
AGAP009861	7165	3292084	LOC3292084	VectorBase	AGAP009861	33834	7227	FlyBase	FBgn0000308	chic	7	Yes	Yes	3	high	2.86	4	domainoid, inparanoid, oma, orthofinder, proteinortho, sonicparanoid, ortho_inspector	1
AGAP002935	7165	1273028	LOC1273028	VectorBase	AGAP002935	40587	7227	FlyBase	FBgn0037270	eIF3f1	7	Yes	Yes	3	high	2.73	4	domainoid, inparanoid, oma, orthofinder, proteinortho, sonicparanoid, ortho_inspector	1
AGAP007503	7165	1269724	LOC1269724	VectorBase	AGAP007503	32877	7227	FlyBase	FBgn0085451	htk	5	Yes	Yes	3	high	1.65	4	domainoid, inparanoid, orthofinder, sonicparanoid, ortho_inspector	1
AGAP001285	7165	1281892	LOC1281892	VectorBase	AGAP001285	43164	7227	FlyBase	FBgn0039402	Vps2	7	Yes	Yes	3	high	2.68	4	domainoid, inparanoid, oma, orthofinder, proteinortho, sonicparanoid, ortho_inspector	1
AGAP011535	7165	1271221	LOC1271221	VectorBase	AGAP011535	37237	7227	FlyBase	FBgn0266711	EloC	7	Yes	Yes	3	high	2.99	4	domainoid, inparanoid, oma, orthofinder, proteinortho, sonicparanoid, ortho_inspector	1
AGAP001146	7165	1282020	LOC1282020	VectorBase	AGAP001146	42196	7227	FlyBase	FBgn0038597	CG8064	7	Yes	Yes	3	high	2.39	4	domainoid, inparanoid, oma, orthofinder, proteinortho, sonicparanoid, ortho_inspector	1
AGAP002474	7165	1273485	LOC1273485	VectorBase	AGAP002474	43426	7227	FlyBase	FBgn0027873	Cpsf100	7	Yes	Yes	3	high	2.69	4	domainoid, inparanoid, oma, orthofinder, proteinortho, sonicparanoid, ortho_inspector	1
AGAP002554	7165	1273411	LOC1273411	VectorBase	AGAP002554	43728	7227	FlyBase	FBgn0039861	pasha	7	Yes	Yes	3	high	2.35	4	domainoid, inparanoid, oma, orthofinder, proteinortho, sonicparanoid, ortho_inspector	1
AGAP008156	7165	1277806	LOC1277806	VectorBase	AGAP008156	42661	7227	FlyBase	FBgn0028837	CSN6	7	Yes	Yes	3	high	2.43	4	domainoid, inparanoid, oma, orthofinder, proteinortho, sonicparanoid, ortho_inspector	1
AGAP011092	7165	1270836	LOC1270836	VectorBase	AGAP011092	37070	7227	FlyBase	FBgn0265297	pAbp	7	Yes	Yes	3	high	2.58	4	domainoid, inparanoid, oma, orthofinder, proteinortho, sonicparanoid, ortho_inspector	1
AGAP000779	7165	1272369	LOC1272369	VectorBase	AGAP000779	43650	7227	FlyBase	FBgn0004606	zfh1	6	Yes	Yes	3	high	1.8	4	domainoid, inparanoid, oma, orthofinder, sonicparanoid, ortho_inspector	1
AGAP002437	7165	1273524	LOC1273524	VectorBase	AGAP002437	43532	7227	FlyBase	FBgn0039713	RpS8	7	Yes	Yes	3	high	2.72	4	domainoid, inparanoid, oma, orthofinder, proteinortho, sonicparanoid, ortho_inspector	1
AGAP009772	7165	1279178	LOC1279178	VectorBase	AGAP009772	36466	7227	FlyBase	FBgn0033816	CG4679	7	Yes	Yes	3	high	2.39	4	domainoid, inparanoid, oma, orthofinder, proteinortho, sonicparanoid, ortho_inspector	1
AGAP006767	7165	1270296	LOC1270296	VectorBase	AGAP006767	35918	7227	FlyBase	FBgn0033373	CG8080	7	Yes	Yes	3	high	2.39	4	domainoid, inparanoid, oma, orthofinder, proteinortho, sonicparanoid, ortho_inspector	1
AGAP006965	7165	1270120	LOC1270120	VectorBase	AGAP006965	40140	7227	FlyBase	FBgn0260655	l(3)76BDm	7	Yes	Yes	3	high	2.22	4	domainoid, inparanoid, oma, orthofinder, proteinortho, sonicparanoid, ortho_inspector	1
AGAP003548	7165	1274208	LOC1274208	VectorBase	AGAP003548	40626	7227	FlyBase	FBgn0037301	Mms19	7	Yes	Yes	3	high	2.02	4	domainoid, inparanoid, oma, orthofinder, proteinortho, sonicparanoid, ortho_inspector	1
AGAP001460	7165	1281715	LOC1281715	VectorBase	AGAP001460	41138	7227	FlyBase	FBgn0267790	rump	7	Yes	Yes	3	high	2.19	4	domainoid, inparanoid, oma, orthofinder, proteinortho, sonicparanoid, ortho_inspector	1
AGAP002970	7165	1272993	LOC1272993	VectorBase	AGAP002970	36732	7227	FlyBase	FBgn0284254	Impbeta11	7	Yes	Yes	3	high	2.06	4	domainoid, inparanoid, oma, orthofinder, proteinortho, sonicparanoid, ortho_inspector	1
AGAP009920	7165	1279331	LOC1279331	VectorBase	AGAP009920	44783	7227	FlyBase	FBgn0261608	RpL37A	7	Yes	Yes	3	high	2.98	4	domainoid, inparanoid, oma, orthofinder, proteinortho, sonicparanoid, ortho_inspector	1
AGAP013008	7165	11175871	LOC11175871	VectorBase	AGAP013008	31499	7227	FlyBase	FBgn0029800	lin-52	3	Yes	Yes	3	high	1.49	4	domainoid, orthofinder, ortho_inspector	1
AGAP003599	7165	1274263	LOC1274263	VectorBase	AGAP003599	41845	7227	FlyBase	FBgn0016691	ATPsynO	7	Yes	Yes	3	high	2.52	4	domainoid, inparanoid, oma, orthofinder, proteinortho, sonicparanoid, ortho_inspector	1
AGAP002902	7165	1273058	LOC1273058	VectorBase	AGAP002902	43725	7227	FlyBase	FBgn0011655	Med	6	Yes	Yes	3	high	2.23	4	domainoid, inparanoid, oma, orthofinder, sonicparanoid, ortho_inspector	1
AGAP005857	7165	1276525	LOC1276525	VectorBase	AGAP005857	32514	7227	FlyBase	FBgn0011741	Arp6	7	Yes	Yes	3	high	2.34	4	domainoid, inparanoid, oma, orthofinder, proteinortho, sonicparanoid, ortho_inspector	1
AGAP006384	7165	1276996	LOC1276996	VectorBase	AGAP006384	38055	7227	FlyBase	FBgn0052343	Atac3	5	Yes	Yes	3	high	1.66	4	domainoid, orthofinder, proteinortho, sonicparanoid, ortho_inspector	1
AGAP007492	7165	1269734	LOC1269734	VectorBase	AGAP007492	38883	7227	FlyBase	FBgn0035827	Srp9	6	Yes	Yes	3	high	2.45	4	domainoid, inparanoid, oma, orthofinder, sonicparanoid, ortho_inspector	1
AGAP011425	7165	1278267	LOC1278267	VectorBase	AGAP011425	36653	7227	FlyBase	FBgn0027783	SMC2	7	Yes	Yes	3	high	2.38	4	domainoid, inparanoid, oma, orthofinder, proteinortho, sonicparanoid, ortho_inspector	1
AGAP008181	7165	1277789	LOC1277789	VectorBase	AGAP008181	34804	7227	FlyBase	FBgn0019890	Smg5	6	Yes	Yes	3	high	1.92	4	domainoid, inparanoid, oma, orthofinder, sonicparanoid, ortho_inspector	1
AGAP002991	7165	1272967	LOC1272967	VectorBase	AGAP002991	41071	7227	FlyBase	FBgn0037647	RagA-B	7	Yes	Yes	3	high	2.78	4	domainoid, inparanoid, oma, orthofinder, proteinortho, sonicparanoid, ortho_inspector	1
AGAP011581	7165	1271180	LOC1271180	VectorBase	AGAP011581	44326	7227	FlyBase	FBgn0011787	mRpL12	7	Yes	Yes	3	high	2.55	4	domainoid, inparanoid, oma, orthofinder, proteinortho, sonicparanoid, ortho_inspector	1
AGAP008300	7165	1277684	LOC1277684	VectorBase	AGAP008300	33649	7227	FlyBase	FBgn0031604	Elp3	7	Yes	Yes	3	high	2.94	4	domainoid, inparanoid, oma, orthofinder, proteinortho, sonicparanoid, ortho_inspector	1
AGAP001538	7165	1281638	LOC1281638	VectorBase	AGAP001538	31558	7227	FlyBase	FBgn0015818	Spx	7	Yes	Yes	3	high	2.59	4	domainoid, inparanoid, oma, orthofinder, proteinortho, sonicparanoid, ortho_inspector	1
AGAP012306	7165	1280388	LOC1280388	VectorBase	AGAP012306	36789	7227	FlyBase	FBgn0034084	CG8435	7	Yes	Yes	3	high	2.46	4	domainoid, inparanoid, oma, orthofinder, proteinortho, sonicparanoid, ortho_inspector	1
AGAP006248	7165	1276907	LOC1276907	VectorBase	AGAP006248	39777	7227	FlyBase	FBgn0036581	MED10	7	Yes	Yes	3	high	2.72	4	domainoid, inparanoid, oma, orthofinder, proteinortho, sonicparanoid, ortho_inspector	1
AGAP010072	7165	1279503	LOC1279503	VectorBase	AGAP010072	42926	7227	FlyBase	FBgn0039205	CG13623	7	Yes	Yes	3	high	2.43	4	domainoid, inparanoid, oma, orthofinder, proteinortho, sonicparanoid, ortho_inspector	1
AGAP001813	7165	1281299	LOC1281299	VectorBase	AGAP001813	31848	7227	FlyBase	FBgn0004828	His3.3B	5	Yes	Yes	3	high	2.9	4	domainoid, inparanoid, oma, sonicparanoid, ortho_inspector	1
AGAP002337	7165	1273630	LOC1273630	VectorBase	AGAP002337	42789	7227	FlyBase	FBgn0040227	eIF3d1	7	Yes	Yes	3	high	2.72	4	domainoid, inparanoid, oma, orthofinder, proteinortho, sonicparanoid, ortho_inspector	1
AGAP007805	7165	1278155	LOC1278155	VectorBase	AGAP007805	3355135	7227	FlyBase	FBgn0046692	Stlk	7	Yes	Yes	3	high	2.01	4	domainoid, inparanoid, oma, orthofinder, proteinortho, sonicparanoid, ortho_inspector	1
AGAP012103	7165	1280574	LOC1280574	VectorBase	AGAP012103	32009	7227	FlyBase	FBgn0285926	Imp	7	Yes	Yes	3	high	2.57	4	domainoid, inparanoid, oma, orthofinder, proteinortho, sonicparanoid, ortho_inspector	1
AGAP002731	7165	1273237	LOC1273237	VectorBase	AGAP002731	31212	7227	FlyBase	FBgn0027296	temp	7	Yes	Yes	3	high	2.04	4	domainoid, inparanoid, oma, orthofinder, proteinortho, sonicparanoid, ortho_inspector	1
AGAP003650	7165	1274318	LOC1274318	VectorBase	AGAP003650	43549	7227	FlyBase	FBgn0039726	eIF2Balpha	7	Yes	Yes	3	high	2.57	4	domainoid, inparanoid, oma, orthofinder, proteinortho, sonicparanoid, ortho_inspector	1
AGAP010791	7165	1278871	LOC1278871	VectorBase	AGAP010791	43710	7227	FlyBase	FBgn0039846	PNPase	7	Yes	Yes	3	high	2.61	4	domainoid, inparanoid, oma, orthofinder, proteinortho, sonicparanoid, ortho_inspector	1
AGAP002657	7165	1273302	LOC1273302	VectorBase	AGAP002657	33018	7227	FlyBase	FBgn0031094	CG9578	7	Yes	Yes	3	high	2.4	4	domainoid, inparanoid, oma, orthofinder, proteinortho, sonicparanoid, ortho_inspector	1
AGAP000491	7165	1271749	LOC1271749	VectorBase	AGAP000491	32599	7227	FlyBase	FBgn0030743	CG9921	6	Yes	Yes	3	high	2.39	4	domainoid, inparanoid, oma, orthofinder, sonicparanoid, ortho_inspector	1
AGAP006522	7165	1277120	LOC1277120	VectorBase	AGAP006522	39862	7227	FlyBase	FBgn0040512	zetaCOP	7	Yes	Yes	3	high	2.84	4	domainoid, inparanoid, oma, orthofinder, proteinortho, sonicparanoid, ortho_inspector	1
AGAP011964	7165	1280707	LOC1280707	VectorBase	AGAP011964	39684	7227	FlyBase	FBgn0036509	CG7739	7	Yes	Yes	3	high	2.3	4	domainoid, inparanoid, oma, orthofinder, proteinortho, sonicparanoid, ortho_inspector	1
AGAP012082	7165	1280591	LOC1280591	VectorBase	AGAP012082	34720	7227	FlyBase	FBgn0032486	mRF1	7	Yes	Yes	3	high	2.44	4	domainoid, inparanoid, oma, orthofinder, proteinortho, sonicparanoid, ortho_inspector	1
AGAP006238	7165	1276899	LOC1276899	VectorBase	AGAP006238	44118	7227	FlyBase	FBgn0264848	vih	7	Yes	Yes	3	high	2.64	4	domainoid, inparanoid, oma, orthofinder, proteinortho, sonicparanoid, ortho_inspector	1
AGAP011244	7165	1270682	LOC1270682	VectorBase	AGAP011244	37662	7227	FlyBase	FBgn0003062	Fib	7	Yes	Yes	3	high	2.78	4	domainoid, inparanoid, oma, orthofinder, proteinortho, sonicparanoid, ortho_inspector	1
AGAP008719	7165	1275570	LOC1275570	VectorBase	AGAP008719	31016	7227	FlyBase	FBgn0025637	SkpA	7	Yes	Yes	3	high	2.89	4	domainoid, inparanoid, oma, orthofinder, proteinortho, sonicparanoid, ortho_inspector	1
AGAP000862	7165	1277375	LOC1277375	VectorBase	AGAP000862	49953	7227	FlyBase	FBgn0027588	GCS2alpha	7	Yes	Yes	3	high	2.4	4	domainoid, inparanoid, oma, orthofinder, proteinortho, sonicparanoid, ortho_inspector	1
AGAP012330	7165	3291558	LOC3291558	VectorBase	AGAP012330	40490	7227	FlyBase	FBgn0037184	CG14450	7	Yes	Yes	3	high	1.96	4	domainoid, inparanoid, oma, orthofinder, proteinortho, sonicparanoid, ortho_inspector	1
AGAP002357	7165	1273607	LOC1273607	VectorBase	AGAP002357	318095	7227	FlyBase	FBgn0052576	CG32576	7	Yes	Yes	3	high	2.66	4	domainoid, inparanoid, oma, orthofinder, proteinortho, sonicparanoid, ortho_inspector	1
AGAP005583	7165	1276270	LOC1276270	VectorBase	AGAP005583	33203	7227	FlyBase	FBgn0020622	Pi3K21B	4	Yes	Yes	3	high	1.58	4	domainoid, orthofinder, sonicparanoid, ortho_inspector	1
AGAP012109	7165	1280567	LOC1280567	VectorBase	AGAP012109	31681	7227	FlyBase	FBgn0027553	NELF-B	7	Yes	Yes	3	high	2.9	4	domainoid, inparanoid, oma, orthofinder, proteinortho, sonicparanoid, ortho_inspector	1
AGAP011190	7165	1270736	LOC1270736	VectorBase	AGAP011190	32617	7227	FlyBase	FBgn0261609	eIF2alpha	7	Yes	Yes	3	high	2.66	4	domainoid, inparanoid, oma, orthofinder, proteinortho, sonicparanoid, ortho_inspector	1
AGAP003970	7165	1278790	LOC1278790	VectorBase	AGAP003970	33562	7227	FlyBase	FBgn0031536	Cog3	7	Yes	Yes	3	high	2.32	4	domainoid, inparanoid, oma, orthofinder, proteinortho, sonicparanoid, ortho_inspector	1
AGAP003519	7165	3290856	LOC3290856	VectorBase	AGAP003519	50070	7227	FlyBase	FBgn0043884	mask	6	Yes	Yes	3	high	1.79	4	domainoid, inparanoid, oma, orthofinder, sonicparanoid, ortho_inspector	1
AGAP001527	7165	1281652	LOC1281652	VectorBase	AGAP001527	36337	7227	FlyBase	FBgn0264560	garz	6	Yes	Yes	3	high	2.14	4	domainoid, inparanoid, oma, orthofinder, proteinortho, sonicparanoid	1
AGAP004113	7165	1273936	LOC1273936	VectorBase	AGAP004113	42290	7227	FlyBase	FBgn0038678	mRpL55	6	Yes	Yes	3	high	2.48	4	domainoid, inparanoid, oma, orthofinder, sonicparanoid, ortho_inspector	1
AGAP007638	7165	1269588	LOC1269588	VectorBase	AGAP007638	37029	7227	FlyBase	FBgn0034277	OstDelta	7	Yes	Yes	3	high	2.31	4	domainoid, inparanoid, oma, orthofinder, proteinortho, sonicparanoid, ortho_inspector	1
AGAP008708	7165	1275558	LOC1275558	VectorBase	AGAP008708	34952	7227	FlyBase	FBgn0024734	PRL-1	7	Yes	Yes	3	high	2.81	4	domainoid, inparanoid, oma, orthofinder, proteinortho, sonicparanoid, ortho_inspector	1
AGAP000454	7165	1271781	LOC1271781	VectorBase	AGAP000454	36242	7227	FlyBase	FBgn0086712	Egm	7	Yes	Yes	3	high	2	4	domainoid, inparanoid, oma, orthofinder, proteinortho, sonicparanoid, ortho_inspector	1
AGAP000843	7165	1277356	LOC1277356	VectorBase	AGAP000843	43104	7227	FlyBase	FBgn0039360	CLS	7	Yes	Yes	3	high	2.25	4	domainoid, inparanoid, oma, orthofinder, proteinortho, sonicparanoid, ortho_inspector	1
AGAP000666	7165	1272450	LOC1272450	VectorBase	AGAP000666	31458	7227	FlyBase	FBgn0029763	Usp16-45	7	Yes	Yes	3	high	2.02	4	domainoid, inparanoid, oma, orthofinder, proteinortho, sonicparanoid, ortho_inspector	1
AGAP000978	7165	1270475	LOC1270475	VectorBase	AGAP000978	34794	7227	FlyBase	FBgn0015271	Orc5	7	Yes	Yes	3	high	2.26	4	domainoid, inparanoid, oma, orthofinder, proteinortho, sonicparanoid, ortho_inspector	1
AGAP004592	7165	1275942	LOC1275942	VectorBase	AGAP004592	41670	7227	FlyBase	FBgn0004587	B52	7	Yes	Yes	3	high	2.66	4	domainoid, inparanoid, oma, orthofinder, proteinortho, sonicparanoid, ortho_inspector	1
AGAP011035	7165	1269464	LOC1269464	VectorBase	AGAP011035	39456	7227	FlyBase	FBgn0036314	Sf3a2	7	Yes	Yes	3	high	2.84	4	domainoid, inparanoid, oma, orthofinder, proteinortho, sonicparanoid, ortho_inspector	1
AGAP011586	7165	1271173	LOC1271173	VectorBase	AGAP011586	39610	7227	FlyBase	FBgn0036448	mop	6	Yes	Yes	3	high	1.99	4	domainoid, inparanoid, oma, orthofinder, sonicparanoid, ortho_inspector	1
AGAP000977	7165	1270474	LOC1270474	VectorBase	AGAP000977	35268	7227	FlyBase	FBgn0032822	CG10466	7	Yes	Yes	3	high	2.63	4	domainoid, inparanoid, oma, orthofinder, proteinortho, sonicparanoid, ortho_inspector	1
AGAP002101	7165	1281143	LOC1281143	VectorBase	AGAP002101	45785	7227	FlyBase	FBgn0027086	IleRS	7	Yes	Yes	3	high	2.51	4	domainoid, inparanoid, oma, orthofinder, proteinortho, sonicparanoid, ortho_inspector	1
AGAP007477	7165	1269746	LOC1269746	VectorBase	AGAP007477	38492	7227	FlyBase	FBgn0260985	RfC4	7	Yes	Yes	3	high	2.74	4	domainoid, inparanoid, oma, orthofinder, proteinortho, sonicparanoid, ortho_inspector	1
AGAP002931	7165	1273032	LOC1273032	VectorBase	AGAP002931	43823	7227	FlyBase	FBgn0013749	Arf102F	7	Yes	Yes	3	high	3.02	4	domainoid, inparanoid, oma, orthofinder, proteinortho, sonicparanoid, ortho_inspector	1
AGAP011756	7165	1280884	LOC1280884	VectorBase	AGAP011756	34196	7227	FlyBase	FBgn0032059	PrBP	7	Yes	Yes	3	high	2.87	4	domainoid, inparanoid, oma, orthofinder, proteinortho, sonicparanoid, ortho_inspector	1
AGAP005294	7165	1270389	LOC1270389	VectorBase	AGAP005294	40733	7227	FlyBase	FBgn0037391	CG2017	7	Yes	Yes	3	high	2.43	4	domainoid, inparanoid, oma, orthofinder, proteinortho, sonicparanoid, ortho_inspector	1
AGAP010388	7165	1272657	LOC1272657	VectorBase	AGAP010388	36614	7227	FlyBase	FBgn0265974	ttv	7	Yes	Yes	3	high	2.68	4	domainoid, inparanoid, oma, orthofinder, proteinortho, sonicparanoid, ortho_inspector	1
AGAP002741	7165	1273224	LOC1273224	VectorBase	AGAP002741	41737	7227	FlyBase	FBgn0003862	trx	5	Yes	Yes	3	high	1.65	4	domainoid, inparanoid, orthofinder, sonicparanoid, ortho_inspector	1
AGAP001710	7165	5667791	LOC5667791	VectorBase	AGAP001710	39552	7227	FlyBase	FBgn0052133	Ptip	6	Yes	Yes	3	high	1.83	4	domainoid, inparanoid, oma, orthofinder, sonicparanoid, ortho_inspector	1
AGAP001636	7165	3290493	LOC3290493	VectorBase	AGAP001636	45969	7227	FlyBase	FBgn0260399	gwl	7	Yes	Yes	3	high	2.32	4	domainoid, inparanoid, oma, orthofinder, proteinortho, sonicparanoid, ortho_inspector	1
AGAP006240	7165	1276901	LOC1276901	VectorBase	AGAP006240	33514	7227	FlyBase	FBgn0031493	Sf3b2	7	Yes	Yes	3	high	2.51	4	domainoid, inparanoid, oma, orthofinder, proteinortho, sonicparanoid, ortho_inspector	1
AGAP013130	7165	11175696	LOC11175696	VectorBase	AGAP013130	54520450	7227	FlyBase	FBgn0287589	CG46459	6	Yes	Yes	3	high	2.18	4	domainoid, inparanoid, oma, orthofinder, sonicparanoid, ortho_inspector	1
AGAP011077	7165	1270851	LOC1270851	VectorBase	AGAP011077	39480	7227	FlyBase	FBgn0286213	RpS12	7	Yes	Yes	3	high	2.89	4	domainoid, inparanoid, oma, orthofinder, proteinortho, sonicparanoid, ortho_inspector	1
AGAP007175	7165	1269940	LOC1269940	VectorBase	AGAP007175	43950	7227	FlyBase	FBgn0010350	Cds	7	Yes	Yes	3	high	2.7	4	domainoid, inparanoid, oma, orthofinder, proteinortho, sonicparanoid, ortho_inspector	1
AGAP011826	7165	3291440	LOC3291440	VectorBase	AGAP011826	32439	7227	FlyBase	FBgn0030610	CG9065	5	Yes	Yes	3	high	2.41	4	domainoid, inparanoid, orthofinder, sonicparanoid, ortho_inspector	1
AGAP001307	7165	1281870	LOC1281870	VectorBase	AGAP001307	39254	7227	FlyBase	FBgn0036136	Ufd1-like	7	Yes	Yes	3	high	2.4	4	domainoid, inparanoid, oma, orthofinder, proteinortho, sonicparanoid, ortho_inspector	1
AGAP009600	7165	1278973	LOC1278973	VectorBase	AGAP009600	48782	7227	FlyBase	FBgn0001986	Mtr4	7	Yes	Yes	3	high	2.66	4	domainoid, inparanoid, oma, orthofinder, proteinortho, sonicparanoid, ortho_inspector	1
AGAP003728	7165	1271461	LOC1271461	VectorBase	AGAP003728	40952	7227	FlyBase	FBgn0037543	CG10903	7	Yes	Yes	3	high	2.71	4	domainoid, inparanoid, oma, orthofinder, proteinortho, sonicparanoid, ortho_inspector	1
AGAP006804	7165	1270263	LOC1270263	VectorBase	AGAP006804	39067	7227	FlyBase	FBgn0035980	mRRF1	7	Yes	Yes	3	high	2.58	4	domainoid, inparanoid, oma, orthofinder, proteinortho, sonicparanoid, ortho_inspector	1
AGAP010198	7165	1279619	LOC1279619	VectorBase	AGAP010198	34392	7227	FlyBase	FBgn0011703	RnrL	7	Yes	Yes	3	high	2.75	4	domainoid, inparanoid, oma, orthofinder, proteinortho, sonicparanoid, ortho_inspector	1
AGAP013136	7165	11176045	LOC11176045	VectorBase	AGAP013136	42617	7227	FlyBase	FBgn0260467	CG7071	6	Yes	Yes	3	high	2	4	domainoid, inparanoid, orthofinder, proteinortho, sonicparanoid, ortho_inspector	1
AGAP004096	7165	1274016	LOC1274016	VectorBase	AGAP004096	43312	7227	FlyBase	FBgn0027492	wdb	7	Yes	Yes	3	high	2.84	4	domainoid, inparanoid, oma, orthofinder, proteinortho, sonicparanoid, ortho_inspector	1
AGAP002900	7165	1273061	LOC1273061	VectorBase	AGAP002900	42509	7227	FlyBase	FBgn0038862	Usp8	7	Yes	Yes	3	high	2.16	4	domainoid, inparanoid, oma, orthofinder, proteinortho, sonicparanoid, ortho_inspector	1
AGAP005221	7165	1274929	LOC1274929	VectorBase	AGAP005221	36365	7227	FlyBase	FBgn0033741	CG8545	7	Yes	Yes	3	high	2.21	4	domainoid, inparanoid, oma, orthofinder, proteinortho, sonicparanoid, ortho_inspector	1
AGAP003813	7165	1271553	LOC1271553	VectorBase	AGAP003813	34356	7227	FlyBase	FBgn0032193	CG5727	2	Yes	Yes	3	high	1.27	4	inparanoid, orthofinder	1
AGAP012183	7165	1280505	LOC1280505	VectorBase	AGAP012183	35865	7227	FlyBase	FBgn0086784	stmA	7	Yes	Yes	3	high	2.6	4	domainoid, inparanoid, oma, orthofinder, proteinortho, sonicparanoid, ortho_inspector	1
AGAP005005	7165	1275830	LOC1275830	VectorBase	AGAP005005	37119	7227	FlyBase	FBgn0284257	Ttd14	7	Yes	Yes	3	high	2.59	4	domainoid, inparanoid, oma, orthofinder, proteinortho, sonicparanoid, ortho_inspector	1
AGAP002378	7165	1273584	LOC1273584	VectorBase	AGAP002378	42051	7227	FlyBase	FBgn0038467	AdSL	7	Yes	Yes	3	high	2.78	4	domainoid, inparanoid, oma, orthofinder, proteinortho, sonicparanoid, ortho_inspector	1
AGAP005033	7165	1274870	LOC1274870	VectorBase	AGAP005033	37570	7227	FlyBase	FBgn0034734	CG4554	7	Yes	Yes	3	high	1.84	4	domainoid, inparanoid, oma, orthofinder, proteinortho, sonicparanoid, ortho_inspector	1
AGAP011203	7165	1270719	LOC1270719	VectorBase	AGAP011203	32566	7227	FlyBase	FBgn0030719	eIF5	7	Yes	Yes	3	high	2.54	4	domainoid, inparanoid, oma, orthofinder, proteinortho, sonicparanoid, ortho_inspector	1
AGAP002662	7165	1273298	LOC1273298	VectorBase	AGAP002662	42254	7227	FlyBase	FBgn0038649	CG7718	7	Yes	Yes	3	high	2.45	4	domainoid, inparanoid, oma, orthofinder, proteinortho, sonicparanoid, ortho_inspector	1
AGAP008131	7165	1277824	LOC1277824	VectorBase	AGAP008131	34711	7227	FlyBase	FBgn0032477	CG5287	7	Yes	Yes	3	high	2.53	4	domainoid, inparanoid, oma, orthofinder, proteinortho, sonicparanoid, ortho_inspector	1
AGAP005651	7165	4576742	LOC4576742	VectorBase	AGAP005651	35234	7227	FlyBase	FBgn0032793	CG10189	7	Yes	Yes	3	high	2.03	4	domainoid, inparanoid, oma, orthofinder, proteinortho, sonicparanoid, ortho_inspector	1
AGAP011324	7165	1270613	LOC1270613	VectorBase	AGAP011324	40402	7227	FlyBase	FBgn0037108	Alg11	7	Yes	Yes	3	high	2.51	4	domainoid, inparanoid, oma, orthofinder, proteinortho, sonicparanoid, ortho_inspector	1
AGAP003770	7165	1271503	LOC1271503	VectorBase	AGAP003770	34186	7227	FlyBase	FBgn0032053	mRpL51	7	Yes	Yes	3	high	2.56	4	domainoid, inparanoid, oma, orthofinder, proteinortho, sonicparanoid, ortho_inspector	1
AGAP002667	7165	1273293	LOC1273293	VectorBase	AGAP002667	41341	7227	FlyBase	FBgn0037874	Tctp	7	Yes	Yes	3	high	2.69	4	domainoid, inparanoid, oma, orthofinder, proteinortho, sonicparanoid, ortho_inspector	1
AGAP006542	7165	1277141	LOC1277141	VectorBase	AGAP006542	33043	7227	FlyBase	FBgn0031114	cactin	7	Yes	Yes	3	high	2.4	4	domainoid, inparanoid, oma, orthofinder, proteinortho, sonicparanoid, ortho_inspector	1
AGAP001930	7165	1281194	LOC1281194	VectorBase	AGAP001930	33968	7227	FlyBase	FBgn0004838	Hrb27C	7	Yes	Yes	3	high	2.35	4	domainoid, inparanoid, oma, orthofinder, proteinortho, sonicparanoid, ortho_inspector	1
AGAP004337	7165	1274484	LOC1274484	VectorBase	AGAP004337	43236	7227	FlyBase	FBgn0004510	Ets97D	7	Yes	Yes	3	high	2.07	4	domainoid, inparanoid, oma, orthofinder, proteinortho, sonicparanoid, ortho_inspector	1
AGAP004510	7165	1274656	LOC1274656	VectorBase	AGAP004510	44266	7227	FlyBase	FBgn0265274	Inx3	7	Yes	Yes	3	high	2.57	4	domainoid, inparanoid, oma, orthofinder, proteinortho, sonicparanoid, ortho_inspector	1
AGAP003575	7165	1274239	LOC1274239	VectorBase	AGAP003575	42182	7227	FlyBase	FBgn0038584	mTerf5	7	Yes	Yes	3	high	2.06	4	domainoid, inparanoid, oma, orthofinder, proteinortho, sonicparanoid, ortho_inspector	1
AGAP000890	7165	1277407	LOC1277407	VectorBase	AGAP000890	37563	7227	FlyBase	FBgn0034727	mRpS29	7	Yes	Yes	3	high	2.28	4	domainoid, inparanoid, oma, orthofinder, proteinortho, sonicparanoid, ortho_inspector	1
AGAP005953	7165	3290075	LOC3290075	VectorBase	AGAP005953	3346235	7227	FlyBase	FBgn0261872	scaf6	6	Yes	Yes	3	high	1.88	4	domainoid, inparanoid, oma, orthofinder, sonicparanoid, ortho_inspector	1
AGAP002346	7165	1273618	LOC1273618	VectorBase	AGAP002346	47218	7227	FlyBase	FBgn0004403	RpS14a	7	Yes	Yes	3	high	3.01	4	domainoid, inparanoid, oma, orthofinder, proteinortho, sonicparanoid, ortho_inspector	1
AGAP004795	7165	1278429	LOC1278429	VectorBase	AGAP004795	40171	7227	FlyBase	FBgn0014037	Su(Tpl)	5	Yes	Yes	3	high	1.59	4	domainoid, inparanoid, orthofinder, sonicparanoid, ortho_inspector	1
AGAP005130	7165	1274808	LOC1274808	VectorBase	AGAP005130	35917	7227	FlyBase	FBgn0010220	Dbp45A	7	Yes	Yes	3	high	2.49	4	domainoid, inparanoid, oma, orthofinder, proteinortho, sonicparanoid, ortho_inspector	1
AGAP001911	7165	1281215	LOC1281215	VectorBase	AGAP001911	43723	7227	FlyBase	FBgn0039857	RpL6	7	Yes	Yes	3	high	2.38	4	domainoid, inparanoid, oma, orthofinder, proteinortho, sonicparanoid, ortho_inspector	1
AGAP010575	7165	1275305	LOC1275305	VectorBase	AGAP010575	40239	7227	FlyBase	FBgn0036973	Rbbp5	7	Yes	Yes	3	high	2.79	4	domainoid, inparanoid, oma, orthofinder, proteinortho, sonicparanoid, ortho_inspector	1
AGAP003588	7165	1274252	LOC1274252	VectorBase	AGAP003588	38521	7227	FlyBase	FBgn0035521	VhaM9.7-a	6	Yes	Yes	3	high	2.4	4	domainoid, inparanoid, oma, orthofinder, sonicparanoid, ortho_inspector	1
AGAP006715	7165	1270343	LOC1270343	VectorBase	AGAP006715	44233	7227	FlyBase	FBgn0023083	fray	7	Yes	Yes	3	high	2.66	4	domainoid, inparanoid, oma, orthofinder, proteinortho, sonicparanoid, ortho_inspector	1
AGAP009537	7165	1271373	LOC1271373	VectorBase	AGAP009537	34996	7227	FlyBase	FBgn0284248	Cyt-c-p	7	Yes	Yes	3	high	3.04	4	domainoid, inparanoid, oma, orthofinder, proteinortho, sonicparanoid, ortho_inspector	1
AGAP010558	7165	1275294	LOC1275294	VectorBase	AGAP010558	40505	7227	FlyBase	FBgn0037199	EMC4	7	Yes	Yes	3	high	2.51	4	domainoid, inparanoid, oma, orthofinder, proteinortho, sonicparanoid, ortho_inspector	1
AGAP012056	7165	1280611	LOC1280611	VectorBase	AGAP012056	37841	7227	FlyBase	FBgn0011726	tsr	7	Yes	Yes	3	high	3.04	4	domainoid, inparanoid, oma, orthofinder, proteinortho, sonicparanoid, ortho_inspector	1
AGAP001502	7165	1281670	LOC1281670	VectorBase	AGAP001502	39476	7227	FlyBase	FBgn0036334	CG11267	7	Yes	Yes	3	high	2.7	4	domainoid, inparanoid, oma, orthofinder, proteinortho, sonicparanoid, ortho_inspector	1
AGAP010028	7165	1279455	LOC1279455	VectorBase	AGAP010028	35236	7227	FlyBase	FBgn0040268	Top3alpha	7	Yes	Yes	3	high	2.09	4	domainoid, inparanoid, oma, orthofinder, proteinortho, sonicparanoid, ortho_inspector	1
AGAP002501	7165	5667476	LOC5667476	VectorBase	AGAP002501	31979	7227	FlyBase	FBgn0030208	PPP4R2r	4	Yes	Yes	3	high	1.63	4	domainoid, orthofinder, sonicparanoid, ortho_inspector	1
AGAP001630	7165	1281542	LOC1281542	VectorBase	AGAP001630	43582	7227	FlyBase	FBgn0086355	Tpi	7	Yes	Yes	3	high	2.72	4	domainoid, inparanoid, oma, orthofinder, proteinortho, sonicparanoid, ortho_inspector	1
AGAP010553	7165	1275288	LOC1275288	VectorBase	AGAP010553	38173	7227	FlyBase	FBgn0028577	hfp	7	Yes	Yes	3	high	2.49	4	domainoid, inparanoid, oma, orthofinder, proteinortho, sonicparanoid, ortho_inspector	1
AGAP001299	7165	5667582	LOC5667582	VectorBase	AGAP001299	40599	7227	FlyBase	FBgn0037279	CG1129	7	Yes	Yes	3	high	2.85	4	domainoid, inparanoid, oma, orthofinder, proteinortho, sonicparanoid, ortho_inspector	1
AGAP000508	7165	4575990	LOC4575990	VectorBase	AGAP000508	32662	7227	FlyBase	FBgn0030786	mRpL22	7	Yes	Yes	3	high	2.42	4	domainoid, inparanoid, oma, orthofinder, proteinortho, sonicparanoid, ortho_inspector	1
AGAP008118	7165	1277834	LOC1277834	VectorBase	AGAP008118	34993	7227	FlyBase	FBgn0261278	grp	7	Yes	Yes	3	high	2.51	4	domainoid, inparanoid, oma, orthofinder, proteinortho, sonicparanoid, ortho_inspector	1
AGAP007066	7165	1270037	LOC1270037	VectorBase	AGAP007066	37135	7227	FlyBase	FBgn0034360	CG10927	7	Yes	Yes	3	high	2.04	4	domainoid, inparanoid, oma, orthofinder, proteinortho, sonicparanoid, ortho_inspector	1
AGAP009740	7165	1279149	LOC1279149	VectorBase	AGAP009740	34656	7227	FlyBase	FBgn0032430	CG6388	7	Yes	Yes	3	high	2.52	4	domainoid, inparanoid, oma, orthofinder, proteinortho, sonicparanoid, ortho_inspector	1
AGAP007201	7165	1269929	LOC1269929	VectorBase	AGAP007201	38301	7227	FlyBase	FBgn0035334	CG8993	7	Yes	Yes	3	high	2.52	4	domainoid, inparanoid, oma, orthofinder, proteinortho, sonicparanoid, ortho_inspector	1
AGAP001565	7165	1281603	LOC1281603	VectorBase	AGAP001565	34516	7227	FlyBase	FBgn0032321	YL-1	7	Yes	Yes	3	high	2.34	4	domainoid, inparanoid, oma, orthofinder, proteinortho, sonicparanoid, ortho_inspector	1
AGAP003992	7165	1278811	LOC1278811	VectorBase	AGAP003992	41973	7227	FlyBase	FBgn0261286	Mat89Ba	7	Yes	Yes	3	high	1.96	4	domainoid, inparanoid, oma, orthofinder, proteinortho, sonicparanoid, ortho_inspector	1
AGAP013033	7165	11175925	LOC11175925	VectorBase	AGAP013033	8674068	7227	FlyBase	FBgn0260390	CG42516	5	Yes	Yes	3	high	1.75	4	domainoid, inparanoid, oma, orthofinder, ortho_inspector	1
AGAP008481	7165	1277497	LOC1277497	VectorBase	AGAP008481	44392	7227	FlyBase	FBgn0283652	Rpp30	7	Yes	Yes	3	high	1.99	4	domainoid, inparanoid, oma, orthofinder, proteinortho, sonicparanoid, ortho_inspector	1
AGAP009602	7165	1278975	LOC1278975	VectorBase	AGAP009602	34925	7227	FlyBase	FBgn0001989	ND-B17	7	Yes	Yes	3	high	2.52	4	domainoid, inparanoid, oma, orthofinder, proteinortho, sonicparanoid, ortho_inspector	1
AGAP001884	7165	1281238	LOC1281238	VectorBase	AGAP001884	31605	7227	FlyBase	FBgn0286222	Fum1	7	Yes	Yes	3	high	2.79	4	domainoid, inparanoid, oma, orthofinder, proteinortho, sonicparanoid, ortho_inspector	1
AGAP001334	7165	1281845	LOC1281845	VectorBase	AGAP001334	43078	7227	FlyBase	FBgn0039336	CG4553	7	Yes	Yes	3	high	2.01	4	domainoid, inparanoid, oma, orthofinder, proteinortho, sonicparanoid, ortho_inspector	1
AGAP000780	7165	1272372	LOC1272372	VectorBase	AGAP000780	32295	7227	FlyBase	FBgn0026749	Yippee	7	Yes	Yes	3	high	2.84	4	domainoid, inparanoid, oma, orthofinder, proteinortho, sonicparanoid, ortho_inspector	1
AGAP006092	7165	1276765	LOC1276765	VectorBase	AGAP006092	39774	7227	FlyBase	FBgn0263605	l(3)72Dn	7	Yes	Yes	3	high	1.92	4	domainoid, inparanoid, oma, orthofinder, proteinortho, sonicparanoid, ortho_inspector	1
AGAP001804	7165	1281311	LOC1281311	VectorBase	AGAP001804	38909	7227	FlyBase	FBgn0020392	Nmt	7	Yes	Yes	3	high	2.44	4	domainoid, inparanoid, oma, orthofinder, proteinortho, sonicparanoid, ortho_inspector	1
AGAP002177	7165	1269378	LOC1269378	VectorBase	AGAP002177	41270	7227	FlyBase	FBgn0037815	Rrp46	7	Yes	Yes	3	high	2.07	4	domainoid, inparanoid, oma, orthofinder, proteinortho, sonicparanoid, ortho_inspector	1
AGAP003914	7165	1278739	LOC1278739	VectorBase	AGAP003914	41094	7227	FlyBase	FBgn0003165	pum	6	Yes	Yes	3	high	2.09	4	domainoid, inparanoid, oma, orthofinder, sonicparanoid, ortho_inspector	1
AGAP010051	7165	1279481	LOC1279481	VectorBase	AGAP010051	40786	7227	FlyBase	FBgn0037439	CG10286	7	Yes	Yes	3	high	2.12	4	domainoid, inparanoid, oma, orthofinder, proteinortho, sonicparanoid, ortho_inspector	1
AGAP008929	7165	1279900	LOC1279900	VectorBase	AGAP008929	45784	7227	FlyBase	FBgn0027081	ThrRS	7	Yes	Yes	3	high	2.74	4	domainoid, inparanoid, oma, orthofinder, proteinortho, sonicparanoid, ortho_inspector	1
AGAP007780	7165	1278183	LOC1278183	VectorBase	AGAP007780	44228	7227	FlyBase	FBgn0021967	ND-PDSW	7	Yes	Yes	3	high	2.73	4	domainoid, inparanoid, oma, orthofinder, proteinortho, sonicparanoid, ortho_inspector	1
AGAP000139	7165	1272128	LOC1272128	VectorBase	AGAP000139	34792	7227	FlyBase	FBgn0004406	tam	7	Yes	Yes	3	high	2.34	4	domainoid, inparanoid, oma, orthofinder, proteinortho, sonicparanoid, ortho_inspector	1
AGAP007418	7165	1269770	LOC1269770	VectorBase	AGAP007418	36277	7227	FlyBase	FBgn0033669	PI31	6	Yes	Yes	3	high	1.9	4	domainoid, inparanoid, oma, orthofinder, proteinortho, ortho_inspector	1
AGAP004480	7165	3291022	LOC3291022	VectorBase	AGAP004480	40002	7227	FlyBase	FBgn0036775	RpIIIC53	6	Yes	Yes	3	high	1.83	4	domainoid, inparanoid, oma, orthofinder, sonicparanoid, ortho_inspector	1
AGAP007955	7165	5668197	LOC5668197	VectorBase	AGAP007955	34240	7227	FlyBase	FBgn0032100	CG13108	2	Yes	Yes	3	high	1.43	4	orthofinder, ortho_inspector	1
AGAP007873	7165	1278082	LOC1278082	VectorBase	AGAP007873	47396	7227	FlyBase	FBgn0021796	Tor	7	Yes	Yes	3	high	2.48	4	domainoid, inparanoid, oma, orthofinder, proteinortho, sonicparanoid, ortho_inspector	1
AGAP002656	7165	1273303	LOC1273303	VectorBase	AGAP002656	34753	7227	FlyBase	FBgn0032517	CG7099	6	Yes	Yes	3	high	1.64	4	domainoid, inparanoid, oma, orthofinder, sonicparanoid, ortho_inspector	1
AGAP000950	7165	1270445	LOC1270445	VectorBase	AGAP000950	41859	7227	FlyBase	FBgn0038319	mRpL9	7	Yes	Yes	3	high	2.5	4	domainoid, inparanoid, oma, orthofinder, proteinortho, sonicparanoid, ortho_inspector	1
AGAP011767	7165	1280873	LOC1280873	VectorBase	AGAP011767	33682	7227	FlyBase	FBgn0031633	Fnta	7	Yes	Yes	3	high	2.46	4	domainoid, inparanoid, oma, orthofinder, proteinortho, sonicparanoid, ortho_inspector	1
AGAP001761	7165	1281413	LOC1281413	VectorBase	AGAP001761	50392	7227	FlyBase	FBgn0040918	schlank	7	Yes	Yes	3	high	2.59	4	domainoid, inparanoid, oma, orthofinder, proteinortho, sonicparanoid, ortho_inspector	1
AGAP005735	7165	5667270	LOC5667270	VectorBase	AGAP005735	38968	7227	FlyBase	FBgn0035900	ZC3H3	7	Yes	Yes	3	high	1.83	4	domainoid, inparanoid, oma, orthofinder, proteinortho, sonicparanoid, ortho_inspector	1
AGAP001694	7165	1281483	LOC1281483	VectorBase	AGAP001694	40712	7227	FlyBase	FBgn0266672	Sec8	7	Yes	Yes	3	high	2.37	4	domainoid, inparanoid, oma, orthofinder, proteinortho, sonicparanoid, ortho_inspector	1
AGAP003217	7165	3290767	LOC3290767	VectorBase	AGAP003217	38535	7227	FlyBase	FBgn0035534	mRpS6	7	Yes	Yes	3	high	2.5	4	domainoid, inparanoid, oma, orthofinder, proteinortho, sonicparanoid, ortho_inspector	1
AGAP002144	7165	1269414	LOC1269414	VectorBase	AGAP002144	39955	7227	FlyBase	FBgn0036733	U4-U6-60K	7	Yes	Yes	3	high	2.44	4	domainoid, inparanoid, oma, orthofinder, proteinortho, sonicparanoid, ortho_inspector	1
AGAP001793	7165	1281324	LOC1281324	VectorBase	AGAP001793	41446	7227	FlyBase	FBgn0000147	aurA	7	Yes	Yes	3	high	2.35	4	domainoid, inparanoid, oma, orthofinder, proteinortho, sonicparanoid, ortho_inspector	1
AGAP011204	7165	1270718	LOC1270718	VectorBase	AGAP011204	34524	7227	FlyBase	FBgn0000146	aub	3	Yes	No	2	moderate	1.75	4	domainoid, orthofinder, ortho_inspector	1
AGAP011821	7165	4577535	LOC4577535	VectorBase	AGAP011821	36563	7227	FlyBase	FBgn0033900	CysRS-m	7	Yes	Yes	3	high	2.18	4	domainoid, inparanoid, oma, orthofinder, proteinortho, sonicparanoid, ortho_inspector	1
AGAP007772	7165	1278193	LOC1278193	VectorBase	AGAP007772	34735	7227	FlyBase	FBgn0032499	Uvrag	6	Yes	Yes	3	high	1.74	4	domainoid, inparanoid, oma, orthofinder, sonicparanoid, ortho_inspector	1
AGAP004197	7165	1274031	LOC1274031	VectorBase	AGAP004197	31185	7227	FlyBase	FBgn0004654	Pgd	7	Yes	Yes	3	high	2.76	4	domainoid, inparanoid, oma, orthofinder, proteinortho, sonicparanoid, ortho_inspector	1
AGAP007722	7165	1269521	LOC1269521	VectorBase	AGAP007722	37834	7227	FlyBase	FBgn0283494	Adk2	7	Yes	Yes	3	high	2.84	4	domainoid, inparanoid, oma, orthofinder, proteinortho, sonicparanoid, ortho_inspector	1
AGAP002959	7165	4577309	LOC4577309	VectorBase	AGAP002959	31448	7227	FlyBase	FBgn0014024	Rnp4F	6	Yes	Yes	3	high	1.63	4	domainoid, inparanoid, oma, orthofinder, sonicparanoid, ortho_inspector	1
AGAP012188	7165	1280500	LOC1280500	VectorBase	AGAP012188	32586	7227	FlyBase	FBgn0030733	UQCR-14	7	Yes	Yes	3	high	2.83	4	domainoid, inparanoid, oma, orthofinder, proteinortho, sonicparanoid, ortho_inspector	1
AGAP008191	7165	1277779	LOC1277779	VectorBase	AGAP008191	34924	7227	FlyBase	FBgn0010382	CycE	2	Yes	Yes	3	high	1.7	4	orthofinder, ortho_inspector	1
AGAP010719	7165	1272520	LOC1272520	VectorBase	AGAP010719	45250	7227	FlyBase	FBgn0028969	deltaCOP	7	Yes	Yes	3	high	2.56	4	domainoid, inparanoid, oma, orthofinder, proteinortho, sonicparanoid, ortho_inspector	1
AGAP005460	7165	1276153	LOC1276153	VectorBase	AGAP005460	38647	7227	FlyBase	FBgn0035632	Ppat-Dpck	7	Yes	Yes	3	high	2.17	4	domainoid, inparanoid, oma, orthofinder, proteinortho, sonicparanoid, ortho_inspector	1
AGAP006620	7165	1277206	LOC1277206	VectorBase	AGAP006620	38207	7227	FlyBase	FBgn0035254	CG7974	7	Yes	Yes	3	high	2.46	4	domainoid, inparanoid, oma, orthofinder, proteinortho, sonicparanoid, ortho_inspector	1
AGAP009004	7165	1279964	LOC1279964	VectorBase	AGAP009004	33960	7227	FlyBase	FBgn0086451	l(2)k09022	7	Yes	Yes	3	high	1.92	4	domainoid, inparanoid, oma, orthofinder, proteinortho, sonicparanoid, ortho_inspector	1
AGAP009807	7165	1279221	LOC1279221	VectorBase	AGAP009807	35381	7227	FlyBase	FBgn0024371	E2f2	2	Yes	Yes	3	high	1.29	4	oma, orthofinder	1
AGAP002110	7165	5667636	LOC5667636	VectorBase	AGAP002110	35095	7227	FlyBase	FBgn0032677	CG5790	6	Yes	Yes	3	high	1.84	4	domainoid, inparanoid, oma, orthofinder, sonicparanoid, ortho_inspector	1
AGAP005647	7165	5667371	LOC5667371	VectorBase	AGAP005647	37701	7227	FlyBase	FBgn0034853	Ice1	6	Yes	Yes	3	high	1.6	4	domainoid, inparanoid, oma, orthofinder, sonicparanoid, ortho_inspector	1
AGAP002692	7165	5667750	LOC5667750	VectorBase	AGAP002692	32971	7227	FlyBase	FBgn0031052	Elys	5	Yes	Yes	3	high	1.49	4	oma, orthofinder, proteinortho, sonicparanoid, ortho_inspector	1
AGAP010800	7165	1278863	LOC1278863	VectorBase	AGAP010800	31662	7227	FlyBase	FBgn0029941	CG1677	5	Yes	Yes	3	high	1.74	4	domainoid, oma, orthofinder, sonicparanoid, ortho_inspector	1
AGAP010559	7165	1275295	LOC1275295	VectorBase	AGAP010559	40509	7227	FlyBase	FBgn0037202	Ssl1	7	Yes	Yes	3	high	2.57	4	domainoid, inparanoid, oma, orthofinder, proteinortho, sonicparanoid, ortho_inspector	1
AGAP008601	7165	1275453	LOC1275453	VectorBase	AGAP008601	42595	7227	FlyBase	FBgn0266581	pit	7	Yes	Yes	3	high	2.46	4	domainoid, inparanoid, oma, orthofinder, proteinortho, sonicparanoid, ortho_inspector	1
AGAP005122	7165	1274800	LOC1274800	VectorBase	AGAP005122	35674	7227	FlyBase	FBgn0033179	p47	7	Yes	Yes	3	high	2.09	4	domainoid, inparanoid, oma, orthofinder, proteinortho, sonicparanoid, ortho_inspector	1
AGAP005873	7165	1276540	LOC1276540	VectorBase	AGAP005873	48312	7227	FlyBase	FBgn0003275	RpII18	7	Yes	Yes	3	high	2.88	4	domainoid, inparanoid, oma, orthofinder, proteinortho, sonicparanoid, ortho_inspector	1
AGAP005605	7165	1276292	LOC1276292	VectorBase	AGAP005605	39724	7227	FlyBase	FBgn0036536	CG12713	7	Yes	Yes	3	high	2.15	4	domainoid, inparanoid, oma, orthofinder, proteinortho, sonicparanoid, ortho_inspector	1
AGAP004294	7165	1274444	LOC1274444	VectorBase	AGAP004294	32977	7227	FlyBase	FBgn0031057	Ubqn	7	Yes	Yes	3	high	2.52	4	domainoid, inparanoid, oma, orthofinder, proteinortho, sonicparanoid, ortho_inspector	1
AGAP002808	7165	1273153	LOC1273153	VectorBase	AGAP002808	31387	7227	FlyBase	FBgn0029714	CG3527	7	Yes	Yes	3	high	2.54	4	domainoid, inparanoid, oma, orthofinder, proteinortho, sonicparanoid, ortho_inspector	1
AGAP009685	7165	1279074	LOC1279074	VectorBase	AGAP009685	33373	7227	FlyBase	FBgn0001125	Got2	7	Yes	Yes	3	high	2.58	4	domainoid, inparanoid, oma, orthofinder, proteinortho, sonicparanoid, ortho_inspector	1
AGAP006355	7165	1276961	LOC1276961	VectorBase	AGAP006355	39313	7227	FlyBase	FBgn0015828	TfIIEalpha	7	Yes	Yes	3	high	2.56	4	domainoid, inparanoid, oma, orthofinder, proteinortho, sonicparanoid, ortho_inspector	1
AGAP012475	7165	1269082	LOC1269082	VectorBase	AGAP012475	36308	7227	FlyBase	FBgn0010621	CCT5	2	Yes	No	2	moderate	2.15	4	domainoid, orthofinder	1
AGAP000173	7165	1272090	LOC1272090	VectorBase	AGAP000173	37811	7227	FlyBase	FBgn0034940	CG16787	6	Yes	Yes	3	high	2.44	4	domainoid, inparanoid, orthofinder, proteinortho, sonicparanoid, ortho_inspector	1
AGAP011336	7165	1270602	LOC1270602	VectorBase	AGAP011336	35529	7227	FlyBase	FBgn0033052	SCAP	7	Yes	Yes	3	high	2.31	4	domainoid, inparanoid, oma, orthofinder, proteinortho, sonicparanoid, ortho_inspector	1
AGAP002883	7165	1273085	LOC1273085	VectorBase	AGAP002883	42653	7227	FlyBase	FBgn0038981	CG5346	7	Yes	Yes	3	high	2.37	4	domainoid, inparanoid, oma, orthofinder, proteinortho, sonicparanoid, ortho_inspector	1
AGAP003041	7165	1272909	LOC1272909	VectorBase	AGAP003041	41805	7227	FlyBase	FBgn0038275	CG3817	6	Yes	Yes	3	high	1.92	4	domainoid, inparanoid, oma, orthofinder, sonicparanoid, ortho_inspector	1
AGAP000602	7165	1271626	LOC1271626	VectorBase	AGAP000602	41096	7227	FlyBase	FBgn0260935	Vps15	7	Yes	Yes	3	high	2.36	4	domainoid, inparanoid, oma, orthofinder, proteinortho, sonicparanoid, ortho_inspector	1
AGAP008862	7165	1279829	LOC1279829	VectorBase	AGAP008862	3355150	7227	FlyBase	FBgn0250816	AGO3	7	Yes	Yes	3	high	2.2	4	domainoid, inparanoid, oma, orthofinder, proteinortho, sonicparanoid, ortho_inspector	1
AGAP003699	7165	1274375	LOC1274375	VectorBase	AGAP003699	43443	7227	FlyBase	FBgn0039639	CG14512	6	Yes	Yes	3	high	1.98	4	domainoid, inparanoid, oma, orthofinder, sonicparanoid, ortho_inspector	1
AGAP010420	7165	1272628	LOC1272628	VectorBase	AGAP010420	45783	7227	FlyBase	FBgn0027079	ValRS	7	Yes	Yes	3	high	2.61	4	domainoid, inparanoid, oma, orthofinder, proteinortho, sonicparanoid, ortho_inspector	1
AGAP006947	7165	1270137	LOC1270137	VectorBase	AGAP006947	39930	7227	FlyBase	FBgn0036710	CG6479	6	Yes	Yes	3	high	2.03	4	domainoid, inparanoid, orthofinder, proteinortho, sonicparanoid, ortho_inspector	1
AGAP007213	7165	1269918	LOC1269918	VectorBase	AGAP007213	37122	7227	FlyBase	FBgn0034350	CG5189	7	Yes	Yes	3	high	2.71	4	domainoid, inparanoid, oma, orthofinder, proteinortho, sonicparanoid, ortho_inspector	1
AGAP011161	7165	1270768	LOC1270768	VectorBase	AGAP011161	41027	7227	FlyBase	FBgn0037607	CG8036	7	Yes	Yes	3	high	2.78	4	domainoid, inparanoid, oma, orthofinder, proteinortho, sonicparanoid, ortho_inspector	1
AGAP007967	7165	1277983	LOC1277983	VectorBase	AGAP007967	36587	7227	FlyBase	FBgn0261270	Sps1	7	Yes	Yes	3	high	2.9	4	domainoid, inparanoid, oma, orthofinder, proteinortho, sonicparanoid, ortho_inspector	1
AGAP002921	7165	1273043	LOC1273043	VectorBase	AGAP002921	31009	7227	FlyBase	FBgn0002579	RpL36	7	Yes	Yes	3	high	2.84	4	domainoid, inparanoid, oma, orthofinder, proteinortho, sonicparanoid, ortho_inspector	1
AGAP008492	7165	3291731	LOC3291731	VectorBase	AGAP008492	34321	7227	FlyBase	FBgn0032166	CG4619	7	Yes	Yes	3	high	1.87	4	domainoid, inparanoid, oma, orthofinder, proteinortho, sonicparanoid, ortho_inspector	1
AGAP002305	7165	1273664	LOC1273664	VectorBase	AGAP002305	43348	7227	FlyBase	FBgn0039558	BCAS2	7	Yes	Yes	3	high	2.66	4	domainoid, inparanoid, oma, orthofinder, proteinortho, sonicparanoid, ortho_inspector	1
AGAP004769	7165	1278455	LOC1278455	VectorBase	AGAP004769	37850	7227	FlyBase	FBgn0283666	Rap2l	7	Yes	Yes	3	high	3.01	4	domainoid, inparanoid, oma, orthofinder, proteinortho, sonicparanoid, ortho_inspector	1
AGAP002218	7165	1269342	LOC1269342	VectorBase	AGAP002218	41141	7227	FlyBase	FBgn0014023	mRpL47	7	Yes	Yes	3	high	2.27	4	domainoid, inparanoid, oma, orthofinder, proteinortho, sonicparanoid, ortho_inspector	1
AGAP002340	7165	1273627	LOC1273627	VectorBase	AGAP002340	40563	7227	FlyBase	FBgn0037249	eIF3a	6	Yes	Yes	3	high	2.3	4	domainoid, inparanoid, oma, orthofinder, sonicparanoid, ortho_inspector	1
AGAP003021	7165	1272931	LOC1272931	VectorBase	AGAP003021	32537	7227	FlyBase	FBgn0000319	Chc	7	Yes	Yes	3	high	2.95	4	domainoid, inparanoid, oma, orthofinder, proteinortho, sonicparanoid, ortho_inspector	1
AGAP000076	7165	1272195	LOC1272195	VectorBase	AGAP000076	40155	7227	FlyBase	FBgn0261283	SREBP	7	Yes	Yes	3	high	2.02	4	domainoid, inparanoid, oma, orthofinder, proteinortho, sonicparanoid, ortho_inspector	1
AGAP004710	7165	5667168	LOC5667168	VectorBase	AGAP004710	45401	7227	FlyBase	FBgn0011227	ox	6	Yes	Yes	3	high	2.33	4	domainoid, inparanoid, oma, orthofinder, sonicparanoid, ortho_inspector	1
AGAP011288	7165	1270643	LOC1270643	VectorBase	AGAP011288	41352	7227	FlyBase	FBgn0037883	CG14701	6	Yes	Yes	3	high	2.68	4	domainoid, inparanoid, oma, orthofinder, sonicparanoid, ortho_inspector	1
AGAP008885	7165	1279853	LOC1279853	VectorBase	AGAP008885	41086	7227	FlyBase	FBgn0037657	hyx	7	Yes	Yes	3	high	2.69	4	domainoid, inparanoid, oma, orthofinder, proteinortho, sonicparanoid, ortho_inspector	1
AGAP008265	7165	1277721	LOC1277721	VectorBase	AGAP008265	33518	7227	FlyBase	FBgn0031497	SerRS	7	Yes	Yes	3	high	2.81	4	domainoid, inparanoid, oma, orthofinder, proteinortho, sonicparanoid, ortho_inspector	1
AGAP011328	7165	1270609	LOC1270609	VectorBase	AGAP011328	42048	7227	FlyBase	FBgn0266917	Sf3a1	7	Yes	Yes	3	high	2.42	4	domainoid, inparanoid, oma, orthofinder, proteinortho, sonicparanoid, ortho_inspector	1
AGAP008906	7165	1279872	LOC1279872	VectorBase	AGAP008906	34785	7227	FlyBase	FBgn0028538	Sec71	7	Yes	Yes	3	high	2.7	4	domainoid, inparanoid, oma, orthofinder, proteinortho, sonicparanoid, ortho_inspector	1
AGAP005963	7165	1276634	LOC1276634	VectorBase	AGAP005963	38844	7227	FlyBase	FBgn0035793	CG7546	6	Yes	Yes	3	high	1.69	4	domainoid, inparanoid, oma, orthofinder, sonicparanoid, ortho_inspector	1
AGAP008869	7165	1279834	LOC1279834	VectorBase	AGAP008869	44637	7227	FlyBase	FBgn0015376	cutlet	7	Yes	Yes	3	high	2.24	4	domainoid, inparanoid, oma, orthofinder, proteinortho, sonicparanoid, ortho_inspector	1
AGAP002128	7165	1281345	LOC1281345	VectorBase	AGAP002128	42302	7227	FlyBase	FBgn0038686	CG5555	7	Yes	Yes	3	high	2.26	4	domainoid, inparanoid, oma, orthofinder, proteinortho, sonicparanoid, ortho_inspector	1
AGAP002607	7165	4576996	LOC4576996	VectorBase	AGAP002607	32077	7227	FlyBase	FBgn0030293	CG1737	4	Yes	Yes	3	high	1.39	4	domainoid, inparanoid, orthofinder, ortho_inspector	1
AGAP007208	7165	1269923	LOC1269923	VectorBase	AGAP007208	37385	7227	FlyBase	FBgn0034576	ND-B14.7	7	Yes	Yes	3	high	2.3	4	domainoid, inparanoid, oma, orthofinder, proteinortho, sonicparanoid, ortho_inspector	1
AGAP001539	7165	1281637	LOC1281637	VectorBase	AGAP001539	31362	7227	FlyBase	FBgn0026080	Tip60	7	Yes	Yes	3	high	2.5	4	domainoid, inparanoid, oma, orthofinder, proteinortho, sonicparanoid, ortho_inspector	1
AGAP007670	7165	1269557	LOC1269557	VectorBase	AGAP007670	35713	7227	FlyBase	FBgn0033210	U2A	7	Yes	Yes	3	high	2.58	4	domainoid, inparanoid, oma, orthofinder, proteinortho, sonicparanoid, ortho_inspector	1
AGAP002183	7165	1269373	LOC1269373	VectorBase	AGAP002183	39028	7227	FlyBase	FBgn0035947	Srp68	7	Yes	Yes	3	high	2.48	4	domainoid, inparanoid, oma, orthofinder, proteinortho, sonicparanoid, ortho_inspector	1
AGAP007771	7165	5668250	LOC5668250	VectorBase	AGAP007771	33761	7227	FlyBase	FBgn0031698	Ncoa6	4	Yes	Yes	3	high	1.37	4	oma, orthofinder, sonicparanoid, ortho_inspector	1
AGAP010380	7165	3291076	LOC3291076	VectorBase	AGAP010380	36499	7227	FlyBase	FBgn0033846	mip120	5	Yes	Yes	3	high	1.51	4	domainoid, inparanoid, orthofinder, sonicparanoid, ortho_inspector	1
AGAP001223	7165	1281947	LOC1281947	VectorBase	AGAP001223	40974	7227	FlyBase	FBgn0037561	CG9630	7	Yes	Yes	3	high	2.44	4	domainoid, inparanoid, oma, orthofinder, proteinortho, sonicparanoid, ortho_inspector	1
AGAP012339	7165	1280364	LOC1280364	VectorBase	AGAP012339	40189	7227	FlyBase	FBgn0036928	Tom20	7	Yes	Yes	3	high	2.39	4	domainoid, inparanoid, oma, orthofinder, proteinortho, sonicparanoid, ortho_inspector	1
AGAP003001	7165	1272951	LOC1272951	VectorBase	AGAP003001	39834	7227	FlyBase	FBgn0053158	CG33158	7	Yes	Yes	3	high	2.29	4	domainoid, inparanoid, oma, orthofinder, proteinortho, sonicparanoid, ortho_inspector	1
AGAP005382	7165	1276084	LOC1276084	VectorBase	AGAP005382	38527	7227	FlyBase	FBgn0015829	TfIIEbeta	7	Yes	Yes	3	high	2.76	4	domainoid, inparanoid, oma, orthofinder, proteinortho, sonicparanoid, ortho_inspector	1
AGAP011160	7165	1270769	LOC1270769	VectorBase	AGAP011160	42933	7227	FlyBase	FBgn0039212	Syx18	7	Yes	Yes	3	high	2.03	4	domainoid, inparanoid, oma, orthofinder, proteinortho, sonicparanoid, ortho_inspector	1
AGAP007002	7165	1270098	LOC1270098	VectorBase	AGAP007002	41290	7227	FlyBase	FBgn0010421	TfIIFbeta	7	Yes	Yes	3	high	2.64	4	domainoid, inparanoid, oma, orthofinder, proteinortho, sonicparanoid, ortho_inspector	1
AGAP004479	7165	1274627	LOC1274627	VectorBase	AGAP004479	36560	7227	FlyBase	FBgn0033897	Rcd1	6	Yes	Yes	3	high	1.87	4	domainoid, inparanoid, orthofinder, proteinortho, sonicparanoid, ortho_inspector	1
AGAP011217	7165	5667908	LOC5667908	VectorBase	AGAP011217	37857	7227	FlyBase	FBgn0086129	snama	5	Yes	Yes	3	high	1.69	4	domainoid, inparanoid, oma, orthofinder, sonicparanoid	1
AGAP010271	7165	1279694	LOC1279694	VectorBase	AGAP010271	37075	7227	FlyBase	FBgn0034307	CG10914	7	Yes	Yes	3	high	2.24	4	domainoid, inparanoid, oma, orthofinder, proteinortho, sonicparanoid, ortho_inspector	1
AGAP000337	7165	1271923	LOC1271923	VectorBase	AGAP000337	31724	7227	FlyBase	FBgn0029992	Upf2	7	Yes	Yes	3	high	2.19	4	domainoid, inparanoid, oma, orthofinder, proteinortho, sonicparanoid, ortho_inspector	1
AGAP007361	7165	1269820	LOC1269820	VectorBase	AGAP007361	38819	7227	FlyBase	FBgn0035771	Sec63	7	Yes	Yes	3	high	2.48	4	domainoid, inparanoid, oma, orthofinder, proteinortho, sonicparanoid, ortho_inspector	1
AGAP000995	7165	1270490	LOC1270490	VectorBase	AGAP000995	43590	7227	FlyBase	FBgn0260860	Bet5	7	Yes	Yes	3	high	2.71	4	domainoid, inparanoid, oma, orthofinder, proteinortho, sonicparanoid, ortho_inspector	1
AGAP001179	7165	5667646	LOC5667646	VectorBase	AGAP001179	41562	7227	FlyBase	FBgn0026207	mbo	7	Yes	Yes	3	high	2.03	4	domainoid, inparanoid, oma, orthofinder, proteinortho, sonicparanoid, ortho_inspector	1
AGAP002896	7165	1273071	LOC1273071	VectorBase	AGAP002896	44258	7227	FlyBase	FBgn0261552	ps	7	Yes	Yes	3	high	2.54	4	domainoid, inparanoid, oma, orthofinder, proteinortho, sonicparanoid, ortho_inspector	1
AGAP004090	7165	1270887	LOC1270887	VectorBase	AGAP004090	33964	7227	FlyBase	FBgn0031868	Rat1	7	Yes	Yes	3	high	2.32	4	domainoid, inparanoid, oma, orthofinder, proteinortho, sonicparanoid, ortho_inspector	1
AGAP008006	7165	1277944	LOC1277944	VectorBase	AGAP008006	43576	7227	FlyBase	FBgn0039743	Jasper	3	Yes	Yes	3	high	1.31	4	orthofinder, sonicparanoid, ortho_inspector	1
AGAP001440	7165	1281739	LOC1281739	VectorBase	AGAP001440	36638	7227	FlyBase	FBgn0028689	Rpn6	7	Yes	Yes	3	high	2.84	4	domainoid, inparanoid, oma, orthofinder, proteinortho, sonicparanoid, ortho_inspector	1
AGAP005866	7165	1276534	LOC1276534	VectorBase	AGAP005866	38484	7227	FlyBase	FBgn0004516	Gad1	7	Yes	Yes	3	high	2.82	4	domainoid, inparanoid, oma, orthofinder, proteinortho, sonicparanoid, ortho_inspector	1
AGAP011996	7165	1280675	LOC1280675	VectorBase	AGAP011996	43042	7227	FlyBase	FBgn0039303	CG11857	7	Yes	Yes	3	high	2.63	4	domainoid, inparanoid, oma, orthofinder, proteinortho, sonicparanoid, ortho_inspector	1
AGAP001803	7165	4577118	LOC4577118	VectorBase	AGAP001803	43267	7227	FlyBase	FBgn0039488	CG6066	6	Yes	Yes	3	high	1.93	4	domainoid, inparanoid, oma, orthofinder, sonicparanoid, ortho_inspector	1
AGAP007721	7165	1269522	LOC1269522	VectorBase	AGAP007721	36080	7227	FlyBase	FBgn0003660	Syb	6	Yes	Yes	3	high	2.5	4	inparanoid, oma, orthofinder, proteinortho, sonicparanoid, ortho_inspector	1
AGAP008184	7165	1277786	LOC1277786	VectorBase	AGAP008184	34736	7227	FlyBase	FBgn0051729	CG31729	7	Yes	Yes	3	high	2.72	4	domainoid, inparanoid, oma, orthofinder, proteinortho, sonicparanoid, ortho_inspector	1
AGAP006932	7165	1270154	LOC1270154	VectorBase	AGAP006932	39429	7227	FlyBase	FBgn0002466	sti	7	Yes	Yes	3	high	2.12	4	domainoid, inparanoid, oma, orthofinder, proteinortho, sonicparanoid, ortho_inspector	1
AGAP003800	7165	1271538	LOC1271538	VectorBase	AGAP003800	38614	7227	FlyBase	FBgn0260856	Membrin	3	Yes	Yes	3	high	1.59	4	orthofinder, sonicparanoid, ortho_inspector	1
AGAP002758	7165	1273210	LOC1273210	VectorBase	AGAP002758	41080	7227	FlyBase	FBgn0037653	Iru	5	Yes	Yes	3	high	1.68	4	inparanoid, oma, orthofinder, sonicparanoid, ortho_inspector	1
AGAP002114	7165	1281339	LOC1281339	VectorBase	AGAP002114	45922	7227	FlyBase	FBgn0262699	fzr	7	Yes	Yes	3	high	2.79	4	domainoid, inparanoid, oma, orthofinder, proteinortho, sonicparanoid, ortho_inspector	1
AGAP003524	7165	1274182	LOC1274182	VectorBase	AGAP003524	42750	7227	FlyBase	FBgn0039067	wda	5	Yes	Yes	3	high	1.77	4	inparanoid, oma, orthofinder, sonicparanoid, ortho_inspector	1
AGAP004419	7165	1274562	LOC1274562	VectorBase	AGAP004419	31489	7227	FlyBase	FBgn0027564	CG3149	7	Yes	Yes	3	high	2.44	4	domainoid, inparanoid, oma, orthofinder, proteinortho, sonicparanoid, ortho_inspector	1
AGAP009970	7165	1279390	LOC1279390	VectorBase	AGAP009970	34403	7227	FlyBase	FBgn0027568	Cand1	7	Yes	Yes	3	high	2.71	4	domainoid, inparanoid, oma, orthofinder, proteinortho, sonicparanoid, ortho_inspector	1
AGAP009992	7165	1279415	LOC1279415	VectorBase	AGAP009992	34752	7227	FlyBase	FBgn0032516	Ing5	7	Yes	Yes	3	high	2.48	4	domainoid, inparanoid, oma, orthofinder, proteinortho, sonicparanoid, ortho_inspector	1
AGAP005813	7165	1276480	LOC1276480	VectorBase	AGAP005813	41059	7227	FlyBase	FBgn0037637	IscU	7	Yes	Yes	3	high	2.83	4	domainoid, inparanoid, oma, orthofinder, proteinortho, sonicparanoid, ortho_inspector	1
AGAP006383	7165	1276995	LOC1276995	VectorBase	AGAP006383	31849	7227	FlyBase	FBgn0014868	Ost48	7	Yes	Yes	3	high	2.61	4	domainoid, inparanoid, oma, orthofinder, proteinortho, sonicparanoid, ortho_inspector	1
AGAP004275	7165	1274119	LOC1274119	VectorBase	AGAP004275	40973	7227	FlyBase	FBgn0014861	Mcm2	7	Yes	Yes	3	high	2.8	4	domainoid, inparanoid, oma, orthofinder, proteinortho, sonicparanoid, ortho_inspector	1
AGAP007097	7165	1270006	LOC1270006	VectorBase	AGAP007097	31256	7227	FlyBase	FBgn0024996	eIF2Bbeta	7	Yes	Yes	3	high	2.38	4	domainoid, inparanoid, oma, orthofinder, proteinortho, sonicparanoid, ortho_inspector	1
AGAP009485	7165	1271425	LOC1271425	VectorBase	AGAP009485	318956	7227	FlyBase	FBgn0051812	Tsen2	5	Yes	Yes	3	high	1.9	4	domainoid, inparanoid, orthofinder, sonicparanoid, ortho_inspector	1
AGAP011906	7165	3291448	LOC3291448	VectorBase	AGAP011906	40173	7227	FlyBase	FBgn0036916	Mtr3	6	Yes	Yes	3	high	1.85	4	domainoid, inparanoid, oma, orthofinder, sonicparanoid, ortho_inspector	1
AGAP000392	7165	1271856	LOC1271856	VectorBase	AGAP000392	31706	7227	FlyBase	FBgn0260858	Ykt6	7	Yes	Yes	3	high	2.74	4	domainoid, inparanoid, oma, orthofinder, proteinortho, sonicparanoid, ortho_inspector	1
AGAP008724	7165	1275574	LOC1275574	VectorBase	AGAP008724	33918	7227	FlyBase	FBgn0031830	COX5B	7	Yes	Yes	3	high	2.82	4	domainoid, inparanoid, oma, orthofinder, proteinortho, sonicparanoid, ortho_inspector	1
AGAP002300	7165	1273667	LOC1273667	VectorBase	AGAP002300	41798	7227	FlyBase	FBgn0038269	Rrp6	6	Yes	Yes	3	high	1.91	4	domainoid, inparanoid, orthofinder, proteinortho, sonicparanoid, ortho_inspector	1
AGAP005134	7165	1274812	LOC1274812	VectorBase	AGAP005134	37617	7227	FlyBase	FBgn0011211	blw	7	Yes	Yes	3	high	2.94	4	domainoid, inparanoid, oma, orthofinder, proteinortho, sonicparanoid, ortho_inspector	1
AGAP007511	7165	1269717	LOC1269717	VectorBase	AGAP007511	326208	7227	FlyBase	FBgn0052344	CG32344	7	Yes	Yes	3	high	2.31	4	domainoid, inparanoid, oma, orthofinder, proteinortho, sonicparanoid, ortho_inspector	1
AGAP005731	7165	1276403	LOC1276403	VectorBase	AGAP005731	39164	7227	FlyBase	FBgn0011836	Taf2	7	Yes	Yes	3	high	2.45	4	domainoid, inparanoid, oma, orthofinder, proteinortho, sonicparanoid, ortho_inspector	1
AGAP009613	7165	1278987	LOC1278987	VectorBase	AGAP009613	34412	7227	FlyBase	FBgn0032236	mRpS7	7	Yes	Yes	3	high	2.37	4	domainoid, inparanoid, oma, orthofinder, proteinortho, sonicparanoid, ortho_inspector	1
AGAP011973	7165	1280696	LOC1280696	VectorBase	AGAP011973	42619	7227	FlyBase	FBgn0038951	CG5380	7	Yes	Yes	3	high	2.59	4	domainoid, inparanoid, oma, orthofinder, proteinortho, sonicparanoid, ortho_inspector	1
AGAP012375	7165	3291573	LOC3291573	VectorBase	AGAP012375	40031	7227	FlyBase	FBgn0259791	bora	6	Yes	Yes	3	high	1.74	4	domainoid, inparanoid, orthofinder, proteinortho, sonicparanoid, ortho_inspector	1
AGAP004958	7165	1275770	LOC1275770	VectorBase	AGAP004958	35685	7227	FlyBase	FBgn0033187	PIG-G	7	Yes	Yes	3	high	1.97	4	domainoid, inparanoid, oma, orthofinder, proteinortho, sonicparanoid, ortho_inspector	1
AGAP011395	7165	1278302	LOC1278302	VectorBase	AGAP011395	35851	7227	FlyBase	FBgn0003892	ptc	7	Yes	Yes	3	high	2.4	4	domainoid, inparanoid, oma, orthofinder, proteinortho, sonicparanoid, ortho_inspector	1
AGAP008087	7165	1277864	LOC1277864	VectorBase	AGAP008087	35747	7227	FlyBase	FBgn0026722	drosha	7	Yes	Yes	3	high	2.44	4	domainoid, inparanoid, oma, orthofinder, proteinortho, sonicparanoid, ortho_inspector	1
AGAP002109	7165	1281375	LOC1281375	VectorBase	AGAP002109	31601	7227	FlyBase	FBgn0062413	Ctr1A	7	Yes	Yes	3	high	2.11	4	domainoid, inparanoid, oma, orthofinder, proteinortho, sonicparanoid, ortho_inspector	1
AGAP009082	7165	1280037	LOC1280037	VectorBase	AGAP009082	35176	7227	FlyBase	FBgn0261396	Rpn3	7	Yes	Yes	3	high	2.71	4	domainoid, inparanoid, oma, orthofinder, proteinortho, sonicparanoid, ortho_inspector	1
AGAP011686	7165	1280950	LOC1280950	VectorBase	AGAP011686	35864	7227	FlyBase	FBgn0005695	gcl	7	Yes	Yes	3	high	2.25	4	domainoid, inparanoid, oma, orthofinder, proteinortho, sonicparanoid, ortho_inspector	1
AGAP007063	7165	1270041	LOC1270041	VectorBase	AGAP007063	37970	7227	FlyBase	FBgn0023181	Orc4	7	Yes	Yes	3	high	2.39	4	domainoid, inparanoid, oma, orthofinder, proteinortho, sonicparanoid, ortho_inspector	1
AGAP002481	7165	1273478	LOC1273478	VectorBase	AGAP002481	40174	7227	FlyBase	FBgn0028695	Rpn1	7	Yes	Yes	3	high	2.71	4	domainoid, inparanoid, oma, orthofinder, proteinortho, sonicparanoid, ortho_inspector	1
AGAP003647	7165	1274314	LOC1274314	VectorBase	AGAP003647	40933	7227	FlyBase	FBgn0037530	EMC1	7	Yes	Yes	3	high	2.31	4	domainoid, inparanoid, oma, orthofinder, proteinortho, sonicparanoid, ortho_inspector	1
AGAP010866	7165	1271093	LOC1271093	VectorBase	AGAP010866	32013	7227	FlyBase	FBgn0030239	CG17333	7	Yes	Yes	3	high	2.07	4	domainoid, inparanoid, oma, orthofinder, proteinortho, sonicparanoid, ortho_inspector	1
AGAP001559	7165	1281609	LOC1281609	VectorBase	AGAP001559	38149	7227	FlyBase	FBgn0035205	Ctr9	7	Yes	Yes	3	high	2.63	4	domainoid, inparanoid, oma, orthofinder, proteinortho, sonicparanoid, ortho_inspector	1
AGAP007388	7165	1269794	LOC1269794	VectorBase	AGAP007388	36268	7227	FlyBase	FBgn0033661	CG13185	7	Yes	Yes	3	high	2.15	4	domainoid, inparanoid, oma, orthofinder, proteinortho, sonicparanoid, ortho_inspector	1
AGAP009030	7165	1279988	LOC1279988	VectorBase	AGAP009030	35501	7227	FlyBase	FBgn0033029	Not3	6	Yes	Yes	3	high	2.08	4	domainoid, inparanoid, oma, orthofinder, sonicparanoid, ortho_inspector	1
AGAP001167	7165	1282000	LOC1282000	VectorBase	AGAP001167	43167	7227	FlyBase	FBgn0039404	CG14543	6	Yes	Yes	3	high	2.02	4	domainoid, inparanoid, oma, orthofinder, sonicparanoid, ortho_inspector	1
AGAP009833	7165	1279252	LOC1279252	VectorBase	AGAP009833	34500	7227	FlyBase	FBgn0004363	porin	7	Yes	Yes	3	high	2.71	4	domainoid, inparanoid, oma, orthofinder, proteinortho, sonicparanoid, ortho_inspector	1
AGAP002488	7165	1273472	LOC1273472	VectorBase	AGAP002488	32941	7227	FlyBase	FBgn0261573	CoRest	5	Yes	Yes	3	high	1.8	4	domainoid, inparanoid, orthofinder, sonicparanoid, ortho_inspector	1
AGAP003177	7165	1273846	LOC1273846	VectorBase	AGAP003177	40095	7227	FlyBase	FBgn0017578	Max	6	Yes	Yes	3	high	2.21	4	domainoid, inparanoid, orthofinder, proteinortho, sonicparanoid, ortho_inspector	1
AGAP013167	7165	11175826	LOC11175826	VectorBase	AGAP013167	36675	7227	FlyBase	FBgn0033989	CG7639	7	Yes	Yes	3	high	2.16	4	domainoid, inparanoid, oma, orthofinder, proteinortho, sonicparanoid, ortho_inspector	1
AGAP001045	7165	1270539	LOC1270539	VectorBase	AGAP001045	42201	7227	FlyBase	FBgn0038601	CG18600	3	Yes	Yes	3	high	1.38	4	oma, orthofinder, ortho_inspector	1
AGAP011551	7165	1271207	LOC1271207	VectorBase	AGAP011551	35877	7227	FlyBase	FBgn0033339	Sec31	6	Yes	Yes	3	high	2.08	4	inparanoid, oma, orthofinder, proteinortho, sonicparanoid, ortho_inspector	1
AGAP002400	7165	1273562	LOC1273562	VectorBase	AGAP002400	41293	7227	FlyBase	FBgn0261380	mRpL37	7	Yes	Yes	3	high	2.17	4	domainoid, inparanoid, oma, orthofinder, proteinortho, sonicparanoid, ortho_inspector	1
AGAP007698	7165	1269535	LOC1269535	VectorBase	AGAP007698	42854	7227	FlyBase	FBgn0013343	Syx1A	7	Yes	Yes	3	high	2.85	4	domainoid, inparanoid, oma, orthofinder, proteinortho, sonicparanoid, ortho_inspector	1
AGAP006127	7165	5667260	LOC5667260	VectorBase	AGAP006127	39884	7227	FlyBase	FBgn0003410	sina	7	Yes	Yes	3	high	2.78	4	domainoid, inparanoid, oma, orthofinder, proteinortho, sonicparanoid, ortho_inspector	1
AGAP008344	7165	1277639	LOC1277639	VectorBase	AGAP008344	35261	7227	FlyBase	FBgn0032816	Nf-YB	6	Yes	Yes	3	high	2.34	4	domainoid, inparanoid, orthofinder, proteinortho, sonicparanoid, ortho_inspector	1
AGAP003979	7165	1278797	LOC1278797	VectorBase	AGAP003979	41399	7227	FlyBase	FBgn0037926	Elp1	7	Yes	Yes	3	high	2.02	4	domainoid, inparanoid, oma, orthofinder, proteinortho, sonicparanoid, ortho_inspector	1
AGAP011133	7165	1270793	LOC1270793	VectorBase	AGAP011133	43873	7227	FlyBase	FBgn0003204	ras	7	Yes	Yes	3	high	2.74	4	domainoid, inparanoid, oma, orthofinder, proteinortho, sonicparanoid, ortho_inspector	1
AGAP001651	7165	1281522	LOC1281522	VectorBase	AGAP001651	42802	7227	FlyBase	FBgn0028691	Rpn9	7	Yes	Yes	3	high	2.73	4	domainoid, inparanoid, oma, orthofinder, proteinortho, sonicparanoid, ortho_inspector	1
AGAP007565	7165	1269663	LOC1269663	VectorBase	AGAP007565	48844	7227	FlyBase	FBgn0002174	CG5504	6	Yes	Yes	3	high	2.32	4	domainoid, inparanoid, orthofinder, proteinortho, sonicparanoid, ortho_inspector	1
AGAP003968	7165	1278788	LOC1278788	VectorBase	AGAP003968	43165	7227	FlyBase	FBgn0028833	Dak1	7	Yes	Yes	3	high	2.39	4	domainoid, inparanoid, oma, orthofinder, proteinortho, sonicparanoid, ortho_inspector	1
AGAP002171	7165	1269383	LOC1269383	VectorBase	AGAP002171	33966	7227	FlyBase	FBgn0026196	nop5	7	Yes	Yes	3	high	2.69	4	domainoid, inparanoid, oma, orthofinder, proteinortho, sonicparanoid, ortho_inspector	1
AGAP004824	7165	1278404	LOC1278404	VectorBase	AGAP004824	44261	7227	FlyBase	FBgn0026259	eIF5B	7	Yes	Yes	3	high	2.64	4	domainoid, inparanoid, oma, orthofinder, proteinortho, sonicparanoid, ortho_inspector	1
AGAP002407	7165	1273555	LOC1273555	VectorBase	AGAP002407	326141	7227	FlyBase	FBgn0051450	mRpS18A	6	Yes	Yes	3	high	2.33	4	domainoid, inparanoid, orthofinder, proteinortho, sonicparanoid, ortho_inspector	1
AGAP002889	7165	1273079	LOC1273079	VectorBase	AGAP002889	33528	7227	FlyBase	FBgn0031505	ND-B14.5B	6	Yes	Yes	3	high	2.11	4	domainoid, inparanoid, oma, orthofinder, sonicparanoid, ortho_inspector	1
AGAP002528	7165	1273434	LOC1273434	VectorBase	AGAP002528	39769	7227	FlyBase	FBgn0266724	Trs20	7	Yes	Yes	3	high	2.71	4	domainoid, inparanoid, oma, orthofinder, proteinortho, sonicparanoid, ortho_inspector	1
AGAP006648	7165	1277232	LOC1277232	VectorBase	AGAP006648	42499	7227	FlyBase	FBgn0266674	Sec15	7	Yes	Yes	3	high	2.61	4	domainoid, inparanoid, oma, orthofinder, proteinortho, sonicparanoid, ortho_inspector	1
AGAP008883	7165	1279851	LOC1279851	VectorBase	AGAP008883	49424	7227	FlyBase	FBgn0001977	CIAPIN1	7	Yes	Yes	3	high	2.27	4	domainoid, inparanoid, oma, orthofinder, proteinortho, sonicparanoid, ortho_inspector	1
AGAP007098	7165	1270005	LOC1270005	VectorBase	AGAP007098	35952	7227	FlyBase	FBgn0033400	CG2063	7	Yes	Yes	3	high	2.07	4	domainoid, inparanoid, oma, orthofinder, proteinortho, sonicparanoid, ortho_inspector	1
AGAP001677	7165	1281497	LOC1281497	VectorBase	AGAP001677	31178	7227	FlyBase	FBgn0040394	CG16903	5	Yes	Yes	3	high	1.98	4	inparanoid, orthofinder, proteinortho, sonicparanoid, ortho_inspector	1
AGAP002301	7165	1273668	LOC1273668	VectorBase	AGAP002301	32069	7227	FlyBase	FBgn0001491	l(1)10Bb	7	Yes	Yes	3	high	3.04	4	domainoid, inparanoid, oma, orthofinder, proteinortho, sonicparanoid, ortho_inspector	1
AGAP010801	7165	4577816	LOC4577816	VectorBase	AGAP010801	31247	7227	FlyBase	FBgn0267350	Pi4KIIIalpha	7	Yes	Yes	3	high	2.69	4	domainoid, inparanoid, oma, orthofinder, proteinortho, sonicparanoid, ortho_inspector	1
AGAP005559	7165	1276242	LOC1276242	VectorBase	AGAP005559	40388	7227	FlyBase	FBgn0015283	Rpn10	7	Yes	Yes	3	high	2.62	4	domainoid, inparanoid, oma, orthofinder, proteinortho, sonicparanoid, ortho_inspector	1
AGAP013212	7165	11175691	LOC11175691	VectorBase	AGAP013212	41937	7227	FlyBase	FBgn0038387	blp	7	Yes	Yes	3	high	2.51	4	domainoid, inparanoid, oma, orthofinder, proteinortho, sonicparanoid, ortho_inspector	1
AGAP009204	7165	1280165	LOC1280165	VectorBase	AGAP009204	45682	7227	FlyBase	FBgn0022023	eIF3h	7	Yes	Yes	3	high	2.67	4	domainoid, inparanoid, oma, orthofinder, proteinortho, sonicparanoid, ortho_inspector	1
AGAP003811	7165	1271552	LOC1271552	VectorBase	AGAP003811	34356	7227	FlyBase	FBgn0032193	CG5727	2	Yes	Yes	3	high	1.29	4	inparanoid, orthofinder	1
AGAP003825	7165	1271565	LOC1271565	VectorBase	AGAP003825	41351	7227	FlyBase	FBgn0037882	CG17187	7	Yes	Yes	3	high	2.32	4	domainoid, inparanoid, oma, orthofinder, proteinortho, sonicparanoid, ortho_inspector	1
AGAP002362	7165	3290606	LOC3290606	VectorBase	AGAP002362	3772007	7227	FlyBase	FBgn0066304	Rpp20	5	Yes	Yes	3	high	1.83	4	domainoid, inparanoid, orthofinder, sonicparanoid, ortho_inspector	1
AGAP006879	7165	1270199	LOC1270199	VectorBase	AGAP006879	41745	7227	FlyBase	FBgn0038224	ATPsynE	6	Yes	Yes	3	high	2.63	4	domainoid, inparanoid, oma, orthofinder, sonicparanoid, ortho_inspector	1
AGAP000738	7165	1272326	LOC1272326	VectorBase	AGAP000738	32954	7227	FlyBase	FBgn0031036	CG14220	7	Yes	Yes	3	high	2.21	4	domainoid, inparanoid, oma, orthofinder, proteinortho, sonicparanoid, ortho_inspector	1
AGAP002461	7165	3290623	LOC3290623	VectorBase	AGAP002461	43000	7227	FlyBase	FBgn0039266	CG11791	3	Yes	Yes	3	high	1.55	4	orthofinder, sonicparanoid, ortho_inspector	1
AGAP002475	7165	1273484	LOC1273484	VectorBase	AGAP002475	36804	7227	FlyBase	FBgn0034098	krimp	4	Yes	Yes	3	high	1.49	4	inparanoid, orthofinder, sonicparanoid, ortho_inspector	1
AGAP005210	7165	1274918	LOC1274918	VectorBase	AGAP005210	36722	7227	FlyBase	FBgn0034029	eIF2Bgamma	7	Yes	Yes	3	high	2.29	4	domainoid, inparanoid, oma, orthofinder, proteinortho, sonicparanoid, ortho_inspector	1
AGAP007739	7165	1278226	LOC1278226	VectorBase	AGAP007739	33212	7227	FlyBase	FBgn0263933	ebi	7	Yes	Yes	3	high	2.34	4	domainoid, inparanoid, oma, orthofinder, proteinortho, sonicparanoid, ortho_inspector	1
AGAP006918	7165	1270163	LOC1270163	VectorBase	AGAP006918	37946	7227	FlyBase	FBgn0035046	ND-19	7	Yes	Yes	3	high	2.65	4	domainoid, inparanoid, oma, orthofinder, proteinortho, sonicparanoid, ortho_inspector	1
AGAP010174	7165	1279594	LOC1279594	VectorBase	AGAP010174	2768916	7227	FlyBase	FBgn0053303	CG33303	7	Yes	Yes	3	high	2.35	4	domainoid, inparanoid, oma, orthofinder, proteinortho, sonicparanoid, ortho_inspector	1
AGAP009643	7165	1279020	LOC1279020	VectorBase	AGAP009643	35340	7227	FlyBase	FBgn0011202	dia	6	Yes	Yes	3	high	2.4	4	domainoid, inparanoid, oma, orthofinder, sonicparanoid, ortho_inspector	1
AGAP001986	7165	3290541	LOC3290541	VectorBase	AGAP001986	43091	7227	FlyBase	FBgn0039348	Npl4	7	Yes	Yes	3	high	2.43	4	domainoid, inparanoid, oma, orthofinder, proteinortho, sonicparanoid, ortho_inspector	1
AGAP000320	7165	1271943	LOC1271943	VectorBase	AGAP000320	44160	7227	FlyBase	FBgn0003654	sw	7	Yes	Yes	3	high	2.79	4	domainoid, inparanoid, oma, orthofinder, proteinortho, sonicparanoid, ortho_inspector	1
AGAP004392	7165	1274537	LOC1274537	VectorBase	AGAP004392	43278	7227	FlyBase	FBgn0005696	DNApol-alpha73	6	Yes	Yes	3	high	1.79	4	domainoid, inparanoid, oma, orthofinder, sonicparanoid, ortho_inspector	1
AGAP007636	7165	1269590	LOC1269590	VectorBase	AGAP007636	35790	7227	FlyBase	FBgn0263593	Lpin	7	Yes	Yes	3	high	2.19	4	domainoid, inparanoid, oma, orthofinder, proteinortho, sonicparanoid, ortho_inspector	1
AGAP008736	7165	3291796	LOC3291796	VectorBase	AGAP008736	35440	7227	FlyBase	FBgn0032974	CG3651	4	Yes	Yes	3	high	1.37	4	domainoid, inparanoid, orthofinder, sonicparanoid	1
AGAP007852	7165	1278105	LOC1278105	VectorBase	AGAP007852	44149	7227	FlyBase	FBgn0010100	mAcon1	7	Yes	Yes	3	high	2.86	4	domainoid, inparanoid, oma, orthofinder, proteinortho, sonicparanoid, ortho_inspector	1
AGAP002412	7165	1273551	LOC1273551	VectorBase	AGAP002412	42671	7227	FlyBase	FBgn0263863	mRpL45	7	Yes	Yes	3	high	2.55	4	domainoid, inparanoid, oma, orthofinder, proteinortho, sonicparanoid, ortho_inspector	1
AGAP007112	7165	1269992	LOC1269992	VectorBase	AGAP007112	34287	7227	FlyBase	FBgn0032138	CG4364	7	Yes	Yes	3	high	2.31	4	domainoid, inparanoid, oma, orthofinder, proteinortho, sonicparanoid, ortho_inspector	1
AGAP007128	7165	1269978	LOC1269978	VectorBase	AGAP007128	37036	7227	FlyBase	FBgn0028744	CG5033	7	Yes	Yes	3	high	2.42	4	domainoid, inparanoid, oma, orthofinder, proteinortho, sonicparanoid, ortho_inspector	1
AGAP007254	7165	1269894	LOC1269894	VectorBase	AGAP007254	34183	7227	FlyBase	FBgn0032050	CG13096	5	Yes	Yes	3	high	1.62	4	domainoid, inparanoid, oma, orthofinder, ortho_inspector	1
AGAP000242	7165	1272019	LOC1272019	VectorBase	AGAP000242	40724	7227	FlyBase	FBgn0037383	Sec20	7	Yes	Yes	3	high	2.36	4	domainoid, inparanoid, oma, orthofinder, proteinortho, sonicparanoid, ortho_inspector	1
AGAP008043	7165	1277909	LOC1277909	VectorBase	AGAP008043	35299	7227	FlyBase	FBgn0032849	mRpS18B	7	Yes	Yes	3	high	2.49	4	domainoid, inparanoid, oma, orthofinder, proteinortho, sonicparanoid, ortho_inspector	1
AGAP008828	7165	1279796	LOC1279796	VectorBase	AGAP008828	35452	7227	FlyBase	FBgn0032986	CG3262	7	Yes	Yes	3	high	2.34	4	domainoid, inparanoid, oma, orthofinder, proteinortho, sonicparanoid, ortho_inspector	1
AGAP008908	7165	1279875	LOC1279875	VectorBase	AGAP008908	34793	7227	FlyBase	FBgn0001961	Arpc1	7	Yes	Yes	3	high	2.71	4	domainoid, inparanoid, oma, orthofinder, proteinortho, sonicparanoid, ortho_inspector	1
AGAP006776	7165	4576338	LOC4576338	VectorBase	AGAP006776	38027	7227	FlyBase	FBgn0035106	rno	4	Yes	Yes	3	high	1.45	4	domainoid, orthofinder, sonicparanoid, ortho_inspector	1
AGAP012335	7165	1280366	LOC1280366	VectorBase	AGAP012335	37767	7227	FlyBase	FBgn0010278	Ssrp	7	Yes	Yes	3	high	2.52	4	domainoid, inparanoid, oma, orthofinder, proteinortho, sonicparanoid, ortho_inspector	1
AGAP001156	7165	5667697	LOC5667697	VectorBase	AGAP001156	40949	7227	FlyBase	FBgn0037540	Pbp95	6	Yes	Yes	3	high	1.71	4	domainoid, inparanoid, orthofinder, proteinortho, sonicparanoid, ortho_inspector	1
AGAP006125	7165	1276795	LOC1276795	VectorBase	AGAP006125	32679	7227	FlyBase	FBgn0030802	DENR	7	Yes	Yes	3	high	2.56	4	domainoid, inparanoid, oma, orthofinder, proteinortho, sonicparanoid, ortho_inspector	1
AGAP002836	7165	1273124	LOC1273124	VectorBase	AGAP002836	42693	7227	FlyBase	FBgn0039016	Dcr-1	7	Yes	Yes	3	high	2.14	4	domainoid, inparanoid, oma, orthofinder, proteinortho, sonicparanoid, ortho_inspector	1
AGAP007342	7165	1269819	LOC1269819	VectorBase	AGAP007342	38070	7227	FlyBase	FBgn0035142	Hipk	7	Yes	Yes	3	high	2.34	4	domainoid, inparanoid, oma, orthofinder, proteinortho, sonicparanoid, ortho_inspector	1
AGAP007596	7165	1269634	LOC1269634	VectorBase	AGAP007596	35801	7227	FlyBase	FBgn0013726	pnut	6	Yes	Yes	3	high	2.43	4	domainoid, inparanoid, orthofinder, proteinortho, sonicparanoid, ortho_inspector	1
AGAP003477	7165	1272849	LOC1272849	VectorBase	AGAP003477	32518	7227	FlyBase	FBgn0027329	CCT6	7	Yes	Yes	3	high	2.81	4	domainoid, inparanoid, oma, orthofinder, proteinortho, sonicparanoid, ortho_inspector	1
AGAP006684	7165	1277274	LOC1277274	VectorBase	AGAP006684	38230	7227	FlyBase	FBgn0035272	mRpL46	7	Yes	Yes	3	high	2.28	4	domainoid, inparanoid, oma, orthofinder, proteinortho, sonicparanoid, ortho_inspector	1
AGAP012160	7165	1280525	LOC1280525	VectorBase	AGAP012160	43719	7227	FlyBase	FBgn0003268	rod	7	Yes	Yes	3	high	1.96	4	domainoid, inparanoid, oma, orthofinder, proteinortho, sonicparanoid, ortho_inspector	1
AGAP008297	7165	1277687	LOC1277687	VectorBase	AGAP008297	326262	7227	FlyBase	FBgn0284253	LeuRS	7	Yes	Yes	3	high	2.62	4	domainoid, inparanoid, oma, orthofinder, proteinortho, sonicparanoid, ortho_inspector	1
AGAP009905	7165	1279319	LOC1279319	VectorBase	AGAP009905	33909	7227	FlyBase	FBgn0031822	Phf5a	7	Yes	Yes	3	high	3.05	4	domainoid, inparanoid, oma, orthofinder, proteinortho, sonicparanoid, ortho_inspector	1
AGAP009222	7165	1280180	LOC1280180	VectorBase	AGAP009222	37791	7227	FlyBase	FBgn0262619	DNAlig1	7	Yes	Yes	3	high	2.39	4	domainoid, inparanoid, oma, orthofinder, proteinortho, sonicparanoid, ortho_inspector	1
AGAP008339	7165	1277643	LOC1277643	VectorBase	AGAP008339	42436	7227	FlyBase	FBgn0038808	Srp14	6	Yes	Yes	3	high	2.39	4	domainoid, inparanoid, oma, orthofinder, sonicparanoid, ortho_inspector	1
AGAP005522	7165	1276206	LOC1276206	VectorBase	AGAP005522	34293	7227	FlyBase	FBgn0011291	Taf11	6	Yes	Yes	3	high	2.25	4	domainoid, inparanoid, orthofinder, proteinortho, sonicparanoid, ortho_inspector	1
AGAP001745	7165	1281429	LOC1281429	VectorBase	AGAP001745	43449	7227	FlyBase	FBgn0028692	Rpn2	7	Yes	Yes	3	high	2.7	4	domainoid, inparanoid, oma, orthofinder, proteinortho, sonicparanoid, ortho_inspector	1
AGAP006402	7165	5667351	LOC5667351	VectorBase	AGAP006402	36432	7227	FlyBase	FBgn0265623	Su(z)2	3	Yes	Yes	3	high	1.35	4	domainoid, oma, sonicparanoid	1
AGAP006755	7165	1270305	LOC1270305	VectorBase	AGAP006755	33982	7227	FlyBase	FBgn0016978	snRNP-U1-70K	6	Yes	Yes	3	high	2.35	4	domainoid, oma, orthofinder, proteinortho, sonicparanoid, ortho_inspector	1
AGAP004485	7165	1274632	LOC1274632	VectorBase	AGAP004485	42093	7227	FlyBase	FBgn0038504	Sur-8	7	Yes	Yes	3	high	2.57	4	domainoid, inparanoid, oma, orthofinder, proteinortho, sonicparanoid, ortho_inspector	1
AGAP003918	7165	5667567	LOC5667567	VectorBase	AGAP003918	43791	7227	FlyBase	FBgn0039907	lgs	3	Yes	Yes	3	high	1.19	4	domainoid, orthofinder, ortho_inspector	1
AGAP012856	7165	1267546	LOC1267546	VectorBase	AGAP012856	33254	7227	FlyBase	FBgn0086130	Dbp21E2	7	Yes	Yes	3	high	2.36	4	domainoid, inparanoid, oma, orthofinder, proteinortho, sonicparanoid, ortho_inspector	1
AGAP011114	7165	1270811	LOC1270811	VectorBase	AGAP011114	39722	7227	FlyBase	FBgn0036534	DCP2	4	Yes	Yes	3	high	1.86	4	domainoid, orthofinder, sonicparanoid, ortho_inspector	1
AGAP005216	7165	1274924	LOC1274924	VectorBase	AGAP005216	37033	7227	FlyBase	FBgn0028741	fab1	7	Yes	Yes	3	high	2.16	4	domainoid, inparanoid, oma, orthofinder, proteinortho, sonicparanoid, ortho_inspector	1
AGAP010643	7165	1272548	LOC1272548	VectorBase	AGAP010643	36286	7227	FlyBase	FBgn0260012	pds5	7	Yes	Yes	3	high	2.39	4	domainoid, inparanoid, oma, orthofinder, proteinortho, sonicparanoid, ortho_inspector	1
AGAP007085	7165	1270017	LOC1270017	VectorBase	AGAP007085	41009	7227	FlyBase	FBgn0037592	CG11737	7	Yes	Yes	3	high	2.16	4	domainoid, inparanoid, oma, orthofinder, proteinortho, sonicparanoid, ortho_inspector	1
AGAP008551	7165	1275428	LOC1275428	VectorBase	AGAP008551	33529	7227	FlyBase	FBgn0011648	Mad	7	Yes	Yes	3	high	2.82	4	domainoid, inparanoid, oma, orthofinder, proteinortho, sonicparanoid, ortho_inspector	1
AGAP001802	7165	1281313	LOC1281313	VectorBase	AGAP001802	31581	7227	FlyBase	FBgn0029870	Marf	7	Yes	Yes	3	high	2.62	4	domainoid, inparanoid, oma, orthofinder, proteinortho, sonicparanoid, ortho_inspector	1
AGAP009338	7165	1271249	LOC1271249	VectorBase	AGAP009338	34968	7227	FlyBase	FBgn0001086	fzy	7	Yes	Yes	3	high	2.42	4	domainoid, inparanoid, oma, orthofinder, proteinortho, sonicparanoid, ortho_inspector	1
AGAP007482	7165	1269742	LOC1269742	VectorBase	AGAP007482	38807	7227	FlyBase	FBgn0035762	Rint1	7	Yes	Yes	3	high	2.21	4	domainoid, inparanoid, oma, orthofinder, proteinortho, sonicparanoid, ortho_inspector	1
AGAP011888	7165	1280771	LOC1280771	VectorBase	AGAP011888	32970	7227	FlyBase	FBgn0031051	Ranbp21	7	Yes	Yes	3	high	2.39	4	domainoid, inparanoid, oma, orthofinder, proteinortho, sonicparanoid, ortho_inspector	1
AGAP012645	7165	4397654	LOC4397654	VectorBase	AGAP012645	37790	7227	FlyBase	FBgn0034921	DCP1	6	Yes	Yes	3	high	1.84	4	domainoid, inparanoid, orthofinder, proteinortho, sonicparanoid, ortho_inspector	1
AGAP004147	7165	1273974	LOC1273974	VectorBase	AGAP004147	42863	7227	FlyBase	FBgn0266673	Sec10	7	Yes	Yes	3	high	2.55	4	domainoid, inparanoid, oma, orthofinder, proteinortho, sonicparanoid, ortho_inspector	1
AGAP004078	7165	1270877	LOC1270877	VectorBase	AGAP004078	32458	7227	FlyBase	FBgn0004924	Top1	6	Yes	Yes	3	high	2.19	4	domainoid, inparanoid, oma, orthofinder, proteinortho, sonicparanoid	1
AGAP001035	7165	1270527	LOC1270527	VectorBase	AGAP001035	32919	7227	FlyBase	FBgn0031006	rictor	7	Yes	Yes	3	high	1.99	4	domainoid, inparanoid, oma, orthofinder, proteinortho, sonicparanoid, ortho_inspector	1
AGAP000270	7165	1271987	LOC1271987	VectorBase	AGAP000270	31810	7227	FlyBase	FBgn0030061	CG1785	7	Yes	Yes	3	high	1.93	4	domainoid, inparanoid, oma, orthofinder, proteinortho, sonicparanoid, ortho_inspector	1
AGAP001322	7165	3290456	LOC3290456	VectorBase	AGAP001322	41479	7227	FlyBase	FBgn0037998	Cog1	7	Yes	Yes	3	high	1.97	4	domainoid, inparanoid, oma, orthofinder, proteinortho, sonicparanoid, ortho_inspector	1
AGAP009652	7165	1279032	LOC1279032	VectorBase	AGAP009652	31578	7227	FlyBase	FBgn0029868	ND-B16.6	7	Yes	Yes	3	high	2.57	4	domainoid, inparanoid, oma, orthofinder, proteinortho, sonicparanoid, ortho_inspector	1
AGAP011717	7165	1280922	LOC1280922	VectorBase	AGAP011717	36544	7227	FlyBase	FBgn0262739	AGO1	7	Yes	Yes	3	high	2.91	4	domainoid, inparanoid, oma, orthofinder, proteinortho, sonicparanoid, ortho_inspector	1
AGAP003743	7165	5667694	LOC5667694	VectorBase	AGAP003743	43441	7227	FlyBase	FBgn0039638	dgt6	4	Yes	Yes	3	high	1.4	4	domainoid, orthofinder, sonicparanoid, ortho_inspector	1
AGAP005406	7165	1276106	LOC1276106	VectorBase	AGAP005406	38740	7227	FlyBase	FBgn0286051	Rexo5	6	Yes	Yes	3	high	1.88	4	domainoid, inparanoid, orthofinder, proteinortho, sonicparanoid, ortho_inspector	1
AGAP003069	7165	1273745	LOC1273745	VectorBase	AGAP003069	40815	7227	FlyBase	FBgn0262801	twr	7	Yes	Yes	3	high	2.81	4	domainoid, inparanoid, oma, orthofinder, proteinortho, sonicparanoid, ortho_inspector	1
AGAP002151	7165	1269407	LOC1269407	VectorBase	AGAP002151	33850	7227	FlyBase	FBgn0031769	CG9135	7	Yes	Yes	3	high	2.53	4	domainoid, inparanoid, oma, orthofinder, proteinortho, sonicparanoid, ortho_inspector	1
AGAP002779	7165	1273190	LOC1273190	VectorBase	AGAP002779	40790	7227	FlyBase	FBgn0010282	TfIIFalpha	7	Yes	Yes	3	high	2.5	4	domainoid, inparanoid, oma, orthofinder, proteinortho, sonicparanoid, ortho_inspector	1
AGAP003135	7165	1273807	LOC1273807	VectorBase	AGAP003135	41406	7227	FlyBase	FBgn0011290	Taf12	7	Yes	Yes	3	high	2.48	4	domainoid, inparanoid, oma, orthofinder, proteinortho, sonicparanoid, ortho_inspector	1
AGAP003591	7165	1274255	LOC1274255	VectorBase	AGAP003591	34449	7227	FlyBase	FBgn0010398	Lrr47	6	Yes	Yes	3	high	1.81	4	inparanoid, oma, orthofinder, proteinortho, sonicparanoid, ortho_inspector	1
AGAP005375	7165	1276076	LOC1276076	VectorBase	AGAP005375	31195	7227	FlyBase	FBgn0023542	Nmd3	7	Yes	Yes	3	high	2.55	4	domainoid, inparanoid, oma, orthofinder, proteinortho, sonicparanoid, ortho_inspector	1
AGAP002513	7165	1273448	LOC1273448	VectorBase	AGAP002513	40231	7227	FlyBase	FBgn0036967	SCCRO4	7	Yes	Yes	3	high	2.69	4	domainoid, inparanoid, oma, orthofinder, proteinortho, sonicparanoid, ortho_inspector	1
AGAP005413	7165	1276112	LOC1276112	VectorBase	AGAP005413	40087	7227	FlyBase	FBgn0036850	Gem2	6	Yes	Yes	3	high	1.79	4	domainoid, inparanoid, oma, orthofinder, sonicparanoid, ortho_inspector	1
AGAP005981	7165	1276654	LOC1276654	VectorBase	AGAP005981	41646	7227	FlyBase	FBgn0038145	Droj2	7	Yes	Yes	3	high	2.44	4	domainoid, inparanoid, oma, orthofinder, proteinortho, sonicparanoid, ortho_inspector	1
AGAP001564	7165	1281604	LOC1281604	VectorBase	AGAP001564	31795	7227	FlyBase	FBgn0030049	Trf4-1	5	Yes	Yes	3	high	1.77	4	domainoid, inparanoid, orthofinder, sonicparanoid, ortho_inspector	1
AGAP000531	7165	1271710	LOC1271710	VectorBase	AGAP000531	40565	7227	FlyBase	FBgn0037251	CG9804	7	Yes	Yes	3	high	2.36	4	domainoid, inparanoid, oma, orthofinder, proteinortho, sonicparanoid, ortho_inspector	1
AGAP011966	7165	1280703	LOC1280703	VectorBase	AGAP011966	45894	7227	FlyBase	FBgn0002542	lds	7	Yes	Yes	3	high	2.15	4	domainoid, inparanoid, oma, orthofinder, proteinortho, sonicparanoid, ortho_inspector	1
AGAP001685	7165	4577275	LOC4577275	VectorBase	AGAP001685	34481	7227	FlyBase	FBgn0027868	Nup107	7	Yes	Yes	3	high	2.13	4	domainoid, inparanoid, oma, orthofinder, proteinortho, sonicparanoid, ortho_inspector	1
AGAP001760	7165	1281415	LOC1281415	VectorBase	AGAP001760	40695	7227	FlyBase	FBgn0037358	elm	7	Yes	Yes	3	high	2.86	4	domainoid, inparanoid, oma, orthofinder, proteinortho, sonicparanoid, ortho_inspector	1
AGAP004504	7165	1274651	LOC1274651	VectorBase	AGAP004504	42632	7227	FlyBase	FBgn0261279	lqfR	7	Yes	Yes	3	high	1.95	4	domainoid, inparanoid, oma, orthofinder, proteinortho, sonicparanoid, ortho_inspector	1
AGAP005227	7165	1274935	LOC1274935	VectorBase	AGAP005227	37080	7227	FlyBase	FBgn0027836	Dgp-1	7	Yes	Yes	3	high	2.5	4	domainoid, inparanoid, oma, orthofinder, proteinortho, sonicparanoid, ortho_inspector	1
AGAP009047	7165	1280005	LOC1280005	VectorBase	AGAP009047	34550	7227	FlyBase	FBgn0028700	RfC38	7	Yes	Yes	3	high	2.69	4	domainoid, inparanoid, oma, orthofinder, proteinortho, sonicparanoid, ortho_inspector	1
AGAP001136	7165	1282030	LOC1282030	VectorBase	AGAP001136	42046	7227	FlyBase	FBgn0038462	EMC2A	7	Yes	Yes	3	high	2.43	4	domainoid, inparanoid, oma, orthofinder, proteinortho, sonicparanoid, ortho_inspector	1
AGAP002172	7165	1269382	LOC1269382	VectorBase	AGAP002172	47080	7227	FlyBase	FBgn0000028	acj6	7	Yes	Yes	3	high	2.62	4	domainoid, inparanoid, oma, orthofinder, proteinortho, sonicparanoid, ortho_inspector	1
AGAP006649	7165	1277233	LOC1277233	VectorBase	AGAP006649	37792	7227	FlyBase	FBgn0034923	Upf3	6	Yes	Yes	3	high	1.76	4	domainoid, inparanoid, oma, orthofinder, sonicparanoid, ortho_inspector	1
AGAP006353	7165	1276959	LOC1276959	VectorBase	AGAP006353	33471	7227	FlyBase	FBgn0031459	HINT1	7	Yes	Yes	3	high	2.73	4	domainoid, inparanoid, oma, orthofinder, proteinortho, sonicparanoid, ortho_inspector	1
AGAP008232	7165	4578130	LOC4578130	VectorBase	AGAP008232	35135	7227	FlyBase	FBgn0045852	ham	6	Yes	Yes	3	high	1.87	4	domainoid, inparanoid, oma, orthofinder, sonicparanoid, ortho_inspector	1
AGAP000646	7165	1272424	LOC1272424	VectorBase	AGAP000646	31310	7227	FlyBase	FBgn0262656	Myc	4	Yes	Yes	3	high	1.42	4	domainoid, orthofinder, sonicparanoid, ortho_inspector	1
AGAP008896	7165	1279863	LOC1279863	VectorBase	AGAP008896	33445	7227	FlyBase	FBgn0026479	Drp1	7	Yes	Yes	3	high	2.77	4	domainoid, inparanoid, oma, orthofinder, proteinortho, sonicparanoid, ortho_inspector	1
AGAP011842	7165	1280809	LOC1280809	VectorBase	AGAP011842	32095	7227	FlyBase	FBgn0030306	Spase25	7	Yes	Yes	3	high	2.31	4	domainoid, inparanoid, oma, orthofinder, proteinortho, sonicparanoid, ortho_inspector	1
AGAP000983	7165	1270480	LOC1270480	VectorBase	AGAP000983	31118	7227	FlyBase	FBgn0000482	dor	7	Yes	Yes	3	high	2.01	4	domainoid, inparanoid, oma, orthofinder, proteinortho, sonicparanoid, ortho_inspector	1
AGAP005578	7165	1276265	LOC1276265	VectorBase	AGAP005578	45574	7227	FlyBase	FBgn0041147	ida	7	Yes	Yes	3	high	1.97	4	domainoid, inparanoid, oma, orthofinder, proteinortho, sonicparanoid, ortho_inspector	1
AGAP011876	7165	1280782	LOC1280782	VectorBase	AGAP011876	37659	7227	FlyBase	FBgn0034814	CG9890	7	Yes	Yes	3	high	2.16	4	domainoid, inparanoid, oma, orthofinder, proteinortho, sonicparanoid, ortho_inspector	1
AGAP009702	7165	1279088	LOC1279088	VectorBase	AGAP009702	34154	7227	FlyBase	FBgn0032031	CG13390	7	Yes	Yes	3	high	2.48	4	domainoid, inparanoid, oma, orthofinder, proteinortho, sonicparanoid, ortho_inspector	1
AGAP008932	7165	1279903	LOC1279903	VectorBase	AGAP008932	34425	7227	FlyBase	FBgn0032246	Wdfy2	7	Yes	Yes	3	high	2.7	4	domainoid, inparanoid, oma, orthofinder, proteinortho, sonicparanoid, ortho_inspector	1
AGAP009973	7165	1279395	LOC1279395	VectorBase	AGAP009973	37636	7227	FlyBase	FBgn0034792	YME1L	7	Yes	Yes	3	high	2.75	4	domainoid, inparanoid, oma, orthofinder, proteinortho, sonicparanoid, ortho_inspector	1
AGAP003879	7165	1271611	LOC1271611	VectorBase	AGAP003879	35944	7227	FlyBase	FBgn0262515	VhaAC45	7	Yes	Yes	3	high	1.89	4	domainoid, inparanoid, oma, orthofinder, proteinortho, sonicparanoid, ortho_inspector	1
AGAP001943	7165	1281181	LOC1281181	VectorBase	AGAP001943	32135	7227	FlyBase	FBgn0030336	CG1578	7	Yes	Yes	3	high	2.34	4	domainoid, inparanoid, oma, orthofinder, proteinortho, sonicparanoid, ortho_inspector	1
AGAP010459	7165	1272580	LOC1272580	VectorBase	AGAP010459	32787	7227	FlyBase	FBgn0030891	Ada3	7	Yes	Yes	3	high	2.07	4	domainoid, inparanoid, oma, orthofinder, proteinortho, sonicparanoid, ortho_inspector	1
AGAP010114	7165	4578370	LOC4578370	VectorBase	AGAP010114	318997	7227	FlyBase	FBgn0051876	Cpr30F	2	Yes	No	2	moderate	1.67	4	domainoid, ortho_inspector	1
AGAP008969	7165	1279933	LOC1279933	VectorBase	AGAP008969	34593	7227	FlyBase	FBgn0032378	CycY	7	Yes	Yes	3	high	2.61	4	domainoid, inparanoid, oma, orthofinder, proteinortho, sonicparanoid, ortho_inspector	1
AGAP001081	7165	1278391	LOC1278391	VectorBase	AGAP001081	43402	7227	FlyBase	FBgn0024273	WASp	6	Yes	Yes	3	high	2.05	4	domainoid, inparanoid, orthofinder, proteinortho, sonicparanoid, ortho_inspector	1
AGAP010894	7165	1271053	LOC1271053	VectorBase	AGAP010894	47251	7227	FlyBase	FBgn0010391	SrpRalpha	7	Yes	Yes	3	high	2.44	4	domainoid, inparanoid, oma, orthofinder, proteinortho, sonicparanoid, ortho_inspector	1
AGAP009024	7165	1279981	LOC1279981	VectorBase	AGAP009024	35454	7227	FlyBase	FBgn0032988	Tif-IA	7	Yes	Yes	3	high	2.1	4	domainoid, inparanoid, oma, orthofinder, proteinortho, sonicparanoid, ortho_inspector	1
AGAP002498	7165	1273464	LOC1273464	VectorBase	AGAP002498	42192	7227	FlyBase	FBgn0038593	Vps39	7	Yes	Yes	3	high	2.17	4	domainoid, inparanoid, oma, orthofinder, proteinortho, sonicparanoid, ortho_inspector	1
AGAP003322	7165	1279750	LOC1279750	VectorBase	AGAP003322	41521	7227	FlyBase	FBgn0038038	Sccpdh2	5	Yes	No	2	moderate	2.16	4	domainoid, oma, orthofinder, proteinortho, ortho_inspector	1
AGAP005851	7165	1276521	LOC1276521	VectorBase	AGAP005851	36051	7227	FlyBase	FBgn0013435	Cdc2rk	7	Yes	Yes	3	high	2.46	4	domainoid, inparanoid, oma, orthofinder, proteinortho, sonicparanoid, ortho_inspector	1
AGAP003745	7165	1271476	LOC1271476	VectorBase	AGAP003745	37482	7227	FlyBase	FBgn0034657	LBR	6	Yes	Yes	3	high	1.79	4	inparanoid, oma, orthofinder, proteinortho, sonicparanoid, ortho_inspector	1
AGAP009571	7165	1278932	LOC1278932	VectorBase	AGAP009571	42171	7227	FlyBase	FBgn0261532	cdm	7	Yes	Yes	3	high	2.19	4	domainoid, inparanoid, oma, orthofinder, proteinortho, sonicparanoid, ortho_inspector	1
AGAP000616	7165	1271616	LOC1271616	VectorBase	AGAP000616	42805	7227	FlyBase	FBgn0028684	Rpt5	7	Yes	Yes	3	high	3.01	4	domainoid, inparanoid, oma, orthofinder, proteinortho, sonicparanoid, ortho_inspector	1
AGAP004623	7165	1275908	LOC1275908	VectorBase	AGAP004623	42753	7227	FlyBase	FBgn0025781	Cdc16	7	Yes	Yes	3	high	2.27	4	domainoid, inparanoid, oma, orthofinder, proteinortho, sonicparanoid, ortho_inspector	1
AGAP005906	7165	1276573	LOC1276573	VectorBase	AGAP005906	38914	7227	FlyBase	FBgn0035851	MED24	7	Yes	Yes	3	high	2.18	4	domainoid, inparanoid, oma, orthofinder, proteinortho, sonicparanoid, ortho_inspector	1
AGAP008147	7165	1277815	LOC1277815	VectorBase	AGAP008147	35220	7227	FlyBase	FBgn0032781	RtcB	7	Yes	Yes	3	high	2.9	4	domainoid, inparanoid, oma, orthofinder, proteinortho, sonicparanoid, ortho_inspector	1
AGAP000759	7165	1272349	LOC1272349	VectorBase	AGAP000759	43698	7227	FlyBase	FBgn0039835	mRpL32	7	Yes	Yes	3	high	2.4	4	domainoid, inparanoid, oma, orthofinder, proteinortho, sonicparanoid, ortho_inspector	1
AGAP013287	7165	11176031	LOC11176031	VectorBase	AGAP013287	32321	7227	FlyBase	FBgn0030505	NFAT	4	Yes	Yes	3	high	1.55	4	domainoid, orthofinder, sonicparanoid, ortho_inspector	1
AGAP006046	7165	1276717	LOC1276717	VectorBase	AGAP006046	37639	7227	FlyBase	FBgn0034795	MED23	7	Yes	Yes	3	high	2.36	4	domainoid, inparanoid, oma, orthofinder, proteinortho, sonicparanoid, ortho_inspector	1
AGAP011323	7165	4577567	LOC4577567	VectorBase	AGAP011323	326199	7227	FlyBase	FBgn0052202	CG32202	2	Yes	Yes	3	high	1.46	4	orthofinder, ortho_inspector	1
AGAP010156	7165	1279572	LOC1279572	VectorBase	AGAP010156	36760	7227	FlyBase	FBgn0020236	ATPCL	7	Yes	Yes	3	high	2.77	4	domainoid, inparanoid, oma, orthofinder, proteinortho, sonicparanoid, ortho_inspector	1
AGAP009141	7165	1280098	LOC1280098	VectorBase	AGAP009141	42175	7227	FlyBase	FBgn0038578	MED17	7	Yes	Yes	3	high	2.64	4	domainoid, inparanoid, oma, orthofinder, proteinortho, sonicparanoid, ortho_inspector	1
AGAP001519	7165	1281659	LOC1281659	VectorBase	AGAP001519	39737	7227	FlyBase	FBgn0263599	l(3)72Ab	7	Yes	Yes	3	high	2.84	4	domainoid, inparanoid, oma, orthofinder, proteinortho, sonicparanoid, ortho_inspector	1
AGAP005316	7165	1276026	LOC1276026	VectorBase	AGAP005316	35933	7227	FlyBase	FBgn0086656	shrb	7	Yes	Yes	3	high	2.59	4	domainoid, inparanoid, oma, orthofinder, proteinortho, sonicparanoid, ortho_inspector	1
AGAP002260	7165	1269299	LOC1269299	VectorBase	AGAP002260	41460	7227	FlyBase	FBgn0037980	DCAF12	7	Yes	Yes	3	high	2.59	4	domainoid, inparanoid, oma, orthofinder, proteinortho, sonicparanoid, ortho_inspector	1
AGAP009824	7165	1279239	LOC1279239	VectorBase	AGAP009824	33179	7227	FlyBase	FBgn0031228	ND-15	7	Yes	Yes	3	high	2.42	4	domainoid, inparanoid, oma, orthofinder, proteinortho, sonicparanoid, ortho_inspector	1
AGAP006809	7165	1270257	LOC1270257	VectorBase	AGAP006809	38821	7227	FlyBase	FBgn0082598	akirin	7	Yes	Yes	3	high	2.56	4	domainoid, inparanoid, oma, orthofinder, proteinortho, sonicparanoid, ortho_inspector	1
AGAP005419	7165	1276117	LOC1276117	VectorBase	AGAP005419	36203	7227	FlyBase	FBgn0015582	dare	7	Yes	Yes	3	high	2.38	4	domainoid, inparanoid, oma, orthofinder, proteinortho, sonicparanoid, ortho_inspector	1
AGAP002713	7165	1273255	LOC1273255	VectorBase	AGAP002713	32242	7227	FlyBase	FBgn0030433	mRpL49	7	Yes	Yes	3	high	2.22	4	domainoid, inparanoid, oma, orthofinder, proteinortho, sonicparanoid, ortho_inspector	1
AGAP012124	7165	4577636	LOC4577636	VectorBase	AGAP012124	40061	7227	FlyBase	FBgn0036826	arx	4	Yes	Yes	3	high	1.7	4	inparanoid, oma, orthofinder, ortho_inspector	1
AGAP007605	7165	1269624	LOC1269624	VectorBase	AGAP007605	37176	7227	FlyBase	FBgn0034400	CG15099	6	Yes	Yes	3	high	2.03	4	domainoid, inparanoid, oma, orthofinder, sonicparanoid, ortho_inspector	1
AGAP001454	7165	1281719	LOC1281719	VectorBase	AGAP001454	31319	7227	FlyBase	FBgn0029665	CG14270	7	Yes	Yes	3	high	2.07	4	domainoid, inparanoid, oma, orthofinder, proteinortho, sonicparanoid, ortho_inspector	1
AGAP001276	7165	1281902	LOC1281902	VectorBase	AGAP001276	36909	7227	FlyBase	FBgn0034177	AsnRS-m	7	Yes	Yes	3	high	2.25	4	domainoid, inparanoid, oma, orthofinder, proteinortho, sonicparanoid, ortho_inspector	1
AGAP006990	7165	1270109	LOC1270109	VectorBase	AGAP006990	35560	7227	FlyBase	FBgn0042085	Bap170	6	Yes	Yes	3	high	1.76	4	domainoid, inparanoid, oma, orthofinder, sonicparanoid, ortho_inspector	1
AGAP002705	7165	1273263	LOC1273263	VectorBase	AGAP002705	32014	7227	FlyBase	FBgn0030240	CG2202	2	Yes	Yes	3	high	1.28	4	sonicparanoid, ortho_inspector	1
AGAP002742	7165	1273223	LOC1273223	VectorBase	AGAP002742	46074	7227	FlyBase	FBgn0010622	DCTN3-p24	7	Yes	Yes	3	high	2.26	4	domainoid, inparanoid, oma, orthofinder, proteinortho, sonicparanoid, ortho_inspector	1
AGAP005321	7165	1276035	LOC1276035	VectorBase	AGAP005321	47121	7227	FlyBase	FBgn0000996	dup	7	Yes	Yes	3	high	2.09	4	domainoid, inparanoid, oma, orthofinder, proteinortho, sonicparanoid, ortho_inspector	1
AGAP010936	7165	1271016	LOC1271016	VectorBase	AGAP010936	31140	7227	FlyBase	FBgn0026873	MED18	7	Yes	Yes	3	high	2.5	4	domainoid, inparanoid, oma, orthofinder, proteinortho, sonicparanoid, ortho_inspector	1
AGAP003430	7165	1272803	LOC1272803	VectorBase	AGAP003430	41104	7227	FlyBase	FBgn0037671	ATP6AP2	7	Yes	Yes	3	high	2.05	4	domainoid, inparanoid, oma, orthofinder, proteinortho, sonicparanoid, ortho_inspector	1
AGAP000652	7165	1272436	LOC1272436	VectorBase	AGAP000652	32375	7227	FlyBase	FBgn0030552	mRpL38	7	Yes	Yes	3	high	2.43	4	domainoid, inparanoid, oma, orthofinder, proteinortho, sonicparanoid, ortho_inspector	1
AGAP009182	7165	1280138	LOC1280138	VectorBase	AGAP009182	33905	7227	FlyBase	FBgn0086357	Sec61alpha	7	Yes	Yes	3	high	3.04	4	domainoid, inparanoid, oma, orthofinder, proteinortho, sonicparanoid, ortho_inspector	1
AGAP004434	7165	1274578	LOC1274578	VectorBase	AGAP004434	39431	7227	FlyBase	FBgn0020388	Gcn5	7	Yes	Yes	3	high	2.57	4	domainoid, inparanoid, oma, orthofinder, proteinortho, sonicparanoid, ortho_inspector	1
AGAP008406	7165	1277573	LOC1277573	VectorBase	AGAP008406	33704	7227	FlyBase	FBgn0015000	betaggt-I	7	Yes	Yes	3	high	2.41	4	domainoid, inparanoid, oma, orthofinder, proteinortho, sonicparanoid, ortho_inspector	1
AGAP005764	7165	1276434	LOC1276434	VectorBase	AGAP005764	3772288	7227	FlyBase	FBgn0053774	CG33774	5	Yes	Yes	3	high	2.66	4	domainoid, inparanoid, orthofinder, sonicparanoid, ortho_inspector	1
AGAP008946	7165	1279917	LOC1279917	VectorBase	AGAP008946	34409	7227	FlyBase	FBgn0032234	gny	7	Yes	Yes	3	high	2.19	4	domainoid, inparanoid, oma, orthofinder, proteinortho, sonicparanoid, ortho_inspector	1
AGAP001270	7165	1281908	LOC1281908	VectorBase	AGAP001270	326127	7227	FlyBase	FBgn0051223	CG31223	7	Yes	Yes	3	high	1.91	4	domainoid, inparanoid, oma, orthofinder, proteinortho, sonicparanoid, ortho_inspector	1
AGAP013297	7165	11176072	LOC11176072	VectorBase	AGAP013297	43010	7227	FlyBase	FBgn0004897	fd96Ca	6	Yes	Yes	3	high	2.06	4	domainoid, inparanoid, orthofinder, proteinortho, sonicparanoid, ortho_inspector	1
AGAP011580	7165	1271181	LOC1271181	VectorBase	AGAP011580	37475	7227	FlyBase	FBgn0034654	eIF3k	7	Yes	Yes	3	high	2.53	4	domainoid, inparanoid, oma, orthofinder, proteinortho, sonicparanoid, ortho_inspector	1
AGAP011678	7165	1280962	LOC1280962	VectorBase	AGAP011678	47900	7227	FlyBase	FBgn0010356	Taf5	7	Yes	Yes	3	high	2.37	4	domainoid, inparanoid, oma, orthofinder, proteinortho, sonicparanoid, ortho_inspector	1
AGAP011131	7165	1270795	LOC1270795	VectorBase	AGAP011131	42291	7227	FlyBase	FBgn0016120	ATPsynD	7	Yes	Yes	3	high	2.49	4	domainoid, inparanoid, oma, orthofinder, proteinortho, sonicparanoid, ortho_inspector	1
AGAP008130	7165	1277825	LOC1277825	VectorBase	AGAP008130	33991	7227	FlyBase	FBgn0031885	Mnn1	7	Yes	Yes	3	high	2.23	4	domainoid, inparanoid, oma, orthofinder, proteinortho, sonicparanoid, ortho_inspector	1
AGAP004055	7165	1270895	LOC1270895	VectorBase	AGAP004055	41360	7227	FlyBase	FBgn0037891	CG5214	7	Yes	Yes	3	high	2.49	4	domainoid, inparanoid, oma, orthofinder, proteinortho, sonicparanoid, ortho_inspector	1
AGAP008496	7165	1277475	LOC1277475	VectorBase	AGAP008496	38078	7227	FlyBase	FBgn0035149	MED30	4	Yes	Yes	3	high	1.63	4	domainoid, oma, orthofinder, sonicparanoid	1
AGAP003533	7165	1274190	LOC1274190	VectorBase	AGAP003533	39294	7227	FlyBase	FBgn0036173	CG7394	6	Yes	Yes	3	high	2.66	4	domainoid, inparanoid, oma, orthofinder, sonicparanoid, ortho_inspector	1
AGAP005048	7165	1274729	LOC1274729	VectorBase	AGAP005048	45906	7227	FlyBase	FBgn0002791	mr	7	Yes	Yes	3	high	2.16	4	domainoid, inparanoid, oma, orthofinder, proteinortho, sonicparanoid, ortho_inspector	1
AGAP004057	7165	1270907	LOC1270907	VectorBase	AGAP004057	42283	7227	FlyBase	FBgn0260779	GatA	7	Yes	Yes	3	high	2.57	4	domainoid, inparanoid, oma, orthofinder, proteinortho, sonicparanoid, ortho_inspector	1
AGAP003983	7165	3290943	LOC3290943	VectorBase	AGAP003983	41397	7227	FlyBase	FBgn0037924	CG14712	6	Yes	Yes	3	high	1.65	4	domainoid, inparanoid, oma, orthofinder, sonicparanoid, ortho_inspector	1
AGAP007813	7165	1278145	LOC1278145	VectorBase	AGAP007813	34874	7227	FlyBase	FBgn0261881	l(2)35Be	7	Yes	Yes	3	high	2.36	4	domainoid, inparanoid, oma, orthofinder, proteinortho, sonicparanoid, ortho_inspector	1
AGAP003047	7165	1272904	LOC1272904	VectorBase	AGAP003047	45826	7227	FlyBase	FBgn0263231	bel	7	Yes	Yes	3	high	2.23	4	domainoid, inparanoid, oma, orthofinder, proteinortho, sonicparanoid, ortho_inspector	1
AGAP004091	7165	1274009	LOC1274009	VectorBase	AGAP004091	3355089	7227	FlyBase	FBgn0287187	mRpS5	7	Yes	Yes	3	high	2.35	4	domainoid, inparanoid, oma, orthofinder, proteinortho, sonicparanoid, ortho_inspector	1
AGAP007640	7165	1269586	LOC1269586	VectorBase	AGAP007640	36171	7227	FlyBase	FBgn0003396	shn	6	Yes	Yes	3	high	1.71	4	domainoid, inparanoid, oma, orthofinder, sonicparanoid, ortho_inspector	1
AGAP012272	7165	1280416	LOC1280416	VectorBase	AGAP012272	40094	7227	FlyBase	FBgn0260857	Bet1	7	Yes	Yes	3	high	2.54	4	domainoid, inparanoid, oma, orthofinder, proteinortho, sonicparanoid, ortho_inspector	1
AGAP010715	7165	1272514	LOC1272514	VectorBase	AGAP010715	35696	7227	FlyBase	FBgn0261385	scra	7	Yes	Yes	3	high	2.08	4	domainoid, inparanoid, oma, orthofinder, proteinortho, sonicparanoid, ortho_inspector	1
AGAP003633	7165	1274297	LOC1274297	VectorBase	AGAP003633	31844	7227	FlyBase	FBgn0030091	CG7065	6	Yes	Yes	3	high	1.73	4	domainoid, inparanoid, oma, orthofinder, sonicparanoid, ortho_inspector	1
AGAP003769	7165	1271502	LOC1271502	VectorBase	AGAP003769	40581	7227	FlyBase	FBgn0087013	Karybeta3	7	Yes	Yes	3	high	2.62	4	domainoid, inparanoid, oma, orthofinder, proteinortho, sonicparanoid, ortho_inspector	1
AGAP011147	7165	4577824	LOC4577824	VectorBase	AGAP011147	33118	7227	FlyBase	FBgn0001565	Hlc	7	Yes	Yes	3	high	2.33	4	domainoid, inparanoid, oma, orthofinder, proteinortho, sonicparanoid, ortho_inspector	1
AGAP011292	7165	1270641	LOC1270641	VectorBase	AGAP011292	33110	7227	FlyBase	FBgn0000709	fliI	7	Yes	Yes	3	high	2.62	4	domainoid, inparanoid, oma, orthofinder, proteinortho, sonicparanoid, ortho_inspector	1
AGAP001879	7165	1281244	LOC1281244	VectorBase	AGAP001879	31208	7227	FlyBase	FBgn0000377	crn	7	Yes	Yes	3	high	2.8	4	domainoid, inparanoid, oma, orthofinder, proteinortho, sonicparanoid, ortho_inspector	1
AGAP000547	7165	1271677	LOC1271677	VectorBase	AGAP000547	34110	7227	FlyBase	FBgn0261064	Rbsn-5	7	Yes	Yes	3	high	2.15	4	domainoid, inparanoid, oma, orthofinder, proteinortho, sonicparanoid, ortho_inspector	1
AGAP007568	7165	3290393	LOC3290393	VectorBase	AGAP007568	36440	7227	FlyBase	FBgn0259876	Cap-G	6	Yes	Yes	3	high	1.84	4	domainoid, inparanoid, orthofinder, proteinortho, sonicparanoid, ortho_inspector	1
AGAP010139	7165	1279559	LOC1279559	VectorBase	AGAP010139	45830	7227	FlyBase	FBgn0000239	bur	7	Yes	Yes	3	high	2.63	4	domainoid, inparanoid, oma, orthofinder, proteinortho, sonicparanoid, ortho_inspector	1
AGAP000770	7165	1272362	LOC1272362	VectorBase	AGAP000770	41543	7227	FlyBase	FBgn0038058	CG5608	7	Yes	Yes	3	high	2.47	4	domainoid, inparanoid, oma, orthofinder, proteinortho, sonicparanoid, ortho_inspector	1
AGAP003851	7165	1271588	LOC1271588	VectorBase	AGAP003851	50428	7227	FlyBase	FBgn0266666	Sem1	6	Yes	Yes	3	high	2.51	4	domainoid, inparanoid, oma, orthofinder, sonicparanoid, ortho_inspector	1
AGAP006186	7165	1276852	LOC1276852	VectorBase	AGAP006186	49297	7227	FlyBase	FBgn0263006	SERCA	7	Yes	Yes	3	high	2.93	4	domainoid, inparanoid, oma, orthofinder, proteinortho, sonicparanoid, ortho_inspector	1
AGAP008550	7165	3291747	LOC3291747	VectorBase	AGAP008550	34595	7227	FlyBase	FBgn0000588	esc	6	Yes	Yes	3	high	2.24	4	domainoid, inparanoid, oma, orthofinder, sonicparanoid, ortho_inspector	1
AGAP002214	7165	1269346	LOC1269346	VectorBase	AGAP002214	39944	7227	FlyBase	FBgn0052176	CG32176	6	Yes	Yes	3	high	1.81	4	domainoid, inparanoid, oma, orthofinder, sonicparanoid, ortho_inspector	1
AGAP001234	7165	1281937	LOC1281937	VectorBase	AGAP001234	41891	7227	FlyBase	FBgn0038344	obe	7	Yes	Yes	3	high	2.44	4	domainoid, inparanoid, oma, orthofinder, proteinortho, sonicparanoid, ortho_inspector	1
AGAP006017	7165	1276682	LOC1276682	VectorBase	AGAP006017	38714	7227	FlyBase	FBgn0035688	fmt	4	Yes	Yes	3	high	1.51	4	domainoid, orthofinder, sonicparanoid, ortho_inspector	1
AGAP011170	7165	1270759	LOC1270759	VectorBase	AGAP011170	37803	7227	FlyBase	FBgn0034933	CG3735	7	Yes	Yes	3	high	2.03	4	domainoid, inparanoid, oma, orthofinder, proteinortho, sonicparanoid, ortho_inspector	1
AGAP008756	7165	1275612	LOC1275612	VectorBase	AGAP008756	34966	7227	FlyBase	FBgn0011708	Syx5	4	Yes	Yes	3	high	1.93	4	orthofinder, proteinortho, sonicparanoid, ortho_inspector	1
AGAP004755	7165	3289846	LOC3289846	VectorBase	AGAP004755	39523	7227	FlyBase	FBgn0086785	Vps36	7	Yes	Yes	3	high	2.49	4	domainoid, inparanoid, oma, orthofinder, proteinortho, sonicparanoid, ortho_inspector	1
AGAP001019	7165	1270508	LOC1270508	VectorBase	AGAP001019	37069	7227	FlyBase	FBgn0003044	Pcl	2	Yes	Yes	3	high	1.18	4	orthofinder, ortho_inspector	1
AGAP008770	7165	1275629	LOC1275629	VectorBase	AGAP008770	35100	7227	FlyBase	FBgn0284256	bsf	7	Yes	Yes	3	high	2.29	4	domainoid, inparanoid, oma, orthofinder, proteinortho, sonicparanoid, ortho_inspector	1
AGAP007617	7165	4576217	LOC4576217	VectorBase	AGAP007617	35648	7227	FlyBase	FBgn0033155	Br140	6	Yes	Yes	3	high	2.01	4	domainoid, inparanoid, oma, orthofinder, sonicparanoid, ortho_inspector	1
AGAP006808	7165	1270258	LOC1270258	VectorBase	AGAP006808	318016	7227	FlyBase	FBgn0052409	CG32409	7	Yes	Yes	3	high	2.45	4	domainoid, inparanoid, oma, orthofinder, proteinortho, sonicparanoid, ortho_inspector	1
AGAP007966	7165	1277984	LOC1277984	VectorBase	AGAP007966	43507	7227	FlyBase	FBgn0020235	ATPsyngamma	7	Yes	Yes	3	high	2.81	4	domainoid, inparanoid, oma, orthofinder, proteinortho, sonicparanoid, ortho_inspector	1
AGAP011285	7165	1270646	LOC1270646	VectorBase	AGAP011285	38303	7227	FlyBase	FBgn0035336	CG9004	7	Yes	Yes	3	high	2	4	domainoid, inparanoid, oma, orthofinder, proteinortho, sonicparanoid, ortho_inspector	1
AGAP004310	7165	3291004	LOC3291004	VectorBase	AGAP004310	43842	7227	FlyBase	FBgn0039936	Gyf	6	Yes	Yes	3	high	1.61	4	domainoid, inparanoid, oma, orthofinder, sonicparanoid, ortho_inspector	1
AGAP009486	7165	1271424	LOC1271424	VectorBase	AGAP009486	34997	7227	FlyBase	FBgn0027779	VhaSFD	7	Yes	Yes	3	high	2.68	4	domainoid, inparanoid, oma, orthofinder, proteinortho, sonicparanoid, ortho_inspector	1
AGAP000397	7165	1271849	LOC1271849	VectorBase	AGAP000397	46201	7227	FlyBase	FBgn0010926	l(3)07882	7	Yes	Yes	3	high	1.95	4	domainoid, inparanoid, oma, orthofinder, proteinortho, sonicparanoid, ortho_inspector	1
AGAP008314	7165	1277673	LOC1277673	VectorBase	AGAP008314	39956	7227	FlyBase	FBgn0036734	CG7564	7	Yes	Yes	3	high	2.49	4	domainoid, inparanoid, oma, orthofinder, proteinortho, sonicparanoid, ortho_inspector	1
AGAP011889	7165	1280770	LOC1280770	VectorBase	AGAP011889	36680	7227	FlyBase	FBgn0033994	CG7544	6	Yes	Yes	3	high	2.05	4	domainoid, inparanoid, orthofinder, proteinortho, sonicparanoid, ortho_inspector	1
AGAP007376	7165	1269806	LOC1269806	VectorBase	AGAP007376	39091	7227	FlyBase	FBgn0035993	Nf-YA	3	Yes	Yes	3	high	1.42	4	domainoid, orthofinder, ortho_inspector	1
AGAP006270	7165	1276925	LOC1276925	VectorBase	AGAP006270	35524	7227	FlyBase	FBgn0264959	Src42A	4	Yes	Yes	3	high	2.23	4	domainoid, orthofinder, sonicparanoid, ortho_inspector	1
AGAP001273	7165	1281905	LOC1281905	VectorBase	AGAP001273	41158	7227	FlyBase	FBgn0027338	Kap-alpha3	7	Yes	Yes	3	high	2.71	4	domainoid, inparanoid, oma, orthofinder, proteinortho, sonicparanoid, ortho_inspector	1
AGAP008298	7165	1277686	LOC1277686	VectorBase	AGAP008298	33645	7227	FlyBase	FBgn0031601	Dim1	7	Yes	Yes	3	high	3.04	4	domainoid, inparanoid, oma, orthofinder, proteinortho, sonicparanoid, ortho_inspector	1
AGAP004586	7165	1275947	LOC1275947	VectorBase	AGAP004586	31841	7227	FlyBase	FBgn0030088	Arfrp1	7	Yes	Yes	3	high	2.8	4	domainoid, inparanoid, oma, orthofinder, proteinortho, sonicparanoid, ortho_inspector	1
AGAP008673	7165	1275519	LOC1275519	VectorBase	AGAP008673	41779	7227	FlyBase	FBgn0025808	Rad17	7	Yes	Yes	3	high	2.04	4	domainoid, inparanoid, oma, orthofinder, proteinortho, sonicparanoid, ortho_inspector	1
AGAP011247	7165	1270680	LOC1270680	VectorBase	AGAP011247	44703	7227	FlyBase	FBgn0022238	lolal	6	Yes	Yes	3	high	2.89	4	domainoid, inparanoid, oma, proteinortho, sonicparanoid, ortho_inspector	1
AGAP000540	7165	3289706	LOC3289706	VectorBase	AGAP000540	32694	7227	FlyBase	FBgn0030816	CG16700	7	Yes	Yes	3	high	2.25	4	domainoid, inparanoid, oma, orthofinder, proteinortho, sonicparanoid, ortho_inspector	1
AGAP008090	7165	1277861	LOC1277861	VectorBase	AGAP008090	33002	7227	FlyBase	FBgn0031078	Nup205	7	Yes	Yes	3	high	2.06	4	domainoid, inparanoid, oma, orthofinder, proteinortho, sonicparanoid, ortho_inspector	1
AGAP012229	7165	1280459	LOC1280459	VectorBase	AGAP012229	31518	7227	FlyBase	FBgn0014340	mof	6	Yes	Yes	3	high	2.34	4	domainoid, inparanoid, orthofinder, proteinortho, sonicparanoid, ortho_inspector	1
AGAP005646	7165	1276331	LOC1276331	VectorBase	AGAP005646	36301	7227	FlyBase	FBgn0033686	Hen1	3	Yes	Yes	3	high	1.69	4	orthofinder, sonicparanoid, ortho_inspector	1
AGAP007473	7165	1269751	LOC1269751	VectorBase	AGAP007473	41860	7227	FlyBase	FBgn0013269	Fkbp39	7	Yes	Yes	3	high	2.06	4	domainoid, inparanoid, oma, orthofinder, proteinortho, sonicparanoid, ortho_inspector	1
AGAP000669	7165	1272441	LOC1272441	VectorBase	AGAP000669	246602	7227	FlyBase	FBgn0250838	roh	6	Yes	Yes	3	high	2.53	4	domainoid, inparanoid, oma, orthofinder, sonicparanoid, ortho_inspector	1
AGAP010539	7165	1275268	LOC1275268	VectorBase	AGAP010539	34543	7227	FlyBase	FBgn0261983	l(2)gd1	7	Yes	Yes	3	high	2.24	4	domainoid, inparanoid, oma, orthofinder, proteinortho, sonicparanoid, ortho_inspector	1
AGAP002693	7165	1273267	LOC1273267	VectorBase	AGAP002693	32508	7227	FlyBase	FBgn0030672	CG9281	7	Yes	Yes	3	high	2.87	4	domainoid, inparanoid, oma, orthofinder, proteinortho, sonicparanoid, ortho_inspector	1
AGAP005228	7165	1274936	LOC1274936	VectorBase	AGAP005228	37079	7227	FlyBase	FBgn0260401	MED9	6	Yes	Yes	3	high	2.39	4	domainoid, inparanoid, oma, orthofinder, sonicparanoid, ortho_inspector	1
AGAP007145	7165	1269961	LOC1269961	VectorBase	AGAP007145	40128	7227	FlyBase	FBgn0036886	CG9300	7	Yes	Yes	3	high	1.92	4	domainoid, inparanoid, oma, orthofinder, proteinortho, sonicparanoid, ortho_inspector	1
AGAP001138	7165	1282029	LOC1282029	VectorBase	AGAP001138	39143	7227	FlyBase	FBgn0019644	ATPsynB	7	Yes	Yes	3	high	2.56	4	domainoid, inparanoid, oma, orthofinder, proteinortho, sonicparanoid, ortho_inspector	1
AGAP002522	7165	1273439	LOC1273439	VectorBase	AGAP002522	40054	7227	FlyBase	FBgn0025807	Rad9	6	Yes	Yes	3	high	1.68	4	domainoid, inparanoid, oma, orthofinder, sonicparanoid, ortho_inspector	1
AGAP006936	7165	1270149	LOC1270149	VectorBase	AGAP006936	38612	7227	FlyBase	FBgn0035600	Cyt-c1	7	Yes	Yes	3	high	2.62	4	domainoid, inparanoid, oma, orthofinder, proteinortho, sonicparanoid, ortho_inspector	1
AGAP008236	7165	1277743	LOC1277743	VectorBase	AGAP008236	326153	7227	FlyBase	FBgn0031390	tho2	7	Yes	Yes	3	high	2.37	4	domainoid, inparanoid, oma, orthofinder, proteinortho, sonicparanoid, ortho_inspector	1
AGAP008706	7165	1275555	LOC1275555	VectorBase	AGAP008706	59247	7227	FlyBase	FBgn0061476	Zwilch	7	Yes	Yes	3	high	1.89	4	domainoid, inparanoid, oma, orthofinder, proteinortho, sonicparanoid, ortho_inspector	1
AGAP001878	7165	1281245	LOC1281245	VectorBase	AGAP001878	32962	7227	FlyBase	FBgn0031043	Naa20A	7	Yes	Yes	3	high	2.75	4	domainoid, inparanoid, oma, orthofinder, proteinortho, sonicparanoid, ortho_inspector	1
AGAP008327	7165	1277658	LOC1277658	VectorBase	AGAP008327	33220	7227	FlyBase	FBgn0031256	shv	7	Yes	Yes	3	high	2.74	4	domainoid, inparanoid, oma, orthofinder, proteinortho, sonicparanoid, ortho_inspector	1
AGAP001187	7165	3290433	LOC3290433	VectorBase	AGAP001187	44540	7227	FlyBase	FBgn0004198	ct	5	Yes	Yes	3	high	1.8	4	domainoid, inparanoid, orthofinder, sonicparanoid, ortho_inspector	1
AGAP008427	7165	1277550	LOC1277550	VectorBase	AGAP008427	31833	7227	FlyBase	FBgn0030081	CG7246	7	Yes	Yes	3	high	1.83	4	domainoid, inparanoid, oma, orthofinder, proteinortho, sonicparanoid, ortho_inspector	1
AGAP008086	7165	1277865	LOC1277865	VectorBase	AGAP008086	35748	7227	FlyBase	FBgn0033235	CG8728	7	Yes	Yes	3	high	2.57	4	domainoid, inparanoid, oma, orthofinder, proteinortho, sonicparanoid, ortho_inspector	1
AGAP003192	7165	1273863	LOC1273863	VectorBase	AGAP003192	40233	7227	FlyBase	FBgn0250791	alphaSnap	7	Yes	Yes	3	high	2.83	4	domainoid, inparanoid, oma, orthofinder, proteinortho, sonicparanoid, ortho_inspector	1
AGAP004491	7165	1274638	LOC1274638	VectorBase	AGAP004491	35119	7227	FlyBase	FBgn0015553	tos	6	Yes	Yes	3	high	1.9	4	domainoid, inparanoid, orthofinder, proteinortho, sonicparanoid, ortho_inspector	1
AGAP004430	7165	1274572	LOC1274572	VectorBase	AGAP004430	32935	7227	FlyBase	FBgn0020261	pcm	7	Yes	Yes	3	high	1.99	4	domainoid, inparanoid, oma, orthofinder, proteinortho, sonicparanoid, ortho_inspector	1
AGAP009310	7165	1280274	LOC1280274	VectorBase	AGAP009310	34658	7227	FlyBase	FBgn0020443	eRF3	7	Yes	Yes	3	high	2.94	4	domainoid, inparanoid, oma, orthofinder, proteinortho, sonicparanoid, ortho_inspector	1
AGAP007740	7165	1278225	LOC1278225	VectorBase	AGAP007740	33214	7227	FlyBase	FBgn0002593	RpLP1	7	Yes	Yes	3	high	2.76	4	domainoid, inparanoid, oma, orthofinder, proteinortho, sonicparanoid, ortho_inspector	1
AGAP007509	7165	1269718	LOC1269718	VectorBase	AGAP007509	31026	7227	FlyBase	FBgn0025621	CG16989	7	Yes	Yes	3	high	1.92	4	domainoid, inparanoid, oma, orthofinder, proteinortho, sonicparanoid, ortho_inspector	1
AGAP002330	7165	1273638	LOC1273638	VectorBase	AGAP002330	42963	7227	FlyBase	FBgn0039233	CG7006	7	Yes	Yes	3	high	2.64	4	domainoid, inparanoid, oma, orthofinder, proteinortho, sonicparanoid, ortho_inspector	1
AGAP009234	7165	1280189	LOC1280189	VectorBase	AGAP009234	35060	7227	FlyBase	FBgn0032646	mEFTs	7	Yes	Yes	3	high	2.27	4	domainoid, inparanoid, oma, orthofinder, proteinortho, sonicparanoid, ortho_inspector	1
AGAP010451	7165	1272588	LOC1272588	VectorBase	AGAP010451	40138	7227	FlyBase	FBgn0036892	Lon	7	Yes	Yes	3	high	2.57	4	domainoid, inparanoid, oma, orthofinder, proteinortho, sonicparanoid, ortho_inspector	1
AGAP004402	7165	1274546	LOC1274546	VectorBase	AGAP004402	3354861	7227	FlyBase	FBgn0058263	MFS17	7	Yes	Yes	3	high	2.45	4	domainoid, inparanoid, oma, orthofinder, proteinortho, sonicparanoid, ortho_inspector	1
AGAP010216	7165	1279638	LOC1279638	VectorBase	AGAP010216	34754	7227	FlyBase	FBgn0032518	RpL24	7	Yes	Yes	3	high	2.74	4	domainoid, inparanoid, oma, orthofinder, proteinortho, sonicparanoid, ortho_inspector	1
AGAP000474	7165	1271764	LOC1271764	VectorBase	AGAP000474	41703	7227	FlyBase	FBgn0015270	Orc2	7	Yes	Yes	3	high	2.12	4	domainoid, inparanoid, oma, orthofinder, proteinortho, sonicparanoid, ortho_inspector	1
AGAP001414	7165	1281763	LOC1281763	VectorBase	AGAP001414	42272	7227	FlyBase	FBgn0038666	Smu1	7	Yes	Yes	3	high	2.9	4	domainoid, inparanoid, oma, orthofinder, proteinortho, sonicparanoid, ortho_inspector	1
AGAP008764	7165	1275619	LOC1275619	VectorBase	AGAP008764	33923	7227	FlyBase	FBgn0031835	CG11319	7	Yes	Yes	3	high	2.39	4	domainoid, inparanoid, oma, orthofinder, proteinortho, sonicparanoid, ortho_inspector	1
AGAP003182	7165	1273854	LOC1273854	VectorBase	AGAP003182	42813	7227	FlyBase	FBgn0039117	tst	7	Yes	Yes	3	high	2.3	4	domainoid, inparanoid, oma, orthofinder, proteinortho, sonicparanoid, ortho_inspector	1
AGAP006872	7165	1270206	LOC1270206	VectorBase	AGAP006872	42959	7227	FlyBase	FBgn0045980	niki	7	Yes	Yes	3	high	2.21	4	domainoid, inparanoid, oma, orthofinder, proteinortho, sonicparanoid, ortho_inspector	1
AGAP003029	7165	1272923	LOC1272923	VectorBase	AGAP003029	31571	7227	FlyBase	FBgn0029861	CG3815	7	Yes	Yes	3	high	1.91	4	domainoid, inparanoid, oma, orthofinder, proteinortho, sonicparanoid, ortho_inspector	1
AGAP011549	7165	1271209	LOC1271209	VectorBase	AGAP011549	36749	7227	FlyBase	FBgn0034050	bug	5	Yes	Yes	3	high	1.92	4	inparanoid, orthofinder, proteinortho, sonicparanoid, ortho_inspector	1
AGAP009567	7165	1278928	LOC1278928	VectorBase	AGAP009567	35057	7227	FlyBase	FBgn0032644	CG5131	7	Yes	Yes	3	high	2.6	4	domainoid, inparanoid, oma, orthofinder, proteinortho, sonicparanoid, ortho_inspector	1
AGAP007742	7165	1278223	LOC1278223	VectorBase	AGAP007742	40843	7227	FlyBase	FBgn0037467	Ufl1	7	Yes	Yes	3	high	2.24	4	domainoid, inparanoid, oma, orthofinder, proteinortho, sonicparanoid, ortho_inspector	1
AGAP010686	7165	3291138	LOC3291138	VectorBase	AGAP010686	37874	7227	FlyBase	FBgn0266083	ocm	4	Yes	Yes	3	high	1.38	4	domainoid, orthofinder, sonicparanoid, ortho_inspector	1
AGAP003405	7165	1272781	LOC1272781	VectorBase	AGAP003405	42466	7227	FlyBase	FBgn0027493	AdSS	7	Yes	Yes	3	high	2.71	4	domainoid, inparanoid, oma, orthofinder, proteinortho, sonicparanoid, ortho_inspector	1
AGAP008194	7165	1277777	LOC1277777	VectorBase	AGAP008194	40003	7227	FlyBase	FBgn0002901	mus304	6	Yes	Yes	3	high	1.61	4	domainoid, inparanoid, oma, orthofinder, sonicparanoid, ortho_inspector	1
AGAP001711	7165	1281463	LOC1281463	VectorBase	AGAP001711	44207	7227	FlyBase	FBgn0017567	ND-23	7	Yes	Yes	3	high	2.75	4	domainoid, inparanoid, oma, orthofinder, proteinortho, sonicparanoid, ortho_inspector	1
AGAP005035	7165	1274851	LOC1274851	VectorBase	AGAP005035	42314	7227	FlyBase	FBgn0086613	Ino80	7	Yes	Yes	3	high	2.19	4	domainoid, inparanoid, oma, orthofinder, proteinortho, sonicparanoid, ortho_inspector	1
AGAP011383	7165	1278318	LOC1278318	VectorBase	AGAP011383	43691	7227	FlyBase	FBgn0039828	CG1542	7	Yes	Yes	3	high	2.29	4	domainoid, inparanoid, oma, orthofinder, proteinortho, sonicparanoid, ortho_inspector	1
AGAP007117	7165	3290307	LOC3290307	VectorBase	AGAP007117	37839	7227	FlyBase	FBgn0034963	Not11	6	Yes	Yes	3	high	1.94	4	domainoid, inparanoid, orthofinder, proteinortho, sonicparanoid, ortho_inspector	1
AGAP013218	7165	11175665	LOC11175665	VectorBase	AGAP013218	37025	7227	FlyBase	FBgn0034275	CG5002	5	Yes	No	2	moderate	2	4	inparanoid, oma, orthofinder, proteinortho, sonicparanoid	1
AGAP003509	7165	4577453	LOC4577453	VectorBase	AGAP003509	64877	7227	FlyBase	FBgn0041605	cpx	6	Yes	Yes	3	high	2.7	4	domainoid, inparanoid, oma, orthofinder, sonicparanoid, ortho_inspector	1

## Sheet: PANGEA GSEA SLIM GO BP_Rep1
Gene Ontology sets>Gene Ontology Subsets>Generic GO consortium Subsets (GO slim)>SLIM1 GO BP
enrichment_2024-09-13 10:01:51
[Select]	Gene Set Category	Gene Set ID	Gene Set Name	Gene Set Size	Count Overlap Gene	Percentage Genes in Gene Set	Fold Enrichment	log2 fold	P value	P value calc log_10	Bonferroni	Benjamini & Hochberg	Benjamini & Yekutieli	Overlaping Gene Symbols	Overlapping Gene IDs
	SLIM1 GO BP	GO:0016043	cellular component organization	3106	459	39.74	1.7872	0.838	1e-25	25	2e-24	4e-25	1.4391e-24	acj6,Act5C,RpLP0,aub,aurA,bic,bur,chic,Chc,crn,dor,esc,e(y)1,fliI,dup,fzy,Got2,His2Av,Hsc70-5,Hsp83,Arpc1,CIAPIN1,CG5504,dre4,hyd,sti,Lam,lds,RpS5a,mago,mr,mus304,Pcl,Fib,polo,pum,ras,rod,sax,Sce,Scm,shn,sta,stg,Su(var)2-10,sw,trx,ptc,Pp1-87B,Cdk1,mts,ct,porin,neb,Klp61F,RpS14a,me31B,Ets97D,Gad1,zfh1,His3.3B,Hrb27C,Arl2,TfIIB,Top1,gcl,betaCOP,Ssrp,Trf,Akt1,CycE,Gtp-bp,RpS19a,Taf6,lwr,dia,ox,Taf12…	FBgn0000028,FBgn0000042,FBgn0000100,FBgn0000146,FBgn0000147,FBgn0000181,FBgn0000239,FBgn0000308,FBgn0000319,FBgn0000377,FBgn0000482,FBgn0000588,FBgn0000617,FBgn0000709,FBgn0000996,FBgn0001086,FBgn0001125,FBgn0001197,FBgn0001220,FBgn0001233,FBgn0001961,FBgn0001977,FBgn0002174,FBgn0002183,FBgn0002431,FBgn0002466,FBgn0002525,FBgn0002542,FBgn0002590,FBgn0002736,FBgn0002791,FBgn0002901,FBgn0003044,FBg…
	SLIM1 GO BP	GO:0016070	RNA metabolic process	1920	425	36.797	2.6769	1.421	1e-25	25	2e-24	4e-25	1.4391e-24	acj6,aub,crn,esc,e(y)1,kz,l(1)10Bb,Mtr4,AspRS,dre4,l(3)mbt,Lam,lds,mago,Pcl,Fib,pum,RpII18,RpII215,RpI135,sax,Sce,Scm,shn,shu,su(sable),Su(var)2-10,trx,ct,Hrb87F,RpS14a,RpIII128,Ets97D,B52,CycC,zfh1,Hrb27C,Bx42,fd96Ca,TfIIB,U2af50,RpL7,gcl,Dbp45A,TfIIFalpha,Trf,bys,Taf5,TH1,Taf6,TfIIFbeta,lwr,l(3)07882,TfIIA-L,Taf12,Taf11,Iswi,Mad,Med,DNApol-alpha50,E2f1,mRpL12,CG4038,Taf2,Trl,Cdc2rk,not,Rnp4F,Su…	FBgn0000028,FBgn0000146,FBgn0000377,FBgn0000588,FBgn0000617,FBgn0001330,FBgn0001491,FBgn0001986,FBgn0002069,FBgn0002183,FBgn0002441,FBgn0002525,FBgn0002542,FBgn0002736,FBgn0003044,FBgn0003062,FBgn0003165,FBgn0003275,FBgn0003277,FBgn0003278,FBgn0003317,FBgn0003330,FBgn0003334,FBgn0003396,FBgn0003401,FBgn0003575,FBgn0003612,FBgn0003862,FBgn0004198,FBgn0004237,FBgn0004403,FBgn0004463,FBgn0004510,FBg…
	SLIM1 GO BP	GO:0019538	protein metabolic process	2919	422	36.537	1.7484	0.806	1e-25	25	2e-24	4e-25	1.4391e-24	RpLP0,aub,aurA,bur,CkIIbeta,dor,eEF2,esc,e(y)1,fzy,Hsc70-3,AspRS,hyd,sti,RpL36,RpS5a,RpLP1,RpS3,RpL32,mr,Pcl,Fib,polo,pum,RpLP2,RpL4,sax,Sce,sina,sta,stg,Su(var)2-10,tko,trx,RpL40,Prosalpha4,Pp1-87B,Cdk1,mts,RpS14a,me31B,Hrb27C,RpS2,RpS17,RpL7,gcl,RpS15Aa,RpS13,Dsor1,Ssrp,Akt1,CycE,RpS9,RpL18A,RpS19a,Prosbeta1,lwr,RpL13,RpS4,Taf12,Cdc37,RnrL,RnrS,mRpL12,Trl,RpL11,Cdc2rk,not,Arf102F,Rho1,mRpL47,mo…	FBgn0000100,FBgn0000146,FBgn0000147,FBgn0000239,FBgn0000259,FBgn0000482,FBgn0000559,FBgn0000588,FBgn0000617,FBgn0001086,FBgn0001218,FBgn0002069,FBgn0002431,FBgn0002466,FBgn0002579,FBgn0002590,FBgn0002593,FBgn0002622,FBgn0002626,FBgn0002791,FBgn0003044,FBgn0003062,FBgn0003124,FBgn0003165,FBgn0003274,FBgn0003279,FBgn0003317,FBgn0003330,FBgn0003410,FBgn0003517,FBgn0003525,FBgn0003612,FBgn0003714,FBg…
	SLIM1 GO BP	GO:0044085	cellular component biogenesis	1458	317	27.446	2.6294	1.395	1e-25	25	2e-24	4e-25	1.4391e-24	RpLP0,aub,bic,chic,Chc,crn,dor,fliI,dup,Got2,Hsp83,kz,Arpc1,CIAPIN1,Mtr4,sti,Lam,RpS5a,mago,mr,Fib,polo,pum,sax,sta,stg,Pp1-87B,mts,Klp61F,RpS14a,me31B,Gad1,His3.3B,Hrb27C,Arl2,TfIIB,RpL7,gcl,Dbp45A,Ssrp,Trf,bys,Akt1,CycE,RpS19a,Taf6,l(3)07882,dia,ox,Taf12,Taf11,Iswi,Mad,Med,tsr,E2f1,CG4038,Taf2,Trl,RpL11,Syx1A,pnut,Rho1,Mcm2,Orc2,Pi3K92E,Rpn10,RpS21,Lis-1,Rab11,Rab6,dpa,mael,smid,ND-23,pcm,mst,d…	FBgn0000100,FBgn0000146,FBgn0000181,FBgn0000308,FBgn0000319,FBgn0000377,FBgn0000482,FBgn0000709,FBgn0000996,FBgn0001125,FBgn0001233,FBgn0001330,FBgn0001961,FBgn0001977,FBgn0001986,FBgn0002466,FBgn0002525,FBgn0002590,FBgn0002736,FBgn0002791,FBgn0003062,FBgn0003124,FBgn0003165,FBgn0003317,FBgn0003517,FBgn0003525,FBgn0004103,FBgn0004177,FBgn0004378,FBgn0004403,FBgn0004419,FBgn0004516,FBgn0004828,FBg…
	SLIM1 GO BP	GO:0007049	cell cycle	848	177	15.325	2.5242	1.336	1e-25	25	2e-24	4e-25	1.4391e-24	Act5C,aub,aurA,chic,dup,fzy,Hsp83,Arpc1,hyd,l(3)mbt,sti,Lam,lds,RpS3,Rcc1,mr,mus304,polo,pum,rod,stg,sw,ptc,Pp1-87B,Cdk1,mts,Hrb87F,neb,Klp61F,B52,His3.3B,Arl2,Dsor1,CycE,lwr,dia,Mad,Syx5,tsr,Arp1,E2f1,Trl,Syx1A,pnut,Rho1,barr,mof,Mcm2,Orc2,Orc5,Pi3K92E,Rpn10,Lis-1,Rab11,dpa,mael,Ran,mre11,mst,asun,emb,Mcm7,chb,Nup154,Tor,Hira,SmD3,Pp4-19C,Orc6,mip130,san,aurB,E2f2,mEFTu1,Bub3,SkpA,Bap55,Cdc16,Ra…	FBgn0000042,FBgn0000146,FBgn0000147,FBgn0000308,FBgn0000996,FBgn0001086,FBgn0001233,FBgn0001961,FBgn0002431,FBgn0002441,FBgn0002466,FBgn0002525,FBgn0002542,FBgn0002622,FBgn0002638,FBgn0002791,FBgn0002901,FBgn0003124,FBgn0003165,FBgn0003268,FBgn0003525,FBgn0003654,FBgn0003892,FBgn0004103,FBgn0004106,FBgn0004177,FBgn0004237,FBgn0004374,FBgn0004378,FBgn0004587,FBgn0004828,FBgn0004908,FBgn0010269,FBg…
	SLIM1 GO BP	GO:0033036	macromolecule localization	983	171	14.805	2.1038	1.073	4.71887e-22	21.3262	9.43775e-21	1.57296e-21	5.65909e-21	Act5C,aub,aurA,bic,CkIIbeta,chic,Chc,dor,His2Av,Hsp83,Arpc1,Lam,Rcc1,mago,polo,rod,sw,Cdk1,Klp61F,Hrb27C,Gdi,U2af50,betaCOP,Cds,Akt1,Gtp-bp,Srp54k,dia,blw,Syx5,tsr,Syx1A,Arf102F,Rho1,Pi3K92E,Lis-1,Rab11,Rab6,mael,Ran,asun,emb,Nup154,Tor,Cbp80,fray,SmD3,Nmd3,WASp,Sec13,beta'COP,mbo,Kap-alpha3,Tim10,wdb,CG3149,OXA1L,VhaSFD,Nup107,Nxt1,Sec71,gammaCOP,deltaCOP,slmo,CG14270,Arfrp1,Spase25,Tim9a,CG1237…	FBgn0000042,FBgn0000146,FBgn0000147,FBgn0000181,FBgn0000259,FBgn0000308,FBgn0000319,FBgn0000482,FBgn0001197,FBgn0001233,FBgn0001961,FBgn0002525,FBgn0002638,FBgn0002736,FBgn0003124,FBgn0003268,FBgn0003654,FBgn0004106,FBgn0004378,FBgn0004838,FBgn0004868,FBgn0005411,FBgn0008635,FBgn0010350,FBgn0010379,FBgn0010391,FBgn0010747,FBgn0011202,FBgn0011211,FBgn0011708,FBgn0011726,FBgn0013343,FBgn0013749,FBg…
	SLIM1 GO BP	GO:0006259	DNA metabolic process	319	72	6.234	2.7296	1.449	1.69744e-15	14.7702	3.39489e-14	4.84984e-15	1.74484e-14	aurA,dup,RpS3,mago,mus304,Su(var)2-10,Cdk1,Top1,DNApol-alpha73,CycE,DNApol-alpha50,E2f1,mof,Mcm2,CkIalpha,Orc2,Orc5,tos,dpa,smid,Smg5,mre11,Mcm7,Orc6,Orc4,mip130,Rad9,Rad17,Mcm6,Fen1,Nup107,Pol31,RfC38,CG4078,Rat1,Mnn1,CG5181,RfC3,CG5790,RPA2,geminin,tsu,mip120,Psf1,DNApol-epsilon58,CTCF,Ssl1,Mms19,Tctp,timeout,obe,Arp5,Dcr-1,Top3alpha,Ku80,SMC5,Nipped-A,Ino80,hd,DNApol-alpha60,pds5,pic,RfC4,moi,…	FBgn0000147,FBgn0000996,FBgn0002622,FBgn0002736,FBgn0002901,FBgn0003612,FBgn0004106,FBgn0004924,FBgn0005696,FBgn0010382,FBgn0011762,FBgn0011766,FBgn0014340,FBgn0014861,FBgn0015024,FBgn0015270,FBgn0015271,FBgn0015553,FBgn0015929,FBgn0016983,FBgn0019890,FBgn0020270,FBgn0020633,FBgn0023180,FBgn0023181,FBgn0023509,FBgn0025807,FBgn0025808,FBgn0025815,FBgn0025832,FBgn0027868,FBgn0027903,FBgn0028700,FBg…
	SLIM1 GO BP	GO:0048869	cellular developmental process	1942	233	20.173	1.451	0.537	5.62916e-10	9.24956	1.12583e-08	1.40729e-09	5.06307e-09	acj6,Act5C,aub,aurA,bic,bur,CkIIbeta,chic,Chc,crn,dor,e(y)1,fliI,dup,Gapdh1,Hsc70-5,Hsp83,Arpc1,CIAPIN1,hyd,l(3)mbt,Lam,Rcc1,mago,polo,pum,ras,sax,Sce,Scm,shn,shu,sina,sw,CCT1,trx,ptc,Pp1-87B,Cdk1,mts,ct,Hrb87F,porin,neb,me31B,Ets97D,zfh1,Hrb27C,fd96Ca,Arl2,Top1,pie,gcl,betaCOP,Dsor1,Ssrp,Cds,Akt1,CycE,Gtp-bp,lwr,dia,Iswi,Mad,Med,Syx5,tsr,E2f1,Trl,Syx1A,not,Rho1,CkIalpha,Orc2,Pi3K92E,ksr,Rme-8,SM…	FBgn0000028,FBgn0000042,FBgn0000146,FBgn0000147,FBgn0000181,FBgn0000239,FBgn0000259,FBgn0000308,FBgn0000319,FBgn0000377,FBgn0000482,FBgn0000617,FBgn0000709,FBgn0000996,FBgn0001091,FBgn0001220,FBgn0001233,FBgn0001961,FBgn0001977,FBgn0002431,FBgn0002441,FBgn0002525,FBgn0002638,FBgn0002736,FBgn0003124,FBgn0003165,FBgn0003204,FBgn0003317,FBgn0003330,FBgn0003334,FBgn0003396,FBgn0003401,FBgn0003410,FBg…
	SLIM1 GO BP	GO:0006091	generation of precursor metabolites and energy	219	45	3.896	2.485	1.313	8.36746e-09	8.07741	1.67349e-07	1.85944e-08	6.68977e-08	Ald1,Gapdh1,ND-B17,Ets97D,Pgd,mAcon1,blw,ox,cype,ATPsynO,ND-23,Rack1,ND-PDSW,ND-B16.6,ND-MNLL,fh,CG17333,ND-B18,ND-20,UQCR-14,ND-24,ND-15,ND-B14.5B,ND-51,COX5B,CG5037,ACC,ND-19,SCOT,Cyt-c1,CG7430,ND-39,CG5214,UQCR-C1,CIA30,ND-49,COX7A,ND-13B,Tpi,UQCR-C2,Mdh2,FASN1,Cyt-c-p,bsf,Fum1	FBgn0000064,FBgn0001091,FBgn0001989,FBgn0004510,FBgn0004654,FBgn0010100,FBgn0011211,FBgn0011227,FBgn0015031,FBgn0016691,FBgn0017567,FBgn0020618,FBgn0021967,FBgn0029868,FBgn0029971,FBgn0030092,FBgn0030239,FBgn0030605,FBgn0030718,FBgn0030733,FBgn0030853,FBgn0031228,FBgn0031505,FBgn0031771,FBgn0031830,FBgn0032222,FBgn0033246,FBgn0035046,FBgn0035298,FBgn0035600,FBgn0036762,FBgn0037001,FBgn0037891,FBg…
	SLIM1 GO BP	GO:0048856	anatomical structure development	3179	336	29.091	1.2782	0.354	1.05552e-07	6.97653	2.11104e-06	2.11104e-07	7.59497e-07	acj6,Act5C,Ald1,aub,aurA,bic,bur,CkIIbeta,chic,Chc,crn,dor,e(y)1,fliI,dup,Gapdh1,Got2,Hsc70-5,Hsp83,Arpc1,CIAPIN1,hyd,l(3)mbt,sti,Lam,Rcc1,mago,mr,mus304,Pcl,polo,pum,ras,sax,Sce,Scm,shn,shu,sina,stg,Su(var)2-10,sw,CCT1,trx,ptc,Pp1-87B,Cdk1,mts,ct,Hrb87F,porin,neb,tam,me31B,Gad1,CycC,zfh1,Hrb27C,Bx42,fd96Ca,Arl2,Top1,RpL7,pie,gcl,betaCOP,Dsor1,Ssrp,Trf,140up,Cds,Akt1,CycE,Gtp-bp,lwr,dia,Iswi,Mad,…	FBgn0000028,FBgn0000042,FBgn0000064,FBgn0000146,FBgn0000147,FBgn0000181,FBgn0000239,FBgn0000259,FBgn0000308,FBgn0000319,FBgn0000377,FBgn0000482,FBgn0000617,FBgn0000709,FBgn0000996,FBgn0001091,FBgn0001125,FBgn0001220,FBgn0001233,FBgn0001961,FBgn0001977,FBgn0002431,FBgn0002441,FBgn0002466,FBgn0002525,FBgn0002638,FBgn0002736,FBgn0002791,FBgn0002901,FBgn0003044,FBgn0003124,FBgn0003165,FBgn0003204,FBg…
	SLIM1 GO BP	GO:0006810	transport	1792	196	16.97	1.3227	0.403	1.34222e-05	4.87217	0.000268445	2.44041e-05	8.77995e-05	bic,chic,Chc,dor,Arpc1,l(3)mbt,Lam,Rcc1,polo,sw,Syb,ct,porin,neb,Klp61F,tam,Gdi,Arl2,U2af50,betaCOP,Akt1,Gtp-bp,Srp54k,dia,blw,Syx5,tsr,Arp1,Syx1A,Arf102F,Rho1,Rme-8,Lis-1,Rab11,Rab6,ATPsynD,ATPsynO,ATPsynB,ATPsyngamma,Ran,emb,Nup154,Tor,Cbp80,Nmd3,WASp,Sec13,beta'COP,mbo,Drp1,Inx2,Kap-alpha3,Tim10,epsilonCOP,CG3149,OXA1L,VhaSFD,Nup107,Nxt1,Sec71,lqf,VhaPPA1-1,fab1,gammaCOP,deltaCOP,icln,slmo,CG1…	FBgn0000181,FBgn0000308,FBgn0000319,FBgn0000482,FBgn0001961,FBgn0002441,FBgn0002525,FBgn0002638,FBgn0003124,FBgn0003654,FBgn0003660,FBgn0004198,FBgn0004363,FBgn0004374,FBgn0004378,FBgn0004406,FBgn0004868,FBgn0004908,FBgn0005411,FBgn0008635,FBgn0010379,FBgn0010391,FBgn0010747,FBgn0011202,FBgn0011211,FBgn0011708,FBgn0011726,FBgn0011745,FBgn0013343,FBgn0013749,FBgn0014020,FBgn0015477,FBgn0015754,FBg…
	SLIM1 GO BP	GO:0044281	small molecule metabolic process	799	95	8.225	1.4379	0.524	0.000171297	3.76625	0.00342593	0.000285495	0.00102714	Ald1,bur,Gapdh1,Got2,AspRS,ras,Ets97D,Gad1,Pgd,Cds,blw,RnrL,RnrS,Fdx1,dare,ATPsynD,ATPsynO,ATPsynB,ATPsyngamma,ATPCL,Rack1,SerRS-m,scu,l(2)k01209,Ts,ValRS,TyrRS,ThrRS,ProRS-m,LysRS,IleRS,HisRS,GlyRS,GlnRS,CysRS,AlaRS,AdSS,mino,Dak1,AlaRS-m,Las,Coq7,Marf,fh,Tango14,SerRS,Coq6,COX5B,Pect,Coq3,ACC,CG8080,CysRS-m,AsnRS-m,TyrRS-m,SCOT,CG8993,Cyt-c1,Ppat-Dpck,ValRS-m,CG6767,GluRS-m,beg,CG7430,TrpRS-m,N…	FBgn0000064,FBgn0000239,FBgn0001091,FBgn0001125,FBgn0002069,FBgn0003204,FBgn0004510,FBgn0004516,FBgn0004654,FBgn0010350,FBgn0011211,FBgn0011703,FBgn0011704,FBgn0011769,FBgn0015582,FBgn0016120,FBgn0016691,FBgn0019644,FBgn0020235,FBgn0020236,FBgn0020618,FBgn0021750,FBgn0021765,FBgn0022029,FBgn0024920,FBgn0027079,FBgn0027080,FBgn0027081,FBgn0027082,FBgn0027084,FBgn0027086,FBgn0027087,FBgn0027088,FBg…
	SLIM1 GO BP	GO:0002376	immune system process	462	53	4.589	1.3874	0.472	0.00912498	2.03977	0.1825	0.0140384	0.0505066	aub,Mtr4,Lam,sax,Su(var)2-10,me31B,B52,zfh1,betaCOP,Dsor1,Akt1,lwr,DCTN3-p24,dia,Syx5,E2f1,Rho1,Pi3K92E,ksr,RpS21,Nurf-38,Pitslre,chb,Tor,lolal,SmD3,MED6,mbo,CSN5,GlyRS,Tim10,Nxt1,ECSIT,CG5033,Uba2,Elp3,CG4036,Sec31,OstDelta,FoxK,mop,CG1129,Rrp6,RpS8,mRpL53,Ptip,akirin,Vps15,RpS6,smt3,ocm,CTPsyn,Dsp1	FBgn0000146,FBgn0001986,FBgn0002525,FBgn0003317,FBgn0003612,FBgn0004419,FBgn0004587,FBgn0004606,FBgn0008635,FBgn0010269,FBgn0010379,FBgn0010602,FBgn0010622,FBgn0011202,FBgn0011708,FBgn0011766,FBgn0014020,FBgn0015279,FBgn0015402,FBgn0015521,FBgn0016687,FBgn0016696,FBgn0021760,FBgn0021796,FBgn0022238,FBgn0023167,FBgn0024330,FBgn0026207,FBgn0027053,FBgn0027088,FBgn0027360,FBgn0028411,FBgn0028436,FBg…
	SLIM1 GO BP	GO:0042592	homeostatic process	503	55	4.762	1.3224	0.403	0.0195537	1.70877	0.391073	0.0279338	0.100499	Ald1,Hsc70-3,mus304,ptc,zfh1,Pgd,pie,Akt1,Syx5,tsr,CkIalpha,Pi3K92E,Lis-1,Smg5,ATPCL,mre11,Rack1,Trxr-1,Rbcn-3A,icln,CG4078,fh,shv,GPHR,CG8993,ZnT63C,Ppat-Dpck,CG7430,IscU,Lkb1,mfrn,Gyf,Rheb,Ku80,Ctr1A,Tpi,Desat1,Egm,Vps15,moi,SREBP,scaf6,Scox,VhaAC45,Trpml,Myc,SERCA,Lpin,Vha68-2,ebi,smt3,Src42A,zip,Ttd14,TER94	FBgn0000064,FBgn0001218,FBgn0002901,FBgn0003892,FBgn0004606,FBgn0004654,FBgn0005683,FBgn0010379,FBgn0011708,FBgn0011726,FBgn0015024,FBgn0015279,FBgn0015754,FBgn0019890,FBgn0020236,FBgn0020270,FBgn0020618,FBgn0020653,FBgn0023458,FBgn0029079,FBgn0029798,FBgn0030092,FBgn0031256,FBgn0033995,FBgn0035334,FBgn0035432,FBgn0035632,FBgn0036762,FBgn0037637,FBgn0038167,FBgn0039561,FBgn0039936,FBgn0041191,FBg…
	SLIM1 GO BP	GO:0023052	signaling	1684	160	13.853	1.149	0.2	0.0296326	1.52823	0.592652	0.0395102	0.142147	bur,Chc,dor,Hsc70-3,CG5504,hyd,sti,RpS3,mr,pum,sax,shn,sina,Su(var)2-10,Syb,ptc,Pp1-87B,mts,porin,Gdi,Arl2,gcl,Dsor1,Cds,Akt1,CycE,Lrr47,lwr,Cdc37,Iswi,Mad,Med,Syx5,E2f1,Fkbp39,Syx1A,Arf102F,Rho1,mof,betaggt-I,CkIalpha,Pi3K92E,ksr,Lis-1,Rab11,Rab6,HDAC1,ATPsynD,Cdk4,Nurf-38,Pitslre,Rpt6,Pdk1,CtBP,Pi3K21B,Tor,Nle,eIF3h,fray,Pp4-19C,CG2918,Sec13,SkpA,Cdc16,TBPH,Tip60,wdb,Sec71,lqf,fab1,Uba2,Upf2,PP…	FBgn0000239,FBgn0000319,FBgn0000482,FBgn0001218,FBgn0002174,FBgn0002431,FBgn0002466,FBgn0002622,FBgn0002791,FBgn0003165,FBgn0003317,FBgn0003396,FBgn0003410,FBgn0003612,FBgn0003660,FBgn0003892,FBgn0004103,FBgn0004177,FBgn0004363,FBgn0004868,FBgn0004908,FBgn0005695,FBgn0010269,FBgn0010350,FBgn0010379,FBgn0010382,FBgn0010398,FBgn0010602,FBgn0011573,FBgn0011604,FBgn0011648,FBgn0011655,FBgn0011708,FBg…
	SLIM1 GO BP	GO:0050896	response to stimulus	3035	275	23.81	1.0958	0.132	0.0407508	1.38986	0.815016	0.0509385	0.183263	acj6,aub,aurA,bur,chic,dor,Hsc70-3,Hsc70-5,Hsp83,Mtr4,l(2)37Cc,CG5504,hyd,sti,Lam,RpS3,mus304,Pcl,pum,ras,sax,shn,sina,Su(var)2-10,tko,trx,ptc,Pp1-87B,Cdk1,mts,ct,Hrb87F,porin,me31B,Ets97D,Gad1,B52,zfh1,Hrb27C,Gdi,gcl,betaCOP,Dsor1,Cds,Akt1,CycE,Lrr47,lwr,dia,Cdc37,Iswi,Mad,Med,RnrL,E2f1,Trl,Fkbp39,not,Rho1,Su(Tpl),mof,Mcm2,betaggt-I,CkIalpha,Pi3K92E,ksr,tos,dare,Lis-1,Rab11,Rab6,HDAC1,dpa,ATPsyn…	FBgn0000028,FBgn0000146,FBgn0000147,FBgn0000239,FBgn0000308,FBgn0000482,FBgn0001218,FBgn0001220,FBgn0001233,FBgn0001986,FBgn0002031,FBgn0002174,FBgn0002431,FBgn0002466,FBgn0002525,FBgn0002622,FBgn0002901,FBgn0003044,FBgn0003165,FBgn0003204,FBgn0003317,FBgn0003396,FBgn0003410,FBgn0003612,FBgn0003714,FBgn0003862,FBgn0003892,FBgn0004103,FBgn0004106,FBgn0004177,FBgn0004198,FBgn0004237,FBgn0004363,FBg…
	SLIM1 GO BP	GO:0040011	locomotion	712	58	5.022	0.9851	-0.022	0.569488	0.244515	1	0.669986	1	acj6,bur,chic,crn,dor,pum,ras,trx,ptc,Pp1-87B,ct,zfh1,Hrb27C,Dsor1,Cds,Akt1,lwr,Med,tsr,not,Rho1,Pi3K92E,ksr,Rme-8,Lis-1,Rab11,Rab6,HDAC1,asun,chb,Tor,Bap55,TBPH,CSN5,Nup205,Elp3,Hakai,Br140,mip120,Hipk,Ppat-Dpck,ATP6AP2,Rheb,mask,HEATR2,meigo,cdm,fzr,CkIIalpha,Src42A,zip,ttv,Hsc70-4,Sec6,Sec8,Sec15,slmb,Rap2l	FBgn0000028,FBgn0000239,FBgn0000308,FBgn0000377,FBgn0000482,FBgn0003165,FBgn0003204,FBgn0003862,FBgn0003892,FBgn0004103,FBgn0004198,FBgn0004606,FBgn0004838,FBgn0010269,FBgn0010350,FBgn0010379,FBgn0010602,FBgn0011655,FBgn0011726,FBgn0013717,FBgn0014020,FBgn0015279,FBgn0015402,FBgn0015477,FBgn0015754,FBgn0015790,FBgn0015797,FBgn0015805,FBgn0020407,FBgn0021760,FBgn0021796,FBgn0025716,FBgn0025790,FBg…
	SLIM1 GO BP	GO:0007610	behavior	674	32	2.771	0.5742	-0.8	0.999903	4.2237e-05	1	1	1	acj6,CkIIbeta,Hsp83,Lam,pum,tko,Pp1-87B,me31B,Gad1,Rho1,Pi3K92E,dare,Rack1,TBPH,slmo,Marf,fh,Elp3,CG13192,Smn,Gem2,ATP6AP2,Bdbt,armi,HEATR2,Desat1,Cul3,AGO1,SERCA,CkIIalpha,slmb,Adf1	FBgn0000028,FBgn0000259,FBgn0001233,FBgn0002525,FBgn0003165,FBgn0003714,FBgn0004103,FBgn0004419,FBgn0004516,FBgn0014020,FBgn0015279,FBgn0015582,FBgn0020618,FBgn0025790,FBgn0029161,FBgn0029870,FBgn0030092,FBgn0031604,FBgn0033653,FBgn0036641,FBgn0036850,FBgn0037671,FBgn0038857,FBgn0041164,FBgn0051320,FBgn0086687,FBgn0261268,FBgn0262739,FBgn0263006,FBgn0264492,FBgn0283468,FBgn0284249
	SLIM1 GO BP	GO:0022610	biological adhesion	221	5	0.433	0.2736	-1.87	0.999963	1.61865e-05	1	1	1	Arpc1,mop,Lkb1,Sec23,Src42A	FBgn0001961,FBgn0036448,FBgn0038167,FBgn0262125,FBgn0264959
	SLIM1 GO BP	GO:0050877	nervous system process	581	16	1.385	0.333	-1.586	1	2.30994e-09	1	1	1	acj6,pum,tko,Pp1-87B,ct,me31B,Gad1,dia,PrBP,Smn,ATP6AP2,armi,HEATR2,Tpi,AGO1,Adf1	FBgn0000028,FBgn0003165,FBgn0003714,FBgn0004103,FBgn0004198,FBgn0004419,FBgn0004516,FBgn0011202,FBgn0032059,FBgn0036641,FBgn0037671,FBgn0041164,FBgn0051320,FBgn0086355,FBgn0262739,FBgn0284249

## Sheet: PANGEA GSEA DRSC GLAD_Rep1
Other Gene sets>DRSC GLAD Gene Group
enrichment_2024-09-13 10:07:34
[Select]	Gene Set Category	Gene Set ID	Gene Set Name	Gene Set Size	Count Overlap Gene	Percentage Genes in Gene Set	Fold Enrichment	log2 fold	P value	P value calc log_10	Bonferroni	Benjamini & Hochberg	Benjamini & Yekutieli	Overlaping Gene Symbols	Overlapping Gene IDs
	DRSC GLAD Gene Group	GLAD:24595	Mitochondrial	978	239	20.693	2.9554	1.563	1e-25	25	2.6e-24	6.5e-25	2.50537e-24	Act5C,Ald1,RpLP0,Chc,Gapdh1,Got2,His2Av,Hsc70-3,Hsc70-5,Hsp83,ND-B17,l(2)37Cc,CG5504,Lam,RpLP1,RpS3,RpLP2,RpL4,sta,RpL40,porin,RpS14a,Gad1,His3.3B,RpS2,RpL7,mAcon1,RpS15Aa,RpS13,140up,RpS9,RpL18A,RpS19a,blw,ox,RpS4,tsr,Fdx1,mRpL12,RpL11,Rho1,mRpL47,Ost48,cype,dare,RpL9,Rab11,ATPsynD,Nurf-38,ATPsynO,RpS3A,ND-23,ATPsynB,ATPsyngamma,Rack1,Trxr-1,scu,l(2)k14505,ND-PDSW,CG2918,mEFTu1,RpL10,Pisd,MagR,P…	FBgn0000042,FBgn0000064,FBgn0000100,FBgn0000319,FBgn0001091,FBgn0001125,FBgn0001197,FBgn0001218,FBgn0001220,FBgn0001233,FBgn0001989,FBgn0002031,FBgn0002174,FBgn0002525,FBgn0002593,FBgn0002622,FBgn0003274,FBgn0003279,FBgn0003517,FBgn0003941,FBgn0004363,FBgn0004403,FBgn0004516,FBgn0004828,FBgn0004867,FBgn0005593,FBgn0010100,FBgn0010198,FBgn0010265,FBgn0010340,FBgn0010408,FBgn0010409,FBgn0010412,FBg…
	DRSC GLAD Gene Group	GLAD:24601	RNA-binding	577	180	15.584	3.7727	1.916	1e-25	25	2.6e-24	6.5e-25	2.50537e-24	aub,eEF2,kz,Hlc,Mtr4,hyd,RpS5a,RpS3,mago,Fib,pum,su(sable),Su(var)2-10,Hrb87F,me31B,Dbp73D,B52,Hrb27C,RpS2,U2af50,RpL7,Dbp45A,Ssrp,Gtp-bp,RpS9,TH1,Srp54k,l(3)07882,RpS4,CG4038,RpL11,Rnp4F,mof,eIF4E1,Clp,RpL9,Spx,eIF3i,snRNP-U1-70K,U2af38,RpS20,dbe,eRF3,Rs1,eIF3h,Cbp80,Cbp20,SmD3,eIF2Bepsilon,Nmd3,mEFTu1,Cpsf160,eIF2Bbeta,TBPH,eIF1A,eIF5B,l(1)G0007,drosha,TyrRS,CysRS,AlaRS,NELF-B,CstF64,Cpsf100,hf…	FBgn0000146,FBgn0000559,FBgn0001330,FBgn0001565,FBgn0001986,FBgn0002431,FBgn0002590,FBgn0002622,FBgn0002736,FBgn0003062,FBgn0003165,FBgn0003575,FBgn0003612,FBgn0004237,FBgn0004419,FBgn0004556,FBgn0004587,FBgn0004838,FBgn0004867,FBgn0005411,FBgn0005593,FBgn0010220,FBgn0010278,FBgn0010391,FBgn0010408,FBgn0010416,FBgn0010747,FBgn0010926,FBgn0011284,FBgn0011824,FBgn0013325,FBgn0014024,FBgn0014340,FBg…
	DRSC GLAD Gene Group	GLAD:24604	Spliceosome	321	101	8.745	3.8051	1.928	1e-25	25	2.6e-24	6.5e-25	2.50537e-24	aub,crn,l(1)10Bb,Mtr4,mago,RpII18,RpII215,Hrb87F,B52,Hrb27C,Bx42,U2af50,Dbp45A,TfIIFalpha,TfIIFbeta,Cdc2rk,Clp,Spx,snRNP-U1-70K,U2af38,Rack1,ubl,Cbp80,Cbp20,SmD3,Cpsf160,nop5,l(1)G0007,CstF64,CG9776,Cpsf100,RNaseZ,hfp,icln,CG1677,Upf2,CG7065,Upf1,CG6227,Usp39,cactin,tho2,Sf3b2,Dim1,Phf5a,CG4901,Rpb11,RtcB,CG10466,Dhx15,U2A,Sec31,tsu,CG2063,cbc,CG5002,Sf3b3,CG2021,CG6610,Sf3b6,Cpsf5,Sf3a2,Prp31,In…	FBgn0000146,FBgn0000377,FBgn0001491,FBgn0001986,FBgn0002736,FBgn0003275,FBgn0003277,FBgn0004237,FBgn0004587,FBgn0004838,FBgn0004856,FBgn0005411,FBgn0010220,FBgn0010282,FBgn0010421,FBgn0013435,FBgn0015621,FBgn0015818,FBgn0016978,FBgn0017457,FBgn0020618,FBgn0022224,FBgn0022942,FBgn0022943,FBgn0023167,FBgn0024698,FBgn0026196,FBgn0026713,FBgn0027841,FBgn0027866,FBgn0027873,FBgn0028426,FBgn0028577,FBg…
	DRSC GLAD Gene Group	GLAD:24600	Ribosome	184	97	8.398	6.3754	2.673	1e-25	25	2.6e-24	6.5e-25	2.50537e-24	RpLP0,RpL36,RpS5a,RpLP1,RpS3,RpL32,RpLP2,RpL4,sta,tko,RpL40,RpS14a,RpS2,RpS17,RpL7,RpS15Aa,RpS13,RpS9,RpL18A,RpS19a,RpL13,RpS4,mRpL12,RpL11,mRpL47,RpL22,RpS21,RpL9,RpS3A,RpS20,RpL39,RpL10,RpL15,RpL35,RpL17,RpS28b,mRpL49,mRpL38,RpL37a,mRpS30,mRpL22,mRpL48,mRpS2,CG13096,mRpL51,mRpS7,RpL7-like,RpL24,mRpS18B,RpL21,RpS23,RpS15,CG4866,mRpS29,RpS16,RpL12,mRpL46,mRpS6,RpL18,mRpL2,PCID2,RpL10Ab,RpL26,RpL3…	FBgn0000100,FBgn0002579,FBgn0002590,FBgn0002593,FBgn0002622,FBgn0002626,FBgn0003274,FBgn0003279,FBgn0003517,FBgn0003714,FBgn0003941,FBgn0004403,FBgn0004867,FBgn0005533,FBgn0005593,FBgn0010198,FBgn0010265,FBgn0010408,FBgn0010409,FBgn0010412,FBgn0011272,FBgn0011284,FBgn0011787,FBgn0013325,FBgn0014023,FBgn0015288,FBgn0015521,FBgn0015756,FBgn0017545,FBgn0019936,FBgn0023170,FBgn0024733,FBgn0028697,FBg…
	DRSC GLAD Gene Group	GLAD:24583	Autophagy-related	209	60	5.195	3.4718	1.796	2.46766e-18	17.6077	6.41592e-17	1.28318e-17	4.94593e-17	bur,Chc,dre4,polo,Cdc37,Rho1,Mcm2,betaggt-I,Pi3K92E,SMC3,Rab6,Rpt6,Pdk1,eRF3,emb,Nup154,Tor,beta'COP,ValRS,ThrRS,Cand1,GCS2alpha,Rpt3,Rpt1,Rpn1,CCT2,Naa15-16,SerRS,CG6724,Uvrag,ACC,Ciao1,mahj,CG3803,Cyt-c1,ValRS-m,CG6512,Lon,eIF3a,CG8036,CCT7,Lkb1,AdSL,beta-PheRS,niki,Stlk,CG31855,Sec61alpha,Vps15,pic,Cul3,grp,Sec23,Trpml,Caf1-55,garz,Slh,zip,LeuRS,Vps16A	FBgn0000239,FBgn0000319,FBgn0002183,FBgn0003124,FBgn0011573,FBgn0014020,FBgn0014861,FBgn0015000,FBgn0015279,FBgn0015615,FBgn0015797,FBgn0020369,FBgn0020386,FBgn0020443,FBgn0020497,FBgn0021761,FBgn0021796,FBgn0025724,FBgn0027079,FBgn0027081,FBgn0027568,FBgn0027588,FBgn0028686,FBgn0028687,FBgn0028695,FBgn0030086,FBgn0031020,FBgn0031497,FBgn0032298,FBgn0032499,FBgn0033246,FBgn0033972,FBgn0034641,FBg…
	DRSC GLAD Gene Group	GLAD:24598	Proteasome	53	23	1.991	5.2481	2.392	5.68097e-12	11.2456	1.47705e-10	2.46175e-11	9.48863e-11	Prosalpha4,Prosbeta1,Rpn10,Prosalpha5,Rpt6,Prosalpha7,Rpt5,Rpt4,Rpt3,Rpt1,Rpn6,Rpn5,Rpn9,Rpn2,Rpn11,Rpn1,Prosbeta5,Prosbeta4,Prosalpha2,Prosalpha6,Prosalpha3,Rpn3,Sem1	FBgn0004066,FBgn0010590,FBgn0015283,FBgn0016697,FBgn0020369,FBgn0023175,FBgn0028684,FBgn0028685,FBgn0028686,FBgn0028687,FBgn0028689,FBgn0028690,FBgn0028691,FBgn0028692,FBgn0028694,FBgn0028695,FBgn0029134,FBgn0032596,FBgn0086134,FBgn0250843,FBgn0261394,FBgn0261396,FBgn0266666
	DRSC GLAD Gene Group	GLAD:24605	Transcription factor/DNA binding	1146	142	12.294	1.4985	0.584	3.73358e-07	6.42788	9.7073e-06	1.38676e-06	5.34514e-06	acj6,bic,esc,e(y)1,l(1)10Bb,l(3)mbt,lds,Pcl,Sce,Scm,shn,su(sable),Su(var)2-10,trx,ct,Ets97D,CycC,zfh1,fd96Ca,TfIIB,gcl,Ssrp,TfIIFalpha,Trf,Taf5,TH1,Taf6,TfIIFbeta,Bka,TfIIA-L,Taf12,Taf11,Iswi,Mad,Med,E2f1,Taf2,Trl,Su(Tpl),mof,HDAC1,TfIIEalpha,TfIIEbeta,Nurf-38,Max,Gcn5,CtBP,lolal,Taf8,mip130,MED6,E2f2,RpL10,CycK,Bap55,Tip60,MED18,CSN5,NELF-B,Cand1,MED15,CG9776,mTTF,CG3815,CG2202,NFAT,RpIIIC160,CG…	FBgn0000028,FBgn0000181,FBgn0000588,FBgn0000617,FBgn0001491,FBgn0002441,FBgn0002542,FBgn0003044,FBgn0003330,FBgn0003334,FBgn0003396,FBgn0003575,FBgn0003612,FBgn0003862,FBgn0004198,FBgn0004510,FBgn0004597,FBgn0004606,FBgn0004897,FBgn0004915,FBgn0005695,FBgn0010278,FBgn0010282,FBgn0010287,FBgn0010356,FBgn0010416,FBgn0010417,FBgn0010421,FBgn0010520,FBgn0011289,FBgn0011290,FBgn0011291,FBgn0011604,FBg…
	DRSC GLAD Gene Group	GLAD:24584	Chaperone and heat shock proteins	148	28	2.424	2.288	1.194	2.72437e-05	4.56473	0.000708335	8.85419e-05	0.000341278	Hsc70-3,Hsc70-5,Hsp83,CG5504,shu,CCT1,CCT5,Cdc37,Fkbp39,CG2918,Stip1,Hsc70Cb,CCT6,CHORD,CCT2,shv,CCT4,Tbce,uri,Sec63,CG7394,CG11267,CG2911,CCT7,CG17187,Droj2,Hsc70-4,CCT8	FBgn0001218,FBgn0001220,FBgn0001233,FBgn0002174,FBgn0003401,FBgn0003676,FBgn0010621,FBgn0011573,FBgn0013269,FBgn0023529,FBgn0024352,FBgn0026418,FBgn0027329,FBgn0029503,FBgn0030086,FBgn0031256,FBgn0032444,FBgn0033055,FBgn0035025,FBgn0035771,FBgn0036173,FBgn0036334,FBgn0037350,FBgn0037632,FBgn0037882,FBgn0038145,FBgn0266599,FBgn0284436
	DRSC GLAD Gene Group	GLAD:24608	Ubiquitin-related	457	60	5.195	1.5878	0.667	0.000220708	3.65618	0.0057384	0.0006376	0.00245758	hyd,mr,Sce,trx,RpL40,Prosalpha4,gcl,Prosbeta1,lwr,Trl,not,Rpn10,Prosalpha5,ari-1,eIF3h,lolal,Prosalpha7,SkpA,CSN5,lqf,Rpn2,Rpn11,Rpn1,CSN6,Uba2,Prosbeta5,Usp16-45,CG3815,Usp39,Ubqn,Uba4,Ing5,Prosbeta4,mEFTs,Cdc23,Br140,p47,rno,ntc,CG7546,Duba,eIF3f1,Iru,MBD-R2,CG5555,Usp8,snama,Prosalpha2,Bre1,Prosalpha6,APP-BP1,Cul3,Prosalpha3,Mi-2,vih,smt3,Su(z)2,EloC,Sf3a1,slmb	FBgn0002431,FBgn0002791,FBgn0003330,FBgn0003862,FBgn0003941,FBgn0004066,FBgn0005695,FBgn0010590,FBgn0010602,FBgn0013263,FBgn0013717,FBgn0015283,FBgn0016697,FBgn0017418,FBgn0022023,FBgn0022238,FBgn0023175,FBgn0025637,FBgn0027053,FBgn0028582,FBgn0028692,FBgn0028694,FBgn0028695,FBgn0028837,FBgn0029113,FBgn0029134,FBgn0029763,FBgn0029861,FBgn0030969,FBgn0031057,FBgn0032054,FBgn0032516,FBgn0032596,FBg…
	DRSC GLAD Gene Group	GLAD:24594	Methyltransferase	180	27	2.338	1.814	0.859	0.00177932	2.74975	0.0462623	0.00462623	0.0178314	mtTFB2,Art1,CG11837,ham,egg,Caf1-55,bsf,esc,CIAPIN1,Fib,trx,Las,CG6379,CG3527,CG8939,HemK2,Elp3,Mnn1,Wdr82,CG6388,Coq3,Hen1,CG8545,CG7544,LBR,CG1239,CG10903	FBgn0037778,FBgn0037834,FBgn0039627,FBgn0045852,FBgn0086908,FBgn0263979,FBgn0284256,FBgn0000588,FBgn0001977,FBgn0003062,FBgn0003862,FBgn0029158,FBgn0029693,FBgn0029714,FBgn0030720,FBgn0031454,FBgn0031604,FBgn0031885,FBgn0032030,FBgn0032430,FBgn0032922,FBgn0033686,FBgn0033741,FBgn0033994,FBgn0034657,FBgn0037368,FBgn0037543
	DRSC GLAD Gene Group	GLAD:24589	Kinases	386	43	3.723	1.3472	0.43	0.0273466	1.5631	0.71101	0.0571524	0.22029	aurA,CkIIbeta,sti,polo,sax,Cdk1,Dsor1,Akt1,Cdc2rk,CkIalpha,Pi3K92E,ksr,Cdk4,Pitslre,Pdk1,Tor,l(2)k01209,fray,aurB,CG8878,fab1,Dak1,CG2124,CG5790,CG8080,Ak6,Hipk,Prpk,Ppat-Dpck,Prps,RIOK1,Lkb1,niki,Stlk,Nipped-A,gwl,Vps15,Sps1,grp,Src42A,Pi4KIIIalpha,Adk2,Tlk	FBgn0000147,FBgn0000259,FBgn0002466,FBgn0003124,FBgn0003317,FBgn0004106,FBgn0010269,FBgn0010379,FBgn0013435,FBgn0015024,FBgn0015279,FBgn0015402,FBgn0016131,FBgn0016696,FBgn0020386,FBgn0021796,FBgn0022029,FBgn0023083,FBgn0024227,FBgn0027504,FBgn0028741,FBgn0028833,FBgn0030217,FBgn0032677,FBgn0033373,FBgn0033754,FBgn0035142,FBgn0035590,FBgn0035632,FBgn0036030,FBgn0036187,FBgn0038167,FBgn0045980,FBg…
	DRSC GLAD Gene Group	GLAD:24590	Major signaling pathways	335	38	3.29	1.3718	0.456	0.0285297	1.5447	0.741773	0.0571524	0.22029	CkIIbeta,sax,shn,Su(var)2-10,ptc,Pp1-87B,mts,Dsor1,Akt1,Mad,Med,Rho1,CkIalpha,eIF4E1,Pi3K92E,ksr,HDAC1,Pdk1,Gcn5,Pi3K21B,Tor,lolal,SkpA,wdb,rictor,RagA-B,Lkb1,lgs,Rheb,tum,Pp2A-29B,RpS6,Myc,CkIIalpha,Src42A,zip,Dsp1,slmb	FBgn0000259,FBgn0003317,FBgn0003396,FBgn0003612,FBgn0003892,FBgn0004103,FBgn0004177,FBgn0010269,FBgn0010379,FBgn0011648,FBgn0011655,FBgn0014020,FBgn0015024,FBgn0015218,FBgn0015279,FBgn0015402,FBgn0015805,FBgn0020386,FBgn0020388,FBgn0020622,FBgn0021796,FBgn0022238,FBgn0025637,FBgn0027492,FBgn0031006,FBgn0037647,FBgn0038167,FBgn0039907,FBgn0041191,FBgn0086356,FBgn0260439,FBgn0261592,FBgn0262656,FBg…
	DRSC GLAD Gene Group	GLAD:24585	Cytoskeletal	461	50	4.329	1.3117	0.391	0.0285762	1.544	0.742982	0.0571524	0.22029	Act5C,bic,chic,fliI,Arpc1,sti,Lam,mago,sw,neb,Klp61F,DCTN3-p24,dia,tsr,Arp6,Arp1,pnut,Rho1,Lis-1,Rab11,Rab6,mael,Ran,mst,chb,Pp4-19C,Orc6,aurB,WASp,Bap55,Cdlc2,Grip84,borr,Tbce,tsu,Lkb1,Arp5,armi,tral,DCTN6-p27,gammaTub23C,Rbsn-5,scra,Arp3,vih,Src42A,zip,betaTub56D,eEF1alpha1,TER94	FBgn0000042,FBgn0000181,FBgn0000308,FBgn0000709,FBgn0001961,FBgn0002466,FBgn0002525,FBgn0002736,FBgn0003654,FBgn0004374,FBgn0004378,FBgn0010622,FBgn0011202,FBgn0011726,FBgn0011741,FBgn0011745,FBgn0013726,FBgn0014020,FBgn0015754,FBgn0015790,FBgn0015797,FBgn0016034,FBgn0020255,FBgn0020272,FBgn0021760,FBgn0023177,FBgn0023180,FBgn0024227,FBgn0024273,FBgn0025716,FBgn0026141,FBgn0026430,FBgn0032105,FBg…
	DRSC GLAD Gene Group	GLAD:24593	Metabolic vs2	2381	214	18.528	1.0869	0.12	0.0882393	1.05434	1	0.163873	0.631635	VhaSFD,Pol31,ECSIT,VhaPPA1-1,fab1,Dak1,AlaRS-m,Las,Coq7,MCTS1,ND-B16.6,Marf,ND-MNLL,CG17333,ND-B18,CG9065,ND-20,eIF5,UQCR-14,CG16700,ND-24,Ald1,bur,Gapdh1,Got2,Hsp83,ND-B17,l(2)37Cc,AspRS,ras,Su(var)2-10,CCT1,porin,Ets97D,Gad1,Pgd,mAcon1,140up,Cds,Akt1,lwr,blw,ox,RnrL,RnrS,Fdx1,Ost48,cype,eIF4E1,Pi3K92E,Rpn10,dare,Lis-1,mael,ATPsynD,ATPsynO,ND-23,ATPsynB,ATPsyngamma,ATPCL,Ran,Pdk1,Pi3K21B,Trxr-1,…	FBgn0027779,FBgn0027903,FBgn0028436,FBgn0028662,FBgn0028741,FBgn0028833,FBgn0028962,FBgn0029158,FBgn0029502,FBgn0029833,FBgn0029868,FBgn0029870,FBgn0029971,FBgn0030239,FBgn0030605,FBgn0030610,FBgn0030718,FBgn0030719,FBgn0030733,FBgn0030816,FBgn0030853,FBgn0000064,FBgn0000239,FBgn0001091,FBgn0001125,FBgn0001233,FBgn0001989,FBgn0002031,FBgn0002069,FBgn0003204,FBgn0003612,FBgn0003676,FBgn0004363,FBg…
	DRSC GLAD Gene Group	GLAD:24592	Metabolic vs1	1708	154	13.333	1.0904	0.125	0.125592	0.901037	1	0.217693	0.839082	GluRS-m,beg,CG7430,ND-39,S1P,Alg11,CG9804,CG1129,Coq2,CG8036,CG5214,ATPsynE,UQCR-C1,AdSL,Alg1,CG18600,CG7718,PIG-L,Ald1,bur,Gapdh1,Got2,ND-B17,l(2)37Cc,ras,CCT1,Ets97D,Gad1,Pgd,mAcon1,Cds,Akt1,blw,ox,RnrL,RnrS,Ost48,cype,eIF4E1,Pi3K92E,Rpn10,dare,Lis-1,mael,ATPsynD,ATPsynO,ND-23,ATPsynB,ATPsyngamma,ATPCL,Pdk1,Pi3K21B,Trxr-1,scu,Tor,ND-PDSW,l(2)k01209,Cbp80,eIF2Bepsilon,Ts,Pisd,AdSS,CG3149,mino,GC…	FBgn0036629,FBgn0036691,FBgn0036762,FBgn0037001,FBgn0037105,FBgn0037108,FBgn0037251,FBgn0037279,FBgn0037574,FBgn0037607,FBgn0037891,FBgn0038224,FBgn0038271,FBgn0038467,FBgn0038552,FBgn0038601,FBgn0038649,FBgn0038763,FBgn0000064,FBgn0000239,FBgn0001091,FBgn0001125,FBgn0001989,FBgn0002031,FBgn0003204,FBgn0003676,FBgn0004510,FBgn0004516,FBgn0004654,FBgn0010100,FBgn0010350,FBgn0010379,FBgn0011211,FBg…
	DRSC GLAD Gene Group	GLAD:24597	Phosphatases	221	19	1.645	1.0397	0.056	0.464629	0.332894	1	0.755021	1	stg,Pp1-87B,mts,Srp54k,Orc5,Nurf-38,Pp4-19C,Orc4,PRL-1,wdb,mRNA-cap,HINT1,PIG-G,mop,PTPMT1,dgt1,dUTPase,Pp2A-29B,Orc1	FBgn0003525,FBgn0004103,FBgn0004177,FBgn0010747,FBgn0015271,FBgn0016687,FBgn0023177,FBgn0023181,FBgn0024734,FBgn0027492,FBgn0030556,FBgn0031459,FBgn0033187,FBgn0036448,FBgn0039111,FBgn0039710,FBgn0250837,FBgn0260439,FBgn0286788
	DRSC GLAD Gene Group	GLAD:24596	Peroxisomal	152	4	0.346	0.3183	-1.652	0.998986	0.000440706	1	1	1	Lon,CG11737,SCaMC,Vha44	FBgn0036892,FBgn0037592,FBgn0052103,FBgn0262511
	DRSC GLAD Gene Group	GLAD:24607	Transporters	653	32	2.771	0.5926	-0.755	0.999765	0.000102209	1	1	1	ptc,blw,ATPsynD,ATPsynO,ATPsynB,ATPsyngamma,Inx2,OXA1L,VhaSFD,VhaPPA1-1,CG16700,CG8026,CG5002,ZnT63C,VhaM9.7-a,path,Tom20,CG11779,CG4743,mfrn,ATPsynC,CG31729,SCaMC,MFS17,Ctr1A,Sec61alpha,meigo,Vha44,Vha14-1,SERCA,Vha68-2,Inx3	FBgn0003892,FBgn0011211,FBgn0016120,FBgn0016691,FBgn0019644,FBgn0020235,FBgn0027108,FBgn0027615,FBgn0027779,FBgn0028662,FBgn0030816,FBgn0033391,FBgn0034275,FBgn0035432,FBgn0035521,FBgn0036007,FBgn0036928,FBgn0038683,FBgn0039357,FBgn0039561,FBgn0039830,FBgn0051729,FBgn0052103,FBgn0058263,FBgn0062413,FBgn0086357,FBgn0250820,FBgn0262511,FBgn0262512,FBgn0263006,FBgn0263598,FBgn0265274
	DRSC GLAD Gene Group	GLAD:24599	Receptors	601	22	1.905	0.4427	-1.176	0.999999	4.94537e-07	1	1	1	sax,Syb,trx,ptc,Dsor1,Gtp-bp,Mad,Med,Syx5,Syx1A,Rho1,emb,fray,CG5790,GPHR,LBR,ATP6AP2,Syx18,niki,Membrin,Bet1,Ykt6	FBgn0003317,FBgn0003660,FBgn0003862,FBgn0003892,FBgn0010269,FBgn0010391,FBgn0011648,FBgn0011655,FBgn0011708,FBgn0013343,FBgn0014020,FBgn0020497,FBgn0023083,FBgn0032677,FBgn0033995,FBgn0034657,FBgn0037671,FBgn0039212,FBgn0045980,FBgn0260856,FBgn0260857,FBgn0260858
	DRSC GLAD Gene Group	GLAD:24586	Glycoproteins	383	10	0.866	0.3158	-1.663	0.999999	3.49757e-07	1	1	1	CG2918,GCS2alpha,CG11319,Prosbeta4,bug,CG7739,EMC1,CG33303,VhaAC45,Trpml	FBgn0023529,FBgn0027588,FBgn0031835,FBgn0032596,FBgn0034050,FBgn0036509,FBgn0037530,FBgn0053303,FBgn0262515,FBgn0262516
	DRSC GLAD Gene Group	GLAD:24588	Ion channel	346	7	0.606	0.2447	-2.031	1	5.48624e-08	1	1	1	porin,Inx2,GPHR,CG5002,Ctr1A,Trpml,Inx3	FBgn0004363,FBgn0027108,FBgn0033995,FBgn0034275,FBgn0062413,FBgn0262516,FBgn0265274
	DRSC GLAD Gene Group	GLAD:24587	GPCRs	256	2	0.173	0.0945	-3.404	1	2.18442e-09	1	1	1	Rho1,GPHR	FBgn0014020,FBgn0033995
	DRSC GLAD Gene Group	GLAD:24606	Trans-membrane proteins	3660	106	9.177	0.3502	-1.514	1	0	1	1	1	ND-B17,sax,shn,Syb,ptc,gcl,140up,Cds,RnrS,Syx5,Syx1A,not,Ost48,cype,emb,Nup154,mbo,Inx2,Kap-alpha3,CG3149,mino,OXA1L,Nup107,VhaPPA1-1,ND-B16.6,Marf,Spase25,CG9921,CG16700,Ranbp21,cactin,Tango14,ND-B14.5B,CG9175,CG11319,CG13392,CG5037,gny,CG5287,SCAP,PIG-G,ACC,CG8026,bbc,GPHR,bug,CG5002,OstDelta,LBR,YME1L,CG3803,ZnT63C,VhaM9.7-a,Sec63,path,CG7394,CG6878,CG7739,CG6512,CG6479,Tom20,S1P,Alg11,CG11137…	FBgn0001989,FBgn0003317,FBgn0003396,FBgn0003660,FBgn0003892,FBgn0005695,FBgn0010340,FBgn0010350,FBgn0011704,FBgn0011708,FBgn0013343,FBgn0013717,FBgn0014868,FBgn0015031,FBgn0020497,FBgn0021761,FBgn0026207,FBgn0027108,FBgn0027338,FBgn0027564,FBgn0027579,FBgn0027615,FBgn0027868,FBgn0028662,FBgn0029868,FBgn0029870,FBgn0030306,FBgn0030743,FBgn0030816,FBgn0031051,FBgn0031114,FBgn0031312,FBgn0031505,FBg…
	DRSC GLAD Gene Group	GLAD:24602	Secreted proteins	784	5	0.433	0.0771	-3.697	1	0	1	1	1	Hsc70-3,Lrr47,CG2918,Urm1,Egm	FBgn0001218,FBgn0010398,FBgn0023529,FBgn0053276,FBgn0086712
	DRSC GLAD Gene Group	GLAD:24591	Matrisome	641	2	0.173	0.0377	-4.729	1	0	1	1	1	GCS2alpha,Cpr30F	FBgn0027588,FBgn0051876

## Sheet: PANGEA GSEA FlyBase Pheno_Rep1
Other Gene sets>Phenotype>FlyBase phenotype for classical alleles
enrichment_2024-09-13 10:11:56
[Select]	Gene Set Category	Gene Set ID	Gene Set Name	Gene Set Size	Count Overlap Gene	Percentage Genes in Gene Set	Fold Enrichment	log2 fold	P value	P value calc log_10	Bonferroni	Benjamini & Hochberg	Benjamini & Yekutieli	Overlaping Gene Symbols	Overlapping Gene IDs
	FlyBase phenotype for classical alleles	FBcv:0000435	abnormal neuroanatomy	1924	381	32.987	2.3948	1.26	1e-25	25	8.3e-24	1.18571e-24	5.93102e-24	acj6,Ald1,aub,aurA,bur,CkIIbeta,chic,Chc,crn,esc,dup,fzy,Hsc70-3,kz,l(1)10Bb,Ddx56,Arpc1,Mtr4,AspRS,dre4,l(3)mbt,sti,Rcc1,mr,mus304,Pcl,polo,pum,ras,rod,Polr1B,sax,Sce,Scm,shn,stg,Su(var)2-10,sw,Syb,tko,trx,ptc,Cdk1,mts,ct,Hrb87F,Klp61F,PolG1,Dbp73D,B52,zfh1,Hrb27C,Arl2,U2af50,pie,Dsor1,Ssrp,TfIIFalpha,bys,Taf5,Akt,CycE,Lrr47,TH1,Taf6,lwr,CCT5,dia,Taf12,Cdc37,Iswi,Mad,RnrS,Syx5,tsr,Prim1,E2f1,CG4…	FBgn0000028,FBgn0000064,FBgn0000146,FBgn0000147,FBgn0000239,FBgn0000259,FBgn0000308,FBgn0000319,FBgn0000377,FBgn0000588,FBgn0000996,FBgn0001086,FBgn0001218,FBgn0001330,FBgn0001491,FBgn0001565,FBgn0001961,FBgn0001986,FBgn0002069,FBgn0002183,FBgn0002441,FBgn0002466,FBgn0002638,FBgn0002791,FBgn0002901,FBgn0003044,FBgn0003124,FBgn0003165,FBgn0003204,FBgn0003268,FBgn0003278,FBgn0003317,FBgn0003330,FBg…
	FlyBase phenotype for classical alleles	FBcv:0000357	abnormal size	1450	289	25.022	2.4104	1.269	1e-25	25	8.3e-24	1.18571e-24	5.93102e-24	Ald1,aub,aurA,Chc,crn,fzy,Gapdh1,Got2,His2Av,Hsc70-3,Hsc70-5,AspRS,hyd,l(3)mbt,sti,Lam,RpS5a,RpLP1,RpS3,RpL32,mr,polo,pum,Polr2A,sax,Sce,Scm,sta,stg,Su(var)2-10,Syb,CCT1,trx,ptc,Pp1-87B,Cdk1,ct,porin,neb,PolG1,CycC,Pgd,Hrb27C,Bx42,Top1,RpS17,RpS15Aa,RpS13,Dsor1,Akt,CycE,Prosbeta1,lwr,dia,blw,Cdc37,Iswi,Mad,RnrL,tsr,E2f1,mRpL12,Trl,pnut,Rho1,barr,mof,Mcm2,cype,eIF4E1,Orc2,Pi3K92E,Rpn10,RpL22,RpS21…	FBgn0000064,FBgn0000146,FBgn0000147,FBgn0000319,FBgn0000377,FBgn0001086,FBgn0001091,FBgn0001125,FBgn0001197,FBgn0001218,FBgn0001220,FBgn0002069,FBgn0002431,FBgn0002441,FBgn0002466,FBgn0002525,FBgn0002590,FBgn0002593,FBgn0002622,FBgn0002626,FBgn0002791,FBgn0003124,FBgn0003165,FBgn0003277,FBgn0003317,FBgn0003330,FBgn0003334,FBgn0003517,FBgn0003525,FBgn0003612,FBgn0003660,FBgn0003676,FBgn0003862,FBg…
	FlyBase phenotype for classical alleles	FBcv:0000364	sterile	1138	240	20.779	2.5505	1.351	1e-25	25	8.3e-24	1.18571e-24	5.93102e-24	aub,aurA,bic,CkIIbeta,chic,Chc,dor,esc,Taf9,dup,fzy,His2Av,Hsc70-5,Hsp83,l(1)10Bb,CIAPIN1,Mtr4,ND-B17,Phb1,hyd,l(3)mbt,sti,Lam,lds,RpL36,RpS3,mago,mr,Fib,polo,pum,ras,Polr2A,sax,shu,sina,sta,stg,su(sable),sw,tko,ptc,Pp1-87B,Cdk1,mts,ct,porin,neb,Ets97D,zfh1,Pgd,His3.3B,Hrb27C,Bx42,RpS2,Top1,U2af50,RpS17,pie,gcl,Dbp45A,Dsor1,Trf,Cds,Akt,CycE,Taf6,dia,blw,ox,Iswi,Mad,Syx5,tsr,E2f1,Taf2,Trl,mof,CkIa…	FBgn0000146,FBgn0000147,FBgn0000181,FBgn0000259,FBgn0000308,FBgn0000319,FBgn0000482,FBgn0000588,FBgn0000617,FBgn0000996,FBgn0001086,FBgn0001197,FBgn0001220,FBgn0001233,FBgn0001491,FBgn0001977,FBgn0001986,FBgn0001989,FBgn0002031,FBgn0002431,FBgn0002441,FBgn0002466,FBgn0002525,FBgn0002542,FBgn0002579,FBgn0002622,FBgn0002736,FBgn0002791,FBgn0003062,FBgn0003124,FBgn0003165,FBgn0003204,FBgn0003277,FBg…
	FlyBase phenotype for classical alleles	FBcv:0000366	female sterile	761	192	16.623	3.0512	1.609	1e-25	25	8.3e-24	1.18571e-24	5.93102e-24	aub,aurA,bic,CkIIbeta,chic,Taf9,dup,fzy,His2Av,Hsc70-5,l(1)10Bb,CIAPIN1,Mtr4,Phb1,hyd,l(3)mbt,sti,Lam,lds,RpS3,mago,mr,Fib,polo,pum,ras,Polr2A,sax,shu,sina,sta,stg,sw,tko,ptc,Pp1-87B,Cdk1,mts,ct,neb,Ets97D,zfh1,Pgd,Hrb27C,Bx42,RpS2,Top1,U2af50,RpS17,pie,gcl,Dbp45A,Dsor1,Akt,CycE,Taf6,dia,Iswi,Mad,tsr,E2f1,Taf2,Trl,mof,CkIalpha,eIF4E1,Orc2,Pi3K92E,cutlet,Lis-1,Rab11,mael,ATPsynO,Pitslre,Prosalpha5…	FBgn0000146,FBgn0000147,FBgn0000181,FBgn0000259,FBgn0000308,FBgn0000617,FBgn0000996,FBgn0001086,FBgn0001197,FBgn0001220,FBgn0001491,FBgn0001977,FBgn0001986,FBgn0002031,FBgn0002431,FBgn0002441,FBgn0002466,FBgn0002525,FBgn0002542,FBgn0002622,FBgn0002736,FBgn0002791,FBgn0003062,FBgn0003124,FBgn0003165,FBgn0003204,FBgn0003277,FBgn0003317,FBgn0003401,FBgn0003410,FBgn0003517,FBgn0003525,FBgn0003654,FBg…
	FlyBase phenotype for classical alleles	FBcv:0000709	abnormal cell number	994	188	16.277	2.2873	1.194	1e-25	25	8.3e-24	1.18571e-24	5.93102e-24	aurA,chic,Chc,dor,fzy,His2Av,Phb1,AspRS,hyd,l(3)mbt,Lam,RpS5a,polo,pum,Polr2A,Polr1B,sax,Sce,Scm,shn,sina,stg,trx,ptc,Cdk1,mts,ct,neb,B52,Hrb27C,Arl2,Top1,pie,gcl,Akt,CycE,Taf6,lwr,dia,blw,Iswi,Mad,RnrL,E2f1,mRpL12,not,Su(Tpl),CkIalpha,Orc2,Pi3K92E,cutlet,RpS21,Lis-1,Rab11,HDAC1,mael,Cdk4,smid,ND-23,ATPCL,mst,Gcn5,SerRS-m,chb,Nup154,Tor,ND-PDSW,fray,Orc4,aurB,WASp,PRL-1,Bub3,eIF3e,Bap55,TBPH,Mcm6…	FBgn0000147,FBgn0000308,FBgn0000319,FBgn0000482,FBgn0001086,FBgn0001197,FBgn0002031,FBgn0002069,FBgn0002431,FBgn0002441,FBgn0002525,FBgn0002590,FBgn0003124,FBgn0003165,FBgn0003277,FBgn0003278,FBgn0003317,FBgn0003330,FBgn0003334,FBgn0003396,FBgn0003410,FBgn0003525,FBgn0003862,FBgn0003892,FBgn0004106,FBgn0004177,FBgn0004198,FBgn0004374,FBgn0004587,FBgn0004838,FBgn0004908,FBgn0004924,FBgn0005683,FBg…
	FlyBase phenotype for classical alleles	FBcv:0000671	abnormal cell cycle	594	144	12.468	2.9318	1.552	1e-25	25	8.3e-24	1.18571e-24	5.93102e-24	Act5C,aub,aurA,chic,dup,fzy,Hsp83,CIAPIN1,AspRS,hyd,l(3)mbt,sti,lds,mr,mus304,polo,rod,Sce,Scm,shn,sina,stg,Su(var)2-10,trx,ptc,Pp1-87B,Cdk1,mts,ct,neb,Klp61F,Hrb27C,RpS2,Arl2,Top1,gcl,CycE,lwr,dia,blw,Cdc37,Iswi,Mad,Syx5,Arp1,E2f1,Trl,pnut,Rho1,eIF4E1,Orc2,Orc5,Pi3K92E,Rpn10,SMC3,Lis-1,Rab11,HDAC1,dpa,mre11,mst,asun,eRF3,chb,Tor,Hira,Prosalpha7,Pp4-19C,Orc6,san,aurB,MED6,SkpA,Cdc16,Grip84,wdb,SM…	FBgn0000042,FBgn0000146,FBgn0000147,FBgn0000308,FBgn0000996,FBgn0001086,FBgn0001233,FBgn0001977,FBgn0002069,FBgn0002431,FBgn0002441,FBgn0002466,FBgn0002542,FBgn0002791,FBgn0002901,FBgn0003124,FBgn0003268,FBgn0003330,FBgn0003334,FBgn0003396,FBgn0003410,FBgn0003525,FBgn0003612,FBgn0003862,FBgn0003892,FBgn0004103,FBgn0004106,FBgn0004177,FBgn0004198,FBgn0004374,FBgn0004378,FBgn0004838,FBgn0004867,FBg…
	FlyBase phenotype for classical alleles	FBcv:0000450	abnormal developmental rate	580	137	11.861	2.8566	1.514	1e-25	25	8.3e-24	1.18571e-24	5.93102e-24	bic,Hsp83,Lam,RpL36,RpS5a,RpLP1,RpS3,ras,Polr1B,sax,sta,Syb,tko,Cdk1,PolG1,Ets97D,B52,CycC,Arl2,RpS17,RpL7,pie,RpS13,Akt,CycE,RpS9,lwr,blw,E2f1,Fdx1,cype,eIF4E1,Pi3K92E,Rpn10,RpS21,RpL9,ATPsynO,RpS3A,Max,Smg5,pcm,Pdk1,Pi3K21B,Trxr1,scu,Tor,PRL-1,eIF3e,CSN5,hfp,lqf,RpL15,Coq7,Marf,Upf2,fh,DENR,rictor,Elp3,ND-51,COX5B,borr,Tif-IA,SCAP,ACC,Caf1-105,PI31,RpS23,mahj,RpL12,ND-19,Cyt-c1,CTCF,path,Poc1,D…	FBgn0000181,FBgn0001233,FBgn0002525,FBgn0002579,FBgn0002590,FBgn0002593,FBgn0002622,FBgn0003204,FBgn0003278,FBgn0003317,FBgn0003517,FBgn0003660,FBgn0003714,FBgn0004106,FBgn0004406,FBgn0004510,FBgn0004587,FBgn0004597,FBgn0004908,FBgn0005533,FBgn0005593,FBgn0005683,FBgn0010265,FBgn0010379,FBgn0010382,FBgn0010408,FBgn0010602,FBgn0011211,FBgn0011766,FBgn0011769,FBgn0015031,FBgn0015218,FBgn0015279,FBg…
	FlyBase phenotype for classical alleles	FBcv:0000424	abnormal cell death	690	142	12.294	2.4888	1.315	1.72986e-25	24.762	1.43579e-23	1.79473e-24	8.97737e-24	aurA,Chc,dor,dup,Hsc70-5,Hsp83,CIAPIN1,hyd,l(3)mbt,RpS3,mus304,polo,rod,Polr1B,Scm,stg,trx,ptc,Cdk1,ct,porin,B52,Hrb27C,Top1,pie,mAcon1,RpS13,Dsor1,Akt,CycE,Iswi,Mad,RnrL,tsr,Arp1,E2f1,pnut,Rho1,mof,eIF4E1,Pi3K92E,cutlet,Rab11,Rab6,HDAC1,snRNP-U1-70K,ATPCL,pcm,mst,Pdk1,Gcn5,Nmt,Trxr1,Tor,Stip1,Bub3,SkpA,Cdc16,TBPH,Tip60,Pisd,TyrRS,Inx2,wdb,MED15,Nup107,hfp,Rpn2,Uba2,NHP2,lin-52,Marf,UQCR-14,Ubqn,…	FBgn0000147,FBgn0000319,FBgn0000482,FBgn0000996,FBgn0001220,FBgn0001233,FBgn0001977,FBgn0002431,FBgn0002441,FBgn0002622,FBgn0002901,FBgn0003124,FBgn0003268,FBgn0003278,FBgn0003334,FBgn0003525,FBgn0003862,FBgn0003892,FBgn0004106,FBgn0004198,FBgn0004363,FBgn0004587,FBgn0004838,FBgn0004924,FBgn0005683,FBgn0010100,FBgn0010265,FBgn0010269,FBgn0010379,FBgn0010382,FBgn0011604,FBgn0011648,FBgn0011703,FBg…
	FlyBase phenotype for classical alleles	FBcv:0006006	decreased occurrence of cell division	347	86	7.446	2.9972	1.584	4.35145e-21	20.3614	3.6117e-19	4.013e-20	2.00733e-19	aurA,chic,dup,fzy,CIAPIN1,Phb1,AspRS,sti,polo,Polr2A,stg,trx,ptc,Cdk1,ct,neb,PolG1,Dsor1,Akt,CycE,lwr,dia,blw,Iswi,Mad,tsr,E2f1,Rho1,Mcm2,eIF4E1,Orc2,Pi3K92E,Lis-1,HDAC1,dpa,ATPsynD,smid,Pi3K21B,chb,Tor,ND-PDSW,Orc6,aurB,CSN5,CSN4,Inx2,SMC2,RNaseZ,hfp,Marf,Polr3A,Elys,HemK2,borr,Not3,geminin,mahj,PolE2,path,Coq2,mtTFB2,Cchl,Dcr-1,lgs,ida,Tap42,Prosalpha2,hd,RpL30,egg,gammaTub23C,GatA,pic,RfC4,Sps…	FBgn0000147,FBgn0000308,FBgn0000996,FBgn0001086,FBgn0001977,FBgn0002031,FBgn0002069,FBgn0002466,FBgn0003124,FBgn0003277,FBgn0003525,FBgn0003862,FBgn0003892,FBgn0004106,FBgn0004198,FBgn0004374,FBgn0004406,FBgn0010269,FBgn0010379,FBgn0010382,FBgn0010602,FBgn0011202,FBgn0011211,FBgn0011604,FBgn0011648,FBgn0011726,FBgn0011766,FBgn0014020,FBgn0014861,FBgn0015218,FBgn0015270,FBgn0015279,FBgn0015754,FBg…
	FlyBase phenotype for classical alleles	FBcv:0000665	abnormal body size	447	98	8.485	2.6514	1.407	9.06049e-20	19.0428	7.52021e-18	7.52021e-19	3.76166e-18	Chc,AspRS,RpS3,PolG1,CycC,Hrb27C,Dsor1,Akt,blw,Iswi,Mad,mRpL12,Rho1,mof,Pi3K92E,Rpn10,RpL22,RpS21,Rab11,Cdk4,Max,dbe,Pdk1,Pi3K21B,Trxr1,Nup154,Tor,Rs1,mip130,MTPAP,Mcm6,CSN4,Inx2,RNaseZ,hfp,Rpt4,fab1,CG5033,gammaCOP,icln,CG3527,Marf,CG7246,fh,CG8939,rictor,CCT4,Caf1-105,PI31,GPHR,Rae1,CG11583,Tcs5,path,RIOK1,DCP2,Smn,Afg3l2,Tsr1,RpL35A,Coq2,hyx,mtTFB2,Tctp,RpL24-like,DCAF12,Cchl,Sar1,beta-PheRS,C…	FBgn0000319,FBgn0002069,FBgn0002622,FBgn0004406,FBgn0004597,FBgn0004838,FBgn0010269,FBgn0010379,FBgn0011211,FBgn0011604,FBgn0011648,FBgn0011787,FBgn0014020,FBgn0014340,FBgn0015279,FBgn0015283,FBgn0015288,FBgn0015521,FBgn0015790,FBgn0016131,FBgn0017578,FBgn0020305,FBgn0020386,FBgn0020622,FBgn0020653,FBgn0021761,FBgn0021796,FBgn0021995,FBgn0023509,FBgn0024360,FBgn0025815,FBgn0027054,FBgn0027108,FBg…
	FlyBase phenotype for classical alleles	FBcv:0000428	abnormal cell size	331	73	6.32	2.6671	1.415	3.91741e-15	14.407	3.25145e-13	2.95586e-14	1.47854e-13	dup,AspRS,polo,pum,Polr1B,shn,stg,Cdk1,ct,Cds,Akt,CycE,Taf6,dia,blw,Cdc37,E2f1,eIF4E1,Pi3K92E,Rme-8,SMC3,Cdk4,smid,Pdk1,Pi3K21B,Tor,aurB,MTPAP,Drp1,TyrRS,ProRS-m,RNaseZ,Rpn2,Prp5,borr,CCT4,Uvrag,GPHR,Tcs5,path,DCP2,Tom20,SCCRO4,Sec20,RagA-B,Tctp,Vps39,Hcf,Rheb,ham,RpL5,tum,Desat1,hd,pix,Vps36,lqfR,SREBP,nero,RpL8,Myc,SERCA,bel,Lpin,pit,Hsc70-4,PheRS-m,FASN1,slmb,Tlk,Tcs3,Mcm3,eEF5	FBgn0000996,FBgn0002069,FBgn0003124,FBgn0003165,FBgn0003278,FBgn0003396,FBgn0003525,FBgn0004106,FBgn0004198,FBgn0010350,FBgn0010379,FBgn0010382,FBgn0010417,FBgn0011202,FBgn0011211,FBgn0011573,FBgn0011766,FBgn0015218,FBgn0015279,FBgn0015477,FBgn0015615,FBgn0016131,FBgn0016983,FBgn0020386,FBgn0020622,FBgn0021796,FBgn0024227,FBgn0024360,FBgn0026479,FBgn0027080,FBgn0027082,FBgn0028426,FBgn0028692,FBg…
	FlyBase phenotype for classical alleles	FBcv:0000385	short lived	1301	186	16.104	1.729	0.79	1.23421e-14	13.9086	1.0244e-12	8.53664e-14	4.27009e-13	Ald1,bur,chic,Chc,crn,dor,esc,fzy,His2Av,Hsc70-5,Hsp83,hyd,Lam,mago,Pcl,polo,pum,sina,su(sable),tko,trx,ct,porin,PolG1,mAcon1,Taf5,Akt,Bka,CCT5,blw,Taf11,Cdc37,Mad,Syx5,Prim1,E2f1,Trl,Syx1A,pnut,Arf4,mof,Pi3K92E,Rme-8,RpS21,HDAC1,Spx,ATPsynO,Pitslre,ari-1,ND-23,mst,Rpt6,Pdk1,Rack1,Trxr1,SerRS-m,Nup154,ND-PDSW,eIF3h,Prosalpha7,mip130,mEFTu1,SkpA,beta'COP,TBPH,Tip60,CSN4,ProRS-m,AlaRS,Inx2,CCT6,CG3…	FBgn0000064,FBgn0000239,FBgn0000308,FBgn0000319,FBgn0000377,FBgn0000482,FBgn0000588,FBgn0001086,FBgn0001197,FBgn0001220,FBgn0001233,FBgn0002431,FBgn0002525,FBgn0002736,FBgn0003044,FBgn0003124,FBgn0003165,FBgn0003410,FBgn0003575,FBgn0003714,FBgn0003862,FBgn0004198,FBgn0004363,FBgn0004406,FBgn0010100,FBgn0010356,FBgn0010379,FBgn0010520,FBgn0010621,FBgn0011211,FBgn0011291,FBgn0011573,FBgn0011648,FBg…
	FlyBase phenotype for classical alleles	FBcv:0000353	cell lethal	71	28	2.424	4.7693	2.254	5.06953e-13	12.295	4.20771e-11	3.2367e-12	1.61902e-11	Chc,crn,kz,l(1)10Bb,Ddx56,RpS3,Polr2A,Syb,tko,ct,Taf6,ox,Mad,Rab11,mst,dbe,Rpn6,eEF1gamma,EMC4,DCAF12,EMC2A,mRpL55,lgs,mEFG1,vnc,ebi,Pi4KIIIalpha,RpS12	FBgn0000319,FBgn0000377,FBgn0001330,FBgn0001491,FBgn0001565,FBgn0002622,FBgn0003277,FBgn0003660,FBgn0003714,FBgn0004198,FBgn0010417,FBgn0011227,FBgn0011648,FBgn0015790,FBgn0020272,FBgn0020305,FBgn0028689,FBgn0029176,FBgn0037199,FBgn0037980,FBgn0038462,FBgn0038678,FBgn0039907,FBgn0263133,FBgn0263251,FBgn0263933,FBgn0267350,FBgn0286213
	FlyBase phenotype for classical alleles	FBcv:0000393	abnormal pain response	586	97	8.398	2.0018	1.001	1.80136e-11	10.7444	1.49513e-09	1.06795e-10	5.34196e-10	His2Av,Phb1,trx,ptc,mts,SrpRalpha,Lrr47,blw,ox,Iswi,mRpL12,Trl,RpL11,Ost48,cype,Rme-8,Lis-1,pcm,Nmt,CtBP,Trxr1,l(2)k01209,fray,aurB,RpL10,Ts,Prp16,CSN3,wdb,RNaseZ,VhaPPA1-1,Rpn5,AlaRS-m,ND-MNLL,ND-20,mRpL22,ND-24,Tango14,Elp3,Phf5a,Wdr82,CG13096,CG5727,CG6724,Csl4,Alg7,U2A,Rcd1,Ciao1,ND-B14.7,DCP1,CG3735,mRpL46,Dhps,mRpL2,Sf3a2,mop,Smn,CG7728,CG7430,Wdr92,Trmt112,MED17,mTerf5,TFAM,Polr3F,CG13623,…	FBgn0001197,FBgn0002031,FBgn0003862,FBgn0003892,FBgn0004177,FBgn0010391,FBgn0010398,FBgn0011211,FBgn0011227,FBgn0011604,FBgn0011787,FBgn0013263,FBgn0013325,FBgn0014868,FBgn0015031,FBgn0015477,FBgn0015754,FBgn0020261,FBgn0020392,FBgn0020496,FBgn0020653,FBgn0022029,FBgn0023083,FBgn0024227,FBgn0024733,FBgn0024920,FBgn0026713,FBgn0027055,FBgn0027492,FBgn0028426,FBgn0028662,FBgn0028690,FBgn0028962,FBg…
	FlyBase phenotype for classical alleles	FBcv:0000408	abnormal stress response	1222	162	14.026	1.6032	0.681	3.7991e-10	9.42032	3.15325e-08	2.10217e-09	1.05152e-08	aurA,chic,His2Av,Hsc70-5,Arpc1,Phb1,Lam,RpS3,mus304,rod,Sce,stg,Su(var)2-10,trx,ptc,mts,PolG1,U2af50,Akt,SrpRalpha,Lrr47,dia,blw,ox,Cdc37,Iswi,mRpL12,Trl,RpL11,Rho1,Ost48,cype,Pi3K92E,Rme-8,Clp,Lis-1,HDAC1,ATPsynD,Nurf-38,pcm,Nmt,CtBP,emb,Trxr1,Tor,l(2)k01209,fray,aurB,Cpsf160,RpL10,Ts,Bub3,Prp16,CSN3,wdb,CstF64,Nup107,Cpsf100,RNaseZ,VhaPPA1-1,Rpn5,AlaRS-m,Prosbeta5,Marf,ND-MNLL,fh,NFAT,ND-20,mRp…	FBgn0000147,FBgn0000308,FBgn0001197,FBgn0001220,FBgn0001961,FBgn0002031,FBgn0002525,FBgn0002622,FBgn0002901,FBgn0003268,FBgn0003330,FBgn0003525,FBgn0003612,FBgn0003862,FBgn0003892,FBgn0004177,FBgn0004406,FBgn0005411,FBgn0010379,FBgn0010391,FBgn0010398,FBgn0011202,FBgn0011211,FBgn0011227,FBgn0011573,FBgn0011604,FBgn0011787,FBgn0013263,FBgn0013325,FBgn0014020,FBgn0014868,FBgn0015031,FBgn0015279,FBg…
	FlyBase phenotype for classical alleles	FBcv:0000370	male sterile	462	78	6.753	2.0418	1.03	7.39412e-10	9.13111	6.13712e-08	3.8357e-09	1.91864e-08	aub,chic,Chc,dor,Hsp83,CIAPIN1,ND-B17,Phb1,hyd,sti,Lam,lds,RpL36,RpS3,mago,Polr2A,shu,sina,stg,su(sable),ct,porin,neb,Trf,Cds,Taf6,dia,blw,ox,Iswi,Syx5,tsr,Trl,eIF4E1,Lis-1,mael,Smg5,ATPsyngamma,Ran,Pdk1,asun,eRF3,Trxr1,chb,Nup154,Nle,WASp,Grip84,Pop1,CSN5,mino,hfp,slmo,Upf2,shv,U2A,mip120,Rae1,YME1L,ntc,Duba,Wdr92,mfrn,rept,Top3alpha,HEATR2,SCaMC,Cul3,SmB,Myc,bel,Brr2,pAbp,Sf3a1,Rpp30,Top2,TER94…	FBgn0000146,FBgn0000308,FBgn0000319,FBgn0000482,FBgn0001233,FBgn0001977,FBgn0001989,FBgn0002031,FBgn0002431,FBgn0002466,FBgn0002525,FBgn0002542,FBgn0002579,FBgn0002622,FBgn0002736,FBgn0003277,FBgn0003401,FBgn0003410,FBgn0003525,FBgn0003575,FBgn0004198,FBgn0004363,FBgn0004374,FBgn0010287,FBgn0010350,FBgn0010417,FBgn0011202,FBgn0011211,FBgn0011227,FBgn0011604,FBgn0011708,FBgn0011726,FBgn0013263,FBg…
	FlyBase phenotype for classical alleles	FBcv:0000446	melanotic mass phenotype	148	35	3.03	2.86	1.516	9.05198e-09	8.04326	7.51314e-07	4.41949e-08	2.21066e-07	dor,His2Av,Su(var)2-10,ct,me31B,Top1,Taf6,lwr,E2f1,CkIalpha,SkpA,Cdc16,TBPH,CSN3,Elp3,Mnn1,Cdc23,PI31,cbc,Hipk,ZnT63C,Sf3b6,DCP2,blp,Vps2,Nipped-A,snama,DCTN6-p27,Polr1D,gammaTub23C,Vps15,pic,Hsc70-4,Tcs3,Vps16A	FBgn0000482,FBgn0001197,FBgn0003612,FBgn0004198,FBgn0004419,FBgn0004924,FBgn0010417,FBgn0010602,FBgn0011766,FBgn0015024,FBgn0025637,FBgn0025781,FBgn0025790,FBgn0027055,FBgn0031604,FBgn0031885,FBgn0032863,FBgn0033669,FBgn0033842,FBgn0035142,FBgn0035432,FBgn0035692,FBgn0036534,FBgn0038387,FBgn0039402,FBgn0053554,FBgn0086129,FBgn0086446,FBgn0086447,FBgn0260639,FBgn0260935,FBgn0260962,FBgn0266599,FBg…
	FlyBase phenotype for classical alleles	FBcv:0000008	modifier of variegation	161	34	2.944	2.5539	1.353	2.78944e-07	6.55448	2.31524e-05	1.28624e-06	6.43387e-06	RpLP0,aub,His2Av,sti,Lam,Pcl,Sce,Scm,Su(var)2-10,trx,Pp1-87B,lwr,E2f1,Trl,not,barr,Orc2,HDAC1,Hira,Bap55,bsd,SMC2,Ada3,Gas41,CTCF,Sgf11,Dcr-1,polybromo,rept,egg,Cap-G,Su(z)2,Hsc70-4,Tlk	FBgn0000100,FBgn0000146,FBgn0001197,FBgn0002466,FBgn0002525,FBgn0003044,FBgn0003330,FBgn0003334,FBgn0003612,FBgn0003862,FBgn0004103,FBgn0010602,FBgn0011766,FBgn0013263,FBgn0013717,FBgn0014127,FBgn0015270,FBgn0015805,FBgn0022786,FBgn0025716,FBgn0027504,FBgn0027783,FBgn0030891,FBgn0031873,FBgn0035769,FBgn0036804,FBgn0039016,FBgn0039227,FBgn0040075,FBgn0086908,FBgn0259876,FBgn0265623,FBgn0266599,FBg…
	FlyBase phenotype for classical alleles	FBcv:0000365	semi-sterile	618	86	7.446	1.6829	0.751	9.53406e-07	6.02072	7.91327e-05	4.16488e-06	2.0833e-05	aurA,CkIIbeta,chic,Chc,His2Av,Hsp83,sti,lds,ras,Polr2A,sax,sina,stg,su(sable),Cdk1,mts,porin,Hrb27C,pie,gcl,Akt,CycE,Arp6,E2f1,Trl,Cdc2rk,cutlet,ksr,Rab11,mael,Cdk4,Nurf-38,snRNP-U1-70K,pcm,Pdk1,Nup154,fray,Pp4-19C,Orc4,mip130,E2f2,PRL-1,Tip60,Inx2,wdb,bsd,Nup107,hfp,Rpn11,CG2124,mRNA-cap,YL-1,Hakai,geminin,achi,tej,krimp,DCP1,Hipk,Ppat-Dpck,mop,DCP2,CG7728,Lkb1,Dcr-1,PTPMT1,Hcf,armi,Stlk,AGO3,Pp…	FBgn0000147,FBgn0000259,FBgn0000308,FBgn0000319,FBgn0001197,FBgn0001233,FBgn0002466,FBgn0002542,FBgn0003204,FBgn0003277,FBgn0003317,FBgn0003410,FBgn0003525,FBgn0003575,FBgn0004106,FBgn0004177,FBgn0004363,FBgn0004838,FBgn0005683,FBgn0005695,FBgn0010379,FBgn0010382,FBgn0011741,FBgn0011766,FBgn0013263,FBgn0013435,FBgn0015376,FBgn0015402,FBgn0015790,FBgn0016034,FBgn0016131,FBgn0016687,FBgn0016978,FBg…
	FlyBase phenotype for classical alleles	FBcv:0000367	female semi-sterile	447	66	5.714	1.7856	0.836	2.42871e-06	5.61462	0.000201583	1.00792e-05	5.04167e-05	aurA,CkIIbeta,chic,Chc,His2Av,Hsp83,sti,ras,sax,sina,stg,mts,porin,Hrb27C,gcl,Akt,CycE,Arp6,E2f1,Trl,Cdc2rk,ksr,Rab11,mael,Cdk4,Nurf-38,pcm,Pdk1,Nup154,fray,Pp4-19C,mip130,E2f2,PRL-1,Tip60,wdb,bsd,Nup107,hfp,CG2124,mRNA-cap,YL-1,geminin,tej,krimp,DCP1,Hipk,Ppat-Dpck,mop,DCP2,CG7728,Lkb1,Dcr-1,PTPMT1,armi,Stlk,Pp2A-29B,Vps15,LSm1,grp,ebi,Sumo,Src42A,vas,slmb,bsf	FBgn0000147,FBgn0000259,FBgn0000308,FBgn0000319,FBgn0001197,FBgn0001233,FBgn0002466,FBgn0003204,FBgn0003317,FBgn0003410,FBgn0003525,FBgn0004177,FBgn0004363,FBgn0004838,FBgn0005695,FBgn0010379,FBgn0010382,FBgn0011741,FBgn0011766,FBgn0013263,FBgn0013435,FBgn0015402,FBgn0015790,FBgn0016034,FBgn0016131,FBgn0016687,FBgn0020261,FBgn0020386,FBgn0021761,FBgn0023083,FBgn0023177,FBgn0023509,FBgn0024371,FBg…
	FlyBase phenotype for classical alleles	FBcv:0000414	abnormal locomotor behavior	1157	138	11.948	1.4424	0.528	4.56652e-06	5.34041	0.000379021	1.80486e-05	9.02805e-05	acj6,CkIIbeta,chic,fzy,Gapdh1,Got2,Hsc70-5,Hsp83,Lam,RpS3,pum,Sce,shn,shu,sina,Syb,ptc,mts,ct,Hrb87F,porin,neb,PolG1,me31B,Gad1,B52,mAcon1,140up,Akt,Iswi,tsr,Arp1,Syx1A,not,Rho1,Pi3K92E,cutlet,Rab11,smid,ari-1,ND-23,Rack1,SerRS-m,Tor,fray,PRL-1,TBPH,Tip60,Drp1,MagR,Prp16,TyrRS,GlyRS,wdb,Dgp-1,RNaseZ,ECSIT,CSN6,icln,slmo,eEF1gamma,Coq7,Usp16-45,ND-B16.6,Marf,ND-MNLL,fh,Upf1,NFAT,Usp39,Ubqn,Vps29,T…	FBgn0000028,FBgn0000259,FBgn0000308,FBgn0001086,FBgn0001091,FBgn0001125,FBgn0001220,FBgn0001233,FBgn0002525,FBgn0002622,FBgn0003165,FBgn0003330,FBgn0003396,FBgn0003401,FBgn0003410,FBgn0003660,FBgn0003892,FBgn0004177,FBgn0004198,FBgn0004237,FBgn0004363,FBgn0004374,FBgn0004406,FBgn0004419,FBgn0004516,FBgn0004587,FBgn0010100,FBgn0010340,FBgn0010379,FBgn0011604,FBgn0011726,FBgn0011745,FBgn0013343,FBg…
	FlyBase phenotype for classical alleles	FBcv:0000679	abnormal circadian behavior	212	35	3.03	1.9966	0.998	5.97136e-05	4.22393	0.00495622	0.000225283	0.00112688	CkIIbeta,Hsp83,mts,ct,me31B,Iswi,not,Rho1,smid,fray,PRL-1,Tip60,MagR,wdb,fh,NFAT,Nfs1,path,Smn,Nubp2,Ada2b,Coq2,IscU,timeout,TFAM,Bdbt,Usp8,Rheb,Nipped-A,gwl,Cul3,SERCA,CkIIalpha,Sem1,slmb	FBgn0000259,FBgn0001233,FBgn0004177,FBgn0004198,FBgn0004419,FBgn0011604,FBgn0013717,FBgn0014020,FBgn0016983,FBgn0023083,FBgn0024734,FBgn0026080,FBgn0026666,FBgn0027492,FBgn0030092,FBgn0030505,FBgn0032393,FBgn0036007,FBgn0036641,FBgn0037011,FBgn0037555,FBgn0037574,FBgn0037637,FBgn0038118,FBgn0038805,FBgn0038857,FBgn0038862,FBgn0041191,FBgn0053554,FBgn0260399,FBgn0261268,FBgn0263006,FBgn0264492,FBg…
	FlyBase phenotype for classical alleles	FBcv:0000417	abnormal flight	973	113	9.784	1.4045	0.49	0.000109806	3.95937	0.00911388	0.000396256	0.0019821	Ald1,bur,chic,fliI,Gapdh1,His2Av,Arpc1,hyd,Lam,Pcl,pum,ras,porin,Gad1,CycC,Gdi,Top1,Arp6,Fdx1,Trl,betaggt-I,Rab6,HDAC1,Cdk4,ari-1,pcm,Gcn5,Rtc1,lolal,Orc6,PRL-1,Mcm6,Fen1,Tip60,Hsp110,Prp16,Dgp-1,icln,slmo,Coq7,Rtel1,Marf,CG1677,PPP4R2r,Cox17,CG9921,Naa20A,Ubqn,ND-15,Tango14,Sf3b2,Wdr82,CG13390,RtcB,Nf-YB,Dhx15,Sec31,CG8078,Elp2,cbc,CysRS-m,CG7639,LBR,CG9890,SCOT,Ppat-Dpck,PolE2,Sf3b6,Rint1,CTCF,…	FBgn0000064,FBgn0000239,FBgn0000308,FBgn0000709,FBgn0001091,FBgn0001197,FBgn0001961,FBgn0002431,FBgn0002525,FBgn0003044,FBgn0003165,FBgn0003204,FBgn0004363,FBgn0004516,FBgn0004597,FBgn0004868,FBgn0004924,FBgn0011741,FBgn0011769,FBgn0013263,FBgn0015000,FBgn0015797,FBgn0015805,FBgn0016131,FBgn0017418,FBgn0020261,FBgn0020388,FBgn0020909,FBgn0022238,FBgn0023180,FBgn0024734,FBgn0025815,FBgn0025832,FBg…
	FlyBase phenotype for classical alleles	FBcv:0000442	radiation sensitive	87	18	1.558	2.5021	1.323	0.000226611	3.64472	0.0188087	0.000783698	0.00392011	His2Av,mus304,Cdk1,mof,Cdk4,mre11,Mcm7,Pp4-19C,Usp16-45,Mnn1,Ppat-Dpck,Tctp,DCAF12,SMC5,grp,Myc,jnj,Mcm3	FBgn0001197,FBgn0002901,FBgn0004106,FBgn0014340,FBgn0016131,FBgn0020270,FBgn0020633,FBgn0023177,FBgn0029763,FBgn0031885,FBgn0035632,FBgn0037874,FBgn0037980,FBgn0052438,FBgn0261278,FBgn0262656,FBgn0266282,FBgn0284442
	FlyBase phenotype for classical alleles	FBcv:0000375	semi-fertile	202	32	2.771	1.9158	0.938	0.000265209	3.57641	0.0220124	0.000880495	0.0044043	aub,bur,dor,His2Av,Hsp83,RpS3,pum,Polr2A,sina,sw,ct,porin,neb,tsr,Trl,Rho1,Rab11,pcm,E2f2,TBPH,Tip60,wdb,Nup107,CG1677,Upf2,ND-20,U2A,CTCF,CG7564,SCaMC,vih,CTPsyn	FBgn0000146,FBgn0000239,FBgn0000482,FBgn0001197,FBgn0001233,FBgn0002622,FBgn0003165,FBgn0003277,FBgn0003410,FBgn0003654,FBgn0004198,FBgn0004363,FBgn0004374,FBgn0011726,FBgn0013263,FBgn0014020,FBgn0015790,FBgn0020261,FBgn0024371,FBgn0025790,FBgn0026080,FBgn0027492,FBgn0027868,FBgn0029941,FBgn0029992,FBgn0030718,FBgn0033210,FBgn0035769,FBgn0036734,FBgn0052103,FBgn0264848,FBgn0266452
	FlyBase phenotype for classical alleles	FBcv:0000394	abnormal circadian rhythm	286	41	3.55	1.7337	0.794	0.000361664	3.44169	0.0300181	0.00115454	0.0057751	CkIIbeta,Hsp83,sax,shn,Pp1-87B,mts,ct,me31B,Akt,Iswi,not,Rho1,smid,fray,PRL-1,Tip60,MagR,wdb,fh,NFAT,CG8142,Nfs1,path,Smn,Nubp2,Ada2b,Coq2,IscU,timeout,Sur-8,TFAM,Bdbt,Usp8,Rheb,Nipped-A,gwl,Cul3,SERCA,CkIIalpha,Sem1,slmb	FBgn0000259,FBgn0001233,FBgn0003317,FBgn0003396,FBgn0004103,FBgn0004177,FBgn0004198,FBgn0004419,FBgn0010379,FBgn0011604,FBgn0013717,FBgn0014020,FBgn0016983,FBgn0023083,FBgn0024734,FBgn0026080,FBgn0026666,FBgn0027492,FBgn0030092,FBgn0030505,FBgn0030871,FBgn0032393,FBgn0036007,FBgn0036641,FBgn0037011,FBgn0037555,FBgn0037574,FBgn0037637,FBgn0038118,FBgn0038504,FBgn0038805,FBgn0038857,FBgn0038862,FBg…
	FlyBase phenotype for classical alleles	FBcv:0000434	abnormal neurophysiology	700	81	7.013	1.3994	0.485	0.00115405	2.93778	0.0957861	0.00354763	0.0177455	acj6,Chc,dor,Got2,Hsc70-5,mr,pum,sax,Syb,tko,ct,porin,Gad1,Cds,Akt,dia,Mad,Syx1A,not,pnut,Rho1,eIF4E1,Pi3K92E,Lis-1,Rab11,Rab6,snRNP-U1-70K,ari-1,Gcn5,scu,Tor,TBPH,Drp1,drosha,ValRS,ThrRS,GlyRS,Inx2,Cmtr1,Marf,Upf2,fh,NFAT,Ubqn,shv,Vps29,Elp3,Fnta,CG13392,Pect,Smn,Sgf11,Ada2b,ATP6AP2,mRpL40,Smu1,Sar1,Dcr-1,Syx18,pasha,Rheb,cpx,CG32576,Dbp21E2,stmA,alphaSnap,Membrin,cdm,Scox,Trpml,fzr,SERCA,pAbp,t…	FBgn0000028,FBgn0000319,FBgn0000482,FBgn0001125,FBgn0001220,FBgn0002791,FBgn0003165,FBgn0003317,FBgn0003660,FBgn0003714,FBgn0004198,FBgn0004363,FBgn0004516,FBgn0010350,FBgn0010379,FBgn0011202,FBgn0011648,FBgn0013343,FBgn0013717,FBgn0013726,FBgn0014020,FBgn0015218,FBgn0015279,FBgn0015754,FBgn0015790,FBgn0015797,FBgn0016978,FBgn0017418,FBgn0020388,FBgn0021765,FBgn0021796,FBgn0025790,FBgn0026479,FBg…
	FlyBase phenotype for classical alleles	FBcv:0000007	female semi-fertile	101	18	1.558	2.1553	1.108	0.00145935	2.83584	0.121126	0.00432594	0.0216387	aub,dor,His2Av,Hsp83,RpS3,sina,neb,Rab11,TBPH,Tip60,wdb,Nup107,CG1677,ND-20,CTCF,CG7564,vih,CTPsyn	FBgn0000146,FBgn0000482,FBgn0001197,FBgn0001233,FBgn0002622,FBgn0003410,FBgn0004374,FBgn0015790,FBgn0025790,FBgn0026080,FBgn0027492,FBgn0027868,FBgn0029941,FBgn0030718,FBgn0035769,FBgn0036734,FBgn0264848,FBgn0266452
	FlyBase phenotype for classical alleles	FBcv:0000427	abnormal cell growth	86	16	1.385	2.25	1.17	0.00165076	2.78232	0.137013	0.00472458	0.0236327	Lam,Akt,mof,Pi3K92E,Pdk1,RNaseZ,hfp,Tif-IA,Tctp,Archease,Dcr-1,Bre1,Vps15,RpS29,Myc,pAbp	FBgn0002525,FBgn0010379,FBgn0014340,FBgn0015279,FBgn0020386,FBgn0028426,FBgn0028577,FBgn0032988,FBgn0037874,FBgn0038893,FBgn0039016,FBgn0086694,FBgn0260935,FBgn0261599,FBgn0262656,FBgn0265297
	FlyBase phenotype for classical alleles	FBcv:0000423	abnormal DNA repair	56	12	1.039	2.5915	1.374	0.00177055	2.75189	0.146956	0.00489853	0.0245028	aurA,RpS3,mus304,rod,Su(var)2-10,PolG1,Bub3,Nup107,Mnn1,Tctp,SMC5,grp	FBgn0000147,FBgn0002622,FBgn0002901,FBgn0003268,FBgn0003612,FBgn0004406,FBgn0025457,FBgn0027868,FBgn0031885,FBgn0037874,FBgn0052438,FBgn0261278
	FlyBase phenotype for classical alleles	FBcv:0000716	abnormal cell migration	192	28	2.424	1.7636	0.819	0.00226233	2.64544	0.187773	0.0060572	0.0302985	crn,l(1)10Bb,ptc,dia,blw,Trl,not,Rho1,Pi3K92E,Rab11,Pdk1,SmD3,cactin,CG10466,pths,tsu,Hipk,Cyt-c1,Sf3b6,Ada2b,UQCR-C1,UQCR-C2,Ykt6,SmD1,SmB,Myc,Arp3,Brr2	FBgn0000377,FBgn0001491,FBgn0003892,FBgn0011202,FBgn0011211,FBgn0013263,FBgn0013717,FBgn0014020,FBgn0015279,FBgn0015790,FBgn0020386,FBgn0023167,FBgn0031114,FBgn0032822,FBgn0032919,FBgn0033378,FBgn0035142,FBgn0035600,FBgn0035692,FBgn0037555,FBgn0038271,FBgn0250814,FBgn0260858,FBgn0261933,FBgn0262601,FBgn0262656,FBgn0262716,FBgn0263599
	FlyBase phenotype for classical alleles	FBcv:0000368	female sterile germline-dependent	24	7	0.606	3.5273	1.819	0.00256173	2.59147	0.212624	0.0066445	0.0332362	Trl,CSN5,CSN4,tej,schlank,Ykt6,Sec6	FBgn0013263,FBgn0027053,FBgn0027054,FBgn0033921,FBgn0040918,FBgn0260858,FBgn0266671
	FlyBase phenotype for classical alleles	FBcv:0000387	abnormal behavior	1690	168	14.545	1.2022	0.266	0.00520686	2.28342	0.432169	0.013096	0.0655073	fzy,Gapdh1,Got2,Hsc70-3,Hsc70-5,Hsp83,acj6,Act5C,CkIIbeta,chic,Lam,RpS3,pum,Sce,shn,shu,sina,Syb,tko,ptc,mts,ct,Hrb87F,porin,neb,PolG1,me31B,Gad1,B52,Pgd,mAcon1,Trf,140up,Cds,Akt,Iswi,tsr,Arp1,E2f1,Syx1A,not,Rho1,CkIalpha,Pi3K92E,cutlet,dare,SMC3,Rab11,HDAC1,smid,ari-1,ND-23,mst,Rack1,SerRS-m,Tor,fray,WASp,PRL-1,TBPH,Rad17,Tip60,Drp1,MagR,Prp16,TyrRS,GlyRS,Inx2,wdb,Dgp-1,RNaseZ,ECSIT,CSN6,icln,Pr…	FBgn0001086,FBgn0001091,FBgn0001125,FBgn0001218,FBgn0001220,FBgn0001233,FBgn0000028,FBgn0000042,FBgn0000259,FBgn0000308,FBgn0002525,FBgn0002622,FBgn0003165,FBgn0003330,FBgn0003396,FBgn0003401,FBgn0003410,FBgn0003660,FBgn0003714,FBgn0003892,FBgn0004177,FBgn0004198,FBgn0004237,FBgn0004363,FBgn0004374,FBgn0004406,FBgn0004419,FBgn0004516,FBgn0004587,FBgn0004654,FBgn0010100,FBgn0010287,FBgn0010340,FBg…
	FlyBase phenotype for classical alleles	FBcv:0006002	decreased fecundity	228	30	2.597	1.5913	0.67	0.00746314	2.12708	0.619441	0.0182188	0.0911319	bic,chic,hyd,pum,tko,porin,blw,Iswi,Trl,Pi3K92E,RpS3A,ATPsyngamma,Prosalpha7,Orc4,Mcm6,CSN5,Rpn11,RpL15,Ubqn,Phf7,path,MED31,CG1239,Urm1,vih,CTPsyn,Hsc70-4,vas,Tlk,RpS10b	FBgn0000181,FBgn0000308,FBgn0002431,FBgn0003165,FBgn0003714,FBgn0004363,FBgn0011211,FBgn0011604,FBgn0013263,FBgn0015279,FBgn0017545,FBgn0020235,FBgn0023175,FBgn0023181,FBgn0025815,FBgn0027053,FBgn0028694,FBgn0028697,FBgn0031057,FBgn0031091,FBgn0036007,FBgn0037262,FBgn0037368,FBgn0053276,FBgn0264848,FBgn0266452,FBgn0266599,FBgn0283442,FBgn0283657,FBgn0285947
	FlyBase phenotype for classical alleles	FBcv:0000430	abnormal cell polarity	128	19	1.645	1.7951	0.844	0.00888336	2.05142	0.737319	0.0210663	0.105375	Hsp83,Scm,ptc,Cdc37,tsr,not,Rab11,CtBP,SmD3,cactin,tho2,tsu,TBCB,Lkb1,Vps15,Sec23,SmB,Inx3,Pi4KIIIalpha	FBgn0001233,FBgn0003334,FBgn0003892,FBgn0011573,FBgn0011726,FBgn0013717,FBgn0015790,FBgn0020496,FBgn0023167,FBgn0031114,FBgn0031390,FBgn0033378,FBgn0034451,FBgn0038167,FBgn0260935,FBgn0262125,FBgn0262601,FBgn0265274,FBgn0267350
	FlyBase phenotype for classical alleles	FBcv:0000389	paralytic	134	18	1.558	1.6245	0.7	0.0274361	1.56168	1	0.0632553	0.316408	Ald1,Hsc70-5,pum,sw,tko,porin,Syx1A,ND-23,Marf,YME1L,Ppat-Dpck,COX7A,Tpi,stmA,SERCA,ND-30,PheRS-m,hoip	FBgn0000064,FBgn0001220,FBgn0003165,FBgn0003654,FBgn0003714,FBgn0004363,FBgn0013343,FBgn0017567,FBgn0029870,FBgn0034792,FBgn0035632,FBgn0040529,FBgn0086355,FBgn0086784,FBgn0263006,FBgn0266582,FBgn0275436,FBgn0286786
	FlyBase phenotype for classical alleles	FBcv:0000371	male semi-sterile	156	20	1.732	1.5504	0.633	0.0326174	1.48655	1	0.0731689	0.365996	CkIIbeta,chic,lds,Polr2A,su(sable),Cdk1,pie,Trl,cutlet,snRNP-U1-70K,Rpn11,achi,DCP2,Hcf,armi,AGO3,Cul3,bel,Hsc70-4,rump	FBgn0000259,FBgn0000308,FBgn0002542,FBgn0003277,FBgn0003575,FBgn0004106,FBgn0005683,FBgn0013263,FBgn0015376,FBgn0016978,FBgn0028694,FBgn0033749,FBgn0036534,FBgn0039904,FBgn0041164,FBgn0250816,FBgn0261268,FBgn0263231,FBgn0266599,FBgn0267790
	FlyBase phenotype for classical alleles	FBcv:0000440	chemical sensitive	251	29	2.511	1.3973	0.483	0.0414553	1.38242	1	0.0891078	0.445723	acj6,mus304,pum,tko,Akt,tsr,eIF4E1,Pi3K92E,Pdk1,Pi3K21B,Tor,Drp1,CSN5,CSN4,fh,Mnn1,ZnT63C,Ppat-Dpck,elm,mfrn,Rheb,SMC5,Tpi,Desat1,Sps1,grp,Su(z)2,jnj,TER94	FBgn0000028,FBgn0002901,FBgn0003165,FBgn0003714,FBgn0010379,FBgn0011726,FBgn0015218,FBgn0015279,FBgn0020386,FBgn0020622,FBgn0021796,FBgn0026479,FBgn0027053,FBgn0027054,FBgn0030092,FBgn0031885,FBgn0035432,FBgn0035632,FBgn0037358,FBgn0039561,FBgn0041191,FBgn0052438,FBgn0086355,FBgn0086687,FBgn0261270,FBgn0261278,FBgn0265623,FBgn0266282,FBgn0286784
	FlyBase phenotype for classical alleles	FBcv:0000390	hypoactive	131	17	1.472	1.5694	0.65	0.0418699	1.3781	1	0.0891078	0.445723	Hsc70-5,sina,Syx1A,Hira,WASp,Drp1,MED15,Marf,Ubqn,Ufd1,Urm1,Prosalpha2,Tpi,stmA,Scox,SERCA,ocm	FBgn0001220,FBgn0003410,FBgn0013343,FBgn0022786,FBgn0024273,FBgn0026479,FBgn0027592,FBgn0029870,FBgn0031057,FBgn0036136,FBgn0053276,FBgn0086134,FBgn0086355,FBgn0086784,FBgn0262467,FBgn0263006,FBgn0266083
	FlyBase phenotype for classical alleles	FBcv:0000449	abnormal planar polarity	208	24	2.078	1.3954	0.481	0.0600437	1.22153	1	0.123863	0.619572	ptc,mts,ct,Akt,dia,not,Rho1,Pi3K92E,SMC3,Pi3K21B,wdb,AlaRS-m,Fnta,row,MED24,ATP6AP2,mRpL9,Bdbt,CG32176,tum,Rbsn-5,Ankrd49,Src42A,slmb	FBgn0003892,FBgn0004177,FBgn0004198,FBgn0010379,FBgn0011202,FBgn0013717,FBgn0014020,FBgn0015279,FBgn0015615,FBgn0020622,FBgn0027492,FBgn0028962,FBgn0031633,FBgn0033998,FBgn0035851,FBgn0037671,FBgn0038319,FBgn0038857,FBgn0052176,FBgn0086356,FBgn0261064,FBgn0261881,FBgn0264959,FBgn0283468
	FlyBase phenotype for classical alleles	FBcv:0000355	abnormal eye color	108	14	1.212	1.5677	0.649	0.0611854	1.21335	1	0.123863	0.619572	bur,dor,ras,ct,B52,Iswi,TBPH,Uvrag,Ppat-Dpck,Sec20,GatC,SC35,Su(z)2,Vps16A	FBgn0000239,FBgn0000482,FBgn0003204,FBgn0004198,FBgn0004587,FBgn0011604,FBgn0025790,FBgn0032499,FBgn0035632,FBgn0037383,FBgn0064115,FBgn0265298,FBgn0265623,FBgn0285911
	FlyBase phenotype for classical alleles	FBcv:0000441	radiation resistant	22	4	0.346	2.1988	1.137	0.103112	0.98669	1	0.203769	1	esc,E2f1,SkpA,grp	FBgn0000588,FBgn0011766,FBgn0025637,FBgn0261278
	FlyBase phenotype for classical alleles	FBcv:0000451	abnormal wound healing	79	10	0.866	1.5308	0.614	0.115441	0.937642	1	0.222827	1	chic,stg,dia,Cdc37,Rho1,Pi3K92E,pcm,tum,Myc,Src42A	FBgn0000308,FBgn0003525,FBgn0011202,FBgn0011573,FBgn0014020,FBgn0015279,FBgn0020261,FBgn0086356,FBgn0262656,FBgn0264959
	FlyBase phenotype for classical alleles	FBcv:0000708	abnormal starvation stress response	251	26	2.251	1.2527	0.325	0.13717	0.862741	1	0.258753	1	U2af50,Pi3K92E,Clp,HDAC1,ATPsynD,Nurf-38,Tor,Cpsf160,Prp16,CstF64,Cpsf100,Prosbeta5,ACC,hyx,Dcr-1,CG4743,CIA30,schlank,Rheb,mask,Wdr33,Desat1,Vps15,Myc,Lpin,Imp	FBgn0005411,FBgn0015279,FBgn0015621,FBgn0015805,FBgn0016120,FBgn0016687,FBgn0021796,FBgn0024698,FBgn0026713,FBgn0027841,FBgn0027873,FBgn0029134,FBgn0033246,FBgn0037657,FBgn0039016,FBgn0039357,FBgn0039689,FBgn0040918,FBgn0041191,FBgn0043884,FBgn0046222,FBgn0086687,FBgn0260935,FBgn0262656,FBgn0263593,FBgn0285926
	FlyBase phenotype for classical alleles	FBcv:0000670	abnormal eclosion	65	8	0.693	1.4884	0.574	0.166293	0.779127	1	0.306718	1	CkIIbeta,Marf,PI31,path,DCP2,Rheb,egg,gwl	FBgn0000259,FBgn0029870,FBgn0033669,FBgn0036007,FBgn0036534,FBgn0041191,FBgn0086908,FBgn0260399
	FlyBase phenotype for classical alleles	FBcv:0000413	abnormal phototaxis	69	8	0.693	1.4021	0.488	0.208638	0.680607	1	0.376455	1	Gad1,Rho1,Kap-alpha3,ATP6AP2,Rheb,cdm,Sec15,Impbeta11	FBgn0004516,FBgn0014020,FBgn0027338,FBgn0037671,FBgn0041191,FBgn0261532,FBgn0266674,FBgn0284254
	FlyBase phenotype for classical alleles	FBcv:0007504	abnormal body weight	39	5	0.433	1.5504	0.633	0.217361	0.662818	1	0.383851	1	Pi3K92E,RNaseZ,fh,Desat1,Sumo	FBgn0015279,FBgn0028426,FBgn0030092,FBgn0086687,FBgn0264922
	FlyBase phenotype for classical alleles	FBcv:0000396	abnormal eclosion rhythm	30	4	0.346	1.6125	0.689	0.233125	0.632411	1	0.391234	1	CkIIbeta,path,Rheb,gwl	FBgn0000259,FBgn0036007,FBgn0041191,FBgn0260399
	FlyBase phenotype for classical alleles	FBcv:0000415	abnormal jumping	30	4	0.346	1.6125	0.689	0.233125	0.632411	1	0.391234	1	pum,ari-1,TBPH,Smn	FBgn0003165,FBgn0017418,FBgn0025790,FBgn0036641
	FlyBase phenotype for classical alleles	FBcv:0000356	abnormal body color	441	41	3.55	1.1243	0.169	0.235683	0.627672	1	0.391234	1	Phb1,mago,ptc,ct,mRpL47,Dgp-1,VhaPPA1-1,Rpn9,mRpL48,CG9135,Dhx15,p47,CG8728,PI31,CG4679,CG16787,SCOT,Rint1,CG7546,CG14174,CG6479,Sgf11,CG5214,ATPsynE,blp,Vps39,BCAS2,p115,Spt5,mask,ND-13B,Atac3,Ctr1A,AsnRS,egg,meigo,Membrin,Rpn3,EloC,Ge-1,Impbeta11	FBgn0002031,FBgn0002736,FBgn0003892,FBgn0004198,FBgn0014023,FBgn0027836,FBgn0028662,FBgn0028691,FBgn0031357,FBgn0031769,FBgn0033160,FBgn0033179,FBgn0033235,FBgn0033669,FBgn0033816,FBgn0034940,FBgn0035298,FBgn0035762,FBgn0035793,FBgn0036036,FBgn0036710,FBgn0036804,FBgn0037891,FBgn0038224,FBgn0038387,FBgn0038593,FBgn0039558,FBgn0040087,FBgn0040273,FBgn0043884,FBgn0047038,FBgn0052343,FBgn0062413,FBg…
	FlyBase phenotype for classical alleles	FBcv:0000398	abnormal memory	238	23	1.991	1.1687	0.225	0.245997	0.609071	1	0.400347	1	pum,shn,Gad1,Pgd,Akt,Iswi,tsr,Rho1,Pi3K92E,HDAC1,Tip60,Pgls,Ubqn,Dhps,elm,ATP6AP2,armi,ps,CoRest,slmb,Adf1,Mcm3,TER94	FBgn0003165,FBgn0003396,FBgn0004516,FBgn0004654,FBgn0010379,FBgn0011604,FBgn0011726,FBgn0014020,FBgn0015279,FBgn0015805,FBgn0026080,FBgn0030239,FBgn0031057,FBgn0035854,FBgn0037358,FBgn0037671,FBgn0041164,FBgn0261552,FBgn0261573,FBgn0283468,FBgn0284249,FBgn0284442,FBgn0286784
	FlyBase phenotype for classical alleles	FBcv:0000429	abnormal cell shape	183	17	1.472	1.1234	0.168	0.344214	0.463171	1	0.549419	1	chic,stg,dia,Cdc37,E2f1,Rho1,Rab11,WASp,Inx2,cactin,Uvrag,mahj,Hipk,pic,Sec23,Lpin,hoip	FBgn0000308,FBgn0003525,FBgn0011202,FBgn0011573,FBgn0011766,FBgn0014020,FBgn0015790,FBgn0024273,FBgn0027108,FBgn0031114,FBgn0032499,FBgn0034641,FBgn0035142,FBgn0260962,FBgn0262125,FBgn0263593,FBgn0286786
	FlyBase phenotype for classical alleles	FBcv:0000686	abnormal axis specification	15	2	0.173	1.6125	0.689	0.355547	0.449103	1	0.5568	1	chic,tral	FBgn0000308,FBgn0041775
	FlyBase phenotype for classical alleles	FBcv:0000725	abnormal oxidative stress response	142	13	1.126	1.1072	0.147	0.392958	0.405654	1	0.599169	1	Lam,Sce,Akt,HDAC1,ATPsynD,fh,Uba4,IscU,TFAM,Urm1,Tpi,Scox,ebi	FBgn0002525,FBgn0003330,FBgn0010379,FBgn0015805,FBgn0016120,FBgn0030092,FBgn0032054,FBgn0037637,FBgn0038805,FBgn0053276,FBgn0086355,FBgn0262467,FBgn0263933
	FlyBase phenotype for classical alleles	FBcv:0000006	male semi-fertile	68	6	0.519	1.0671	0.094	0.496792	0.303825	1	0.710926	1	bur,Polr2A,porin,tsr,U2A,SCaMC	FBgn0000239,FBgn0003277,FBgn0004363,FBgn0011726,FBgn0033210,FBgn0052103
	FlyBase phenotype for classical alleles	FBcv:0000410	abnormal heat stress response	106	9	0.779	1.0268	0.038	0.517841	0.285803	1	0.728489	1	Hsc70-5,Arpc1,Lis-1,HDAC1,rictor,bug,CIA30,Tpi,SERCA	FBgn0001220,FBgn0001961,FBgn0015754,FBgn0015805,FBgn0031006,FBgn0034050,FBgn0039689,FBgn0086355,FBgn0263006
	FlyBase phenotype for classical alleles	FBcv:0000668	abnormal cell adhesion	73	6	0.519	0.994	-0.009	0.567726	0.245862	1	0.762792	1	tsr,E2f1,chb,Hipk,Sec23,Src42A	FBgn0011726,FBgn0011766,FBgn0021760,FBgn0035142,FBgn0262125,FBgn0264959
	FlyBase phenotype for classical alleles	FBcv:0000388	abnormal gravitaxis	36	3	0.26	1.0078	0.011	0.581406	0.235521	1	0.762792	1	ct,Nup205,Hipk	FBgn0004198,FBgn0031078,FBgn0035142
	FlyBase phenotype for classical alleles	FBcv:0000439	chemical resistant	187	15	1.299	0.9701	-0.044	0.588177	0.230492	1	0.762792	1	Polr2A,Akt,Syx5,tsr,Rho1,Pi3K92E,Pdk1,Drp1,Marf,fh,DCP1,DCP2,Ku80,Tpi,stmA	FBgn0003277,FBgn0010379,FBgn0011708,FBgn0011726,FBgn0014020,FBgn0015279,FBgn0020386,FBgn0026479,FBgn0029870,FBgn0030092,FBgn0034921,FBgn0036534,FBgn0041627,FBgn0086355,FBgn0086784
	FlyBase phenotype for classical alleles	FBcv:0000448	abnormal immune response	345	27	2.338	0.9464	-0.079	0.647661	0.188652	1	0.827014	1	Mtr4,Pcl,Su(var)2-10,Pgd,Dsor1,lwr,dia,Mad,Rab6,san,beta'COP,Tip60,Rpn5,Uba2,Uvrag,OstDelta,FoxK,CG6479,Coq2,Droj2,Rrp6,akirin,Vps15,pic,Trpml,Ge-1,Vps16A	FBgn0001986,FBgn0003044,FBgn0003612,FBgn0004654,FBgn0010269,FBgn0010602,FBgn0011202,FBgn0011648,FBgn0015797,FBgn0024188,FBgn0025724,FBgn0026080,FBgn0028690,FBgn0029113,FBgn0032499,FBgn0034277,FBgn0036134,FBgn0036710,FBgn0037574,FBgn0038145,FBgn0038269,FBgn0082598,FBgn0260935,FBgn0260962,FBgn0262516,FBgn0283682,FBgn0285911
	FlyBase phenotype for classical alleles	FBcv:0000384	abnormal aging	27	2	0.173	0.8958	-0.159	0.666289	0.176337	1	0.837909	1	Trxr1,eEF1alpha1	FBgn0020653,FBgn0284245
	FlyBase phenotype for classical alleles	FBcv:0000392	hyperactive	59	4	0.346	0.8199	-0.286	0.730015	0.136668	1	0.891048	1	Trf,Elp3,ATP6AP2,stmA	FBgn0010287,FBgn0031604,FBgn0037671,FBgn0086784
	FlyBase phenotype for classical alleles	FBcv:0000407	abnormal auditory perception	81	5	0.433	0.7465	-0.422	0.810353	0.0913257	1	0.960847	1	tko,ct,dia,Wdr92,HEATR2	FBgn0003714,FBgn0004198,FBgn0011202,FBgn0036771,FBgn0051320
	FlyBase phenotype for classical alleles	FBcv:0000683	abnormal temperature response	167	11	0.952	0.7966	-0.328	0.824318	0.0839053	1	0.961779	1	Hsc70-5,Arpc1,Cds,Lis-1,HDAC1,Prp16,rictor,bug,CIA30,Tpi,SERCA	FBgn0001220,FBgn0001961,FBgn0010350,FBgn0015754,FBgn0015805,FBgn0026713,FBgn0031006,FBgn0034050,FBgn0039689,FBgn0086355,FBgn0263006
	FlyBase phenotype for classical alleles	FBcv:0000397	abnormal learning	127	8	0.693	0.7618	-0.393	0.834314	0.0786703	1	0.961779	1	pum,me31B,mAcon1,TBPH,row,slmb,Mcm3,TER94	FBgn0003165,FBgn0004419,FBgn0010100,FBgn0025790,FBgn0033998,FBgn0283468,FBgn0284442,FBgn0286784
	FlyBase phenotype for classical alleles	FBcv:0000421	abnormal touch response	71	3	0.26	0.511	-0.969	0.940267	0.026749	1	0.998508	1	Rad17,Smn,Karybeta3	FBgn0025808,FBgn0036641,FBgn0087013
	FlyBase phenotype for classical alleles	FBcv:0000404	abnormal smell perception	143	7	0.606	0.592	-0.756	0.956946	0.0191126	1	0.998508	1	acj6,Gad1,Pi3K92E,dare,Inx2,Ubqn,Prps	FBgn0000028,FBgn0004516,FBgn0015279,FBgn0015582,FBgn0027108,FBgn0031057,FBgn0036030
	FlyBase phenotype for classical alleles	FBcv:0000411	abnormal visual behavior	83	3	0.26	0.4371	-1.194	0.972347	0.0121788	1	0.998508	1	Cds,Syx1A,Inx2	FBgn0010350,FBgn0013343,FBgn0027108
	FlyBase phenotype for classical alleles	FBcv:0000705	abnormal sleep	216	11	0.952	0.6159	-0.699	0.973455	0.0116843	1	0.998508	1	Cdk1,zfh1,Iswi,Rho1,Tip60,CG8142,Elp3,CG13192,mRpL40,Cul3,ps	FBgn0004106,FBgn0004606,FBgn0011604,FBgn0014020,FBgn0026080,FBgn0030871,FBgn0031604,FBgn0033653,FBgn0037892,FBgn0261268,FBgn0261552
	FlyBase phenotype for classical alleles	FBcv:0000419	abnormal feeding behavior	168	7	0.606	0.5039	-0.989	0.988086	0.00520539	1	0.998508	1	Gad1,Pi3K92E,mst,Inx2,Prosbeta5,ACC,Desat1	FBgn0004516,FBgn0015279,FBgn0020272,FBgn0027108,FBgn0029134,FBgn0033246,FBgn0086687
	FlyBase phenotype for classical alleles	FBcv:0000721	abnormal mating behavior	203	9	0.779	0.5362	-0.899	0.989017	0.00479628	1	0.998508	1	tko,Akt,Iswi,dare,ari-1,Ubqn,CG33158,Desat1,MED9	FBgn0003714,FBgn0010379,FBgn0011604,FBgn0015582,FBgn0017418,FBgn0031057,FBgn0053158,FBgn0086687,FBgn0260401
	FlyBase phenotype for classical alleles	FBcv:0000681	abnormal sensory perception	287	14	1.212	0.5899	-0.761	0.990871	0.00398291	1	0.998508	1	acj6,tko,ct,Gad1,dia,Pi3K92E,dare,HDAC1,Inx2,Ubqn,Prps,Wdr92,ham,HEATR2	FBgn0000028,FBgn0003714,FBgn0004198,FBgn0004516,FBgn0011202,FBgn0015279,FBgn0015582,FBgn0015805,FBgn0027108,FBgn0031057,FBgn0036030,FBgn0036771,FBgn0045852,FBgn0051320
	FlyBase phenotype for classical alleles	FBcv:0000400	abnormal mating	226	9	0.779	0.4816	-1.054	0.996675	0.00144637	1	0.998508	1	tko,Akt,Iswi,dare,ari-1,Ubqn,CG33158,Desat1,MED9	FBgn0003714,FBgn0010379,FBgn0011604,FBgn0015582,FBgn0017418,FBgn0031057,FBgn0053158,FBgn0086687,FBgn0260401
	FlyBase phenotype for classical alleles	FBcv:0000403	abnormal chemosensitive behavior	102	2	0.173	0.2371	-2.076	0.998508	0.000648278	1	0.998508	1	acj6,shn	FBgn0000028,FBgn0003396
