# Supplementary material for: A genome-wide CRISPR screen in Anopheles mosquito cells identifies fitness and immune cell function-related genes
Source: Nat Commun. 2025 Nov 24;16:10323. doi: 10.1038/s41467-025-65304-y (PMC12644648; doi:10.1038/s41467-025-65304-y)
Supplement: Supplementary file 9 — Supplementary Data 5 [file 41467_2025_65304_MOESM9_ESM.xlsx]

## Sheet: Legend
Supplementary Data 5
Tab	Description
Summary Exp. Sua-5B Vs hemocyte	Summary and plot visualization of Sua-5B expression mapped to Bulk RNAseq hemocyte or single cell RNAseq-defined hemocyte-specific clusters
Gene list Sua-5B Vs hemocyte	List of Anopheles genes and data used in the comparison with hemocyte specific data, including: 1) Genes expressed in Sua-5B (TPM ≥ 1); 2) Gene MLE fitness score (fitness when Z score ≤-8.8572); 2) Genes enriched (Log2FC≥2)) in Bulk RNAseq from Hemocytes Vs gut/carcass; 3) Genes part of a hemocyte-specific cluster from single cell RNAseq experiments. Data from bulk RNAseq and single cell experime…
The statistical analyses and p-values reported are derived from empirical randomization and analytical hypergeometric tests with details provided in the Methods section of the manuscript.

## Sheet: Summary Exp. Sua-5B Vs hemocyte
			Expression and fitness Status of Sua-5B genes relative to hemocytes from bulk RNAseq or hemocyte-specific clusters
		Expression										Statistical analysis
		Origin	Cluster	Total Genes mapped	Genes expressed in Sua-5B	Expressed Non-Fitness	Expressed Fitness	Non-expressed	% Expressed Non-essential	% Expressed Essential	% Non-expressed	Observed Overlap	Mean Random Overlap	Empirical p-value	Hypergeometric p-value	Iterations
		Raddi et al	Bulk RNAseq	1564	651	533	118	913	34.0793	7.54476	58.376	651	495.93	0	9.6859e-19	1000000
		Raddi et al	HC1	52	35	28	7	17	53.8462	13.4615	32.6923	35	16.48	0	1.40146e-07	100000
		Raddi et al	HC2	31	27	21	6	4	67.7419	19.3548	12.9032	27	9.83	0	2.37203e-10	100000
		Raddi et al	HC3	177	153	122	31	24	68.9266	17.5141	13.5593	153	56.12	0	3.02028e-52	100000
		Raddi et al	HC4	219	203	149	54	16	68.0365	24.6575	7.30594	203	69.47	0	4.32412e-82	100000
		Raddi et al	HC5	100	82	66	16	18	66	16	18	82	31.73	0	2.8813e-25	100000
		Raddi et al	HC6	32	27	20	7	5	62.5	21.875	15.625	27	10.14	0	1.05688e-09	100000
		Raddi et al	FBC1	112	71	62	9	41	55.3571	8.03571	36.6071	71	35.48	0	4.69439e-12	100000
		Raddi et al	FBC2	121	98	75	23	23	61.9835	19.0083	19.0083	98	38.37	0	4.0839e-29	100000
		Raddi et al	MusC	59	45	33	12	14	55.9322	20.339	23.7288	45	18.7	0	2.3571e-12	100000
		Kwon et al	C_1	161	13	13	0	148	8.07453	0	91.9255	13	51.03	1	1	100000
		Kwon et al	C_2	569	503	373	130	66	65.5536	22.8471	11.5993	503	180.44	0	2.43942e-183	100000
		Kwon et al	C_3	204	159	141	18	45	69.1176	8.82353	22.0588	159	64.68	0	1.57798e-42	100000
		Kwon et al	C_4	455	418	276	142	37	60.6593	31.2088	8.13187	418	144.3	0	1.26421e-166	100000
		Kwon et al	C_5	29	21	19	2	8	65.5172	6.89655	27.5862	21	9.2	1e-05	7.94396e-06	100000
		Kwon et al	C_6	134	128	48	80	6	35.8209	59.7015	4.47761	128	42.5	0	2.98295e-56	100000
		Kwon et al	C_7	304	12	11	1	292	3.61842	0.328947	96.0526	12	96.38	1	1	100000
		Kwon et al	C_8	2511	150	136	14	2361	5.41617	0.557547	94.0263	150	796.18	1	1	100000

## Sheet:  Gene list Sua-5B Vs hemocyte
Gene ID	Expression in Sua-5B (log10[TPM+0.01])	MLE Z fitness score Rep1	Bulk RNAseq Log2FC ≥ 2 (Raddi et al)	Hemocyte clusters (Raddi et al)	Hemocyte clusters (Kwon et al)	Gene name (VectorBase)	Product description (VectorBase)
AGAP028391	5.04004		no	FBC1	C_5	lsu rRNA	unspecified product
AGAP007087	4.44961		no	FBC2; HC6	C_6	RpL41	60s ribosomal protein L41 [Source:UniProtKB/TrEMBL;Acc:Q52P89]
AGAP028364	4.43153		no	FBC1	C_5	COX1	cytochrome c oxidase subunit I [Source:European Nucleotide Archive;Acc:COX1]
AGAP028371	4.40621		no	FBC1	C_5	COX3	cytochrome c oxidase subunit III [Source:European Nucleotide Archive;Acc:COX3]
AGAP028366	4.26016		no	FBC1; FBC2	C_5	COX2	cytochrome c oxidase subunit II [Source:European Nucleotide Archive;Acc:COX2]
AGAP003025	4.20978	-19.318	no		C_6	RpLp2	60S ribosomal protein LP2
AGAP028370	4.14846		no	FBC1; FBC2	C_5	ATP6	adenosine triphosphatase subunit 6 [Source:European Nucleotide Archive;Acc:ATP6]
AGAP012100	4.09748		no	HC2	C_6	RpS26	40S ribosomal protein S26 [Source:UniProtKB/Swiss-Prot;Acc:Q9GT45]
AGAP009508	4.06438	-18.976	no		C_6	RpL9	60S ribosomal protein L9
AGAP028387	4.04674		no	FBC1	C_5	CYTB	cytochrome b [Source:European Nucleotide Archive;Acc:CYTB]
AGAP007740	4.02925	-9.0846	no	HC2	C_6	RpLP1	60S ribosomal protein LP1
AGAP001595	4.01615	-24.684	no	FBC2	C_6	RpS29	40S ribosomal protein S29
AGAP009998	3.99405		no	HC2	C_6	RpS11	40S ribosomal protein S11 [Source:UniProtKB/Swiss-Prot;Acc:P52812]
AGAP008916	3.98558	-22.606	no		C_6	RpL7	60S ribosomal protein L7
AGAP004422	3.98013		no		C_6	RpL19	60S ribosomal protein L19
AGAP004462	3.96982		no		C_6	RpS25	40S ribosomal protein S25
AGAP011424	3.965	-24.332	no	HC2	C_6	RpS16	40S ribosomal protein S16
AGAP007927	3.94092	-16.966	no	FBC2	C_6	RpL4	60S ribosomal protein L40
AGAP009920	3.93629	-14.357	no		C_6	RpL37a	60S ribosomal protein L37a
AGAP010163	3.93294		no	HC2	C_6	RpL38	60S ribosomal protein L38 [Source:UniProtKB/Swiss-Prot;Acc:Q7Q0U1]
AGAP005046	3.92211	-17.801	no		C_6	RpL22	60S ribosomal protein L22
AGAP002437	3.91737	-14.412	yes		C_6	RpS8	40S ribosomal protein S8 [Source:UniProtKB/TrEMBL;Acc:Q7QC42]
AGAP011802	3.91473	-21.038	no	HC6	C_6	RpL39	60S ribosomal protein L39
AGAP001459	3.90075	-22.084	no		C_6	RpL17	60S ribosomal protein L17 [Source:UniProtKB/Swiss-Prot;Acc:A0NGY0]
AGAP007580	3.89489	-20.978	no		C_6	RpL18	60S ribosomal protein L18 [Source:UniProtKB/Swiss-Prot;Acc:Q7QJM5]
AGAP003538	3.8865		no	FBC2; MusC	C_6	RpL36a	60S ribosomal protein L36a
AGAP010252	3.88218		no		C_6	RpL23	60S ribosomal protein L23
AGAP002468	3.87851	-18.131	no		C_6	RpL26	60S ribosomal protein L26
AGAP011077	3.85351	-13.736	no		C_6	RpS12	40S ribosomal protein S12 [Source:UniProtKB/TrEMBL;Acc:Q7PSP8]
AGAP003412	3.83541	-18.026	no		C_6	RpS28	40S ribosomal protein S28
AGAP003532	3.83271	-15.599	no		C_6	RpS3a	40S ribosomal protein S3a [Source:UniProtKB/Swiss-Prot;Acc:P52813]
AGAP006612	3.82482		no		C_6	RpL29	60S ribosomal protein L29
AGAP004887	3.81109	-17.257	no	HC2	C_6	RpS17	40S ribosomal protein S17 [Source:UniProtKB/Swiss-Prot;Acc:Q9U9L1]
AGAP012990	3.80959	-17.095	no	HC2	C_6	RpS23	40S ribosomal protein S23
AGAP010065	3.80899	-16.928	no		C_6	RpL12	60S ribosomal protein L12
AGAP005061	3.80232	-19.71	no		C_6	RpS9	40S ribosomal protein S9
AGAP001408	3.79936	-23.048	no		C_6	RpL35	60S ribosomal protein L35
AGAP005960	3.79492	-7.0875	no	HC3	C_6	RpL7a	60S ribosomal protein L7a [Source:UniProtKB/Swiss-Prot;Acc:O76732]
AGAP010933	3.77666	-22.891	no		C_6	RpS19	40S ribosomal protein S19
AGAP005947	3.77401	-15.771	yes		C_6	RpS13	40S ribosomal protein S13 [Source:UniProtKB/Swiss-Prot;Acc:P52811]
AGAP002122	3.76495	-24.628	no		C_6	RpL32	60S ribosomal protein L32
AGAP007157	3.76023	-16.08	yes	HC5	C_6	RpS27	40S ribosomal protein S27 [Source:UniProtKB/TrEMBL;Acc:Q7PT96]
AGAP011706	3.74832	-24.582	no	HC3	C_6	RpL27a	60S ribosomal protein L27a
AGAP005991	3.74626		no		C_6	RpL14	60S ribosomal protein L14
AGAP000654	3.74124	-24.83	no		C_6	RpS3	40S ribosomal protein S30 [Source:UniProtKB/TrEMBL;Acc:Q7QEH2]
AGAP001274	3.73352	-19.913	yes		C_6	RpS15	40S ribosomal protein S15
AGAP028369	3.73141		no		C_5	ATP8	adenosine triphosphatase subunit 8 [Source:European Nucleotide Archive;Acc:ATP8]
AGAP002921	3.72886	-12.503	no		C_6	RpL36	60S ribosomal protein L36 [Source:UniProtKB/TrEMBL;Acc:Q7PQY8]
AGAP028788	3.72217		no			LSU_rRNA_eukarya	Eukaryotic large subunit ribosomal RNA [Source:RFAM;Acc:RF02543]
AGAP001910	3.71908	-24.63	no		C_6	RpS3	40S ribosomal protein S3
AGAP009431	3.71655	-28.719	no		C_6	RpS21	40S ribosomal protein S21 [Source:UniProtKB/TrEMBL;Acc:Q7PTN4]
AGAP010257	3.70954	-22.531	no	HC3	C_6	RpL13a	60S ribosomal protein L13a
AGAP010591	3.70578	-20.635	no	HC2	C_6	RpS2	40S ribosomal protein S20
AGAP011687	3.70186	-22.617	yes		C_6	RpL27	60S ribosomal protein L27 [Source:UniProtKB/TrEMBL;Acc:Q5TMJ9]
AGAP012284	3.69793	-17.838	yes		C_6	RpL18a-1	60S ribosomal protein L18a [Source:UniProtKB/TrEMBL;Acc:Q7PV82]
AGAP011173	3.69208	-15.595	no		C_6	RpL11	60S ribosomal protein L11
AGAP013742	3.6895		no		C_6		40S ribosomal protein S27a
AGAP009324	3.68811	-22.854	yes	HC2	C_6	RpL34	60S ribosomal protein L34
AGAP005131	3.68284	-17.34	yes		C_6	RpS24	40S ribosomal protein S24 [Source:UniProtKB/TrEMBL;Acc:Q7PQ02]
AGAP006871	3.67546	-25.932	yes		C_6	RpS4	40S ribosomal protein S4 [Source:UniProtKB/TrEMBL;Acc:Q7PT95]
AGAP028373	3.67293		no	FBC1; FBC2	C_5	ND3	NADH dehydrogenase subunit 3 [Source:European Nucleotide Archive;Acc:ND3]
AGAP005802	3.65772	-26.187	no		C_6	RpL8	60S ribosomal protein L8 [Source:UniProtKB/Swiss-Prot;Acc:Q9U9L2]
AGAP028811	3.64779		no			5_8S_rRNA	5.8S ribosomal RNA [Source:RFAM;Acc:RF00002]
AGAP028913	3.63719	0.61096	no			LSU_rRNA_eukarya	Eukaryotic large subunit ribosomal RNA [Source:RFAM;Acc:RF02543]
AGAP012138	3.62126	-25.228	no		C_6	RpL21	60S ribosomal protein L21
AGAP005888	3.61792	6.6918	yes	FBC1; FBC2; HC6; MusC			unspecified product
AGAP006037	3.61594	-7.2589	yes	HC3	C_6	RpL24	60S ribosomal protein L24
AGAP008329	3.61018	-22.76	yes		C_6	RpS5	40S ribosomal protein S5
AGAP001805	3.59445	-14.828	no	HC3	C_6	RpL13	60S ribosomal protein L13 [Source:UniProtKB/TrEMBL;Acc:Q7PUQ7]
AGAP004919	3.58261	-20.592	no		C_6	RpL15	60S ribosomal protein L15 [Source:UniProtKB/Swiss-Prot;Acc:P52818]
AGAP002306	3.57818	-28.094	yes		C_6	RpL4	60S ribosomal protein L4
AGAP028915	3.57145		no			SSU_rRNA_eukarya	Eukaryotic small subunit ribosomal RNA [Source:RFAM;Acc:RF01960]
AGAP011298	3.56373	-21.636	no		C_6	RpL1a	60S ribosomal protein L10a
AGAP002754	3.55105	-18.047	no		C_6	RpL35a	60S ribosomal protein L35a
AGAP000739	3.53281	-18.247	no		C_6	RpS1	40S ribosomal protein S10
AGAP002395	3.53027	-21.763	yes		C_6	RpL1-2	60S ribosomal protein L10-2
AGAP010592	3.51865	-25.745	no		C_6	S7	40S ribosomal protein S7 [Source:UniProtKB/Swiss-Prot;Acc:P33514]
AGAP002667	3.5166	-13.448	no	HC3	C_6	Tctp	Translationally-controlled tumor protein homolog [Source:UniProtKB/Swiss-Prot;Acc:Q7QCK2]
AGAP000541	3.51286	-27.84	no		C_6	RpS15a-1	40S ribosomal protein S15a
AGAP005427	3.50689		yes		C_6		60S ribosomal protein L28
AGAP028885	3.50252		no			SSU_rRNA_eukarya	Eukaryotic small subunit ribosomal RNA [Source:RFAM;Acc:RF01960]
AGAP028693	3.49732		no		C_6	RpS18	40S ribosomal protein S18
AGAP007406	3.49481	-36.216	no	HC3	C_5		Elongation factor 1-alpha [Source:UniProtKB/TrEMBL;Acc:Q7PT29]
AGAP003816	3.47809	-15.177	no		C_6	RpL3	60S ribosomal protein L30
AGAP003768	3.47761	-18.619	yes	FBC2	C_6	RpS2	40S ribosomal protein S2
AGAP007120	3.4759	-6.9916	no	FBC2; HC4	C_6		nucleoside-diphosphate kinase
AGAP000952	3.46783	-20.999	no		C_6	RpL37	60S ribosomal protein L37
AGAP028903	3.45242		no			LSU_rRNA_eukarya	Eukaryotic large subunit ribosomal RNA [Source:RFAM;Acc:RF02543]
AGAP010173	3.44615	-15.824	no		C_6	Rack1	guanine nucleotide-binding protein subunit beta-like protein
AGAP002919	3.43553	-17.608	yes		C_6	RpS6	40S ribosomal protein S6
AGAP028898	3.43321		no			SSU_rRNA_eukarya	Eukaryotic small subunit ribosomal RNA [Source:RFAM;Acc:RF01960]
AGAP011896	3.4219	-18.009	no	FBC2	C_6	RpL31	60S ribosomal protein L31
AGAP002076	3.41096	-20.576	no	HC1	C_5; C_6		heat shock 70kDa protein 1/8
AGAP028882	3.39416		no			SSU_rRNA_eukarya	Eukaryotic small subunit ribosomal RNA [Source:RFAM;Acc:RF01960]
AGAP011777	3.38491	-24.558	no		C_6	RpSA	40S ribosomal protein SA [Source:UniProtKB/Swiss-Prot;Acc:Q7PZ81]
AGAP009031	3.38288	-28.165	no		C_6	RpL5	60S ribosomal protein L5
AGAP028874	3.37497		no			SSU_rRNA_eukarya	Eukaryotic small subunit ribosomal RNA [Source:RFAM;Acc:RF01960]
AGAP028870	3.36953		no			LSU_rRNA_eukarya	Eukaryotic large subunit ribosomal RNA [Source:RFAM;Acc:RF02543]
AGAP028855	3.36527		no			LSU_rRNA_eukarya	Eukaryotic large subunit ribosomal RNA [Source:RFAM;Acc:RF02543]
AGAP010612	3.36182		no		C_4		elongation factor 1-beta
AGAP003592	3.34747	-21.536	no		C_6	RpLP	60S ribosomal protein LP0
AGAP028830	3.34581		no			LSU_rRNA_eukarya	Eukaryotic large subunit ribosomal RNA [Source:RFAM;Acc:RF02543]
AGAP013060	3.34132		yes	FBC1; MusC			unspecified product
AGAP000655	3.32096	-2.1209	yes		C_6	RpS14-1	40S ribosomal protein S14a [Source:UniProtKB/Swiss-Prot;Acc:Q7QEH1]
AGAP001911	3.30782	-13.342	yes	HC3	C_6	RpL6	60S ribosomal protein L6
AGAP028382	3.30305		no	FBC1	C_5	ND4	NADH dehydrogenase subunit 4 [Source:European Nucleotide Archive;Acc:ND4]
AGAP028912	3.29502		no			LSU_rRNA_eukarya	Eukaryotic large subunit ribosomal RNA [Source:RFAM;Acc:RF02543]
AGAP010216	3.27646	-9.0124	no		C_6	RpL25	60S ribosomal protein L25
AGAP012056	3.27379	-13.302	no	HC3; HC4; HC5	C_6		cofilin
AGAP028389	3.26785		no	FBC1; FBC2	C_5	ND1	NADH dehydrogenase subunit 1 [Source:European Nucleotide Archive;Acc:ND1]
AGAP000953	3.26741	-5.1082	no		C_6	RpL1-1	60S ribosomal protein L10-1 [Source:UniProtKB/TrEMBL;Acc:Q7PQZ6]
AGAP005889	3.26677	7.1693	yes	FBC1			unspecified product
AGAP007347	3.25602	0.95492	no	HC6		LYSC1	C-type lysozyme
AGAP028851	3.25346		no			LSU_rRNA_eukarya	Eukaryotic large subunit ribosomal RNA [Source:RFAM;Acc:RF02543]
AGAP028914	3.25317		no			SSU_rRNA_eukarya	Eukaryotic small subunit ribosomal RNA [Source:RFAM;Acc:RF01960]
AGAP002346	3.24947	-13.405	no		C_6	RpS14-2	40S ribosomal protein S14b [Source:UniProtKB/Swiss-Prot;Acc:Q7QBX2]
AGAP009572	3.23958	-6.7054	no		C_3	RpS15a-2	40S ribosomal protein S15a
AGAP006782	3.23933		no				ADP,ATP carrier protein 1
AGAP028901	3.2392		no			SSU_rRNA_eukarya	Eukaryotic small subunit ribosomal RNA [Source:RFAM;Acc:RF01960]
AGAP002599	3.2172	0.46079	no	HC3; HC5	C_3		polyubiquitin
AGAP001387	3.20842	-6.2687	no	HC3; HC4	C_3		unspecified product
AGAP009863	3.20696		no		C_3		eukaryotic translation initiation factor 4A, isoform 2
AGAP028972	3.13149		no			LSU_rRNA_eukarya	Eukaryotic large subunit ribosomal RNA [Source:RFAM;Acc:RF02543]
AGAP012418	3.11853		yes	FBC2; MusC			unspecified product
AGAP003556	3.10017		yes	HC3	C_6	RpL3	60S ribosomal protein L3
AGAP000693	3.08333		no	HC6; MusC		CEC1	cecropin anti-microbial peptide
AGAP008727	3.07	-4.6385	yes	FBC2; MusC	C_3		cytochrome c oxidase subunit 4, mitochondrial precursor
AGAP028380	3.0651		no	FBC1; FBC2	C_5	ND5	NADH dehydrogenase subunit 5 [Source:European Nucleotide Archive;Acc:ND5]
AGAP028887	3.0633		no			LSU_rRNA_eukarya	Eukaryotic large subunit ribosomal RNA [Source:RFAM;Acc:RF02543]
AGAP011828	3.05763	-2.9351	yes	HC2; HC3	C_3	Cp1	Cathepsin L [Source:UniProtKB/TrEMBL;Acc:A0A1S4H7P0]
AGAP000651	3.05239	-26.367	no	HC3; HC4; HC5	C_6	Actin5C	Actin-5C [Source:UniProtKB/Swiss-Prot;Acc:P84185]
AGAP005685	3.0505		no	HC2	C_4		unspecified product
AGAP002878	3.03767		no	HC3; HC5	C_3; C_4		Cystatin-like protein
AGAP028911	3.03371		no		C_4	SSU_rRNA_eukarya	Eukaryotic small subunit ribosomal RNA [Source:RFAM;Acc:RF01960]
AGAP011054	3.03064	1.1163	no	HC1; HC5	C_6	TPX2	thioredoxin peroxidase 2
AGAP029366	3.02711	1.5567	no				Retrotrans_gag domain-containing protein [Source:UniProtKB/TrEMBL;Acc:A0A453YZ95]
AGAP028953	3.02169		no		C_7; C_8	LSU_rRNA_eukarya	Eukaryotic large subunit ribosomal RNA [Source:RFAM;Acc:RF02543]
AGAP001545	3.00381	-16.301	no				ribosomal biogenesis protein RLP24
AGAP009537	2.99791	-13.318	yes	MusC			cytochrome c
AGAP001889	2.98754		no	FBC1; MusC			unspecified product
AGAP012334	2.9874		no	HC3; HC4	C_6		high mobility group protein D, isoform C
AGAP000883	2.98678	-24.112	yes		C_6		elongation factor 1-gamma
AGAP013400	2.97923		yes	FBC1; FBC2; MusC			unspecified product
AGAP029036	2.96346	4.6348	no		C_7	LSU_rRNA_eukarya	Eukaryotic large subunit ribosomal RNA [Source:RFAM;Acc:RF02543]
AGAP028694	2.96275		no			RpS18	40S ribosomal protein S18
AGAP009441	2.95333	-21.731	yes		C_6		elongation factor 2
AGAP000523	2.94949	-17.295	yes		C_3	ATPsynC	F-type H+-transporting ATPase subunit c
AGAP028910	2.9306	7.0012	no			LSU_rRNA_eukarya	Eukaryotic large subunit ribosomal RNA [Source:RFAM;Acc:RF02543]
AGAP003119	2.92372	-15.199	no		C_4; C_6		translation initiation factor 1A
AGAP007699	2.92081	-16.779	no	HC4			GTP-binding nuclear protein Ran
AGAP001151	2.91929	-6.7238	no	HC3; HC5			14-3-3 protein epsilon
AGAP004616	2.91756	-3.0818	yes	FBC1; FBC2; MusC		ATPsynCF6	F-type H+-transporting ATPase subunit 6
AGAP001219	2.91519		no	HC4	C_4	TUB4A	tubulin alpha-4A chain
AGAP004790	2.91498	-2.2466	yes	FBC1; FBC2; HC6; MusC			Up-regulated during skeletal muscle growth 5 homolog
AGAP008724	2.91239	-11.947	yes	FBC1; FBC2; MusC	C_4		mitochondrial cytochrome c oxidase subunit 5B isoform 1
AGAP009564	2.91212		yes	FBC2; MusC			ATP synthase epsilon chain, mitochondrial [Source:UniProtKB/TrEMBL;Acc:A0A1S4H1H8]
AGAP008008	2.91095	-4.1272	no	HC4			coiled-coil domain-containing protein 72 homolog
AGAP008753	2.90806		no	HC4			Barrier-to-autointegration factor B
AGAP003325	2.8936		yes		C_3; C_4		NADH dehydrogenase (ubiquinone) 1 alpha subcomplex 4
AGAP008163	2.88378	-24.654	no	HC4; HC6	C_4		U4/U6 small nuclear ribonucleoprotein SNU13
AGAP004400	2.88361	-1.8404	yes	FBC1; FBC2; MusC	C_6		unspecified product
AGAP001813	2.88042	-14.22	no	HC3	C_6		Histone H3 [Source:UniProtKB/TrEMBL;Acc:Q7PUQ8]
AGAP007088	2.87588	0.61921	yes	HC3; HC4	C_6		peptidyl-prolyl cis-trans isomerase B (cyclophilin B)
AGAP006614	2.87304	-25.378	no	HC1	C_6		transcription factor BTF3 homolog 4
AGAP029039	2.87047		no			Metazoa_SRP	Metazoan signal recognition particle RNA [Source:RFAM;Acc:RF00017]
AGAP011571	2.869		yes		C_8		unspecified product
AGAP000305	2.86629	9.0524	yes	HC2; HC3	C_6		SPARC
AGAP013510	2.866		no				unspecified product
AGAP028900	2.86124		no			LSU_rRNA_eukarya	Eukaryotic large subunit ribosomal RNA [Source:RFAM;Acc:RF02543]
AGAP009861	2.85992	-14.556	no		C_6		Profilin protein
AGAP009623	2.85328	-16.914	yes		C_3; C_4	GAPDH	glyceraldehyde 3-phosphate dehydrogenase
AGAP009491	2.85273		yes	FBC2; MusC		ATPsynG	F-type H+-transporting ATPase subunit g
AGAP009584	2.8509		no	HC1; HC3; HC4	C_6	TRX1	Thioredoxin [Source:UniProtKB/TrEMBL;Acc:Q9NGZ1]
AGAP001502	2.84423	-13.301	yes		C_4		mitochondrial 10 kDa heat shock protein
AGAP004164	2.84367	-5.6563	no	HC3; HC4		GSTD1-4	glutathione S-transferase delta class 1
AGAP001701	2.8433	-24.765	no	HC3; HC4	C_4		Small ubiquitin-related modifier [Source:UniProtKB/TrEMBL;Acc:Q7PY16]
AGAP005149	2.82608	-18.526	no	HC6	C_4		H/ACA ribonucleoprotein complex subunit 3
AGAP013189	2.82086	-1.464	yes				unspecified product
AGAP012515	2.82054		yes	FBC1; FBC2; MusC		ATPsynF	F-type H+-transporting ATPase subunit f
AGAP011484	2.80842	3.9852	yes	FBC2; MusC	C_4		unspecified product
AGAP011478	2.80795	5.2113	yes				unspecified product
AGAP007635	2.8072	-16.744	no		C_4		60S ribosomal protein L7
AGAP011131	2.80537	-9.8118	yes	FBC2; MusC		ATPsynD	F-type H+-transporting ATPase subunit d
AGAP007768	2.79949	-23.634	yes	FBC2; MusC			mitochondrial cytochrome c oxidase subunit VIC
AGAP003851	2.79085	-9.6122	no	HC4; HC6	C_4		26 proteasome complex subunit DSS1
AGAP029372	2.78477	-6.228	no				Retrotrans_gag domain-containing protein [Source:UniProtKB/TrEMBL;Acc:A0A453Z0P9]
AGAP028951	2.77932		no		C_6	LSU_rRNA_eukarya	Eukaryotic large subunit ribosomal RNA [Source:RFAM;Acc:RF02543]
AGAP010392	2.77809	4.0426	yes		C_3; C_4		calumenin
AGAP005838	2.77736		yes		C_8		unspecified product
AGAP007668	2.77262		no		C_4	eIF3g	Eukaryotic translation initiation factor 3 subunit G [Source:UniProtKB/Swiss-Prot;Acc:Q7QJV0]
AGAP011284	2.77167	-26.382	no	HC3	C_6		Eukaryotic translation initiation factor 5A [Source:UniProtKB/TrEMBL;Acc:Q7PSR5]
AGAP003304	2.77034	-5.1596	no		C_3; C_4		unspecified product
AGAP013748	2.7653		no				mitochondrial import receptor subunit TOM7 homolog
AGAP028360	2.76366		no	FBC1; FBC2	C_5	ND2	NADH dehydrogenase subunit 2 [Source:European Nucleotide Archive;Acc:ND2]
AGAP003864	2.759	-6.9028	yes	FBC2; MusC	C_4		unspecified product
AGAP012613	2.75816		no				unspecified product
AGAP008816	2.75535	-18.592	no	HC3; HC4	C_4	Prosalpha5	26S proteasome alpha 5 subunit
AGAP029346	2.75428		no				unspecified product
AGAP000849	2.75344	-15.304	yes	FBC2; MusC	C_4		NADH dehydrogenase (ubiquinone) 1 beta subcomplex 1
AGAP010347	2.75313		no	HC3; HC4	C_3; C_4	CuSOD3	copper-zinc superoxide dismutase 3
AGAP007643	2.7499	2.6468	no	HC3; HC5	C_6		Tyrosine 3-monooxygenase/tryptophan 5-monooxygenase activation protein, beta polypeptide 2
AGAP006879	2.74155	-11.505	yes	FBC2; MusC	C_3	ATPsynE	F-type H+-transporting ATPase subunit e
AGAP004917	2.74061		yes	HC3; HC4			fibrinogen-related protein 1
AGAP012571	2.73377		yes	FBC1; MusC			unspecified product
AGAP008909	2.7324	0.37882	no	HC1; HC4			unspecified product
AGAP008001	2.73022		no		C_4	RpS27a	40S ribosomal protein S27a
AGAP007913	2.72058		no				ubiquitin-like protein Nedd8
AGAP007050	2.71876	-23.185	no	HC3			Nucleolar GTP-binding protein 1 [Source:UniProtKB/TrEMBL;Acc:Q7QIT0]
AGAP012202	2.70647		no	HC4			Histone H2B [Source:UniProtKB/Swiss-Prot;Acc:Q27442]
AGAP028499	2.69127	2.1356	yes				unspecified product
AGAP004710	2.68878	-12.418	yes	FBC1; FBC2; HC6; MusC	C_4		ubiquinol-cytochrome c reductase subunit 9
AGAP011107	2.68673	2.3152	no	HC1	C_4	GRX1	glutaredoxin
AGAP011580	2.68602	-9.8506	no		C_4	eIF3k	Eukaryotic translation initiation factor 3 subunit K [Source:UniProtKB/Swiss-Prot;Acc:Q7QGK4]
AGAP029205	2.68423		no				ATP synthase subunit beta [Source:UniProtKB/TrEMBL;Acc:A0A3F2YYT0]
AGAP011473	2.68369	-22.125	no	HC4			unspecified product
AGAP002413	2.68215		no	HC3; HC4			Basic leucine zipper and W2 domain-containing protein 1
AGAP005764	2.68025	-9.8667	no		C_4		unspecified product
AGAP012966	2.67844		yes	FBC1; FBC2			unspecified product
AGAP003277	2.66812	-2.9636	no		C_3; C_4		cathepsin D
AGAP000260	2.6669	5.6452	yes	FBC1; FBC2; MusC		ATPsynepsilon	mitochondrial ATP synthase epsilon chain
AGAP012199	2.65926		no		C_4		Histone H2B [Source:UniProtKB/Swiss-Prot;Acc:Q27442]
AGAP004533	2.65745	-1.6342	no	HC3	C_3		cathepsin B
AGAP028439	2.65467		yes	HC3; HC4; HC6	C_3; C_4		Fibrinogen C-terminal domain-containing protein [Source:UniProtKB/TrEMBL;Acc:A0A1S4HEL6]
AGAP007473	2.64533	-9.2706	no		C_4		FK506-binding protein [Source:UniProtKB/TrEMBL;Acc:Q7QJE1]
AGAP005712	2.64425	1.5026	yes				phenylalanine-4-hydroxylase
AGAP002935	2.64218	-14.551	no	HC4		eIF3f	Eukaryotic translation initiation factor 3 subunit F [Source:UniProtKB/Swiss-Prot;Acc:Q7QD36]
AGAP011159	2.63125		yes	MusC	C_3; C_4	CoVa	cytochrome c oxidase subunit Va
AGAP005602	2.62233	5.3118	no	HC2	C_4		zinc finger protein 706
AGAP007621	2.61649	-5.3166	yes	FBC1; FBC2; MusC			cytochrome c oxidase VIIc
AGAP000669	2.61237	-9.2466	yes	HC3; HC4	C_4		unspecified product
AGAP012188	2.60939	-12.863	yes	FBC2; MusC			ubiquinol-cytochrome c reductase subunit 7
AGAP006766	2.60445		no	HC1	C_6		nascent polypeptide-associated complex subunit alpha
AGAP006911	2.6038		yes	FBC1		SRPN2	serine protease inhibitor (serpin) 2
AGAP028963	2.60316		no			LSU_rRNA_eukarya	Eukaryotic large subunit ribosomal RNA [Source:RFAM;Acc:RF02543]
AGAP011092	2.59989	-14.441	no	HC1	C_6		polyadenylate-binding protein
AGAP029803	2.59496	-8.2398	no				unspecified product
AGAP004235	2.59285	-3.6959	no	FBC2	C_4		elongation factor 1-delta
AGAP010957	2.59074		no	HC3; HC4	C_3; C_4		calmodulin
AGAP002464	2.57865	-1.3771	yes	HC2	C_6		secreted ferritin G subunit
AGAP009833	2.57253	-11.689	no	FBC2			voltage-dependent anion-selective channel protein 2
AGAP011829	2.5709	-4.1103	yes	MusC	C_4		NADH dehydrogenase (ubiquinone) 1 beta subcomplex 4
AGAP000109	2.56397	-16.156	no	FBC1; FBC2			cytochrome c oxidase subunit VIIa
AGAP003790	2.56385	5.2693	no			ANXB9	annexin B9
AGAP002969	2.5598	-15.989	no		C_2		asparaginyl-tRNA synthetase
AGAP008837	2.55232	-18.06	no	HC4	C_4		20S proteasome subunit beta 4
AGAP006630	2.55049	-6.2385	yes	FBC1; FBC2	C_4		NADH dehydrogenase (ubiquinone) 1 alpha subcomplex 1
AGAP006944	2.55049	-16.403	no	HC4	C_3	eIF3e	Eukaryotic translation initiation factor 3 subunit E [Source:UniProtKB/Swiss-Prot;Acc:Q7QIL8]
AGAP008952	2.55036	-5.4514	no		C_4		lupus La protein
AGAP004395	2.54656	-3.8614	no	HC3; HC4	C_4; C_6		nucleophosmin 3
AGAP028464	2.54606		no		C_3		Oxidoreductase-like domain-containing protein [Source:UniProtKB/TrEMBL;Acc:A0A0E4C727]
AGAP001823	2.54172	0.24137	no	HC5		VATG	V-type H+-transporting ATPase subunit G
AGAP002245	2.54034	9.6759	yes	FBC2; MusC	C_4		cytochrome b-c1 complex subunit 6, mitochondrial
AGAP013333	2.53391	-8.7963	no		C_4		Phosphate carrier, mitochondrial
AGAP009271	2.5306	-30.444	no	HC3; HC4	C_4	Prosbeta1	26S proteasome beta 1 subunit
AGAP029602	2.53047	-10.211	no				unspecified product
AGAP001138	2.527	-9.2189	yes	FBC2; MusC	C_4	ATPsynB	F-type H+-transporting ATPase subunit b
AGAP007574	2.52246	-17.518	yes	FBC2; HC4			NADH dehydrogenase (ubiquinone) 1 beta subcomplex 7
AGAP028149	2.52102		no	HC4			H15 domain-containing protein [Source:UniProtKB/TrEMBL;Acc:A0A1S4HCQ0]
AGAP010337	2.51403		yes	FBC2; MusC	C_3; C_4		ubiquinol-cytochrome c reductase subunit 8
AGAP003599	2.5131	-14.338	yes	FBC2; MusC	C_6	ATPsynO	F-type H+-transporting ATPase oligomycin sensitivity conferral protein
AGAP007202	2.50948		no		C_4		unspecified product
AGAP010464	2.50719		no	FBC2; HC4	C_4		NADH dehydrogenase (ubiquinone) 1 alpha/beta subcomplex 1
AGAP002473	2.50598	-17.72	no	HC3; HC5		VATF	V-type proton ATPase subunit F [Source:UniProtKB/Swiss-Prot;Acc:Q17029]
AGAP007609	2.50435	2.6052	no	HC3; HC5	C_3		unspecified product
AGAP008719	2.50353	-14.08	no				S-phase kinase-associated protein 1
AGAP004316	2.5008	-1.6717	yes				unspecified product
AGAP004819	2.49722		no	FBC2			receptor expression-enhancing protein 5
AGAP005134	2.49486	-11.922	yes		C_4		F-type H+-transporting ATPase subunit alpha
AGAP005621	2.49389	-17.186	yes				NADH dehydrogenase (ubiquinone) 1 alpha subcomplex 5
AGAP012145	2.49138	-15.118	yes				Reactive oxygen species modulator 1
AGAP005100	2.48828	-1.1375	no		C_2	Vps6	vacuolar protein sorting 60
AGAP007024	2.488	-1.7612	no	HC4	C_4		nuclear transport factor 2
AGAP003987	2.48715	-5.9059	no				complement component 1 Q subcomponent-binding protein, mitochondrial
AGAP010608	2.48374		no	HC3; HC4			clathrin light chain
AGAP029688	2.48174	0.63019	no				unspecified product
AGAP002465	2.48146	6.2061	no	HC2	C_6		ferritin heavy chain
AGAP000163	2.47873	3.1722	no		C_8	GSTMS2	glutathione transferase microsomal 2
AGAP009824	2.47743	-10.076	yes		C_4		NADH dehydrogenase (ubiquinone) Fe-S protein 5
AGAP012235	2.47641		no				prefoldin 6
AGAP012374	2.47496	-4.8281	yes		C_4		NADH dehydrogenase (ubiquinone) 1 beta subcomplex 3
AGAP007254	2.47336	-11.288	no				ribosome biogenesis protein UTP30
AGAP003007	2.47087		no				unspecified product
AGAP012407	2.46525	4.0073	no		C_3		protein disulfide-isomerase A1
AGAP003663	2.46495	-16.314	no		C_3; C_4		ATP-dependent RNA helicase DBP2
AGAP011076	2.46301	-22.76	no	HC3; HC4	C_3		ubiquitin-conjugating enzyme E2 I
AGAP009336	2.46256	-0.62968	no		C_4		unspecified product
AGAP010929	2.46091	-17.3	no	HC4		tubB	tubulin beta-chain
AGAP011504	2.45956	-7.9281	no	FBC2	C_4		protein transport protein SEC61 subunit beta
AGAP011190	2.45775	-14.041	no	HC4	C_4		eukaryotic translation initiation factor 2 subunit alpha
AGAP012705	2.45577		yes		C_4		NADH dehydrogenase (ubiquinone) 1 alpha subcomplex 7
AGAP002658	2.45562		no		C_2; C_4		small nuclear ribonucleoprotein polypeptide F
AGAP004212	2.45471		no	HC3; HC4	C_6	Crc	calreticulin
AGAP004592	2.45303	-13.874	no				splicing factor, arginine/serine-rich 4/5/6
AGAP011581	2.44717	-14.258	no		C_2; C_4	mRpL12	39S ribosomal protein L12, mitochondrial
AGAP011423	2.44484		no		C_4		20S proteasome subunit beta 2
AGAP009204	2.4425	-11.525	no		C_4	eIF3h	Eukaryotic translation initiation factor 3 subunit H [Source:UniProtKB/Swiss-Prot;Acc:Q7PVR3]
AGAP010716	2.43998		yes				HIG1 hypoxia inducible domain family, member 1B
AGAP029088	2.43935		no				unspecified product
AGAP007575	2.43887	-7.0605	no	HC4	C_4		unspecified product
AGAP008491	2.43538		no	FBC2	C_4		oligosaccharyltransferase complex subunit epsilon
AGAP000804	2.4349	5.2654	yes		C_3; C_4		unspecified product
AGAP007218	2.4317	-6.7754	no		C_4		eukaryotic translation initiation factor 2, subunit 2 beta
AGAP028996	2.42555		no			SSU_rRNA_eukarya	Eukaryotic small subunit ribosomal RNA [Source:RFAM;Acc:RF01960]
AGAP000927	2.42506		no	HC3; HC4; HC5	C_6		myosin regulatory light chain, invertebrate
AGAP011660	2.4203		no				unspecified product
AGAP007619	2.41532	-5.688	no	HC3; HC6			cytosolic nonspecific dipeptidase
AGAP011165	2.41466		no		C_4		Prefoldin subunit 3 [Source:UniProtKB/TrEMBL;Acc:A0A1S4H5Y6]
AGAP009865	2.4113	-4.7631	yes	FBC2			NADH dehydrogenase (ubiquinone) 1 beta subcomplex 9
AGAP004247	2.40944	-1.6654	no	HC3; HC5	C_3	GPXH1	glutathione peroxidase 1
AGAP001056	2.40826		no				ubiquitin-conjugating enzyme E2 L3
AGAP013141	2.40724	2.6551	yes				unspecified product
AGAP001718	2.40707	10.736	yes	HC3; HC4; HC6	C_4		unspecified product
AGAP001973	2.40142	-16.063	no		C_4	Prosalpha7	26S proteasome alpha 7 subunit
AGAP001616	2.39744	1.3733	yes	HC5	C_3		unspecified product
AGAP011150	2.39657	-2.5184	yes				molecular chaperone GrpE
AGAP001928	2.39271	2.791	no		C_4		nucleosome assembly protein 1-like 1
AGAP006818	2.39271	-27.971	no	HC4			ribonucleoside-diphosphate reductase subunit M2
AGAP001610	2.39078	5.9636	no				unspecified product
AGAP003367	2.39025		yes	HC4			NADH dehydrogenase (ubiquinone) 1 alpha subcomplex 2
AGAP003016	2.39007		no	HC3; HC4	C_4		mesencephalic astrocyte-derived neurotrophic factor homolog
AGAP006959	2.38989	-2.6584	no				molecular chaperone HtpG
AGAP002526	2.38883	-2.3364	yes				unspecified product
AGAP002706	2.38847	-15.888	no	HC4			small nuclear ribonucleoprotein G
AGAP008908	2.38759	-11.251	no	HC3; HC5	C_4		actin-related protein 2/3 complex subunit 1A
AGAP005873	2.38509	-12.742	no		C_4		DNA-directed RNA polymerases I, II, and III subunit RPABC2
AGAP006607	2.38491	-26.659	no	HC4	C_4	eIF3i	Eukaryotic translation initiation factor 3 subunit I [Source:UniProtKB/Swiss-Prot;Acc:Q7PP77]
AGAP012014	2.38491		no	HC3; HC4	C_6	Arf1	ADP-ribosylation factor 1
AGAP003698	2.38383	-14.448	no				zinc finger protein 593 homolog
AGAP011636	2.38365		no				unspecified product
AGAP004991	2.37805		no	HC1	C_4		20S proteasome subunit beta 6
AGAP000462	2.37513		no				peptidyl-prolyl isomerase F (cyclophilin D)
AGAP010159	2.37238	-23.681	no		C_2		dUTP pyrophosphatase
AGAP003008	2.37127	-19.461	no		C_2; C_4
AGAP028026	2.37053	-8.8432	no				unspecified product
AGAP009602	2.36831	-13.162	yes		C_4		NADH dehydrogenase (ubiquinone) 1 beta subcomplex 6
AGAP011805	2.36682	9.2168	yes				ornithine decarboxylase
AGAP007841	2.36663	-3.1458	yes	MusC	C_3; C_4		F-type H+-transporting ATPase subunit delta
AGAP000852	2.36288		no	HC3; HC4	C_3		Small ubiquitin-related modifier [Source:UniProtKB/TrEMBL;Acc:Q7PNJ2]
AGAP004960	2.36004	-17.936	no	HC3; HC4	C_4	Prosalpha3	26S proteasome alpha 3 subunit
AGAP002889	2.35966	-11.575	yes	MusC			NADH dehydrogenase (ubiquinone) 1 subcomplex unknown 2
AGAP009156	2.35966	4.8685	no	HC3; HC5	C_3		unspecified product
AGAP000752	2.35929	-6.4278	no		C_4		acyl-CoA-binding domain-containing protein 6
AGAP004739	2.35872		no		C_4		H/ACA ribonucleoprotein complex subunit 4
AGAP007966	2.35814	-9.5025	yes		C_3; C_4		F-type H+-transporting ATPase subunit gamma
AGAP008884	2.35795	-16.084	yes				protoheme IX farnesyltransferase
AGAP005432	2.35738	-6.4919	no	HC3; HC4	C_4		programmed cell death protein 5
AGAP007644	2.35681	-4.5179	no		C_2; C_4		mRNA turnover protein 4
AGAP004296	2.3547	8.6826	no	FBC2; HC4; HC6	C_4		signal peptidase complex subunit 1
AGAP001995	2.35451	-17.022	no		C_4	Prosalpha2	26S proteasome alpha 2 subunit
AGAP010727	2.35336	0.99218	yes		C_3; C_6		unspecified product
AGAP003048	2.35278		no		C_2		ribosome production factor 2
AGAP010718	2.35259	-20.423	no	HC4	C_4		20S proteasome subunit beta 5
AGAP002879	2.35239	3.6454	yes		C_3		cathepsin F
AGAP002063	2.35085	-21.158	no				nucleolar protein 56
AGAP000851	2.34871	-2.2486	yes	FBC1; FBC2; MusC	C_4		cytochrome c oxidase subunit 6a, mitochrondrial
AGAP028123	2.34832		no				Fcf2 domain-containing protein [Source:UniProtKB/TrEMBL;Acc:A0A1S4HCY5]
AGAP007082	2.34676	6.7846	yes		C_4		NADH dehydrogenase (ubiquinone) Fe-S protein 4
AGAP008929	2.34657	-13.035	no				threonyl-tRNA synthetase
AGAP028393	2.3452		no	FBC1	C_5	ssu rRNA	unspecified product
AGAP008624	2.3448	-1.2807	no				unspecified product
AGAP029689	2.34402	1.5177	no				unspecified product
AGAP028065	2.34106		yes	FBC1			unspecified product
AGAP004349	2.34066	-3.0837	no		C_6		unspecified product
AGAP007806	2.34066	11.015	no		C_4		myosin light chain, invertebrate
AGAP000306	2.33947	-14.658	no				Histone H2A [Source:UniProtKB/TrEMBL;Acc:Q7QF50]
AGAP006946	2.33927		no		C_4		Prefoldin subunit 4 [Source:UniProtKB/TrEMBL;Acc:Q7QIM0]
AGAP011503	2.33927		yes				unspecified product
AGAP007393	2.33907	3.5172	no	HC3; HC4	C_3; C_4		protein disulfide isomerase family A, member 3
AGAP010876	2.33907	-15.707	yes				molecular chaperone DnaK
AGAP007380	2.33528	-5.5143	yes				NADH dehydrogenase (ubiquinone) 1 beta subcomplex 11
AGAP003134	2.33488	-1.9774	no	HC4	C_4		FK506-binding protein 2
AGAP011800	2.33387		no	HC4	C_4		Transaldolase [Source:UniProtKB/TrEMBL;Acc:Q7PZ95]
AGAP010064	2.33226	-16.293	no				DNA-directed RNA polymerases I, II, and III subunit RPABC1
AGAP013066	2.33145	0.38356	no				unspecified product
AGAP013092	2.33043		yes	MusC			cytochrome c oxidase subunit VIb polypeptide 1
AGAP028022	2.32677	0.56276	yes	HC1			unspecified product
AGAP001697	2.32615		no		C_4		20S proteasome subunit beta 3
AGAP003936	2.32389	-16.084	no	HC4			small nuclear ribonucleoprotein D2
AGAP003217	2.32265	-12.939	no			mRpS6	28S ribosomal protein S6, mitochondrial
AGAP004017	2.32037		yes	HC2; HC3	C_3		unspecified product
AGAP004684	2.31788		no		C_4		rRNA-processing protein CGR1
AGAP001377	2.31536	-1.6445	yes			SRPN11	serine protease inhibitor (serpin) 11
AGAP029365	2.31536	4.1164	no				unspecified product
AGAP004111	2.31178		no			tRNA-Arg	unspecified product
AGAP004743	2.31178		no	FBC2; HC3; HC4; HC6			Transmembrane emp24 domain-containing protein
AGAP008914	2.3105	-8.5975	no				BZIP domain-containing protein [Source:UniProtKB/TrEMBL;Acc:A0A1S4H0B5]
AGAP002439	2.30965	-21.418	no				unspecified product
AGAP004606	2.30773		no	HC4	C_4		HYPK
AGAP005108	2.30516	4.0807	no		C_4		Proliferation-associated 2G4
AGAP008895	2.30408	-4.7715	no	HC3; HC5	C_2		actin related protein 2/3 complex, subunit 5
AGAP011369	2.29844	-1.6396	yes	FBC1			gelsolin
AGAP005935	2.29778	-1.2811	no	HC3	C_4		unspecified product
AGAP009738	2.29778	10.049	no	HC4		GRX3	glutaredoxin
AGAP007208	2.29734	-12.298	yes		C_4		NADH dehydrogenase (ubiquinone) 1 alpha subcomplex 11
AGAP011197	2.29691	2.8674	yes	HC3; HC4; HC6	C_5		Fibrinogen C-terminal domain-containing protein [Source:UniProtKB/TrEMBL;Acc:A0A1S4H615]
AGAP010310	2.29603		no	HC3	C_4		eukaryotic peptide chain release factor subunit
AGAP003588	2.29493	-13.325	no	HC3	C_3	VATH	V-type H+-transporting ATPase subunit H
AGAP028383	2.29361		no		C_5	ND4L	NADH dehydrogenase subunit 4L [Source:European Nucleotide Archive;Acc:ND4L]
AGAP001648	2.29206	6.0768	yes		C_2; C_4	CLIPB17	CLIP-domain serine protease
AGAP029040	2.29095		no			Metazoa_SRP	Metazoan signal recognition particle RNA [Source:RFAM;Acc:RF00017]
AGAP012041	2.28983	-2.1398	no				Activated RNA polymerase II transcriptional coactivator p15
AGAP005775	2.28917	4.4231	no	HC1	C_4		Bax inhibitor 1
AGAP013102	2.28872	-15.616	no	HC4			28S ribosomal protein S12, mitochondrial
AGAP012204	2.28805	-20.756	no		C_4		H/ACA ribonucleoprotein complex subunit 2
AGAP010321	2.28782		no				DNA-directed RNA polymerase II subunit RPB3
AGAP001064	2.28423		no	HC3; HC4	C_3		Transmembrane emp24 domain-containing protein 10 precursor
AGAP003878	2.28423	2.2335	yes	HC1	C_3; C_4		unspecified product
AGAP002685	2.28378	0.3038	no	HC2; HC3	C_3	APG8	autophagy related gene
AGAP029139	2.28355	-8.9535	no	FBC2; HC3; HC4			unspecified product
AGAP009505	2.28037	-18.37	no		C_4	CCT4	Chaperonin containing TCP1 subunit 4
AGAP001082	2.27946	-0.91796	no		C_3		saposin
AGAP003720	2.2774	10.495	yes		C_3; C_4		annexin A4
AGAP001713	2.27648	-19.672	yes	FBC1			stearoyl-CoA desaturase (delta-9 desaturase)
AGAP007297	2.27602		yes		C_4		NADH dehydrogenase (ubiquinone) 1 beta subcomplex 5
AGAP001712	2.27395	-7.9763	no	HC3	C_2		actin related protein 2/3 complex, subunit 3
AGAP012184	2.27395	3.637	no		C_3		FK506-binding protein 1
AGAP008693	2.27349	6.9144	no	HC2; HC3; HC4	C_2		Leptin receptor overlapping transcript-like 1
AGAP010298	2.27256		no	HC3; HC5			V-type H+-transporting ATPase subunit D
AGAP028878	2.27186		no			SSU_rRNA_eukarya	Eukaryotic small subunit ribosomal RNA [Source:RFAM;Acc:RF01960]
AGAP009510	2.2714	6.3537	yes		C_3; C_4		malate dehydrogenase
AGAP012540	2.27047		no		C_1		unspecified product
AGAP010642	2.2693	4.2282	no				WH2 domain-containing protein [Source:UniProtKB/TrEMBL;Acc:Q5TUK5]
AGAP007259	2.26743	4.0555	no				TMEM9 protein
AGAP013235	2.26649		no		C_7		unspecified product
AGAP005813	2.26602	-12.005	yes		C_4		FeS cluster assembly scaffold IscU
AGAP010854	2.26484	2.133	no		C_8		solute carrier family 45, member 1/2/4
AGAP001630	2.26461	-13.283	yes			Tpi	Triosephosphate isomerase [Source:UniProtKB/TrEMBL;Acc:Q7PXW5]
AGAP004990	2.26271	-3.3838	no		C_2	mbf1	multiprotein bridging factor 1
AGAP010572	2.26224	-8.5846	no				protein LTV1
AGAP011244	2.25914	-14.083	no		C_4		rRNA 2'-O-methyltransferase fibrillarin
AGAP005202	2.25818		no		C_4		RING-box protein 1
AGAP000964	2.25674	3.2121	yes	HC3; HC5	C_3		unspecified product
AGAP013336	2.25263	-0.91823	yes	FBC2; HC4	C_2		unspecified product
AGAP008653	2.25142		yes		C_2		NADH dehydrogenase (ubiquinone) 1 alpha subcomplex 12
AGAP009569	2.25093	-4.7701	yes		C_4		syntenin-1 isoform 1
AGAP007780	2.24775	-13.028	yes				NADH dehydrogenase (ubiquinone) 1 beta subcomplex 10
AGAP004214	2.24751	1.0131	no		C_2		unspecified product
AGAP010212	2.24554		no				prefoldin subunit 1
AGAP007867	2.24455		no	HC4			unspecified product
AGAP008857	2.24281	-5.9891	no		C_2		COP9 signalosome complex subunit 8
AGAP005558	2.24082	-4.3146	yes		C_3; C_4		peptidase (mitochondrial processing) beta
AGAP004146	2.23957		no		C_3		Ras-related protein Rab-1A
AGAP006733	2.23782		no	HC4		Thoc4	THO complex subunit 4
AGAP011958	2.23707	-7.7708	yes	HC5			unspecified product
AGAP007243	2.23631	-24.639	no		C_2	Rpt6	26S proteasome regulatory subunit T6
AGAP006353	2.23505	-10.53	no		C_4		Histidine triad nucleotide binding protein 1
AGAP000358	2.23429		no	HC3	C_3; C_4		unspecified product
AGAP002182	2.23353	-24.371	no		C_3	ABCE1	ATP-binding cassette transporter (ABC transporter) family E member 1
AGAP004653	2.23353		yes	FBC1; FBC2	C_2; C_4		electron transfer flavoprotein subunit beta, mitochondrial
AGAP002931	2.23073	-13.849	no	HC4; HC5	C_4	Arf2	ADP-ribosylation factor 2
AGAP008955	2.23073	-8.0194	yes	FBC1; MusC	C_3; C_4		ubiquinol-cytochrome c reductase iron-sulfur subunit
AGAP000162	2.22714	6.4428	yes	HC1			Cystathionine beta-synthase [Source:UniProtKB/TrEMBL;Acc:Q7QEV0]
AGAP004666	2.22534		no				unspecified product
AGAP028919	2.22482		no			LSU_rRNA_eukarya	Eukaryotic large subunit ribosomal RNA [Source:RFAM;Acc:RF02543]
AGAP009059	2.22196		no		C_2		Glia maturation factor beta
AGAP011907	2.2217	-3.3528	no	HC4			Splicing factor 3B subunit 5 [Source:UniProtKB/TrEMBL;Acc:Q7PZH2]
AGAP005423	2.22066	-19.038	no			Prosalpha4	26S proteasome alpha 4 subunit
AGAP005369	2.22013	-2.6715	no				unspecified product
AGAP011157	2.21777	1.4711	no		C_3; C_4		cytosolic prostaglandin-E synthase
AGAP007492	2.21672	-14.308	no	FBC2			signal recognition particle subunit SRP9
AGAP005861	2.21646	-3.5289	no	FBC2	C_4		Translocon-associated protein subunit beta [Source:UniProtKB/TrEMBL;Acc:Q5TRB4]
AGAP001998	2.21566	-3.5014	no	HC4	C_2	mRpS1	28S ribosomal protein S10, mitochondrial
AGAP004936	2.21434	4.6061	yes	HC2; HC3	C_5		EGF-like domain-containing protein [Source:UniProtKB/TrEMBL;Acc:A0A1S4GMM3]
AGAP029082	2.21434		no				unspecified product
AGAP004196	2.21408	-5.7926	no				unspecified product
AGAP008761	2.21381	-5.8957	no	FBC2	C_4		translocon-associated protein subunit gamma
AGAP006204	2.21061		no	HC5	C_4		unspecified product
AGAP009604	2.20954	10.989	no		C_4		unspecified product
AGAP012486	2.20927		no				unspecified product
AGAP028143	2.20847		no	FBC2; HC3; HC4			Signal peptidase complex subunit 3 [Source:UniProtKB/TrEMBL;Acc:A0A1S4HE52]
AGAP003041	2.20739	-12.631	no		C_2		unspecified product
AGAP013228	2.20712	2.3185	no	HC4			heat shock protein 67B2
AGAP001218	2.20577		no		C_4		tubulin alpha-4A chain
AGAP003597	2.20442	-3.786	no				histone-lysine N-methyltransferase SUV39H
AGAP005749	2.20415	-4.6115	no	HC4	C_4	GSTO1	glutathione S-transferase omega class 1
AGAP012533	2.20388		yes	MusC			NADH dehydrogenase (ubiquinone) 1 alpha subcomplex 6
AGAP003935	2.2036		no		C_4	Prosalpha1	26S proteasome alpha 1 subunit
AGAP009647	2.2036		no	HC5	C_4		proteasome maturation protein
AGAP010510	2.20333	6.07	yes	HC3; HC4	C_3		Tubulin beta chain [Source:UniProtKB/TrEMBL;Acc:Q7PPR6]
AGAP011842	2.20197	-10.489	no		C_4		signal peptidase complex subunit 2
AGAP011824	2.20115	5.0902	no	HC1; HC3; HC6		TPX4	thioredoxin peroxidase 4
AGAP003879	2.20033	-10.375	no		C_3	VhaAC45	vacuolar H+ ATPase AC45 accessory subunit
AGAP003553	2.19896	-6.8762	no	HC3; HC4	C_4		Transmembrane emp24 protein transport domain containing 9
AGAP010177	2.19896		no	FBC2	C_2		replication factor A3
AGAP007256	2.19593	-3.5867	yes				Multiple epidermal growth factor-like domains 10
AGAP000376	2.19426	3.8181	yes	HC6	C_6	Tsf1	Transferrin [Source:UniProtKB/TrEMBL;Acc:Q7QF98]
AGAP029752	2.19426	0.94486	no				PAZ domain-containing protein [Source:UniProtKB/TrEMBL;Acc:A0A453Z115]
AGAP002251	2.19232	-17.561	no				ubiquitin-conjugating enzyme E2 G1
AGAP029078	2.19204		no	HC1; HC3			unspecified product
AGAP009334	2.19008	-20.93	no				V-type H+-transporting ATPase 21kDa proteolipid subunit
AGAP004880	2.18811	-5.9422	no		C_8		L-lactate dehydrogenase [Source:UniProtKB/TrEMBL;Acc:Q7Q981]
AGAP011444	2.18557	-16.216	no	HC4	C_2; C_4		20S proteasome subunit beta 7
AGAP013365	2.18557	-2.7589	yes	FBC1; FBC2; MusC			unspecified product
AGAP008822	2.185		yes	HC3			FK506-binding protein 14
AGAP028066	2.18187	6.534	yes				unspecified product
AGAP000235	2.17901	7.5551	no	HC5			Thymosin
AGAP012140	2.17641	-4.445	no		C_2; C_4	eIF3b	Eukaryotic translation initiation factor 3 subunit B [Source:UniProtKB/Swiss-Prot;Acc:Q7PZY1]
AGAP005246	2.17525	5.5476	no	HC5	C_3		serine protease inhibitor (serpin) 10
AGAP006958	2.17467	-19.288	no		C_6	Hsp83	Heat shock protein 83 [Source:UniProtKB/Swiss-Prot;Acc:Q7PT10]
AGAP006670	2.17351	4.1602	yes	HC1; HC3; HC4			gamma-glutamyl hydrolase
AGAP001585	2.17292		no		C_2		deoxynucleoside kinase
AGAP001311	2.17263	-6.211	no	HC4	C_2	mRpL2	39S ribosomal protein L20, mitochondrial
AGAP009075	2.17263		no	HC4	C_4		ATP-dependent RNA helicase UAP56/SUB2
AGAP002500	2.17146		yes				monothiol glutaredoxin
AGAP009742	2.17146	-19.486	no				splicing factor, arginine/serine-rich 2
AGAP012281	2.17146		no		C_4	eIF3m	Eukaryotic translation initiation factor 3 subunit M [Source:UniProtKB/Swiss-Prot;Acc:Q7Q068]
AGAP002606	2.17117	-8.4799	no	HC4	C_4	Rpn12	26S proteasome 26S non-ATPase subunit N12
AGAP005136	2.17058		no	HC4	C_2		U6 snRNA-associated Sm-like protein LSm2
AGAP013394	2.17		no				unspecified product
AGAP008883	2.16853	-11.568	no	HC1	C_4		Anamorsin homolog [Source:UniProtKB/Swiss-Prot;Acc:Q7PWQ6]
AGAP007827	2.16823		yes			Eno	Enolase [Source:UniProtKB/TrEMBL;Acc:A0A1S4GWC2]
AGAP002020	2.16764	1.0856	yes	FBC1; HC4			NADH dehydrogenase (ubiquinone) 1 beta subcomplex 8
AGAP007957	2.16705		no		C_3		choline/ethanolamine kinase
AGAP008849	2.16705	-3.1497	no		C_2		D-3-phosphoglycerate dehydrogenase
AGAP000546	2.16676	3.8539	no	HC4			acyl-CoA-binding protein
AGAP006936	2.16527	-9.2148	yes		C_4		mitochondrial cytochrome c1 heme protein
AGAP008773	2.1605	-4.8308	no			mRpS18C	28S ribosomal protein S18C, mitochondrial
AGAP029587	2.15839	2.7683	no				Methyltransferase-like protein [Source:UniProtKB/TrEMBL;Acc:A0A453Z0V4]
AGAP008503	2.15779		yes	HC3			unspecified product
AGAP000781	2.15718	-23.315	no				mitochondrial import inner membrane translocase subunit Tim9
AGAP010253	2.15658	-19.769	no	HC4	C_4	Prosalpha6	26S proteasome alpha 6 subunit
AGAP007112	2.15597	-11.301	no		C_4		Pescadillo homolog [Source:UniProtKB/Swiss-Prot;Acc:Q7QIX1]
AGAP011761	2.15537	-15.67	no		C_4		DNA-directed RNA polymerases I, II, and III subunit RPABC5
AGAP013048	2.15445	3.0839	no				SRA stem-loop-interacting RNA-binding protein, mitochondrial precursor
AGAP012654	2.15354		no				unspecified product
AGAP003439	2.15262		no				unspecified product
AGAP003543	2.15048		no				translation machinery-associated protein 16
AGAP011521	2.1474	-1.2587	no		C_4		28 kDa heat-and acid-stable phosphoprotein
AGAP000897	2.14709	4.4048	yes	FBC1			coiled-coil-helix-coiled-coil-helix domain-containing protein 2, mitochondrial
AGAP005852	2.14585	-5.5227	no			mRpL42	39S ribosomal protein L42, mitochondrial
AGAP002285	2.14523	5.0816	no				unspecified product
AGAP012397	2.14242		no	HC4			DNA-directed RNA polymerases I, II, and III subunit RPABC3
AGAP029383	2.14117		no				PK_C domain-containing protein [Source:UniProtKB/TrEMBL;Acc:A0A453YZT9]
AGAP001971	2.14085	1.299	no	HC5; HC6			Polyubiquitin-C
AGAP001903	2.13991	-17.55	yes	HC1	C_4	Mdh2	NAD-dependent malate dehydrogenase
AGAP004441	2.1396		no		C_4		unspecified product
AGAP006604	2.1396	-17.949	no				U6 snRNA-associated Sm-like protein LSm5
AGAP012449	2.13548	4.7332	no				unspecified product
AGAP009613	2.13516	-11.825	no			mRpS7	28S ribosomal protein S7, mitochondrial
AGAP004556	2.13453		no		C_4		ribosome biogenesis protein SSF1/2
AGAP004677	2.13229		yes				methylenetetrahydrofolate dehydrogenase(NAD+) / 5,10-methenyltetrahydrofolate
AGAP003344	2.13197	-17.039	no				translation machinery-associated protein 20
AGAP005316	2.13133	-10.082	no				charged multivesicular body protein 4
AGAP007000	2.13004	4.8216	no				unspecified product
AGAP009200	2.12454	1.3457	yes		C_6		collagen type IV alpha
AGAP009652	2.12454	-10.862	yes		C_4		NADH dehydrogenase (ubiquinone) 1 alpha subcomplex 13
AGAP011140	2.12421		yes	HC5	C_2; C_4		Protein canopy homolog 3
AGAP003069	2.12388	-10.797	no	HC3; HC4	C_4		signal peptidase, endoplasmic reticulum-type
AGAP003707	2.12323		no				Transcription elongation factor 1 homolog [Source:UniProtKB/TrEMBL;Acc:Q7PH52]
AGAP007201	2.12323	-13.189	yes	FBC1		TRX2	thioredoxin
AGAP005625	2.12258	1.1666	yes		C_3; C_4	SCRASP1	Class A Scavenger Receptor (SRCR domain) with Serine Protease domain.
AGAP000165	2.12159	7.5467	no	FBC2		GSTMS1	glutathione transferase microsomal 1
AGAP009547	2.12159		no		C_2
AGAP002777	2.11995	-3.6692	no			mRpS33	28S ribosomal protein S33, mitochondrial [Source:UniProtKB/TrEMBL;Acc:Q7PR61]
AGAP012956	2.11929		no	FBC1			unspecified product
AGAP002630	2.11863	-5.6754	yes	FBC1; FBC2			NADH dehydrogenase (ubiquinone) 1 beta subcomplex 2
AGAP001228	2.1173		no				DNA-directed RNA polymerase II subunit RPB4
AGAP012380	2.1173	-18.275	no		C_2		small nuclear ribonucleoprotein D3
AGAP003057	2.11564	3.5146	yes	HC3; HC4; HC5		CLIPB8	CLIP-domain serine protease
AGAP002277	2.11498		no	FBC2	C_4		mitochondrial import inner membrane translocase subunit Tim13
AGAP008376	2.11498		yes			mRpL28	39S ribosomal protein L28, mitochondrial
AGAP008667	2.11398	5.0091	no				Hydroxysteroid (17-beta) dehydrogenase 4
AGAP006459	2.11364	-19.771	no	HC3	C_6	SUI1	protein translation factor SUI1
AGAP012071	2.11297	2.1385	no				lactoylglutathione lyase
AGAP007853	2.1123		no				zinc finger HIT domain-containing protein 1
AGAP004906	2.11197	3.6632	yes				Mitochondrial pyruvate carrier [Source:UniProtKB/TrEMBL;Acc:Q7Q814]
AGAP011119	2.1113	8.0935	yes	HC2; HC3; HC5	C_3		unspecified product
AGAP007721	2.11096	-12.073	no	HC3; HC4; HC5; HC6		Syb	synaptobrevin
AGAP007172	2.10961	-17.565	no				translation initiation factor 4E
AGAP002415	2.10724	4.8856	yes	HC3; HC4	C_4		unspecified product
AGAP005410	2.10724	-18.329	no	HC4	C_2		peptide alpha-N-acetyltransferase
AGAP004986	2.1052		no			Seleno	15 kDa selenoprotein
AGAP003216	2.10486		no		C_2; C_4	Rpt2	26S proteasome regulatory subunit T2
AGAP011664	2.10384		no				unspecified product
AGAP009176	2.10315	-23.608	yes	FBC1			fatty acid synthase, animal type
AGAP002235	2.10247		yes				GATA-binding protein 4/5/6
AGAP004329	2.10109		no				unspecified product
AGAP004838	2.09902		no				RAB5-interacting protein
AGAP029054	2.09799		no	HC2; HC3	C_5	NimB2	nimrod B2
AGAP013376	2.09764		no			mRpL41	39S ribosomal protein L41, mitochondrial
AGAP009209	2.0966	-22.083	no	HC4		Rpb11	DNA-directed RNA polymerase II subunit RPB11 [Source:UniProtKB/Swiss-Prot;Acc:Q7PVQ9]
AGAP008715	2.0952	7.5319	yes				unspecified product
AGAP029759	2.0924	-0.31027	no				unspecified product
AGAP006575	2.09135	-14.952	no		C_4		multifunctional methyltransferase subunit TRM112
AGAP011820	2.091	-3.9918	no				unspecified product
AGAP002477	2.08923		no		C_2		single-stranded DNA-binding protein, mitochondrial
AGAP005081	2.08923	0.64315	no				mesoderm development candidate 2
AGAP002713	2.08746	-10.069	no		C_2; C_4	mRpL49	39S ribosomal protein L49, mitochondrial
AGAP009212	2.08746	0.7872	no			SRPN6	serine protease inhibitor (serpin) 6
AGAP029418	2.08711		no				unspecified product
AGAP002407	2.0864	-11.581	yes			mRpS18A	28S ribosomal protein S18A, mitochondrial
AGAP009077	2.08568	-17.477	no			mRpS14	28S ribosomal protein S14, mitochondrial
AGAP003721	2.08425	3.5615	no	HC3; HC4	C_3; C_4	ANXB1B	annexin B10B
AGAP028579	2.08425		no		C_8		DDE Tnp4 domain-containing protein [Source:UniProtKB/TrEMBL;Acc:A0A0E4C786]
AGAP001940	2.08318	4.3746	no				unspecified product
AGAP008612	2.08318	-6.6924	no	HC4	C_4		Transcription initiation factor TFIID subunit 10 [Source:UniProtKB/TrEMBL;Acc:Q7Q8I7]
AGAP009642	2.08318		no		C_4		prohibitin 2
AGAP028034	2.08282		no	HC4			H15 domain-containing protein [Source:UniProtKB/TrEMBL;Acc:A0A1S4HCQ0]
AGAP006918	2.08138	-11.424	yes		C_4		NADH dehydrogenase (ubiquinone) 1 alpha subcomplex 8
AGAP001306	2.08102	-7.0903	no	HC3; HC5	C_4		actin related protein 2/3 complex, subunit 4
AGAP003036	2.08102	5.3256	no				histone deacetylase complex subunit SAP18
AGAP009264	2.08102	-21.373	yes				Ethanolamine-phosphate cytidylyltransferase [Source:UniProtKB/TrEMBL;Acc:A0A1S4H1E2]
AGAP010606	2.08066	0.02367	no	FBC2			mitochondrial import inner membrane translocase subunit Tim8 B
AGAP029370	2.08066		no				unspecified product
AGAP012135	2.07958		no	HC4	C_2; C_4	Rpn8	26S proteasome 26S non-ATPase subunit N8
AGAP005979	2.07922	1.8271	no	FBC2			unspecified product
AGAP012177	2.07922	-19.352	no		C_4		Aveugle
AGAP013440	2.07849	1.8235	no		C_2; C_4		SRA stem-loop-interacting RNA-binding protein, mitochondrial
AGAP003416	2.07813	-6.2497	no		C_4		prefoldin alpha subunit
AGAP003883	2.07668		no		C_2		peptidyl-tRNA hydrolase, PTH2 family
AGAP004238	2.07449	-17.079	no		C_4	CCT1	Chaperonin containing TCP1 subunit 1
AGAP028463	2.07449	7.3457	yes	FBC1; FBC2; HC6			unspecified product
AGAP002917	2.07412	-14.745	no	HC4	C_2	mRpL34	39S ribosomal protein L34, mitochondrial
AGAP012711	2.07339		yes		C_8		Histone H2A [Source:UniProtKB/TrEMBL;Acc:Q7PD33]
AGAP008249	2.07302		no	HC4	C_4	CCT5	Chaperonin containing TCP1 subunit 5
AGAP000719	2.07229	-2.4515	yes		C_4	Ahcy13	Adenosylhomocysteinase [Source:UniProtKB/Swiss-Prot;Acc:O76757]
AGAP004918	2.07229	-1.941	no	HC1; HC3; HC4; HC6	C_4		fibrinogen
AGAP005933	2.07229	6.5512	no	HC5		ikk2	NFkappaB essential modulator
AGAP010225	2.07229		yes	HC4; HC6	C_3; C_4		ER lumen protein retaining receptor
AGAP011569	2.07229	-1.5009	no		C_8		secretory phospholipase A2
AGAP000425	2.07192		no				unspecified product
AGAP029394	2.07007		no				DFRP_C domain-containing protein [Source:UniProtKB/TrEMBL;Acc:A0A453YZH5]
AGAP004626	2.06896	-2.629	no				unspecified product
AGAP028798	2.06859		no			LSU_rRNA_eukarya	Eukaryotic large subunit ribosomal RNA [Source:RFAM;Acc:RF02543]
AGAP004098	2.06785	-18.034	no		C_3; C_4		GTP-binding protein SAR1
AGAP005327	2.06711		yes	FBC1; FBC2; HC1			ribonuclease UK114
AGAP000565	2.06524	-20.129	no	HC5		TRXR	thioredoxin reductase
AGAP006937	2.06524		no	HC1; HC4		Uev1A	ubiquitin-conjugating enzyme E2 variant
AGAP006522	2.06412	-14.165	no		C_2; C_4		Copz1 protein
AGAP028154	2.06412	-18.707	no	HC3; HC5	C_6		V-type proton ATPase proteolipid subunit [Source:UniProtKB/TrEMBL;Acc:A0A1S4HCY4]
AGAP003919	2.06337		no	HC4			unspecified product
AGAP009968	2.06337		no				Brix domain-containing protein [Source:UniProtKB/TrEMBL;Acc:Q7Q152]
AGAP010755	2.06337	-19.223	no		C_4		protein mago nashi
AGAP010130	2.06262		yes				3,2-trans-enoyl-CoA isomerase mitochondrial
AGAP012195	2.06262	4.8252	no				unspecified product
AGAP012708	2.06262	2.6851	yes	HC6	C_6		unspecified product
AGAP008707	2.06224	7.1935	yes				Maf-like protein yceF 1
AGAP009308	2.06074	6.8448	no				unspecified product
AGAP010188	2.05998	-16.902	no	HC1	C_4		stress-induced-phosphoprotein 1
AGAP010679	2.05732	-15.472	yes		C_4	TIM1	mitochrondrial inner membrane translocase subunit TIM10
AGAP005562	2.05694	6.2835	no				RING-box protein 2
AGAP002923	2.05656	-18.277	no				bystin
AGAP001175	2.05618	2.6718	yes		C_8	GPRCAL2	putative calcitonin receptor 2
AGAP005314	2.0558		no	HC4			U6 snRNA-associated Sm-like protein LSm6
AGAP028386	2.05503		no	FBC1; FBC2	C_5	ND6	NADH dehydrogenase subunit 6 [Source:European Nucleotide Archive;Acc:ND6]
AGAP010623	2.0535	4.6909	no				X box-binding protein 1
AGAP004031	2.05312	-5.8966	yes	FBC1	C_3; C_4		mitochondrial electron transfer flavoprotein subunit alpha
AGAP005260	2.05196		no		C_2		dTMP kinase
AGAP007651	2.05119	-0.23837	no				growth arrest and DNA-damage-inducible protein
AGAP029624	2.05042	-8.2217	no			SOCS	suppressor of cytokine signaling
AGAP002525	2.04887	-4.5429	no		C_4		eukaryotic translation initiation factor 2A
AGAP010594	2.0477	-5.3224	no				Protein CWC15 homolog A
AGAP008762	2.04731	3.1985	no		C_3		unspecified product
AGAP011733	2.04731		no	HC4	C_4		unspecified product
AGAP002131	2.04614		no		C_2		unspecified product
AGAP007650	2.04575	10.079	no				growth arrest and DNA-damage-inducible protein
AGAP002455	2.04536		no				unspecified product
AGAP008393	2.04497		no	HC4			DNA-directed RNA polymerase II subunit RPB9
AGAP010025	2.04458	-15.119	no		C_4		Rab GDP dissociation inhibitor beta
AGAP000498	2.0434	-6.1909	yes				nuclear transport factor 2
AGAP002170	2.04261	-16.415	yes		C_4		NADH dehydrogenase (ubiquinone) flavoprotein 2
AGAP010072	2.04261	-14.226	yes				Iron--sulfur cluster insertion protein erpA 1
AGAP011172	2.04261	2.1925	yes				cystathionine gamma-lyase
AGAP006688	2.04183	-4.8845	no		C_2; C_4		signal recognition particle receptor subunit beta
AGAP013238	2.04104		no				LSM domain containing 1
AGAP003477	2.04064	-11.157	no	HC5	C_4	CCT6	Chaperonin containing TCP1 subunit 6
AGAP006518	2.04064	1.4262	no				charged multivesicular body protein 1
AGAP006090	2.03945		no				nucleolar protein 15
AGAP010713	2.03906	-6.4691	no				unspecified product
AGAP005228	2.03667	-9.2231	no			Med9	mediator of RNA polymerase II transcription subunit 9
AGAP011291	2.03667	-2.9353	no				UPF0466 protein AGAP011291, mitochondrial
AGAP003088	2.03587		no	HC3; HC5			unspecified product
AGAP008332	2.03587	-19.159	no		C_2		replication factor A2
AGAP005375	2.03547	-10.733	no				nonsense-mediated mRNA decay protein
AGAP009494	2.03507	7.9889	yes		C_4		ETS-type family, other
AGAP007209	2.03387	3.8915	no	HC5	C_3		Tetraspanin [Source:UniProtKB/TrEMBL;Acc:Q7PTA7]
AGAP005377	2.03306	-15.062	no				unspecified product
AGAP000046	2.03145	-3.4056	yes				unspecified product
AGAP008829	2.03145		no				unspecified product
AGAP012717	2.03064		no	FBC2; HC5		Sec22	vesicle transport protein SEC22
AGAP004484	2.03024		no	HC3; HC4	C_4		CDGSH iron sulfur domain-containing protein 2 homolog
AGAP009072	2.02983	-2.6829	yes	FBC2	C_4		NADH dehydrogenase (ubiquinone) Fe-S protein 6
AGAP001976	2.02861	-24.188	no	HC4; HC5	C_2		Archease
AGAP010588	2.02821	-20.517	no		C_4	CCT8	Chaperonin containing TCP1 subunit 8
AGAP005422	2.02698	-18.354	no				unspecified product
AGAP010172	2.02698	-19.347	no				protein phosphatase 2 (formerly 2A), catalytic subunit
AGAP003742	2.02657	-21.513	no				regulator of chromosome condensation
AGAP009019	2.02657	1.0779	no				ATP-dependent Clp protease, protease subunit
AGAP004145	2.02535		no		C_2		RNA-binding protein PNO1
AGAP006644	2.02412	7.1572	no				unspecified product
AGAP001167	2.02288	-11.691	no				pre-rRNA-processing protein TSR2
AGAP004839	2.02206		no	HC4		mRpL52	39S ribosomal protein L52, mitochondrial [Source:UniProtKB/TrEMBL;Acc:Q7Q945]
AGAP008339	2.02206	-11.066	no				signal recognition particle subunit SRP14
AGAP003732	2.02082	-4.6116	no		C_2		unspecified product
AGAP010557	2.0204		no		C_4		B-cell receptor-associated protein 31
AGAP009192	2.01999	-2.2779	no	HC4		GSTE5	glutathione S-transferase epsilon class 5
AGAP011497	2.01999		no			Vps25	vacuolar protein sorting 25
AGAP009882	2.01957	-1.4943	no				heat shock factor-binding protein 1
AGAP002412	2.01791	-11.301	no			mRpL45	39S ribosomal protein L45, mitochondrial
AGAP003621	2.01791	4.2091	no		C_2		coiled-coil domain-containing protein 25
AGAP008073	2.01708	1.1075	no				unspecified product
AGAP006684	2.01666	-11.143	no			mRpL46	39S ribosomal protein L46, mitochondrial
AGAP011825	2.01666	6.663	no				unspecified product
AGAP001325	2.01624	8.7799	yes				peroxiredoxin 5, atypical 2-Cys peroxiredoxin
AGAP002330	2.01582	-9.0714	no				60S ribosome subunit biogenesis protein NIP7 homolog [Source:UniProtKB/TrEMBL;Acc:Q7QBV7]
AGAP001547	2.01498		no			tRNA-Asp	unspecified product
AGAP004110	2.01498		no				unspecified product
AGAP008771	2.01414	-18.459	no		C_2		DNA-directed RNA polymerases I and III subunit RPAC1
AGAP008804	2.01372	-0.15117	yes			Pex19	peroxin 19
AGAP013519	2.01372	-18.279	no		C_2		U6 snRNA-associated Sm-like protein LSm3
AGAP004744	2.01204		yes				succinyl-CoA ligase beta subunit
AGAP012008	2.01161	6.6732	no				PDZ domain-containing protein [Source:UniProtKB/TrEMBL;Acc:A0A1S4H843]
AGAP003701	2.01119	-4.1195	no		C_2		zinc finger protein 593 homolog
AGAP007722	2.01119	-12.878	no			Adk2	adenylate kinase 2, mitochondrial
AGAP000415	2.01077	8.512	yes		C_3; C_4		5-hydroxyisourate hydrolase
AGAP001312	2.01077	5.5718	yes				succinyl-CoA synthetase alpha subunit
AGAP003415	2.01077	-3.5801	no		C_2		Grx3p
AGAP008617	2.01034	-16.603	no		C_4	Rpn11	26S proteasome 26S non-ATPase subunit N11
AGAP010440	2.00949		no	HC4	C_2		Small nuclear ribonucleoprotein E [Source:UniProtKB/TrEMBL;Acc:Q7QDV5]
AGAP001937	2.00907		no			mRpL33	39S ribosomal protein L33, mitochondrial [Source:UniProtKB/Swiss-Prot;Acc:Q7PYH1]
AGAP003898	2.00907	1.0737	yes		C_4		unspecified product
AGAP011974	2.00864	2.0313	yes	HC3	C_3; C_6	SCRC1	Class C Scavenger Receptor (Sushi/SCR/CCP and Somatomedin B domains).
AGAP010224	2.00822		no	HC3			ER lumen protein retaining receptor
AGAP002078	2.00779	-3.0696	no				14 kDa phosphohistidine phosphatase
AGAP011288	2.00779	-12.411	no		C_2		diphthamide biosynthesis protein 3
AGAP004674	2.00736	0.99811	yes	FBC1	C_8		Phenoloxidase inhibitor protein
AGAP010427	2.00736		no				serine palmitoyltransferase
AGAP012587	2.00736	-0.17934	no		C_2; C_4		unspecified product
AGAP002087	2.00565	-4.1331	no	HC4			Protein kish [Source:UniProtKB/TrEMBL;Acc:Q380T1]
AGAP010226	2.00565	5.7981	yes				unspecified product
AGAP012625	2.00479	4.9076	yes				Annexin (Fragment) [Source:UniProtKB/TrEMBL;Acc:Q7QM48]
AGAP013286	2.00436	0.4264	no				peptide-methionine (R)-S-oxide reductase
AGAP000170	2.00307	-15.473	yes		C_4		NADH dehydrogenase (ubiquinone) Fe-S protein 7
AGAP005109	2.00264		yes		C_4		MICOS complex subunit MIC13 [Source:UniProtKB/TrEMBL;Acc:Q7Q9Q1]
AGAP012991	2.00264	7.5233	no				Fascin [Source:UniProtKB/TrEMBL;Acc:F5HLZ2]
AGAP001721	2.00178	-5.4895	no		C_4		translocon-associated protein subunit alpha
AGAP003722	2.00178	-1.1455	yes	HC3; HC5	C_3; C_4	ANXB1C	annexin B10C
AGAP011845	2.00178	0.3152	no				Histone H2A [Source:UniProtKB/TrEMBL;Acc:Q7PZC9]
AGAP009883	2.00134	1.9505	yes	HC5	C_2		unspecified product
AGAP002564	2.00091	-14.805	yes	FBC1; MusC		Aldo	fructose biphosphate aldolase
AGAP001407	2.00048	-21.419	no		C_4	Rpt4	26S proteasome regulatory subunit T4
AGAP001420	2.00004	-7.2073	yes				2,3-bisphosphoglycerate-dependent phosphoglycerate mutase
AGAP012517	1.99961		no				unspecified product
AGAP013775	1.99961	2.9783	no				general transcription factor IIH subunit 5
AGAP011837	1.99874	-15.894	no		C_2		U6 snRNA-associated Sm-like protein LSm8 [Source:UniProtKB/TrEMBL;Acc:Q7PZC3]
AGAP006745	1.9983	1.582	yes	HC5	C_4		unspecified product
AGAP009323	1.99743	-20.977	no		C_4		prohibitin 1
AGAP010445	1.99743	2.1004	yes	HC3; HC4			Rab11 family-interacting protein 3/4
AGAP001321	1.99656		no	HC4	C_2		unspecified product
AGAP013008	1.99656	-14.339	no	HC4			unspecified product
AGAP000689	1.99524	2.0861	no				unspecified product
AGAP003263	1.9948	4.1816	no		C_1		CDC42 small effector protein-like protein
AGAP012770	1.99436		yes		C_4		molecular chaperone GrpE
AGAP000304	1.99392	3.192	no				Protein twisted gastrulation
AGAP008045	1.99392	-7.1298	no	HC4			transcription initiation factor TFIID subunit 13
AGAP007033	1.99348		yes			APL1C	Anopheles Plasmodium-responsive Leucine-Rich Repeat 1C
AGAP000145	1.99083		no			eff	E2 ubiquitin-conjugating enzyme E2D, effete
AGAP009194	1.99083	3.4042	yes	HC3; HC4		GSTE2	glutathione S-transferase epsilon class 2
AGAP012136	1.99038		no		C_2; C_4	mRpS25	28S ribosomal protein S25, mitochondrial
AGAP000759	1.98905	-10.182	no		C_4	mRpL32	39S ribosomal protein L32, mitochondrial
AGAP006821	1.9886	1.8587	yes	FBC1			acetyl-CoA acyltransferase 2
AGAP002072	1.98816	1.9935	no				unspecified product
AGAP003112	1.98726	0.14978	no				vesicle transport through interaction with t-SNAREs 1
AGAP003043	1.98682		no				unspecified product
AGAP009134	1.98637		no				Membrane magnesium transporter [Source:UniProtKB/TrEMBL;Acc:Q7PW00]
AGAP011251	1.98637	-23.729	no		C_2		ubiquitin-like protein 5
AGAP001212	1.98592	-0.65049	no		C_8	PGRPLB	peptidoglycan recognition protein (long)
AGAP001381	1.98547	-0.72456	yes		C_3		laminin, beta 1
AGAP000491	1.98502	-14.168	yes		C_2		HIG1 domain family member 2A
AGAP003903	1.98502	-13.7	no				Required for meiotic nuclear division 1 homolog (S. cerevisiae)
AGAP002107	1.98457	-4.7393	no		C_4		calcyclin binding protein
AGAP012610	1.98457		no				unspecified product
AGAP011716	1.98412	-17.184	no		C_2	mRpL53	39S ribosomal protein L53, mitochondrial
AGAP003229	1.98277	0.43814	no				unspecified product
AGAP003398	1.98277	-16.829	no		C_4		nucleosome-remodeling factor 38 kDa subunit
AGAP010517	1.98277	5.3214	yes	FBC2		MnSOD1	manganese-iron superoxide dismutase 1
AGAP012191	1.98277	-1.28	yes				mitochondrial succinate dehydrogenase assembly factor 2
AGAP002265	1.98141	-9.6552	no	HC4	C_4		splicing factor, arginine/serine-rich 12
AGAP005462	1.98141		no	HC5	C_2; C_4		unspecified product
AGAP008521	1.9805	8.0024	yes		C_3		low density lipoprotein receptor adapter protein 1
AGAP002788	1.97868		yes				MICOS complex subunit [Source:UniProtKB/TrEMBL;Acc:Q7QCS7]
AGAP011629	1.97731	-17.972	yes				dihydrolipoamide dehydrogenase
AGAP012339	1.97731	-12.242	no		C_4		Translocase of outer mitochondrial membrane 20 homolog
AGAP003047	1.97685	-9.7266	no		C_4		ATP-dependent RNA helicase
AGAP001529	1.97502	-16.273	no		C_2		H/ACA ribonucleoprotein complex subunit [Source:UniProtKB/TrEMBL;Acc:Q7PXR0]
AGAP008905	1.97502	1.7264	no	HC5	C_2		unspecified product
AGAP013212	1.97502	-11.532	yes				Import inner membrane translocase subunit Tim16
AGAP006070	1.97456		no				prefoldin 2
AGAP012438	1.97456		no				unspecified product
AGAP001313	1.97317		no				Muscular protein 20
AGAP007064	1.97271	7.2969	no				unspecified product
AGAP011833	1.97271	0.27518	yes	FBC1; FBC2	C_3; C_4		enoyl-CoA hydratase
AGAP006613	1.97225	-1.2089	no			eIF3j	Eukaryotic translation initiation factor 3 subunit J [Source:UniProtKB/Swiss-Prot;Acc:Q7Q566]
AGAP010010	1.97225	-4.862	no	HC3	C_4		oligosaccharyltransferase complex subunit gamma
AGAP004598	1.97179	-7.5893	no		C_3		Phosphoserine aminotransferase [Source:UniProtKB/TrEMBL;Acc:Q5TRW7]
AGAP009179	1.97179	-8.6827	no		C_4		Nucleolar protein 6 [Source:UniProtKB/TrEMBL;Acc:A0A1S4H0D9]
AGAP003549	1.97086		no	HC3			unspecified product
AGAP012030	1.97039		no		C_2	mRpL21	39S ribosomal protein L21, mitochondrial
AGAP003437	1.96946	-2.558	no				unspecified product
AGAP008851	1.969	-3.2053	no				E3 ubiquitin-protein ligase mind-bomb [Source:UniProtKB/TrEMBL;Acc:A0A1S4GZF1]
AGAP006389	1.96853		no	HC3; HC5			ribonuclease kappa
AGAP005418	1.96806	0.1765	no		C_2	AIMP2	aminoacyl tRNA synthase complex-interacting multifunctional protein 2
AGAP001207	1.96759	2.7975	no				COMM domain-containing protein 4
AGAP004481	1.96713	-7.4461	no		C_2	mRpS26	28S ribosomal protein S26, mitochondrial
AGAP003183	1.96666	-18.279	no	HC3	C_2; C_4		protein transport protein SEC13
AGAP003462	1.96666	-16.729	no	HC4	C_4		protein arginine N-methyltransferase 1
AGAP007543	1.96478	-1.8272	no	HC3		TPX3	thioredoxin peroxidase 3
AGAP003002	1.96431	-15.237	no		C_2; C_4		AdoMet-dependent rRNA methyltransferase
AGAP010682	1.96431	1.7415	no	HC4	C_2		Gamma-glutamylcyclotransferase family protein [Source:UniProtKB/TrEMBL;Acc:Q7QE28]
AGAP007614	1.96289	-1.5237	no	HC4	C_2		unspecified product
AGAP009486	1.96194	-9.4497	no				V-type H+-transporting ATPase 54 kD subunit
AGAP003017	1.96147		no		C_2		serine/threonine-protein phosphatase 6 catalytic subunit
AGAP010476	1.96004		no				alpha-endosulfine
AGAP010590	1.96004		no			mRpL3	39S ribosomal protein L30, mitochondrial
AGAP000526	1.95957	1.6873	no				translation initiation factor 4B
AGAP002693	1.95909	-9.2273	yes		C_4	ABCF1	ATP-binding cassette transporter (ABC transporter) family F member 1
AGAP011923	1.95909	7.5575	no				unspecified product
AGAP012608	1.95813	-8.6444	no		C_4		20S proteasome subunit beta 7
AGAP001796	1.95766		no		C_2		unspecified product
AGAP000780	1.95718	-13.143	no	HC3			Yippee-like 5
AGAP029496	1.95622		no				unspecified product
AGAP006246	1.95429		no		C_4		Sorcin
AGAP012755	1.95429		yes		C_3; C_4		ER lumen protein retaining receptor
AGAP001656	1.95187	-20.107	no				ribosomal RNA-processing protein 7
AGAP010558	1.95187	-13.312	no				ER membrane protein complex subunit 4 [Source:UniProtKB/TrEMBL;Acc:Q7Q8U0]
AGAP001788	1.95139		no				M-type 9 protein
AGAP004559	1.95139	-20.962	no		C_4		Ras-related protein
AGAP009145	1.9509	-3.8251	yes				unspecified product
AGAP009644	1.9509	-22.269	no				DNA-directed RNA polymerases I and III subunit RPAC2
AGAP013174	1.9509	-3.8761	no				unspecified product
AGAP004079	1.94993		no	HC4			low molecular weight phosphotyrosine protein phosphatase
AGAP007591	1.94993		no				tRNA-splicing endonuclease subunit Sen15
AGAP003139	1.94944	3.479	no			SRPN9	serine protease inhibitor (serpin) 9
AGAP000513	1.94846	1.3025	no				dipeptidase E
AGAP006953	1.94846		no			mRpS34	28S ribosomal protein S34, mitochondrial
AGAP012396	1.94846	2.3768	yes	HC5	C_3		4.3 kDa secreted salivary peptide
AGAP003228	1.94797	-15.988	no		C_2; C_4		histone acetyltransferase type B subunit 2
AGAP011126	1.94404	4.5944	yes		C_4		spermidine synthase
AGAP005148	1.94354	-3.9168	no				unspecified product
AGAP002534	1.94305	-1.1826	yes		C_4		dihydropteridine reductase
AGAP028412	1.94255		no				unspecified product
AGAP010552	1.94156	2.836	yes				mimitin, mitochondrial
AGAP002263	1.94106	-20.865	yes				choline-phosphate cytidylyltransferase
AGAP008794	1.94106		no				TFIIS N-terminal domain-containing protein [Source:UniProtKB/TrEMBL;Acc:A0A1S4GZY7]
AGAP008798	1.94106	-8.3664	no				guanine nucleotide exchange factor MSS4
AGAP004657	1.94057		no		C_2		mitochondrial inner membrane translocase subunit (TIM17)
AGAP007534	1.93957	-1.3846	yes				unspecified product
AGAP009288	1.93957	-8.1371	no		C_4		Derlin-1
AGAP001174	1.93907	0.09971	yes	HC3; HC5			14.5 kDa salivary peptide
AGAP002121	1.93907	-17.297	no				DNA-directed RNA polymerase II subunit RPB7
AGAP000297	1.93757	3.0385	no				unspecified product
AGAP004055	1.93757	-9.7811	yes		C_4		2-oxoglutarate dehydrogenase E2 component (dihydrolipoamide succinyltransferas
AGAP007702	1.93757	8.4328	no				Histidine triad nucleotide binding protein 1
AGAP012524	1.93757		no	HC4			unspecified product
AGAP002880	1.93707	-19.129	no				COP9 signalosome complex subunit 5
AGAP003706	1.93656	-3.8812	no				BolA protein
AGAP005486	1.93656		no		C_4	mRpL5	39S ribosomal protein L50, mitochondrial
AGAP013695	1.93606		no			U6	U6 spliceosomal RNA [Source:RFAM;Acc:RF00026]
AGAP006996	1.93556	-16.129	no		C_2; C_4		mitochondrial translation elongation factor TU
AGAP009098	1.93505	-1.8752	yes	HC5			Protein-glutamine gamma-glutamyltransferase E
AGAP003770	1.93455	-13.459	no		C_2; C_4	mRpL51	39S ribosomal protein L51, mitochondrial
AGAP011797	1.93404	1.3884	no		C_4		unspecified product
AGAP006895	1.93303	-6.7855	no		C_2; C_4		signal recognition particle subunit SRP19
AGAP012497	1.93303		no				unspecified product
AGAP006668	1.931		no				squid
AGAP004142	1.93049		no		C_2		aspartate aminotransferase, cytoplasmic
AGAP011050	1.92998	-4.8041	no	HC3; HC4	C_3; C_4		aldehyde reductase
AGAP000889	1.92947		no				Coactosin-like protein
AGAP011832	1.92896	1.0937	no	FBC2	C_4		Death-associated protein 1
AGAP011161	1.92845	-12.515	yes		C_4		transketolase
AGAP002594	1.92742	1.3025	yes	HC3	C_3		apolipoprotein D
AGAP008390	1.92588	-0.8321	no				INO80 complex subunit C
AGAP007893	1.92381		no				Protein FAM36A
AGAP008730	1.92381		no		C_2		6-pyruvoyltetrahydropterin/6-carboxytetrahydropterin synthase
AGAP004514	1.9233		no				nuclear GTP-binding protein
AGAP005523	1.9233	-15.932	no	HC4	C_4		small nuclear ribonucleoprotein B and B'
AGAP011637	1.92278		no			snRNP-U1-A	U1 small nuclear ribonucleoprotein A
AGAP009668	1.92226	4.6885	yes		C_3		lysosomal-associated membrane protein 1/2
AGAP009464	1.92174	5.2628	yes	HC5		ABCG1	ATP-binding cassette transporter (ABC transporter) family G member 10
AGAP003178	1.92122	-2.2949	no			GRX2	glutaredoxin
AGAP002956	1.92018	-16.466	no		C_2; C_4		splicing factor U2AF 35 kDa subunit
AGAP001092	1.91913		no		C_2		unspecified product
AGAP008422	1.91913		no				unspecified product
AGAP002337	1.91808	-14.219	no		C_4	eIF3d	Eukaryotic translation initiation factor 3 subunit D [Source:UniProtKB/Swiss-Prot;Acc:Q7QBW3]
AGAP004752	1.91808	3.3316	no				tRNA (guanine-N(7)-)-methyltransferase [Source:UniProtKB/Swiss-Prot;Acc:Q7Q2P7]
AGAP009238	1.91756		no				unspecified product
AGAP011457	1.91651	-8.8233	no		C_2		ribose 5-phosphate isomerase A
AGAP028740	1.91598	-13.229	no		C_2		C-CAP/cofactor C-like domain-containing protein [Source:UniProtKB/TrEMBL;Acc:A0A1S4HE66]
AGAP009201	1.91334	0.099738	yes	HC3; HC4	C_3; C_6		collagen type IV alpha
AGAP003337	1.91281	-1.4228	no				unspecified product
AGAP004867	1.91228	-6.2874	no		C_4		V-type H+-transporting ATPase subunit G
AGAP002759	1.90961		no	HC3; HC4	C_4	CCT3	Chaperonin containing TCP1 subunit 3
AGAP008985	1.90907	-6.4297	yes				DnaJ homolog subfamily C member 7
AGAP000439	1.90854	-2.4718	no	FBC2; HC3; HC4			4a-hydroxytetrahydrobiopterin dehydratase
AGAP008910	1.908	-18.594	no				DNA polymerase delta small subunit
AGAP010322	1.90747		no				unspecified product
AGAP002893	1.90693	-2.8581	no			mRpS23	28S ribosomal protein S23, mitochondrial
AGAP003103	1.90693		no			tRNA-Lys	unspecified product
AGAP013351	1.90693	-12.022	no				unspecified product
AGAP001285	1.90639	-14.525	no	HC5	C_4	Vps2	vacuolar protein sorting 4
AGAP004709	1.90639		no	HC5	C_2	mRpL18	39S ribosomal protein L18, mitochondrial
AGAP004929	1.90585	6.7198	no		C_2	AIMP3	aminoacyl tRNA synthase complex-interacting multifunctional protein 3
AGAP029707	1.90585	8.6749	no				unspecified product
AGAP009152	1.90531	-6.7289	no	HC4			28S ribosomal protein S21, mitochondrial
AGAP004463	1.90477	-0.46323	no				ribosomal RNA-processing protein 17
AGAP005428	1.90477		no		C_2		transcription elongation factor SPT4 1
AGAP001380	1.90423	-20.283	no		C_4		translation initiation factor 6
AGAP001711	1.90314	-8.8839	yes	HC5	C_4		NADH dehydrogenase (ubiquinone) Fe-S protein 8
AGAP004458	1.9026		no				Leucine-rich repeat-containing protein 58
AGAP010477	1.9026	-8.7069	no				phosducin-like 3
AGAP010573	1.90151	-15.813	yes				unspecified product
AGAP002780	1.90097	-15.854	no				pre-mRNA branch site protein p14
AGAP007313	1.90042	5.1604	yes				unspecified product
AGAP007125	1.89878	-8.1868	no		C_4		glutamate-rich WD repeat-containing protein 1
AGAP010538	1.89823		no				M-phase phosphoprotein
AGAP001613	1.89603	14.793	no				unspecified product
AGAP001335	1.89326	-15.852	no				dynein light chain LC8-type
AGAP002385	1.89215	-15.483	no			Trs33	trafficking protein particle complex subunit 6
AGAP007602	1.89215		no				unspecified product
AGAP007610	1.89215	3.8604	no		C_2		unspecified product
AGAP008345	1.89215		no	HC4	C_4		methionyl aminopeptidase
AGAP010220	1.89215		no		C_2		Proliferating cell nuclear antigen [Source:UniProtKB/TrEMBL;Acc:Q7Q0Q0]
AGAP003199	1.89048		yes				mitochondrial import inner membrane translocase subunit (TIM22)
AGAP005576	1.89048	-15.553	no		C_4		aspartyl-tRNA synthetase
AGAP007885	1.89048	-5.1566	no				ER membrane protein complex subunit 3 [Source:UniProtKB/TrEMBL;Acc:Q7Q3I0]
AGAP008634	1.89048	-3.0667	no		C_2		zinc finger CCCH domain-containing protein 15
AGAP003452	1.88992		yes			tRNA-Arg	unspecified product
AGAP029367	1.88992		no				unspecified product
AGAP006130	1.88936	-20.134	no	HC3	C_4	eIF3l	Eukaryotic translation initiation factor 3 subunit L [Source:UniProtKB/Swiss-Prot;Acc:Q7Q5Y8]
AGAP007121	1.88936		no		C_2		cytochrome b5 protein
AGAP007565	1.8888	-11.593	yes				chaperone DnaJ protein
AGAP004750	1.88767	-3.3344	no				Translation initiation factor 4G [Source:UniProtKB/TrEMBL;Acc:A0A1S4GM12]
AGAP011634	1.88655	4.6676	no	HC4	C_2; C_4		Fumarylacetoacetate hydrolase domain containing 2A
AGAP004818	1.88598		no			mRpS16	28S ribosomal protein S16, mitochondrial [Source:UniProtKB/TrEMBL;Acc:Q7Q2U5]
AGAP008757	1.88598	6.0993	no		C_2		unspecified product
AGAP002113	1.88542		no	HC3; HC5			cytochrome b5
AGAP029322	1.88542	-1.0138	no				unspecified product
AGAP001229	1.88485		no				dynein light chain Tctex-type 1
AGAP005365	1.88485	-19.585	no		C_2		ribosome biogenesis protein BRX1
AGAP002167	1.88372	-4.2273	no				protein LSM12 homolog
AGAP004985	1.88372		no		C_2	mRpL16	39S ribosomal protein L16, mitochondrial [Source:UniProtKB/TrEMBL;Acc:Q7Q7W6]
AGAP001501	1.88258	-0.71726	yes	HC4			Regucalcin protein
AGAP005344	1.88258		no			Vps28	vacuolar protein sorting 28
AGAP010198	1.88144	-13.634	no				ribonucleoside-diphosphate reductase subunit M1
AGAP001760	1.88087	-10.579	no	FBC1			protein phosphatase 3, regulatory subunit
AGAP010175	1.88087	7.3411	no	HC5	C_4		adenylyl cyclase-associated protein 1
AGAP000092	1.87973	6.1397	no	HC3	C_3		methylsterol monooxygenase
AGAP006248	1.87858	-14.228	no			Med1	Mediator of RNA polymerase II transcription subunit 10 [Source:UniProtKB/Swiss-Prot;Acc:Q7Q5R5]
AGAP012780	1.87858	4.4134	no				unspecified product
AGAP002129	1.878	-24.541	no				deoxyhypusine monooxygenase
AGAP003794	1.878	-6.7916	no				splicing factor, proline- and glutamine-rich
AGAP002061	1.87743	-5.6361	no	HC4	C_3	Rpn7	26S proteasome 26S non-ATPase subunit N7
AGAP003215	1.87628		no		C_2; C_4	Rpt2	26S proteasome regulatory subunit T2
AGAP005376	1.87396		no		C_2		unspecified product
AGAP005467	1.87396	3.5748	yes				vigilin
AGAP010213	1.87396		no				N(6)-adenine-specific DNA methyltransferase 2 homolog
AGAP000120	1.87338	-17.304	no				tubulin folding cofactor B
AGAP003094	1.87338	-14.557	no				transcription initiation factor TFIID subunit 9B
AGAP010174	1.8728	-11.417	no	FBC2; HC3	C_4		oligosaccharyltransferase complex subunit alpha (ribophorin I)
AGAP011130	1.8728	-5.4525	yes		C_4		NADH dehydrogenase (ubiquinone) 1 alpha subcomplex 10
AGAP004848	1.87221	-6.3742	no				unspecified product
AGAP010965	1.87046	5.8305	yes				unspecified product
AGAP005117	1.8687		no		C_2		polyadenylate-binding protein 2
AGAP001919	1.86812	-0.099975	yes	HC3	C_4		protein disulfide-isomerase A6
AGAP010404	1.86812	-3.4788	no			GSTS1	glutathione S-transferase sigma class 1
AGAP002660	1.86753		no			tRNA-Glu	unspecified product
AGAP005247	1.86753	-1.3932	no				unspecified product
AGAP002422	1.86635	-4.9984	yes	HC2; HC4	C_3	CLIPD1	CLIP-domain serine protease
AGAP002171	1.86576	-11.59	no				nucleolar protein 58
AGAP010586	1.86576	0.81514	no		C_2	AIMP1	aminoacyl tRNA synthase complex-interacting multifunctional protein 1
AGAP002301	1.86516	-11.553	no		C_2		bud site selection protein 31
AGAP005121	1.86516	3.0664	no	HC5	C_2		PRA1 family protein [Source:UniProtKB/TrEMBL;Acc:Q7Q9P5]
AGAP009908	1.86516		no		C_4	mRpL13	39S ribosomal protein L13, mitochondrial [Source:UniProtKB/TrEMBL;Acc:A0A1S4H2D3]
AGAP009991	1.86516	3.9655	no				Cyclophilin B precursor
AGAP008137	1.86457	-5.2469	no				Niemann-Pick C1 protein
AGAP004654	1.86398	2.3365	no				3'(2'), 5'-bisphosphate nucleotidase
AGAP009988	1.86398	-5.9152	no			mRpL1	39S ribosomal protein L10, mitochondrial [Source:UniProtKB/TrEMBL;Acc:A0A1S4H3E8]
AGAP005615	1.86279	-2.4356	no			mRpS15	28S ribosomal protein S15, mitochondrial
AGAP006910	1.86279	-0.39807	yes			SRPN3	serine protease inhibitor (serpin) 3
AGAP011535	1.86279	-14.521	yes		C_4		transcription elongation factor B, polypeptide 1
AGAP013542	1.86279		no				unspecified product
AGAP007938	1.86219	9.3682	no			cact	protein cactus (TOLL pathway signalling)
AGAP000618	1.86159	0.78102	yes		C_4		succinate dehydrogenase (ubiquinone) membrane anchor subunit
AGAP003598	1.861		no		C_4		template-activating factor I
AGAP004459	1.861		no				ubiquitin-like 1-activating enzyme E1 A
AGAP008708	1.861	-13.913	no				protein-tyrosine phosphatase
AGAP007751	1.8604	0.018338	yes		C_8		unspecified product
AGAP009444	1.8604	-10.637	no	HC4	C_4		chromobox protein 5
AGAP003264	1.8598	-6.6436	no				histone acetyltransferase 1
AGAP010405	1.8586	-2.4088	no				transcription factor MAFF/G/K
AGAP009082	1.858	-11.767	no			Dox-A2	Probable 26S proteasome non-ATPase regulatory subunit 3 [Source:UniProtKB/Swiss-Prot;Acc:O61470]
AGAP002883	1.85739	-12.642	no		C_2		unspecified product
AGAP004885	1.85739		yes				CDGSH iron sulfur domain-containing protein 3, mitochondrial
AGAP006683	1.85739		no		C_2		unspecified product
AGAP010338	1.85739		no		C_2	mRpL23	39S ribosomal protein L23, mitochondrial
AGAP003968	1.85679	-11.592	no		C_4		UMP-CMP kinase [Source:UniProtKB/TrEMBL;Acc:Q7Q292]
AGAP003240	1.85618	0.22798	no				Protein jagunal
AGAP007941	1.85618		no	HC5	C_4		serine palmitoyltransferase
AGAP008785	1.85497	-0.18061	no				Ras suppressor protein 1
AGAP000977	1.85437	-13.861	no				RNA-binding motif protein, X-linked 2
AGAP004886	1.85437	6.7357	no				unspecified product
AGAP010133	1.85437		no	HC3; HC5	C_3	SCRBQ2	Class B Scavenger Receptor (CD36 domain).
AGAP003126	1.85376	-1.7444	no		C_4		unspecified product
AGAP003313	1.85376	-0.7877	no				DUF1794 domain-containing protein [Source:UniProtKB/TrEMBL;Acc:Q7Q0H8]
AGAP002389	1.85254	-4.1985	no		C_4		ubiquitin-like 4A
AGAP006040	1.85254	3.5232	no	HC4			peroxisomal membrane protein 2
AGAP007922	1.85254		yes				COX assembly mitochondrial protein [Source:UniProtKB/TrEMBL;Acc:A7UUS2]
AGAP010320	1.85193		no		C_4		unspecified product
AGAP004758	1.85132		no			Rpn13	26S proteasome 26S non-ATPase subunit N13
AGAP008374	1.85132	-0.037153	no		C_2		Inosine triphosphate pyrophosphatase [Source:UniProtKB/Swiss-Prot;Acc:Q7Q4F5]
AGAP005603	1.85009	0.79394	no				zinc finger protein 706
AGAP007245	1.85009		no				unspecified product
AGAP011906	1.85009	-11.968	no				exosome complex component MTR3
AGAP003024	1.84948	5.1464	yes				unspecified product
AGAP004352	1.84948		yes				succinyl-CoA synthetase beta subunit
AGAP012106	1.84948		yes		C_2; C_4		F-type H+-transporting ATPase subunit beta
AGAP002981	1.84887	-4.1286	no				cytochrome c oxidase assembly protein COX16 homolog, mitochondrial precursor
AGAP004225	1.84887		no		C_2		pre-mRNA-splicing factor
AGAP007884	1.84825		no				protein dpy-30
AGAP012028	1.84763	6.0117	no	HC4	C_2		copper chaperone
AGAP002409	1.84702	6.9755	no				tRNA pseudouridine38-40 synthase
AGAP009525	1.84702		no				unspecified product
AGAP010624	1.84702		no		C_4		Developmentally regulated GTP-binding protein
AGAP011727	1.84702	6.4613	no		C_3	Syx13	syntaxin 13
AGAP004486	1.84392	-5.4921	no				adiponectin receptor
AGAP001548	1.8433	3.5836	no				Stress-associated endoplasmic reticulum protein 2
AGAP005051	1.84267	1.8439	no				DNA polymerase epsilon subunit 3
AGAP007213	1.84205	-12.523	no				mitogen-activated protein-binding protein-interacting protein
AGAP007901	1.84142		no				Ras-related protein Rab-5C
AGAP001703	1.8408	-3.9271	yes		C_3		AP-2 complex subunit sigma
AGAP002499	1.8408	0.33748	yes	FBC2			methylmalonate-semialdehyde dehydrogenase (acylating), mitochondrial
AGAP008635	1.8408	-19.431	no		C_2		protein SDA1
AGAP009438	1.84017	-18.912	no				pre-rRNA-processing protein TSR1
AGAP000399	1.83954		no		C_4		squid
AGAP012624	1.83954		yes				Annexin (Fragment) [Source:UniProtKB/TrEMBL;Acc:Q7QM49]
AGAP011346	1.83828	-1.8628	no	HC4	C_2		unspecified product
AGAP004725	1.83765		no		C_4	eIF3c	Eukaryotic translation initiation factor 3 subunit C [Source:UniProtKB/Swiss-Prot;Acc:Q7PMU8]
AGAP004965	1.83765		no		C_2		DNA polymerase epsilon subunit 4
AGAP029473	1.83765	-4.0331	no				unspecified product
AGAP011438	1.83702	-14.801	no		C_4		casein kinase II subunit beta
AGAP012885	1.83702		yes		C_4		Histone H4 [Source:UniProtKB/TrEMBL;Acc:Q7PCX0]
AGAP001440	1.83639	-12.113	no			Rpn6	26S proteasome 26S non-ATPase subunit N6
AGAP008645	1.83575	5.2166	no			GAM1	gambicin anti-microbial peptide
AGAP001177	1.83448	4.1604	no				Ca2+-triggered coelenterazine-binding protein 1
AGAP013104	1.83448		no				unspecified product
AGAP007116	1.83385		no				unspecified product
AGAP007882	1.83385		no		C_2		ribosome maturation protein SBDS
AGAP000184	1.83321	7.6825	yes				malate dehydrogenase (oxaloacetate-decarboxylating)(NADP+)
AGAP005197	1.83257		no			ben	E2 ubiquitin-conjugating enzyme, bendless
AGAP008265	1.83257	-12.396	yes		C_2; C_4		seryl-tRNA synthetase
AGAP001069	1.83129		no	HC3; HC4			unspecified product
AGAP007146	1.83065	2.5187	yes				unspecified product
AGAP010386	1.83001	-2.5689	no	FBC2			Translocating chain-associated membrane protein 2
AGAP010131	1.82937		no		C_3		ornithine decarboxylase antizyme 1
AGAP011309	1.82937		no		C_4		nuclear GTP-binding protein
AGAP011447	1.82937	-3.3055	no		C_2		protein DEK
AGAP005535	1.82872	-20.609	no			Rpn5	26S proteasome 26S non-ATPase subunit N5
AGAP000790	1.82808	4.0328	yes	HC3	C_3; C_6		unspecified product
AGAP004158	1.82808		yes		C_4		unspecified product
AGAP004210	1.82743	7.8397	no		C_3		unspecified product
AGAP011133	1.82679	-11.628	no				Inosine-5'-monophosphate dehydrogenase
AGAP013555	1.82679		no			U3	Small nucleolar RNA U3 [Source:RFAM;Acc:RF00012]
AGAP003534	1.82549		no	FBC2			UPF0443 protein AGAP003534
AGAP013244	1.82549		no				adenosine deaminase, tRNA-specific 2, TAD2 homolog
AGAP003021	1.82484	-12.442	no	HC4; HC5	C_4		Clathrin heavy chain [Source:UniProtKB/TrEMBL;Acc:Q7PQY9]
AGAP002521	1.82419	-0.67911	no	HC4	C_4		hydroxybutyrate dehydrogenase
AGAP004353	1.82354	-6.5848	no				dual specificity phosphatase
AGAP000378	1.82289	-3.5024	no				programmed cell death protein 4
AGAP005843	1.82289		no				unspecified product
AGAP006808	1.82289	-9.5152	no				regulator of ribosome biosynthesis
AGAP028742	1.82289	-1.461	no				PDZ domain-containing protein [Source:UniProtKB/TrEMBL;Acc:A0A1S4HE60]
AGAP003028	1.82223		no				Ras-related protein Rab-35
AGAP007363	1.82223	2.4604	no				unspecified product
AGAP009040	1.82223	13.545	no				4F5 domain-containing protein [Source:UniProtKB/TrEMBL;Acc:A0A1S4GZZ4]
AGAP003567	1.82158		no				hepatitis B virus X-interacting protein
AGAP004768	1.82158	-6.7852	no		C_2		periodic tryptophan protein 1
AGAP012113	1.82158	-2.6772	no		C_2; C_4		ubiquitin carboxyl-terminal hydrolase L3
AGAP009839	1.82092		no		C_2		Phosphatase 1 regulatory subunit 7
AGAP007217	1.82027		no		C_2		pre-mRNA-processing factor 19
AGAP003135	1.81961	-10.755	no	HC4			transcription initiation factor TFIID subunit 12
AGAP004596	1.81829	-3.6696	yes		C_3	PyK	pyruvate kinase
AGAP004757	1.81829		no				unspecified product
AGAP001364	1.81763	2.171	no	HC4	C_4		Ubiquitin-fold modifier 1 [Source:UniProtKB/Swiss-Prot;Acc:Q7PXE2]
AGAP010297	1.81697		no				unspecified product
AGAP012291	1.81697	-1.7918	no		C_3	CYP9J3	Cytochrome P450 [Source:UniProtKB/TrEMBL;Acc:A0A1S4H8W2]
AGAP010536	1.81564		no		C_2		nucleolar complex protein 2
AGAP003612	1.81365	-7.7331	no		C_4		unspecified product
AGAP006660	1.81365	1.5174	no				Isocitrate dehydrogenase [NADP] [Source:UniProtKB/TrEMBL;Acc:Q7Q537]
AGAP007523	1.81231	-14.78	no				myosin heavy chain
AGAP004723	1.81164		no		C_2		chromobox protein homolog 1
AGAP012583	1.81164		no				unspecified product
AGAP004336	1.81097	-3.9481	no				UTP11-like, U3 small nucleolar ribonucleoprotein
AGAP009202	1.81097	1.4592	no	HC4	C_4		selenoprotein T
AGAP002470	1.8103	-21.507	no	FBC2; HC4	C_4	mRpL27	39S ribosomal protein L27, mitochondrial
AGAP000784	1.80963	4.0399	yes		C_2		abhydrolase domain containing 4
AGAP008141	1.80963	11.506	yes	FBC1			argininosuccinate lyase
AGAP000531	1.80895	-10.61	yes	HC4	C_4		lipoyl(octanoyl) transferase
AGAP000935	1.80895	-16.505	yes				mitochondrial processing peptidase
AGAP028235	1.80895		no		C_6	Arthropod_7SK	Arthropod 7SK RNA [Source:RFAM;Acc:RF01052]
AGAP006625	1.80828	-18.232	no		C_4		Coatomer subunit epsilon [Source:UniProtKB/TrEMBL;Acc:Q7Q558]
AGAP003003	1.8076	-19.87	no			Aats-tyr	tyrosyl-tRNA synthetase
AGAP002762	1.80693	-21.138	no		C_4	CCT7	Chaperonin containing TCP1 subunit 7
AGAP006469	1.80625	-15.498	no				cell growth-regulating nucleolar protein
AGAP008475	1.80625	4.8476	no				oligosaccharyltransferase complex subunit OSTC
AGAP004668	1.80557		no	HC4	C_4		coiled-coil domain-containing protein 12
AGAP003360	1.80421	4.5851	no	HC4			dynein light chain roadblock-type
AGAP008774	1.80421	-20.533	no		C_2		unspecified product
AGAP029066	1.80421		no				unspecified product
AGAP001686	1.80353	-16.329	no		C_2		U6 snRNA-associated Sm-like protein LSm1 [Source:UniProtKB/TrEMBL;Acc:Q7PY05]
AGAP013747	1.80353	-17.056	no				Dynactin 5 (p25) [Source:UniProtKB/TrEMBL;Acc:A0A1S4HCE0]
AGAP028542	1.80353	-9.7184	no				unspecified product
AGAP001083	1.80284	3.502	no				unspecified product
AGAP005820	1.80284	4.5262	yes	HC3; HC4	C_3; C_4		unspecified product
AGAP007713	1.80284		no				solute carrier family 39 (zinc transporter), member 11
AGAP003649	1.80216	-6.2969	no				unspecified product
AGAP006916	1.80147	-8.3459	no		C_2	mRpL54	39S ribosomal protein L54, mitochondrial
AGAP004817	1.80079	-6.7132	no			lig	protein lingerer
AGAP009944	1.80079		no	HC1; HC3; HC4	C_4		Retinal dehydrogenase 2
AGAP011751	1.8001	-5.821	no				Sorting nexin-33
AGAP001068	1.79941		no	HC4			ubiquitin-conjugating enzyme E2 H
AGAP002244	1.79941	-3.997	yes				unspecified product
AGAP008425	1.79872		no		C_2		peptidyl-tRNA hydrolase ICT1
AGAP013168	1.79872	2.9917	no			Mocs2	Molybdopterin synthase catalytic subunit [Source:UniProtKB/Swiss-Prot;Acc:Q7QAD7]
AGAP009606	1.79803		no
AGAP010191	1.79803		no		C_4		calumenin isoform b precursor
AGAP010499	1.79734	0.93476	yes		C_2; C_4	AD259	S-(hydroxymethyl)glutathione dehydrogenase [Source:UniProtKB/TrEMBL;Acc:A0A1S4H465]
AGAP009891	1.79664	8.7152	no				juvenile hormone esterase binding protein
AGAP002655	1.79595	-8.3115	no				unspecified product
AGAP000173	1.79456	-12.66	no				unspecified product
AGAP001423	1.79456	-2.4101	yes	FBC2	C_4		Bifunctional purine biosynthesis protein
AGAP009605	1.79456		no				unspecified product
AGAP009105	1.79386	-15.404	no				Serine/threonine-protein phosphatase 2A 65 kDa regulatory subunit A beta isoform isoform c
AGAP029198	1.79386		no				unspecified product
AGAP010875	1.79176	1.4284	no				Ras-related protein Rab-18
AGAP002338	1.79106	-15.349	yes	HC3; HC4; HC6	C_4	Vps29	vacuolar protein sorting 29
AGAP005922	1.79106	-6.2467	no		C_2		DNA-directed RNA polymerase III subunit RPC5
AGAP006117	1.79106		no				unspecified product
AGAP028363	1.79106		no			tRNA-Tyr	unspecified product
AGAP002332	1.79036	-17.021	no			mRpL11	39S ribosomal protein L11, mitochondrial
AGAP010792	1.79036	-17.286	yes		C_2; C_4		NADH dehydrogenase (ubiquinone) 1 alpha subcomplex 9
AGAP004236	1.78965	4.432	no				unspecified product
AGAP006125	1.78965	-11.218	no		C_2; C_4		Density-regulated protein [Source:UniProtKB/TrEMBL;Acc:Q7Q5Z2]
AGAP029571	1.78965	2.0325	no				unspecified product
AGAP001884	1.78895	-13.157	yes	HC1			fumarate hydratase, class II
AGAP008990	1.78895	4.2782	yes				lysophospholipase III
AGAP011446	1.78895		no				far upstream element-binding protein
AGAP011059	1.78753		no				coiled-coil-helix-coiled-coil-helix domain-containing protein 7
AGAP029668	1.78682	-0.009657	no				unspecified product
AGAP002742	1.78611	-10.01	no				dynactin 3
AGAP005624	1.78611	-7.4377	no				mitochondrial inner membrane protein COX18
AGAP007636	1.78611	-11.336	yes				phosphatidate phosphatase LPIN
AGAP012045	1.7854	0.24177	no				ATP-dependent RNA helicase DDX5/DBP2
AGAP009163	1.78469	-5.3606	no				unspecified product
AGAP009614	1.78469	-1.2564	no				unspecified product
AGAP009852	1.78469		no				mitochondrial fission 1 protein
AGAP011174	1.78469	-15.169	no			Rpt1	26S proteasome regulatory subunit T1 [Source:UniProtKB/TrEMBL;Acc:Q7QHG0]
AGAP000652	1.78398	-9.9277	no			mRpL38	39S ribosomal protein L38, mitochondrial
AGAP001749	1.78398	-6.3558	no		C_2; C_4		Stromal cell-derived factor 2
AGAP009919	1.78326	-3.1893	no				transmembrane 9 superfamily member 2/4
AGAP003296	1.78254	-5.0998	yes		C_2		LETM1 and EF-hand domain-containing protein 1, mitochondrial precursor
AGAP007147	1.78254	-15.949	no				exosome complex protein LRP1
AGAP004317	1.78183	-1.7436	yes	HC4		CLIPC2	CLIP-domain serine protease
AGAP011940	1.78183	3.3309	yes	HC3; HC4	C_3; C_4		unspecified product
AGAP012129	1.78183	-7.124	yes		C_2		dimethyladenosine transferase 1, mitochondrial
AGAP004113	1.78039	-13.939	no			mRpL55	39S ribosomal protein L55, mitochondrial
AGAP011803	1.78039	-7.8226	no		C_2	mRpS27	28S ribosomal protein S27, mitochondrial [Source:UniProtKB/TrEMBL;Acc:Q7PZ97]
AGAP002653	1.77967	-6.9769	no				phenylalanyl-tRNA synthetase alpha chain
AGAP008000	1.77967	0.68696	yes	HC1	C_3		sepiapterin reductase
AGAP009570	1.77967	-4.1218	no		C_4		RNA-binding protein with serine-rich domain 1
AGAP004197	1.77895	-12.901	no		C_2		6-phosphogluconate dehydrogenase, decarboxylating [Source:UniProtKB/TrEMBL;Acc:Q7PQM3]
AGAP005118	1.77895		no			mRpS17	28S ribosomal protein S17, mitochondrial [Source:UniProtKB/TrEMBL;Acc:Q7Q9P8]
AGAP005608	1.77822	-0.5468	no	HC5	C_3; C_4		unspecified product
AGAP007294	1.77822	-3.5398	no				Inhibitor of apoptosis 1 [Source:UniProtKB/TrEMBL;Acc:A0A1S4GVH8]
AGAP003052	1.7775		no		C_4		small glutamine-rich tetratricopeptide repeat-containing protein alpha
AGAP010217	1.7775		no		C_2		Protein disulfide-isomerase [Source:UniProtKB/TrEMBL;Acc:A0A1S4H450]
AGAP012833	1.7775		no			mRpS24	28S ribosomal protein S24, mitochondrial
AGAP005723	1.77605	4.7028	no		C_2		adenine phosphoribosyltransferase
AGAP008364	1.77605	3.6427	yes		C_8	TEP15	thioester-containing protein 15
AGAP003533	1.77532	-9.769	yes		C_2		DnaJ homolog subfamily C member 19
AGAP010331	1.77532	-15.282	no	HC4			heat shock protein 110kDa
AGAP005540	1.77459	-7.1494	no	HC4	C_2		Ubiquitin carboxyl-terminal hydrolase [Source:UniProtKB/TrEMBL;Acc:Q7Q728]
AGAP011938	1.77459	-16.611	no		C_2; C_4		lamin
AGAP006736	1.77386	5.4271	no				zinc finger protein GLIS2
AGAP011635	1.77386	-8.2226	no			mRpL35	39S ribosomal protein L35, mitochondrial
AGAP002627	1.77166	3.0809	no		C_2		S-formylglutathione hydrolase [Source:UniProtKB/TrEMBL;Acc:Q7QCH6]
AGAP003843	1.77166	-15.226	no				cytochrome c heme-lyase
AGAP005824	1.77093		no		C_2		presqualene diphosphate phosphatase
AGAP008601	1.77093	-12.762	no				ATP-dependent RNA helicase DDX18/HAS1
AGAP013489	1.77019	-7.3392	no				unspecified product
AGAP004627	1.76945		no		C_8		unspecified product
AGAP008344	1.76945	-11.632	no	HC4			nuclear transcription Y subunit beta
AGAP005538	1.76871	0.10789	no				translin
AGAP000808	1.76797	0.040569	yes				DNA damage-regulated autophagy modulator protein 2
AGAP006441	1.76797	2.0738	no		C_8		GTP cyclohydrolase I
AGAP000672	1.76649	4.1892	no				Obg-like ATPase 1 [Source:UniProtKB/TrEMBL;Acc:Q7QEG0]
AGAP004404	1.76574		no			mRpS24	28S ribosomal protein S24, mitochondrial [Source:UniProtKB/TrEMBL;Acc:F5HLM9]
AGAP004778	1.76574	-1.6966	no		C_2		unspecified product
AGAP004852	1.765	0.64968	no	HC4; HC5			Adducin
AGAP009213	1.765	-5.5053	yes			SRPN16	serine protease inhibitor (serpin) 16
AGAP008877	1.76425	1.268	no				unspecified product
AGAP002238	1.7635	-16.437	yes				unspecified product
AGAP003507	1.7635	-5.3998	no			Vps24	vacuolar protein sorting 24
AGAP002320	1.76275	-8.6595	no				isochorismatase domain-containing protein
AGAP009507	1.76275	-3.2008	no		C_2		ubiquitin thioesterase protein OTUB1
AGAP013398	1.76275		no		C_2		DDRGK domain-containing protein 1
AGAP011532	1.762	-3.8823	no		C_2; C_4		septin
AGAP009651	1.7605	0.084173	no	HC3; HC4	C_3		CD63 antigen
AGAP011858	1.7605	-0.0057556	no				zinc finger HIT domain-containing protein 3
AGAP001065	1.75974		yes	FBC1; FBC2			glycine hydroxymethyltransferase
AGAP005549	1.75974	-18.741	no				Pre-mRNA-splicing factor rse1
AGAP008094	1.75974		no	HC5			gamma-secretase subunit PEN-2
AGAP003155	1.75899	-0.76951	no		C_2; C_4		UPF0483 protein AGAP003155
AGAP005393	1.75899	1.1634	no				Ras-related protein Rab-2A
AGAP008882	1.75899		no		C_2		U3 small nucleolar RNA-associated protein MPP10
AGAP009524	1.75899	-5.8994	no				SFT2 domain-containing protein 3
AGAP005927	1.75823	-4.1757	no			mRpL36	39S ribosomal protein L36, mitochondrial
AGAP002568	1.75747	-15.062	no		C_2; C_4		Nat13 protein
AGAP006099	1.75671	-19.864	yes		C_4		ubiquinol-cytochrome c reductase core subunit 2
AGAP008684	1.75671	2.8851	no			Jheh1	juvenile hormone epoxide hydrolase 1
AGAP001139	1.75595		no			mRpL19	39S ribosomal protein L19, mitochondrial
AGAP001300	1.75595	-2.3527	no				unspecified product
AGAP000516	1.75519		no				enhancer of rudimentary protein
AGAP002528	1.75519	-11.569	no		C_2		trafficking protein particle complex subunit 2
AGAP004322	1.75519	-5.1823	no				pumilio homology domain family member 6
AGAP008440	1.75519		yes		C_8		urate oxidase
AGAP011166	1.75519	-21.961	no		C_3; C_4		Serine/threonine-protein phosphatase [Source:UniProtKB/TrEMBL;Acc:Q7PSR8]
AGAP004016	1.75442	4.8396	yes	HC3	C_3; C_6		unspecified product
AGAP011146	1.75442	-10.266	yes		C_4	mRpL14	39S ribosomal protein L14, mitochondrial
AGAP003184	1.75366	-4.4901	yes				5-aminolevulinate synthase [Source:UniProtKB/TrEMBL;Acc:Q7QBG3]
AGAP006383	1.75366	-12.004	no		C_4		oligosaccharyltransferase complex subunit beta
AGAP006681	1.75289	7.428	no				unspecified product
AGAP007391	1.75289		no				Coenzyme Q10 homolog B (S. cerevisiae)
AGAP008234	1.75289	-25.953	no				NTF2-related export protein 1/2
AGAP010450	1.75136	-15.233	no		C_2	mRpL2	39S ribosomal protein L2, mitochondrial
AGAP010589	1.75136	2.9239	yes		C_3; C_4		guanine nucleotide-binding protein subunit gamma
AGAP002352	1.75059	12.696	no				unspecified product
AGAP008366	1.75059	1.2974	no		C_8	TEP2	thioester-containing protein 2
AGAP013331	1.75059		no	HC5			unspecified product
AGAP000076	1.74981	-12.429	no				sterol regulatory element-binding transcription factor 1
AGAP000931	1.74981		no		C_4		UPF0729 protein AGAP000931 [Source:UniProtKB/Swiss-Prot;Acc:Q7PSY2]
AGAP001914	1.74981	-18.199	no				cell division cycle protein 37
AGAP009532	1.74981	3.5226	no				histidine protein methyltransferase 1 homolog
AGAP010580	1.74981	-0.62972	yes	HC3; HC4	C_3		unspecified product
AGAP012398	1.74981	-7.7477	no				COP9 complex subunit 7a
AGAP012622	1.74981		no				unspecified product
AGAP000482	1.74749	4.3929	no				unspecified product
AGAP000868	1.74671	-4.1998	no				beta-1,4-mannosyltransferase egghead protein
AGAP008912	1.74671	-16.248	no				Rac GTPase-activating protein 1
AGAP010278	1.74593		no				dihydrofolate reductase
AGAP007638	1.74515	-13.933	yes		C_3; C_4		oligosaccharyltransferase complex subunit delta (ribophorin II)
AGAP009633	1.74515	5.485	yes		C_8		3-oxoacyl-(acyl-carrier protein) reductase fabG2 [Source:UniProtKB/TrEMBL;Acc:Q7Q1U0]
AGAP013741	1.74515	-6.1867	no		C_2	Med11	Mediator of RNA polymerase II transcription subunit 11 [Source:UniProtKB/TrEMBL;Acc:A0A1S4HDK1]
AGAP001645	1.74437	5.2068	no		C_4		RNA-binding protein FUS
AGAP001067	1.74359		no		C_8		DUF4806 domain-containing protein [Source:UniProtKB/TrEMBL;Acc:A0A1S4GBG2]
AGAP009595	1.74359		no				sodium/potassium-transporting ATPase subunit beta
AGAP011826	1.74359	-13.715	no				cytochrome c oxidase assembly protein subunit 17
AGAP012865	1.74359		no		C_4		unspecified product
AGAP001651	1.7428	-11.606	no		C_2	Rpn9	26S proteasome 26S non-ATPase subunit N9
AGAP004191	1.7428		no		C_2	Med22	Mediator of RNA polymerase II transcription subunit 22 [Source:UniProtKB/Swiss-Prot;Acc:Q7QB45]
AGAP001152	1.74202	-3.6256	no				GPN-loop GTPase 3
AGAP001603	1.74202		no				mitochondrial 18 kDa protein
AGAP006909	1.74202	9.5592	yes			SRPN1	serine protease inhibitor (serpin) 1
AGAP009837	1.74123	-1.6759	no				unspecified product
AGAP028979	1.74044	-11.159	no			SSU_rRNA_eukarya	Eukaryotic small subunit ribosomal RNA [Source:RFAM;Acc:RF01960]
AGAP029055	1.74044	2.6636	no		C_3; C_4		unspecified product
AGAP003870	1.73965	-2.3338	no			Thoc7	THO complex subunit 7
AGAP006456	1.73965	-17.433	yes		C_4		NADH dehydrogenase (ubiquinone) Fe-S protein 3
AGAP004056	1.73886	-16.503	no				unspecified product
AGAP009051	1.73886	8.9483	no	HC5	C_7	LL1	lipopolysaccharide-induced TNF-alpha transcription factor (LITAF-like 1)
AGAP003731	1.73807		no		C_2	Vps37B	vacuolar protein sorting 37B
AGAP007104	1.73807	12.094	no				farnesyl diphosphate synthase
AGAP008846	1.73807	7.039	no				unspecified product
AGAP010514	1.73807	0.38216	no				activator of 90 kDa heat shock protein ATPase
AGAP001677	1.73727	-11.562	no				unspecified product
AGAP011345	1.73568	5.1332	yes		C_2		unspecified product
AGAP001108	1.73488		no				mitochondrial import inner membrane translocase subunit TIM50-C
AGAP000670	1.73408	-3.243	yes				periplasmic divalent cation tolerance protein
AGAP029751	1.73408	7.8573	no			AGO2	argonaute 2
AGAP007871	1.73328	-6.9957	no		C_2		mitochondrial import receptor subunit TOM40
AGAP009506	1.73328	4.4036	no				U5 snRNP complex subunit
AGAP029814	1.73328	2.403	no				SUN domain-containing protein [Source:UniProtKB/TrEMBL;Acc:A0A499FX34]
AGAP003220	1.73247	-8.4568	no		C_2; C_4		unspecified product
AGAP001629	1.73086	6.6359	no		C_2		unspecified product
AGAP004786	1.73086	-2.5988	yes		C_4		Pyruvate dehydrogenase E1 component subunit alpha [Source:UniProtKB/TrEMBL;Acc:Q7Q2S3]
AGAP007366	1.73086	2.1575	yes		C_3		unspecified product
AGAP002908	1.73006	-16.49	no				splicing factor U2AF 65 kDa subunit
AGAP003813	1.73006	-13.59	no				unspecified product
AGAP003890	1.73006	-8.7675	no				U3 small nucleolar ribonucleoprotein protein IMP4
AGAP005005	1.73006	-13.562	yes				AAA_28 domain-containing protein [Source:UniProtKB/TrEMBL;Acc:A0A1S4GMS4]
AGAP008099	1.73006		no				Ubiquitin-fold modifier-conjugating enzyme 1 [Source:UniProtKB/Swiss-Prot;Acc:Q7PND3]
AGAP009504	1.73006	-16.43	no				U3 small nucleolar RNA-associated protein 24
AGAP028367	1.73006		no			tRNA-Lys	unspecified product
AGAP029387	1.73006		no				unspecified product
AGAP003243	1.72843		no		C_2		unspecified product
AGAP006651	1.72843	-2.792	no		C_2		peroxisomal 3,2-trans-enoyl-CoA isomerase
AGAP009567	1.72843	-8.9318	no				mitochondrial inner membrane protease ATP23 homolog
AGAP011522	1.72843	0.80205	no		C_2		unspecified product
AGAP000986	1.72681	1.5364	no			CPAP3-D	cuticular protein
AGAP002239	1.72681	2.1628	yes				Diamine acetyltransferase 1
AGAP001526	1.72599		no				RIO kinase 2
AGAP001942	1.72599		yes		C_3		unspecified product
AGAP003154	1.72599		no		C_2		Transcription elongation factor B polypeptide 2
AGAP008876	1.72599	-16.59	no				ATP synthase mitochondrial F1 complex assembly factor 2
AGAP011470	1.72518		no				RNA polymerase II subunit A C-terminal domain phosphatase SSU72
AGAP004465	1.72354	-17.347	no				18S rRNA (adenine1779-N6/adenine1780-N6)-dimethyltransferase
AGAP005744	1.72354		no		C_2	LRIM26	leucine-rich immune protein (Coil-less)
AGAP010268	1.72354		no		C_2	mRpS9	28S ribosomal protein S9, mitochondrial
AGAP011887	1.72354	1.9804	no				nuclear pore complex protein Nup37
AGAP005363	1.72272	1.6515	no	HC4			unspecified product
AGAP007937	1.72272		no		C_2	mRpL4	39S ribosomal protein L4, mitochondrial
AGAP029323	1.72272	-21.13	no				Enhancer of yellow 2 transcription factor [Source:UniProtKB/TrEMBL;Acc:A0A453YZP0]
AGAP000044	1.72189	-0.12271	no	HC3; HC4			thioredoxin domain-containing protein
AGAP007629	1.72189	0.57848	yes	HC3; HC4	C_3	LANB2	laminin gamma 1
AGAP010247	1.72189		no				exosome complex component RRP40
AGAP028876	1.72189		no		C_6	SSU_rRNA_eukarya	Eukaryotic small subunit ribosomal RNA [Source:RFAM;Acc:RF01960]
AGAP013136	1.72107	-13.622	no				unspecified product
AGAP001428	1.72024	-7.2035	no		C_2		unspecified product
AGAP003074	1.72024	1.9583	yes		C_2	SLC25A1	mitochondrial dicarboxylate transporter (solute carrier family 25)
AGAP012513	1.71941	-3.2475	yes				Hydroxysteroid dehydrogenase-like protein 2
AGAP003839	1.71858	11.868	no				Fem-1 homolog c
AGAP004703	1.71858	-16.167	no		C_2		DNA-directed RNA polymerase III subunit RPC1
AGAP010039	1.71858	-18.53	yes		C_2	NADH_dehyd	NADH dehydrogenase [ubiquinone] flavoprotein 1, mitochondrial [Source:UniProtKB/TrEMBL;Acc:A0A1S4H2T5]
AGAP002626	1.71775	2.6233	no				rhomboid-like protein
AGAP006543	1.71775	3.4532	no				unspecified product
AGAP008802	1.71692	1.164	yes			Pgk	Phosphoglycerate kinase [Source:UniProtKB/TrEMBL;Acc:Q7Q850]
AGAP002286	1.71609	1.7246	no				unspecified product
AGAP002375	1.71609	-6.0007	no		C_4		DNA-directed RNA polymerase I subunit RPA12
AGAP010318	1.71609		no		C_2		guanine nucleotide-binding protein subunit beta-5
AGAP003517	1.71525	-15.538	no		C_2		phenylalanyl-tRNA synthetase beta chain
AGAP010866	1.71525	-11.719	no				6-phosphogluconolactonase
AGAP000680	1.71441	13.465	no		C_2		unspecified product
AGAP003315	1.71441	-8.3322	no				tryptophanyl-tRNA synthetase
AGAP004100	1.71273	-8.1737	yes			mRpL43	39S ribosomal protein L43, mitochondrial
AGAP010721	1.71273		no				unspecified product
AGAP001874	1.71189	-1.3258	no				Ras-related protein Rap-1A
AGAP002945	1.71189		no				bifunctional glutamyl/prolyl-tRNA synthetase
AGAP003372	1.71105	-2.9226	no				Haloacid dehalogenase-like hydrolase domain-containing protein 1A
AGAP001314	1.7102	2.842	no				unspecified product
AGAP006548	1.7102	-1.6804	yes	FBC1; FBC2			glycine cleavage system H protein
AGAP011768	1.7102	10.329	no				growth factor receptor-binding protein 2
AGAP002406	1.70935	-0.19136	no		C_2		COMM domain-containing protein 2
AGAP007176	1.70935	2.1257	yes	HC3; HC5			unspecified product
AGAP007246	1.70935	-17.565	no				small nuclear ribonucleoprotein D1
AGAP009982	1.70935	-10.753	no		C_8		unspecified product
AGAP012357	1.70935	7.248	yes		C_3		Vanin-like protein 1
AGAP008772	1.70766	4.266	no				nucleoporin p58/p45
AGAP011445	1.70766	-0.26155	no				unspecified product
AGAP004678	1.7068	-8.5571	no				unspecified product
AGAP007858	1.7068		no				lysyl-tRNA synthetase, class II
AGAP011132	1.70595	-8.8388	no		C_2		GINS complex subunit 3
AGAP011203	1.70595	-13.533	no				eukaryotic translation initiation factor
AGAP011946	1.70595	-6.5631	no			mRpL15	39S ribosomal protein L15, mitochondrial
AGAP000971	1.70509	3.1399	yes		C_4		prolyl 4-hydroxylase
AGAP004192	1.70509	-26.963	no		C_4		heat shock 70kDa protein 5
AGAP001528	1.70424	1.1626	no				unspecified product
AGAP005528	1.70338	-1.5118	no	HC3	C_3		unspecified product
AGAP008049	1.70338	-5.6805	no				cell division cycle 123 homolog
AGAP009045	1.70338	3.7735	no				UPF0640 protein
AGAP010019	1.70338		no				RWD domain-containing protein 4A
AGAP012416	1.70338		no				DNA-directed RNA polymerase III subunit RPC7
AGAP002339	1.70252	-0.53719	no				AN1-type zinc finger protein 2B
AGAP009866	1.70252		no				dolichol-phosphate mannosyltransferase
AGAP001149	1.70165	-21.379	no				protein MAK11
AGAP006088	1.70165	7.7566	yes				unspecified product
AGAP007670	1.70165	-12.276	no				U2 small nuclear ribonucleoprotein A
AGAP002535	1.70079	0.25261	no		C_2		serine/threonine-protein phosphatase PGAM5
AGAP002604	1.70079	3.0173	no		C_4		unspecified product
AGAP005662	1.70079	7.1606	yes	FBC1	C_3		acyl-CoA dehydrogenase
AGAP011448	1.70079	-20.128	no		C_2; C_4	fen1	Flap endonuclease 1 [Source:UniProtKB/Swiss-Prot;Acc:Q7Q323]
AGAP012494	1.70079		no				unspecified product
AGAP002390	1.69992	2.422	no		C_4		unspecified product
AGAP003430	1.69992	-9.9681	no	HC3	C_3; C_4	VhaM8.9	vacuolar H+ ATPase M8.9 accessory subunit
AGAP005122	1.69992	-12.762	no		C_2		UBX domain-containing protein 1
AGAP007912	1.69992	-21.939	no				ribosomal RNA assembly protein mis3, expressed
AGAP008368	1.69992		yes		C_4	TEP14	thioester-containing protein 14
AGAP006247	1.69906		no				Survival of motor neuron-related-splicing factor 30
AGAP006789	1.69906	3.0345	no				MIT domain-containing protein 1
AGAP006826	1.69906	-0.73087	yes				integrin alpha-ps
AGAP008106	1.69906	-16.299	no				Trafficking protein particle complex subunit 4
AGAP029807	1.69906	-3.0257	no				unspecified product
AGAP013296	1.69819	2.4557	no	HC4	C_2		Peptidyl-prolyl cis-trans isomerase NIMA-interacting 4
AGAP003476	1.69732		no		C_2; C_4		protein BCP1
AGAP004294	1.69732	-12.706	no			Ubqn	ubiquilin
AGAP011767	1.69732	-13.005	no				protein farnesyltransferase/geranylgeranyltransferase type-1 subunit alpha
AGAP000832	1.69644	9.3175	no		C_4		Derlin-2/3
AGAP000911	1.69644	3.1229	no	HC3	C_3		unspecified product
AGAP001738	1.69644	-5.0452	no		C_2	mRpL1	39S ribosomal protein L1, mitochondrial
AGAP003061	1.69644	-6.9111	no		C_2		cysteine and histidine-rich domain-containing protein
AGAP003475	1.69644	4.0924	no	HC3; HC5	C_3		leucyl aminopeptidase
AGAP000321	1.69557	-2.8655	yes	HC5			unspecified product
AGAP002357	1.69557	-14.071	no		C_2		vesicle transport protein GOT1B
AGAP005430	1.69557	3.9881	no				unspecified product
AGAP006229	1.69557	-8.2523	no			Vps2	vacuolar protein sorting 20
AGAP004431	1.69469		yes	HC2; HC3; HC5	C_3		unspecified product
AGAP006245	1.69469	-3.0982	no				zinc finger matrin-type protein 2
AGAP006921	1.69469	-5.6949	yes	HC3; HC5	C_3; C_4		PID domain-containing protein [Source:UniProtKB/TrEMBL;Acc:A0NBM1]
AGAP013252	1.69469	6.9751	yes		C_2; C_4		unspecified product
AGAP000132	1.69381	8.849	yes				unspecified product
AGAP010267	1.69381	-15.526	no				glutaminyl-tRNA synthetase
AGAP004490	1.69205		no				unspecified product
AGAP011560	1.69205	4.5369	no				unspecified product
AGAP012590	1.69205	1.3097	yes				MutT domain protein-like protein
AGAP004704	1.69117		no				COMPASS component SPP1
AGAP011035	1.69117	-13.871	no				Splicing factor 3a
AGAP003177	1.69028	-11.676	no				Upstream transcription factor 2/L-myc-2
AGAP006619	1.69028		no				unspecified product
AGAP007507	1.69028	-19.781	no			mRpL48	39S ribosomal protein L48, mitochondrial
AGAP009546	1.69028	-5.1222	no		C_2		endoplasmic reticulum lectin 1
AGAP007653	1.6894	-16.48	no				mitochondrial folate transporter/carrier
AGAP002520	1.68851	0.59407	yes	FBC2; HC4	C_4		short-chain dehydrogenease/reductase
AGAP006662	1.68851		no				unspecified product
AGAP009182	1.68851	-9.9227	no	FBC2	C_4		protein transport protein SEC61 subunit alpha
AGAP013015	1.68851		no				p53 and DNA damage-regulated protein
AGAP006091	1.68762	-1.7911	no				unspecified product
AGAP008947	1.68762	-6.8932	no				Mevalonate kinase [Source:UniProtKB/TrEMBL;Acc:A0A1S4GZN7]
AGAP012048	1.68762	-1.0492	yes				Citrate synthase [Source:UniProtKB/TrEMBL;Acc:Q7PV48]
AGAP002509	1.68673	1.271	no				unspecified product
AGAP003728	1.68673	-13.687	no				Uncharacterized methyltransferase WBSCR22
AGAP009100	1.68673	1.7749	yes				Protein-glutamine gamma-glutamyltransferase E
AGAP011463	1.68673	-2.3834	no		C_2		src homology 2 domain-containing transforming protein C
AGAP006802	1.68583	-6.654	no			mRpS35	28S ribosomal protein S35, mitochondrial
AGAP008853	1.68583	-2.1925	yes				unspecified product
AGAP009888	1.68583	7.1508	no				unspecified product
AGAP008158	1.68494	-4.5519	no				dCMP deaminase
AGAP010870	1.68494	11.039	yes				solute carrier family 27 (fatty acid transporter), member 1/4
AGAP003614	1.68404		no		C_2; C_4		unspecified product
AGAP013122	1.68404	7.1492	yes				sulfatase modifying factor 1
AGAP000432	1.68314	6.7498	no		C_2		unspecified product
AGAP004091	1.68314	-9.7176	no			mRpS5	28S ribosomal protein S5, mitochondrial
AGAP012186	1.68314	-4.7879	yes		C_8		lipoyltransferase 1
AGAP006645	1.68224		no		C_7; C_8		unspecified product
AGAP008834	1.68224	1.6981	no			Akh1	adipokinetic hormone 1
AGAP009842	1.68224	0.53994	no		C_3		ribonuclease T2
AGAP002652	1.68133	-2.2652	no				unspecified product
AGAP004801	1.68133		no				unspecified product
AGAP003615	1.68043		no				toll-interacting protein
AGAP005913	1.67952	4.0218	no				guanine nucleotide-binding protein G(I)/G(S)/G(T) subunit beta-1
AGAP013119	1.67952	-1.4828	no				unspecified product
AGAP003644	1.67861	-14.978	no			mRpS11	28S ribosomal protein S11, mitochondrial
AGAP005630	1.67861	-31.088	no		C_4		transitional endoplasmic reticulum ATPase
AGAP011472	1.6777	2.2593	no				Leucine-rich repeat-containing protein 47
AGAP005144	1.67679	-16.75	no				replication factor C subunit 3/5
AGAP006216	1.67679	9.6279	yes		C_3; C_4	GPRMTH2	methuselah receptor 2
AGAP013112	1.67679		no		C_2; C_4		mRNA binding protein
AGAP000794	1.67587	-20.102	yes		C_4		NADH dehydrogenase (ubiquinone) Fe-S protein 2
AGAP001499	1.67587	-0.1627	no				unspecified product
AGAP002363	1.67587	0.069516	no		C_2		unspecified product
AGAP006161	1.67587		no		C_2		suppressor of G2 allele of SKP1
AGAP011753	1.67587	4.4351	no				unspecified product
AGAP000426	1.67495	2.6752	no				benzodiazapine receptor
AGAP008086	1.67495	-9.1773	no		C_4		mitochondrial processing peptidase
AGAP013186	1.67495	7.9937	yes	HC2	C_4		unspecified product
AGAP029280	1.67495		no				unspecified product
AGAP000514	1.67403		no				Protein MAK16 homolog [Source:UniProtKB/TrEMBL;Acc:Q7PRY6]
AGAP008327	1.67403	-9.1885	no				DnaJ homolog subfamily B member 11
AGAP008541	1.67403		no				cyclin-dependent kinase 9
AGAP007002	1.67311	-12.204	no		C_2		transcription initiation factor TFIIF subunit beta
AGAP007729	1.67311	-14.62	no				activin receptor type-1
AGAP010421	1.67311	-2.7348	yes				pyruvate dehydrogenase E1 component subunit beta
AGAP010698	1.67311	-18.965	no		C_2		U3 small nucleolar RNA-associated protein 5
AGAP028654	1.67311		no
AGAP006569	1.67219	-0.931	yes				acetyl-CoA synthetase
AGAP011204	1.67219	-12.924	no				aubergine
AGAP002340	1.67127	-12.476	no		C_4	eIF3a	Eukaryotic translation initiation factor 3 subunit A [Source:UniProtKB/Swiss-Prot;Acc:Q7PGE8]
AGAP007511	1.67127	-11.894	no				ATP-dependent RNA helicase DDX54/DBP10
AGAP011044	1.67127	-1.7948	yes				unspecified product
AGAP012010	1.67127	0.20881	yes				unspecified product
AGAP028375	1.67127		no		C_5	tRNA-Ala	unspecified product
AGAP000596	1.67034	0.49619	no				lysophosphatidylcholine acyltransferase / lyso-PAF acetyltransferase
AGAP004631	1.67034	3.1726	no		C_2		unspecified product
AGAP009619	1.67034	-5.1721	yes				S-adenosylmethionine decarboxylase
AGAP000534	1.66941	-3.0934	no				glutathione synthase
AGAP011745	1.66941	0.00247	no				Bestrophin homolog [Source:UniProtKB/TrEMBL;Acc:Q7PZ58]
AGAP029128	1.66941	7.5343	no				unspecified product
AGAP007940	1.66848		no	FBC2			Reticulon-like protein [Source:UniProtKB/TrEMBL;Acc:A0A1S4GWR7]
AGAP008325	1.66848	-18.001	no		C_4		U3 small nucleolar RNA-associated protein 23
AGAP002141	1.66661	-2.3732	no				protein phosphatase PTC7 homolog fig
AGAP002960	1.66661		no				U3 small nucleolar RNA-associated protein 3
AGAP003941	1.66661	7.5948	yes				LYR motif-containing protein 5
AGAP000564	1.66567	5.2113	no				C-factor
AGAP004394	1.66567	-1.1228	no		C_2		dipeptidyl-peptidase III
AGAP007781	1.66567	7.324	yes				eukaryotic translation initiation factor 4E-binding protein 1
AGAP009836	1.66567		no				unspecified product
AGAP002808	1.66474	-12.698	no				rRNA small subunit pseudouridine methyltransferase Nep1
AGAP007809	1.66474	5.1718	no		C_2	AP7862	CYTOSOL_AP domain-containing protein [Source:UniProtKB/TrEMBL;Acc:A0A1S4GWA0]
AGAP007741	1.6638	-7.9921	no				ribonuclease H2 subunit A
AGAP012902	1.66285		no				unspecified product
AGAP000556	1.66191	5.1219	no				selenoprotein W-related protein
AGAP004609	1.66191	1.9769	no				protein kinase C substrate 80K-H
AGAP005934	1.66191		no		C_2		Tumor susceptibility 101 protein
AGAP006961	1.66191		no		C_6		molecular chaperone HtpG
AGAP008621	1.66191	-1.5937	no				unspecified product
AGAP012124	1.66191	-10.06	no		C_2		unspecified product
AGAP003674	1.66096	3.1768	no		C_8		T-cell leukemia homeobox protein
AGAP006141	1.66096	-3.1933	no		C_2		Capping protein (actin filament) muscle Z-line, alpha 1
AGAP002782	1.66001	-8.8279	no				nuclear autoantigenic sperm protein
AGAP005129	1.66001	1.8847	no		C_2; C_4		5'-methylthioadenosine phosphorylase
AGAP009265	1.66001		no				Ectonucleoside triphosphate diphosphohydrolase 5/6 [Source:UniProtKB/TrEMBL;Acc:A0A1S4H0M9]
AGAP009746	1.66001	-22.99	no		C_2		RuvB-like protein 2
AGAP002795	1.65906	-12.053	no				unspecified product
AGAP004597	1.65906		no				guanosine-3',5'-bis(diphosphate) 3'-pyrophosphohydrolase
AGAP007967	1.65906	-12.505	no		C_4		Selenide, water dikinase [Source:UniProtKB/TrEMBL;Acc:A0A1S4GWU2]
AGAP010714	1.65906	-2.4505	no				very-long-chain enoyl-CoA reductase
AGAP000308	1.65811	1.8508	no		C_4		proteasome activator subunit 3 (PA28 gamma)
AGAP004301	1.65811	-2.1005	no				phosphatidylinositol glycan, class K
AGAP012189	1.65811	5.0976	no				abhydrolase domain-containing protein 12
AGAP002958	1.65715	-18.42	no				transcription initiation factor TFIIA large subunit
AGAP001890	1.65619	5.402	no				unspecified product
AGAP002333	1.65619		no		C_2		unspecified product
AGAP006243	1.65619	5.3752	no		C_3		Phosphatidylinositol-4,5-bisphosphate 4-phosphatase [Source:UniProtKB/TrEMBL;Acc:Q7Q5R8]
AGAP011471	1.65619		no				large subunit GTPase 1
AGAP000325	1.65523	-19.442	no		C_4		lysyl-tRNA synthetase, class II
AGAP001662	1.65523	3.4407	yes		C_3; C_6		unspecified product
AGAP004587	1.65523		no				unspecified product
AGAP013334	1.65523		yes				unspecified product
AGAP002504	1.65427		no		C_2		tRNA (cytosine34-C5)-methyltransferase
AGAP004064	1.65427	-17.336	no				RNA-binding protein Nob1
AGAP009348	1.65427	0.017725	no				unspecified product
AGAP010609	1.65427	-14.667	no				DnaJ (Hsp40) homolog subfamily C
AGAP009901	1.65331	9.3697	no				diphosphoinositol-polyphosphate diphosphatase
AGAP010488	1.65331		no				ubiquinone biosynthesis methyltransferase
AGAP012272	1.65331	-9.6972	no				blocked early in transport 1
AGAP003861	1.65234	-2.4906	no				Peptide deformylase [Source:UniProtKB/TrEMBL;Acc:Q7QFS8]
AGAP004002	1.65234		yes		C_4		60 kDa heat shock protein, mitochondrial precursor
AGAP008917	1.65234	-24.937	no				DNA topoisomerase II
AGAP009460	1.65234	3.6062	yes				c-Jun N-terminal kinase
AGAP001584	1.65137		no		C_2	snRNP-U1-C	U1 small nuclear ribonucleoprotein C [Source:UniProtKB/Swiss-Prot;Acc:Q7PXU6]
AGAP002933	1.65137		no				2-oxoglutarate and iron-dependent oxygenase domain-containing protein 1
AGAP009685	1.65137	-12.688	yes				aspartate aminotransferase, mitochondrial
AGAP000855	1.6504	4.0306	no				unspecified product
AGAP002305	1.6504	-12.491	no				pre-mRNA-splicing factor
AGAP002821	1.6504	4.4908	no		C_2		unspecified product
AGAP009387	1.6504		yes				unspecified product
AGAP011149	1.6504	-14.636	no				pre-mRNA-splicing factor ATP-dependent RNA helicase DHX15/PRP43
AGAP003485	1.64943	1.4525	no				thioredoxin domain-containing protein
AGAP005189	1.64943		no				Biogenesis of lysosome-related organelles complex 1 subunit 6 [Source:UniProtKB/TrEMBL;Acc:A7UT99]
AGAP007244	1.64943	-29.276	no		C_2		Ribosome biogenesis protein WDR12 homolog [Source:UniProtKB/Swiss-Prot;Acc:Q7QJ33]
AGAP010210	1.64943		no		C_2		Translocase of inner mitochondrial membrane 23 homolog
AGAP001939	1.64846	-7.3401	no		C_2; C_4		maltase
AGAP002378	1.64846	-13.544	yes	FBC2			Adenylosuccinate lyase [Source:UniProtKB/TrEMBL;Acc:Q7QBZ6]
AGAP028994	1.64846	-6.0047	no			LSU_rRNA_eukarya	Eukaryotic large subunit ribosomal RNA [Source:RFAM;Acc:RF02543]
AGAP002247	1.64748	-18.96	no			Med21	Mediator of RNA polymerase II transcription subunit 21 [Source:UniProtKB/Swiss-Prot;Acc:Q7PTL0]
AGAP002961	1.6465	-19.417	no				ribosomal RNA-processing protein 12
AGAP003521	1.6465	2.0433	no		C_3		alpha-2-macroglobulin receptor-associated protein
AGAP012072	1.6465	5.7828	no				lactoylglutathione lyase
AGAP000617	1.64552	-24.983	yes		C_4		dual specificity phosphatase
AGAP003623	1.64552	-1.3363	no				long-chain acyl-CoA synthetase
AGAP009945	1.64552		no				dihydrodiol dehydrogenase / D-xylose 1-dehydrogenase (NADP)
AGAP001136	1.64454	-10.543	no		C_4		tetratricopeptide repeat protein 35
AGAP003387	1.64454	-1.1711	no				unspecified product
AGAP005221	1.64454	-13.595	no		C_2		ribosomal RNA methyltransferase Nop2
AGAP007541	1.64454		no				DnaJ homolog subfamily C member 2
AGAP008420	1.64454		no	HC4		IAP5	inhibitor of apoptosis 5
AGAP008474	1.64454		no				calcium and integrin-binding protein 1
AGAP009439	1.64454	6.5796	no				membrane protein GNA1220
AGAP029563	1.64454		no				unspecified product
AGAP001887	1.64355	2.5045	no				biogenesis of lysosome-related organelles complex 1 subunit 1
AGAP004550	1.64355		no	FBC2			dolichol-phosphate mannosyltransferase subunit 3
AGAP009322	1.64355	-1.6739	no				vesicle transport through interaction with t-SNAREs 1
AGAP003171	1.64256	2.8478	no				nucleolar protein 12
AGAP001438	1.64157	-3.2499	no				unspecified product
AGAP002645	1.64157	-8.7223	yes				septin 2
AGAP004435	1.64157		no				unspecified product
AGAP011116	1.64157	-2.6042	no		C_8		Solute carrier family 32 (vesicular inhibitory amino acid transporter) [Source:UniProtKB/TrEMBL;Acc:A0A1S4H6T9]
AGAP013002	1.64058		no				unspecified product
AGAP003063	1.63959		no				Rwd domain-containing protein
AGAP004769	1.63959	-12.487	no				Ras-related protein Rap-1b precursor
AGAP001257	1.63859	6.2601	yes		C_4		UTP--glucose-1-phosphate uridylyltransferase
AGAP007258	1.63859	-7.7027	no		C_2		aconitate hydratase 1 / homoaconitase
AGAP004407	1.63659		no		C_2		lectin, mannose-binding 2
AGAP006100	1.63659	-8.0323	no		C_3	Syx8	syntaxin 8
AGAP002166	1.63558	5.6061	no				A-kinase anchor protein 1, mitochondrial
AGAP010219	1.63558	-17.388	no		C_2	Mcm6	DNA replication licensing factor Mcm6 [Source:UniProtKB/Swiss-Prot;Acc:Q7Q0Q1]
AGAP028617	1.63357	5.3159	no	HC4; HC5			Sortilin-related receptor [Source:UniProtKB/TrEMBL;Acc:A0A1S4HDY0]
AGAP002831	1.63256	2.9841	yes		C_2		ribosomal RNA small subunit methyltransferase H
AGAP004916	1.63256		no	HC1; HC3; HC4	C_4		unspecified product
AGAP007206	1.63256	-13.867	no				unspecified product
AGAP008953	1.63256		no				TIMELESS-interacting protein
AGAP000110	1.63155	-19.875	no		C_2	mRpL4	39S ribosomal protein L40, mitochondrial [Source:UniProtKB/TrEMBL;Acc:Q7QER3]
AGAP010715	1.63155	-9.6803	no				Anillin/rhotekin
AGAP011148	1.63155	1.0581	yes			mRpL14	39S ribosomal protein L14, mitochondrial
AGAP000496	1.63053	-19.36	no		C_2		geminin
AGAP002140	1.63053	-16.789	no	HC4			unspecified product
AGAP008315	1.63053	-5.6692	no				dolichyl-phosphate beta-glucosyltransferase
AGAP012005	1.63053	2.9964	no			ABCF3	ATP-binding cassette transporter (ABC transporter) family F member 3
AGAP012080	1.63053		no				Trafficking protein particle complex 5
AGAP000396	1.62951	2.4597	yes		C_2; C_4	TPX1	thioredoxin peroxidase 1
AGAP001417	1.62849		yes				Brain protein 44-like protein
AGAP009024	1.62849	-10.298	no				RNA polymerase I-specific transcription initiation factor RRN3
AGAP010403	1.62849		no		C_2		enoyl-CoA hydratase domain-containing protein 3, mitochondrial
AGAP012361	1.62849	-6.1008	no				MRG-binding protein
AGAP004685	1.62747		no				DNA replication ATP-dependent helicase Dna2
AGAP009333	1.62747	-2.9634	no				mitochondrial carrier protein (Rim2)
AGAP009612	1.62747	-0.93354	no				glyoxylate/hydroxypyruvate reductase
AGAP001372	1.62644	5.4097	yes		C_3		Microtubule-associated protein Jupiter [Source:UniProtKB/TrEMBL;Acc:F5HMS8]
AGAP001653	1.62644	-5.1608	yes				NADH dehydrogenase (ubiquinone) Fe-S protein 1
AGAP004824	1.62644	-11.588	no				translation initiation factor 5B
AGAP004849	1.62644	-4.2946	no				DnaJ homolog subfamily C member 9
AGAP005174	1.62644		no		C_2		nucleoporin SEH1
AGAP007522	1.62644	-4.0718	no		C_2		Adaptor-related protein complex 3, sigma 1 subunit
AGAP010181	1.62644	-21.321	no				obelix
AGAP001865	1.62542	-7.1061	no			mRpL17	39S ribosomal protein L17, mitochondrial
AGAP003737	1.62542	-8.3441	no		C_8		ESF2/ABP1 family protein
AGAP006942	1.62542	2.3623	no				Importin-4
AGAP001421	1.62439		no		C_2		replication factor A1
AGAP005437	1.62439	-3.5213	no				unspecified product
AGAP007242	1.62439	-24.426	no				cleavage and polyadenylation specificity factor subunit 5
AGAP007618	1.62439	-4.4002	no				unspecified product
AGAP028978	1.62439	-6.5873	no			SSU_rRNA_eukarya	Eukaryotic small subunit ribosomal RNA [Source:RFAM;Acc:RF01960]
AGAP029097	1.62439		no				unspecified product
AGAP029317	1.62439	-17.642	no				RNase_PH domain-containing protein [Source:UniProtKB/TrEMBL;Acc:A0A240PPA3]
AGAP000133	1.62335	0.59562	no		C_8		unspecified product
AGAP003688	1.62335	1.5391	yes				threonine aldolase
AGAP004798	1.62335	-23.612	no				Coatomer protein complex, subunit beta 2
AGAP008162	1.62232	-6.7941	no				SNARE-associated protein Snapin
AGAP013323	1.62232		no				unspecified product
AGAP001707	1.62128	1.0836	yes		C_4		unspecified product
AGAP002028	1.62128	7.1901	no				E3 ubiquitin-protein ligase RNF13
AGAP005240	1.62128	0.90923	no		C_2		unspecified product
AGAP012729	1.62128		no		C_2		unspecified product
AGAP005611	1.62024	-1.7063	yes	HC2; HC3	C_3		unspecified product
AGAP006128	1.62024	-5.0014	no				protein AIR1/2
AGAP009119	1.62024	9.0439	no		C_4		suppressor of tumorigenicity protein 13
AGAP012436	1.62024		no				unspecified product
AGAP002294	1.6192	-0.6889	no		C_1		histidyl-tRNA synthetase
AGAP008828	1.6192	-11.273	no				ATP-binding protein involved in chromosome partitioning
AGAP000624	1.61815		no				unspecified product
AGAP009672	1.61815	1.567	yes		C_3		unspecified product
AGAP010305	1.61815	-15.893	no		C_2		WD repeat and SOF domain-containing protein 1
AGAP002858	1.61711	-4.424	no				Sodium/potassium-transporting ATPase subunit alpha [Source:UniProtKB/TrEMBL;Acc:F5HKJ1]
AGAP009234	1.61711	-9.0582	no				elongation factor Ts, mitochondrial
AGAP029397	1.61711	-11.278	no				unspecified product
AGAP001719	1.61606	9.1517	yes		C_2		unspecified product
AGAP003488	1.61606	-1.3812	no				nucleotide exchange factor SIL1
AGAP004593	1.61606	-7.0505	no				EH domain-containing protein 1
AGAP007626	1.61606		no		C_2		WD repeat-containing protein 61
AGAP000831	1.615	4.2153	no				DnaJ homolog subfamily C member 25
AGAP001326	1.615		no				mitotic spindle assembly checkpoint protein MAD2B
AGAP005080	1.615	-8.7698	no		C_2		Ribulose-phosphate 3-epimerase [Source:UniProtKB/TrEMBL;Acc:Q7Q9R5]
AGAP006238	1.615	-14.145	no	HC4			ubiquitin-conjugating enzyme E2 C
AGAP002348	1.61395	-17.255	no		C_2		exosome complex component RRP45
AGAP000528	1.61289	-1.6095	no				BZIP domain-containing protein [Source:UniProtKB/TrEMBL;Acc:A0A1S4G964]
AGAP002730	1.61289	-16.406	yes				iron-sulfur cluster assembly protein
AGAP003652	1.61289	5.2642	no		C_3; C_4		aldehyde dehydrogenase (NAD+)
AGAP003811	1.61289	-11.522	no				unspecified product
AGAP009694	1.61289	-28.693	no		C_4	CCT2	Chaperonin containing TCP1 subunit 2
AGAP013385	1.61289	-7.9904	no				unspecified product
AGAP004417	1.61183	-17.729	no				zinc finger protein
AGAP010873	1.61183	-18.854	no		C_2		Cytosolic Fe-S cluster assembly factor NUBP2 homolog [Source:UniProtKB/Swiss-Prot;Acc:Q7QGS3]
AGAP003769	1.61077	-9.6585	no		C_4		importin beta-3
AGAP005032	1.61077	-0.22121	no				calnexin
AGAP008797	1.61077	-17.354	no				Immunoglobulin (CD79A) binding protein 1
AGAP000862	1.6097	-14.079	no		C_4		alpha 1,3-glucosidase
AGAP004307	1.6097		no				aprataxin
AGAP005571	1.6097	-0.18767	no				unspecified product
AGAP008598	1.6097	-6.873	no				COP9 signalosome complex subunit
AGAP010308	1.6097		no		C_4		nucleolar complex protein 3
AGAP003338	1.60863	-3.306	no			TRX3	thioredoxin
AGAP008604	1.60756	-17.389	no				glycyl-tRNA synthetase
AGAP012538	1.60756		no				unspecified product
AGAP029400	1.60756		no				6PGD domain-containing protein [Source:UniProtKB/TrEMBL;Acc:A0A453YZI6]
AGAP001341	1.60649	0.87823	no				bleomycin hydrolase
AGAP008494	1.60649		no		C_2		signal transducing adaptor molecule
AGAP009104	1.60649	1.0986	yes				Lipase domain-containing protein [Source:UniProtKB/TrEMBL;Acc:A0A1S4H0X8]
AGAP009823	1.60649	2.9395	no		C_2		unspecified product
AGAP011412	1.60649	3.208	no				Protein quiver [Source:UniProtKB/TrEMBL;Acc:Q7Q2Z7]
AGAP001208	1.60541	3.6057	no				unspecified product
AGAP007519	1.60541		no		C_2	mRpS22	28S ribosomal protein S22, mitochondrial
AGAP009834	1.60541	-19.473	no				COP9 signalosome subunit 4
AGAP011057	1.60541	0.56884	yes				Down syndrome critical region protein 3-like protein
AGAP011147	1.60541	-9.6479	no		C_2		ATP-dependent RNA helicase DDX56/DBP9
AGAP001930	1.60433	-13.44	no				heterogeneous nuclear ribonucleoprotein 27C
AGAP002356	1.60433	-2.3998	no				parvin, beta
AGAP007855	1.60433	-18.777	no	HC4			aurora kinase, other
AGAP005236	1.60325		no				solute carrier family 50 (sugar transporter)
AGAP029804	1.60325	2.4998	no				unspecified product
AGAP002996	1.60217	-5.6363	yes				ATP-dependent Clp protease ATP-binding subunit clpX-like, mitochondrial
AGAP008615	1.60108	-7.3728	no		C_2		Canopy homolog 2
AGAP011549	1.60108	-8.9539	no		C_2		unspecified product
AGAP000890	1.59999	-13.414	no			mRpS29	28S ribosomal protein S29, mitochondrial
AGAP002227	1.59999	8.7483	no	HC1			pyridoxamine 5'-phosphate oxidase
AGAP002569	1.59999	6.8646	no	HC5			serine incorporator 1
AGAP003173	1.59999		no				unspecified product
AGAP004205	1.59999	3.4702	yes				N-sulfoglucosamine sulfohydrolase
AGAP011353	1.59999	0.90961	no		C_2		phosphomannomutase
AGAP008157	1.5989	-0.6123	no				zinc finger protein 330 homolog
AGAP009841	1.5989		no				unspecified product
AGAP005581	1.5978	2.4843	yes	FBC2			3-hydroxyisobutyrate dehydrogenase [Source:UniProtKB/TrEMBL;Acc:Q7PNN6]
AGAP001032	1.59671	0.36627	yes				Interferon-related developmental regulator 1
AGAP002481	1.59671	-11.729	no			Rpn1	26S proteasome 26S non-ATPase subunit N1
AGAP004679	1.59671		no				Folylpolyglutamate synthase [Source:UniProtKB/TrEMBL;Acc:Q5TSB4]
AGAP011310	1.59671	4.4257	no				phosphatidylinositol glycan, class P
AGAP001745	1.59561	-11.036	no		C_2; C_4	Rpn2	26S proteasome 26S non-ATPase subunit N2
AGAP003700	1.59561		no				methionyl aminopeptidase
AGAP008790	1.59561	-4.6112	no		C_8		disintegrin and metalloproteinase domain-containing protein 10
AGAP002704	1.5945	-5.5444	no				solute carrier family 25
AGAP011383	1.5945	-8.8716	no				rRNA-processing protein EBP2
AGAP007374	1.5934	3.4829	no				glucuronosyltransferase
AGAP011886	1.5934	-14.612	no			mRpS2	28S ribosomal protein S2, mitochondrial [Source:UniProtKB/TrEMBL;Acc:A0A1S4H7U9]
AGAP013502	1.5934		yes				unspecified product
AGAP013515	1.5934		no		C_2		unspecified product
AGAP029378	1.5934		no				unspecified product
AGAP000367	1.59229	11.11	no				glyoxalase domain-containing protein 4
AGAP001424	1.59229	3.177	no		C_2		heat shock protein 90kDa beta
AGAP003857	1.59229		no				ubiquitin-conjugating enzyme E2 A
AGAP006650	1.59229	-8.2659	no			mRpS28	28S ribosomal protein S28, mitochondrial
AGAP008747	1.59229	-6.2047	no		C_4		RanBD1 domain-containing protein [Source:UniProtKB/TrEMBL;Acc:A0A1S4GZ46]
AGAP011063	1.59229	6.4518	no				unspecified product
AGAP029611	1.59229	6.9568	no				unspecified product
AGAP000500	1.59118	4.2203	no			Cpr	NADPH cytochrome P450 reductase
AGAP003662	1.59118	1.2921	no		C_4		Prenylated Rab acceptor protein 1
AGAP012044	1.59118	-7.1276	no				tetratricopeptide repeat protein 4
AGAP028483	1.59118		no	HC4			unspecified product
AGAP000997	1.59006	-17.401	no				mitogen-activated protein kinase kinase 1 interacting protein 1
AGAP007540	1.59006	-2.905	no				unspecified product
AGAP005782	1.58894	-1.3884	no		C_2	ASNA1	arsenical pump-driving ATPase
AGAP007625	1.58894	-0.035274	no				unspecified product
AGAP008375	1.58894	1.8388	no		C_2		Mannose-P-dolichol utilization defect 1 protein homolog [Source:UniProtKB/TrEMBL;Acc:A0A1S4GY33]
AGAP009948	1.58894	1.3279	no				signal recognition particle subunit SRP19
AGAP005909	1.58782	-8.1179	no			Med8	Mediator of RNA polymerase II transcription subunit 8 [Source:UniProtKB/Swiss-Prot;Acc:Q7Q6D6]
AGAP006924	1.58782	-18.79	no				dynactin 6
AGAP007968	1.58782	2.141	no		C_2		cysteine-rich with EGF-like domain protein 2
AGAP008637	1.58782	-22.986	no		C_2	APG7A	autophagy related gene
AGAP012373	1.58782	-18.359	no				Poly(A)+ RNA export protein
AGAP029221	1.58782	5.7526	no			Yob	Male determiner protein Yob [Source:UniProtKB/Swiss-Prot;Acc:P0DP77]
AGAP000558	1.5867	-0.52195	no				mannosyl-oligosaccharide alpha-1,2-mannosidase
AGAP010544	1.5867	-19.951	no				cell cycle arrest protein BUB3
AGAP011387	1.5867	-19.901	no				ribosome assembly protein SQT1
AGAP011884	1.5867		no				Nucleolar protein 4 [Source:UniProtKB/TrEMBL;Acc:A0A1S4H7R4]
AGAP029795	1.5867		no				unspecified product
AGAP002547	1.58557	-22.559	no			Cbp2	Nuclear cap-binding protein subunit 2 [Source:UniProtKB/Swiss-Prot;Acc:Q7QCB6]
AGAP003034	1.58557		no				unspecified product
AGAP003089	1.58557	-22.358	no				ATP-dependent RNA helicase
AGAP004748	1.58557	-3.7483	no		C_4		unspecified product
AGAP010453	1.58557		no				ribosome biogenesis protein NSA1
AGAP007418	1.58444	-13.023	no		C_3		proteasome inhibitor subunit 1 (PI31)
AGAP007477	1.58444	-13.85	no				replication factor C subunit 2/4
AGAP000694	1.58331	-0.63062	no	HC6		CecB	Cecropin-B [Source:UniProtKB/Swiss-Prot;Acc:Q8MUF4]
AGAP004063	1.58331		no			Med4	Mediator of RNA polymerase II transcription subunit 4 [Source:UniProtKB/Swiss-Prot;Acc:Q7QH62]
AGAP005380	1.58331	-4.7916	no		C_4		unspecified product
AGAP000479	1.58218	-14.689	no		C_2; C_4		pre-rRNA-processing protein IPI3
AGAP001759	1.58218	-15.866	no		C_4		protein transport protein SEC23
AGAP003141	1.58218	3.7512	yes				Insulin-related peptide binding protein
AGAP003711	1.58104	0.72741	no		C_3; C_4		V-type H+-transporting ATPase subunit I
AGAP004933	1.58104		no		C_2		ankyrin repeat and MYND domain-containing protein 2
AGAP012228	1.58104	-1.9995	no		C_2		NGG1 interacting factor 3-like protein
AGAP002957	1.5799	7.75	no				presenilin 1
AGAP003622	1.5799	6.9759	no		C_2		Queuine tRNA-ribosyltransferase catalytic subunit 1 [Source:UniProtKB/TrEMBL;Acc:Q7QAM7]
AGAP003988	1.5799		no				TP53-regulated inhibitor of apoptosis
AGAP004408	1.5799		no		C_2		DNA replication licensing factor MCM5
AGAP006815	1.5799	5.6398	no				unspecified product
AGAP008016	1.5799		no				acyl-CoA oxidase
AGAP013364	1.5799	-0.38665	no				unspecified product
AGAP013475	1.5799		no		C_2		Peptidyl-prolyl cis-trans isomerase NIMA-interacting 1
AGAP001505	1.57875	1.3192	no	HC4			Transmembrane emp24 protein transport domain containing 1b
AGAP002098	1.57875	7.5656	no				Sjogren's syndrome nuclear autoantigen 1
AGAP008918	1.57875		no				STIP1 homology and U-box containing protein 1
AGAP009625	1.57875	2.3401	no				unspecified product
AGAP010018	1.57875		no				DNA replication complex GINS protein pSF2
AGAP012111	1.57875	5.2481	no		C_4		sphingolipid delta-4 desaturase
AGAP012148	1.57761	13.716	no		C_2		mitogen-activated protein kinase
AGAP012773	1.57761		no				unspecified product
AGAP005325	1.57646		no		C_8		unspecified product
AGAP008063	1.57646	-16.749	no				exosome complex component CSL4
AGAP029518	1.57646		no				unspecified product
AGAP004151	1.5753	2.5015	no		C_2		protein phosphatase 5
AGAP012402	1.5753		no				exosome complex component RRP43
AGAP029415	1.5753		no				unspecified product
AGAP002472	1.57415	-24.913	no		C_2		DNA damage-binding protein 1
AGAP010700	1.57299	-16.046	no				SWI/SNF-related matrix-associated actin-dependent regulator of chromatin
AGAP028804	1.57299		no			5S_rRNA	5S ribosomal RNA [Source:RFAM;Acc:RF00001]
AGAP002130	1.57183		no		C_2		tubulin-specific chaperone A
AGAP004625	1.57183		no				cortactin
AGAP007577	1.57183		no				Histidine triad nucleotide binding protein 3
AGAP008018	1.57183	-0.7183	no			CYP12F4	cytochrome P450
AGAP010075	1.57183	-0.94356	no				U4/U6.U5 tri-snRNP-associated protein 3
AGAP004682	1.57066		no				U4/U6 small nuclear ribonucleoprotein PRP3
AGAP005539	1.57066	0.90873	no				cappuccino
AGAP009816	1.57066		no		C_2		anterior pharynx defective 1
AGAP029104	1.57066		no				Nicotinamide-nucleotide adenylyltransferase [Source:UniProtKB/TrEMBL;Acc:A0A2C9H3Y8]
AGAP002496	1.56949	-5.8995	no				Von Hippel-Lindau disease tumor suppressor
AGAP009783	1.56949	-0.68726	yes				short/branched chain acyl-CoA dehydrogenase
AGAP012631	1.56949	-1.0035	no				unspecified product
AGAP000824	1.56832	4.9799	no				bone morphogenetic protein 5
AGAP001878	1.56832	-9.1958	no		C_2		peptide alpha-N-acetyltransferase
AGAP004993	1.56832	2.6269	yes	HC3; HC4	C_3; C_6		laminin subunit alpha
AGAP005007	1.56832		no				kelch domain containing 4
AGAP005110	1.56832	-16.732	no			Actincytosk	unspecified product
AGAP007654	1.56832	4.207	no				Ras-related protein Rab-32
AGAP009190	1.56832	0.50985	no			GSTE8	Glutathione S-transferase epsilon class 8 [Source:UniProtKB/TrEMBL;Acc:A0A1S4H148]
AGAP009808	1.56832	-16.224	no		C_2		ATP-dependent RNA helicase DDX47/RRP3 [Source:UniProtKB/TrEMBL;Acc:A0A1S4H264]
AGAP010382	1.56832		no			Ars2	Serrate RNA effector molecule homolog
AGAP012420	1.56832		no		C_2		unspecified product
AGAP028985	1.56832		no			SSU_rRNA_eukarya	Eukaryotic small subunit ribosomal RNA [Source:RFAM;Acc:RF01960]
AGAP002405	1.56714	1.3934	no		C_2		unspecified product
AGAP005019	1.56714		no	HC4			unspecified product
AGAP007026	1.56714	-5.0324	no			Ccs	copper chaperone for superoxide dismutase
AGAP029130	1.56714	0.36455	no				GOLD domain-containing protein [Source:UniProtKB/TrEMBL;Acc:A0A2C9H408]
AGAP003212	1.56597	-1.2135	no		C_8	Adrenodoxin	unspecified product
AGAP009497	1.56597		no				mitochondrial import receptor subunit TOM70
AGAP001797	1.56478	3.0705	no				Tropomyosin 1
AGAP005653	1.56478		no				solute carrier family 7 (cationic amino acid transporter, y+ system)
AGAP007569	1.56478	-15.492	no	HC4			unspecified product
AGAP007684	1.56478	1.8312	no				Tubulointerstitial nephritis antigen
AGAP009193	1.56478	7.3001	no	HC3; HC4		GSTE4	glutathione S-transferase epsilon class 4
AGAP010553	1.56478	-13.258	no		C_3		poly(U)-binding-splicing factor PUF60
AGAP028194	1.56478	-11.441	no		C_2		unspecified product
AGAP002016	1.5636	10.499	yes	HC3	C_3		iron/zinc purple acid phosphatase-like protein precursor
AGAP005832	1.5636	4.5243	yes				Asp_Arg_Hydrox domain-containing protein [Source:UniProtKB/TrEMBL;Acc:A0A1S4GQG5]
AGAP007872	1.5636	5.8752	no		C_2		Mps one binder kinase activator-like 3
AGAP009511	1.5636	4.2299	no				E3 ubiquitin-protein ligase HECTD1
AGAP012084	1.5636	-16.18	no				DNA-directed RNA polymerase I subunit RPA43
AGAP001964	1.56241	4.3222	yes			CLIPA26	CLIP-domain serine protease
AGAP003819	1.56241		no				NADH dehydrogenase (ubiquinone) 1 alpha subcomplex assembly factor 3
AGAP004308	1.56241		no				unspecified product
AGAP007786	1.56241	-2.3195	yes		C_2		isocitrate dehydrogenase (NAD+)
AGAP008084	1.56241	-23.499	no				Transcription initiation factor TFIID TATA-box-binding protein [Source:UniProtKB/TrEMBL;Acc:A0A1S4GY00]
AGAP009907	1.56241	7.9216	no	HC4			leukotriene-A4 hydrolase
AGAP012330	1.56241	-14.078	yes		C_2		unspecified product
AGAP001442	1.56122	9.1172	no				Brain protein 16
AGAP003397	1.56122		no				Similar to ATP-dependent RNA helicase dbp5
AGAP003800	1.56122	-12.049	no				golgi SNAP receptor complex member 2
AGAP001447	1.56003	-16.537	yes		C_2		solute carrier family 35 (UDP-galactose transporter), member B1
AGAP009949	1.56003	-1.0595	no		C_2		Oxidoreductase GLYR1 homolog [Source:UniProtKB/TrEMBL;Acc:A0A1S4H2H3]
AGAP010156	1.56003	-10.129	yes				ATP citrate lyase
AGAP011482	1.56003		no				unspecified product
AGAP012142	1.56003	-18.952	no				U4/U6 small nuclear ribonucleoprotein Prp31
AGAP006615	1.55883	1.2972	no				FK506-binding protein 8
AGAP008951	1.55883		no				Pin2-interacting protein X1 [Source:UniProtKB/TrEMBL;Acc:A0A1S4H0F5]
AGAP012643	1.55763		no				solute carrier family 7 (cationic amino acid transporter, y+ system)
AGAP003371	1.55642	0.67931	no				unspecified product
AGAP004370	1.55642		no				transcription initiation factor TFIIA small subunit
AGAP011247	1.55642	-9.3788	no				Longitudinals lacking protein-like
AGAP011329	1.55642	3.315	yes		C_4		acetyl-CoA C-acetyltransferase
AGAP028958	1.55642		no			SSU_rRNA_eukarya	Eukaryotic small subunit ribosomal RNA [Source:RFAM;Acc:RF01960]
AGAP003221	1.55522	1.3487	yes			ABCC3	ATP-binding cassette transporter (ABC transporter) family C member 3
AGAP005413	1.55522	-10.692	no		C_2		unspecified product
AGAP008991	1.55522	-7.8923	no				CDK-activating kinase assembly factor MAT1
AGAP000947	1.554	-3.2799	yes		C_4	GSTU1	glutathione S-transferase unclassified 1
AGAP011839	1.554	-1.5399	no				mitochondrial uncoupling protein
AGAP002952	1.55157	-1.2877	no				peptidyl-prolyl isomerase G (cyclophilin G)
AGAP005522	1.55157	-11.043	no		C_2		transcription initiation factor TFIID subunit 11
AGAP005559	1.55157	-11.537	no		C_2	Rpn1	26S proteasome 26S non-ATPase subunit N10
AGAP005981	1.55157	-10.679	no		C_4		DnaJ homolog subfamily A member 1
AGAP007542	1.55157		no				vacuolar protein sorting-associated protein VTA1
AGAP008746	1.55157	-1.6483	no				Protein bem46
AGAP002094	1.55035	-3.3313	no		C_8		ancient conserved domain-containing protein 2
AGAP003792	1.55035	4.6822	yes				phosphatidylinositol glycan, class B
AGAP007805	1.55035	-14.217	no				STE20-related kinase adapter protein alpha isoform 1 [Source:UniProtKB/TrEMBL;Acc:A0A1S4GWZ7]
AGAP009992	1.55035	-12.009	no				inhibitor of growth protein 4
AGAP012996	1.55035	6.4395	no				juvenile hormone-inducible protein
AGAP028121	1.55035		no				GPI mannosyltransferase 1 [Source:UniProtKB/TrEMBL;Acc:A0A1S4HCW4]
AGAP028138	1.55035	1.6872	no				unspecified product
AGAP000880	1.54913		no				suppressor of cytokine signaling, invertebrate
AGAP005353	1.54913	-1.0213	no				biogenesis of lysosome-related organelles complex 1 subunit 2
AGAP004655	1.5479		no				unspecified product
AGAP009512	1.5479	0.73562	no				E3 ubiquitin-protein ligase UBR7
AGAP012376	1.5479		no				peptidyl-prolyl cis-trans isomerase-like 1
AGAP028494	1.5479		yes	FBC2			unspecified product
AGAP001406	1.54667	-8.166	no			wuho	tRNA (guanine-N(7)-)-methyltransferase subunit wuho
AGAP013291	1.54667	-17.083	no	HC4			Trafficking protein particle complex 3
AGAP013468	1.54667		no		C_8		A disintegrin and metallopeptidase domain 9 (meltrin gamma)
AGAP004510	1.54543	-13.418	no				Innexin inx2
AGAP006071	1.54543	0.093138	yes				B9 domain-containing protein 1
AGAP010711	1.54543	-8.1141	no				exportin-2
AGAP029545	1.54419		no				PPM-type phosphatase domain-containing protein [Source:UniProtKB/TrEMBL;Acc:A0A453YZU8]
AGAP000823	1.54295	-3.5305	no				CD81 antigen
AGAP001143	1.54295		no				histone deacetylase 3
AGAP001461	1.54295	-0.61547	no				JNK1/MAPK8-associated membrane protein
AGAP002218	1.5417	-12.483	yes			mRpL47	39S ribosomal protein L47, mitochondrial
AGAP028836	1.5417		no			SSU_rRNA_eukarya	Eukaryotic small subunit ribosomal RNA [Source:RFAM;Acc:RF01960]
AGAP029045	1.5417	-10.394	no	HC4			unspecified product
AGAP002221	1.54045	-23.056	no				ribosome assembly protein 4
AGAP002791	1.54045	8.3179	no				tRNA-dihydrouridine synthase 4
AGAP004048	1.54045		no				unspecified product
AGAP004992	1.54045	4.1661	yes				microsomal prostaglandin-E synthase 2
AGAP008948	1.54045	-11.308	no				Serine/threonine-protein kinase 40 [Source:UniProtKB/TrEMBL;Acc:A0A1S4GZQ4]
AGAP009897	1.54045	-3.0293	no				proton-coupled amino acid transporter
AGAP001650	1.5392	0.53551	yes				cation transport regulator-like protein 2
AGAP001975	1.5392	-6.4396	no		C_2		Protein SYS1 homolog
AGAP011327	1.53794		no				ribosomal RNA-processing protein 8
AGAP013670	1.53794		no			U2	U2 spliceosomal RNA [Source:RFAM;Acc:RF00004]
AGAP028724	1.53794	3.0644	no		C_2		Acylphosphatase [Source:UniProtKB/TrEMBL;Acc:A0A1S4HFG9]
AGAP003982	1.53668	2.3962	no		C_2		methyl-CpG-binding domain protein 2
AGAP008433	1.53668	-6.3668	no				RNA-binding protein 39 [Source:UniProtKB/TrEMBL;Acc:A0A1S4GYY7]
AGAP009523	1.53668		yes				Major facilitator superfamily domain-containing protein 1
AGAP009670	1.53668		yes	HC3	C_3	SRPN4	serine protease inhibitor (serpin) 4
AGAP011673	1.53668		no				unspecified product
AGAP012250	1.53542	4.2824	no		C_4		U11/U12 small nuclear ribonucleoprotein 35 kDa protein
AGAP004889	1.53415	-7.0835	no				unspecified product
AGAP004938	1.53415	5.6615	no				zinc finger, DHHC-type containing 15
AGAP000616	1.53161	-10.232	no			Rpt5	26S proteasome regulatory subunit T5
AGAP007020	1.53161	-1.0589	no			TPX5	thioredoxin peroxidase 5
AGAP008641	1.53161	3.3487	no				Protein quiver [Source:UniProtKB/TrEMBL;Acc:Q7Q8G6]
AGAP009985	1.53161	0.7695	no				4-nitrophenylphosphatase
AGAP012364	1.53161	3.3193	no		C_2		unspecified product
AGAP001898	1.53033		no			mRpL44	39S ribosomal protein L44, mitochondrial
AGAP002943	1.53033	-4.5851	no				NAD-dependent deacetylase sirtuin 2
AGAP004747	1.53033		no				Uncharacterized protein C05D11.1
AGAP002054	1.52905	8.1776	no				fermitin family homolog 2
AGAP003414	1.52905	-20.863	yes		C_2		3-hydroxyacyl-CoA dehydrogenase / 3-hydroxy-2-methylbutyryl-CoA dehydrogenase
AGAP000815	1.52776	9.5498	no			INTB	integrin beta subunit
AGAP006755	1.52776	-11.028	no			snRNP-U1-7K	U1 small nuclear ribonucleoprotein 70K
AGAP009221	1.52776	-0.10963	no			SRPN5	serine protease inhibitor (serpin) 5
AGAP013013	1.52776	1.9965	no				unspecified product
AGAP013023	1.52776	-2.504	no				SLBP_RNA_bind domain-containing protein [Source:UniProtKB/TrEMBL;Acc:A0A1S4HC14]
AGAP003463	1.52647	-3.9447	yes				unspecified product
AGAP004204	1.52647		no				Ras-related protein Rab-4B
AGAP008159	1.52647	-19.775	no				ribosome biogenesis protein ENP2
AGAP008925	1.52647	-6.0179	no				pre-mRNA-processing factor 17
AGAP009347	1.52647	-8.6064	yes				FK506-binding protein 4/5
AGAP011730	1.52647	-5.4127	no		C_2	Arl1	ADP-ribosylation factor-like protein 1
AGAP012532	1.52647		no				unspecified product
AGAP000508	1.52517	-13.237	no			mRpL22	39S ribosomal protein L22, mitochondrial [Source:UniProtKB/TrEMBL;Acc:A0NCQ2]
AGAP004264	1.52517	-1.9297	no				unspecified product
AGAP011713	1.52517	-17.052	no				ribonuclease P protein subunit POP4
AGAP028408	1.52517	-2.3597	no				unspecified product
AGAP002740	1.52388	-4.6948	no				FAD synthetase
AGAP004469	1.52388	-4.6686	no				phosphatidylinositol transfer protein, beta like
AGAP011456	1.52388		no				unspecified product
AGAP001318	1.52257	5.3234	no		C_2		acetyl-CoA C-acetyltransferase
AGAP001621	1.52257	-0.56403	yes				proline synthetase co-transcribed homolog
AGAP002696	1.52257		no			tRNA-Leu	unspecified product
AGAP007620	1.52257		no				DnaJ homolog subfamily C member 5
AGAP008167	1.52257	-2.3976	no				abhydrolase domain containing 4
AGAP010719	1.52257	-12.851	no				unspecified product
AGAP010893	1.52257	-2.2697	no				oxysterol-binding protein 1
AGAP011160	1.52257	-12.207	no			Syn18	syntaxin 18
AGAP000320	1.52127	-11.378	no				dynein intermediate chain, cytosolic
AGAP000769	1.52127	5.9853	no				unspecified product
AGAP002764	1.52127	-0.12674	no		C_2		unspecified product
AGAP007257	1.52127	9.6711	no				THAP-type domain-containing protein [Source:UniProtKB/TrEMBL;Acc:A0A1S4GVA5]
AGAP008897	1.52127	-10.578	no				HMG box domain-containing protein [Source:UniProtKB/TrEMBL;Acc:A0A1S4GZJ9]
AGAP012249	1.52127	-4.9065	no			ABCF2	ATP-binding cassette transporter (ABC transporter) family F member 2
AGAP012792	1.52127	3.7348	no				WD repeat domain phosphoinositide-interacting protein 3
AGAP013730	1.52127	-3.8997	no				unspecified product
AGAP029044	1.52127	4.1175	no				unspecified product
AGAP001134	1.51996	-18.685	no			mRpS3	28S ribosomal protein S30, mitochondrial
AGAP002512	1.51996		no				protein FRG1
AGAP008287	1.51996	13.405	no				Programmed cell death protein
AGAP009231	1.51996	2.6795	yes		C_2		unspecified product
AGAP011245	1.51996	-15.598	no				chloride channel
AGAP001144	1.51865	1.7756	no				unspecified product
AGAP005916	1.51865		no				ubiquitin-conjugating enzyme E2 M
AGAP006616	1.51865	-6.251	no		C_2		Presequence protease, mitochondrial
AGAP007398	1.51865	1.72	no				mitochondrial inner membrane protease subunit 2
AGAP007975	1.51865	2.632	yes		C_2		pyruvate dehydrogenase E2 component (dihydrolipoamide acetyltransferase)
AGAP009904	1.51865	2.0914	no		C_2		tRNA (adenine-N(1)-)-methyltransferase non-catalytic subunit
AGAP010432	1.51865		no				DnaJ homolog subfamily C member 11 [Source:UniProtKB/TrEMBL;Acc:A0A1S4H3Y8]
AGAP029675	1.51865	-12.812	no				unspecified product
AGAP006600	1.51733		no				unspecified product
AGAP006763	1.51733	-4.0326	no				unspecified product
AGAP008419	1.51733		no				Ras-related protein Rab-14
AGAP002175	1.51601		no		C_2		Yip1 interacting factor homolog B
AGAP005162	1.51601	6.059	no		C_8		unspecified product
AGAP009325	1.51601	-1.3403	no				unspecified product
AGAP010768	1.51601	5.133	no		C_2		NEFA-interacting nuclear protein NIP30
AGAP004392	1.51468	-11.373	no				DNA polymerase alpha subunit B
AGAP004641	1.51468		no				ATP synthase mitochondrial F1 complex assembly factor 1
AGAP005320	1.51468		no				U3 small nucleolar RNA-interacting protein 2
AGAP010493	1.51468	-7.0474	no				transcription initiation factor TFIID subunit 7
AGAP002192	1.51335	0.316	yes				isocitrate dehydrogenase (NAD+)
AGAP003219	1.51335		no				unspecified product
AGAP004903	1.51335	-6.7613	no				unspecified product
AGAP006160	1.51335	1.8649	no				unspecified product
AGAP006427	1.51335	5.1363	no			ABCC7	ATP-binding cassette transporter (ABC transporter) family C member 7
AGAP008124	1.51335	1.9179	no		C_2		Chitinase domain-containing protein 1 [Source:UniProtKB/TrEMBL;Acc:A0A1S4GXC0]
AGAP009539	1.51335	-24.371	no				DNA-directed RNA polymerase I subunit RPA2
AGAP010304	1.51335		no				unspecified product
AGAP011323	1.51335	-10.134	no				unspecified product
AGAP004963	1.51202		no	HC4			cyclin B
AGAP005957	1.51202	-17.509	no		C_2		Ribonuclease P/MRP protein subunit POP5 [Source:UniProtKB/TrEMBL;Acc:Q7Q699]
AGAP008153	1.51202	-8.297	no				FHA domain-containing protein [Source:UniProtKB/TrEMBL;Acc:A0A1S4GXF0]
AGAP009838	1.51202	-1.641	no				Non-imprinted in Prader-Willi/Angelman syndrome region protein 2-like protein
AGAP002185	1.51068	-4.0184	no				developmentally-regulated GTP-binding protein 2
AGAP005015	1.51068	7.7594	no		C_8		heterogeneous nuclear ribonucleoprotein K
AGAP005160	1.51068	-25.278	no	HC5			Ras homolog gene family, member A
AGAP008286	1.51068	-14.625	no		C_4		WD repeat-containing protein 55 homolog
AGAP009621	1.51068	0.045878	yes		C_3		alpha-N-acetylgalactosaminidase
AGAP010007	1.51068	1.3034	no				coiled-coil domain-containing protein 47
AGAP001958	1.50934		no		C_2	CRY1	cryptochrome 1
AGAP012309	1.50934		no				translation initiation factor IF-3
AGAP002712	1.50799	-2.6068	no				unspecified product
AGAP008156	1.50799	-14.45	no		C_2		COP9 signalosome complex subunit 6
AGAP009095	1.50799	6.9815	no				PX domain-containing protein [Source:UniProtKB/TrEMBL;Acc:A0A1S4H0W8]
AGAP009905	1.50799	-11.127	no				PHD finger-like domain-containing protein 5A
AGAP012922	1.50799	4.3222	no		C_2		unspecified product
AGAP005556	1.50664	1.231	no				Motile sperm domain-containing protein 2
AGAP008405	1.50664		no		C_2	mRpL24	39S ribosomal protein L24, mitochondrial [Source:UniProtKB/TrEMBL;Acc:Q7Q4H8]
AGAP012107	1.50664		no				SUMO-conjugating enzyme UBC9
AGAP028765	1.50664		no			aga-mir-277	unspecified product
AGAP001233	1.50529		no			Vps16B	vacuolar protein sorting 16B
AGAP002220	1.50529	1.8165	no				U6 snRNA phosphodiesterase [Source:UniProtKB/TrEMBL;Acc:Q7QK92]
AGAP003093	1.50529	-19.98	no				replication factor C subunit 2/4
AGAP005421	1.50529	-17.655	no				mitochondrial inner membrane protein OXA1L
AGAP010034	1.50529	-15.742	no			Med6	Mediator of RNA polymerase II transcription subunit 6 [Source:UniProtKB/Swiss-Prot;Acc:Q7Q107]
AGAP010644	1.50529	-8.4357	no			mRpL39	39S ribosomal protein L39, mitochondrial
AGAP011752	1.50529		no				tRNA(His) guanylyltransferase
AGAP001264	1.50393	2.3438	yes	HC3	C_3		Plasma glutamate carboxypeptidase
[truncated: 11,461 more rows]
