# Supplementary material for: A genome-wide CRISPR screen in Anopheles mosquito cells identifies fitness and immune cell function-related genes
Source: Nat Commun. 2025 Nov 24;16:10323. doi: 10.1038/s41467-025-65304-y (PMC12644648; doi:10.1038/s41467-025-65304-y)
Supplement: Supplementary file 10 — Supplementary Data 6 [file 41467_2025_65304_MOESM10_ESM.xlsx]

## Sheet: Legend
Supplementary Data 6
Tabs:
sgRNA sequence|norm read count	reports the sequences of the sgRNAs (without PAM) and the gene ID of the targeted gene including the read count after sequencing and MAGeCK normalization of the same sgRNA across all samples in the dataset
RRA-ClodronateA-Vs-Liposome-R1	reports output statistics from MAGeCK RRA analysis. Gene ID, number of guide RNA per gene and respective RRA ranking is reported; poitive score (yellow highlighted column) was used to rank hits and create plots.
RRA-ClodronateA-Vs-Liposome-R2	reports output statistics from MAGeCK RRA analysis. Gene ID, number of guide RNA per gene and respective RRA ranking is reported; poitive score (yellow highlighted column) was used to rank hits and create plots.
RRA-ClodronateB-Vs-Liposome-R1	reports output statistics from MAGeCK RRA analysis. Gene ID, number of guide RNA per gene and respective RRA ranking is reported; poitive score (yellow highlighted column) was used to rank hits and create plots.
RRA-ClodronateB-Vs-Liposome-R2	reports output statistics from MAGeCK RRA analysis. Gene ID, number of guide RNA per gene and respective RRA ranking is reported; poitive score (yellow highlighted column) was used to rank hits and create plots.
Plot ClodronateA RRA-R1 Vs R2	reports plotted values [log(pos score)*-1] for graph visualization in Figure 2 C
Plot ClodronateB RRA-R1 Vs R3	reports plotted values [log(pos score)*-1] for graph visualization in Figure 2 C
Plot ClodronateA Vs B (RRA-avg)	reports plotted values [log(pos score)*-1] for graph visualization in Figure 2 C
Top 50 hits Clodronate screens A&B	reports the list of the top 50 hits resulting from both Clodronate screens, with ranking based on RRA average score, dispalyed names in Figure 2c, annotation from different sources, info on presence of transmembrane domains and secretion signal peptides.
Mapping input for GO analysis	reports orthology mapping of Anopheles genes enriched in clodronate screens obtained from DIOPT for input of GO analysis in PANGEA
PANGEA GSEA GO BP	reports full output from PANGEA of GO enrichment analysis on clodronate screen hits in Anopheles through corresponding Drosophila inferred orthologs based on "Biological Processes" gene set
PANGEA GSEA DRSC GLAD	reports full output from PANGEA of GO enrichment analysis on clodronate screen hits in Anopheles through corresponding Drosophila inferred orthologs based on "GLAD" gene set
PANGEA GSEA GO SLIM1 BP	reports full output from PANGEA of GO enrichment analysis on clodronate screen hits in Anopheles through corresponding Drosophila inferred orthologs based on "SLIM-1 Biological processes" gene set
PANGEA GSEA GO SLIM2 BP	reports full output from PANGEA of GO enrichment analysis on clodronate screen hits in Anopheles through corresponding Drosophila inferred orthologs based on "SLIM-2 Biological processes" gene set
PANGEA GSEA FlyBase Phenotype	reports full output from PANGEA of GO enrichment analysis on clodronate screen hits in Anopheles through corresponding Drosophila inferred orthologs based on "FlyBase Phenotype" gene set
PANGEA GSEA FlyBase Gene Groups	reports full output from PANGEA of GO enrichment analysis on clodronate screen hits in Anopheles through corresponding Drosophila inferred orthologs based on "FlyBase Gene Groups" gene set
The statistical RRA outputs result from the default settings using Mageck Test (version 0.5.6) Li et al. (2014)- Genome Biology, while PANGEA outputs in this file were generated using analysis as reported in Hu et al. (2023)- Nucleic Acids Research using the default settings.

## Sheet: sgRNA sequence|norm read count 
sgRNA	Gene ID	Liposome-R1	Liposome-R2	Clodronate A-R1	Clodronate A-R2	Clodronate B-R1	Clodronate B-R2
AGGCTGGTGCGGTTCGTCCT	AGAP007684	65.50778540977342	62.238034465669145	3.1290770321921606	27.54537899526514	19.575175889441788	11.906952295273742
GGCATTCTGGCGTTCGAGTA	AGAP029210	0	0	0	0	0	0
TCGTTCAGGTTGCTAAGCGA	AGAP028502	264.76063269783424	368.4491640367613	6.258154064384321	0	62.640562846213726	50.604547254913406
CGTGGCCGGCAGGTGCATCT	AGAP005865	76.42574964473565	42.32186343665502	0	5.5090757990530275	11.745105533665074	11.906952295273742
TCCATGCGGTACGCCGAGCA	AGAP008735	73.6963	59.74851308704238	0	0	62.640562846213726	26.79064266436592
CCCATCCCCCAAATGCCATC	AGAP001896	24.565419528665032	47.30090619390855	0	0	0	0
GCTCAAGGCGGAGTTCCTAT	AGAP029777	0	0	0	0	0	2.9767380738184355
CGGCAGGACATTGGCGTGTC	AGAP011110	8.188473176221677	2.489521378626766	0	0	0	0
ACACGAAGGCGGGCACCAGC	AGAP007774	5.458982117481118	0	0	0	0	0
TCGTACGGCACCAATGAGGA	AGAP005792	319.3504538726454	273.84735164894425	0	0	43.06538695677194	26.79064266436592
GGCGCCTTCCGGATGCACGT	AGAP001729	8.188473176221677	0	12.516308128768642	0	0	0
GTGTCCACTCAGCAGCGTGC	AGAP001369	68.23727646851397	49.790427572535314	3.1290770321921606	0	7.830070355776716	5.953476147636871
TCGCCAGCGGGTCCCACGTG	AGAP029537	90.07320493843845	67.21707722292268	3.1290770321921606	0	46.980422134660294	77.39518991927932
GCGGTACTTTCGGTGATGGG	AGAP011414	0	9.958085514507063	0	0	0	0
TTAGAGTATCGAGGACCAAT	AGAP012537	0	0	0	0	0	0
GCTCGCGATCCGATTGCCCC	AGAP007034	196.52335622932026	171.77697512524685	6.258154064384321	44.07260639242422	66.55559802410208	107.16257065746368
CCGGACGAGGATACCAATGC	AGAP013043	16.376946352443355	19.916171029014127	0	0	50.89545731254865	44.65107110727653
TTCCTCCATTCCGTCCACCG	AGAP006507	19.10643741118391	7.468564135880298	0	0	15.660140711553431	0
CATCATCCACATGGGCAGTG	AGAP007877	5.458982117481118	17.42664965038736	0	0	0	0
CGCACCACTACCACCAATGC	AGAP006982	2.729491058740559	0	0	0	0	0
CACGGATGGGTCGCCAATGC	AGAP005743	857.0601924445356	821.5420549468328	0	0	15.660140711553431	11.906952295273742
GCTCGCGTTTGTGAGCGCAC	AGAP028747	2033.4708387617163	2026.4704022021874	7006.003475078248	18901.63906655094	1969.262694477844	2170.0420558136393
GCTGACAAACTCCTCACAGT	AGAP007749	0	0	0	0	0	0
ACAACCATGCCGCCAACCAC	AGAP007980	62.778294351032855	107.04941928095093	0	2.7545378995265137	3.915035177888358	2.9767380738184355
AGCACGGTGCCGTAGCGCTT	AGAP007567	10.917964234962236	12.447606893133829	140.80846644864724	0	35.23531660099522	5.953476147636871
TGCAGTGTATCTGGCGCTTC	AGAP003281	65.50778540977342	79.6647	0	0	0	5.953476147636871
CTGAGCTACCTGGGCCGCAC	AGAP002729	19.10643741118391	19.916171029014127	0	30.29991689479165	11.745105533665074	11.906952295273742
CTTCATCACGGTATTCACAC	AGAP003230	13.647455293702794	4.979042757253532	0	0	0	0
GTTCCCGATGGCATAGGTGC	AGAP010655	120.0976065845846	114.51798341683123	9.387231096576482	5.5090757990530275	35.23531660099522	77.39518991927932
GGACTCTTCAATGTTAGTGT	AGAP007194	0	0	0	0	0	0
GTGTCGGAAAATGCCGTCTC	AGAP009012	8.188473176221677	9.958085514507063	187.74462193152965	267.19017625407184	258.39232174063164	321.488
TCAGCGGGACCCTCGTCCCC	AGAP008034	35.483383763627266	24.895213786267657	0	0	3.915035177888358	0
CGTCGAAAGCAAGGGCCAAA	AGAP009490	5.458982117481118	9.958085514507063	0	0	3.915035177888358	0
GCCGACGCTCGTATCGTCCT	AGAP007615	70.96676752725453	54.769470329788845	0	41.31806849289771	46.980422134660294	71.44171377164245
CGTCCACCGTCGCTTATGTG	AGAP001766	30.02440164614615	52.27994895116208	0	0	19.575175889441788	8.930214221455307
TGTCGGTGAAGTTTCTGCTG	AGAP002155	0	0	0	0	0	0
ACCGGTGCCGGTGACATGGT	AGAP003337	51.86033011607062	59.74851308704238	0	8.26361	3.915035177888358	17.860428442910614
GAATGAGTGTGTGGCGCAGC	AGAP011256	57.31931223355174	62.238034465669145	0	0	3.915035177888358	8.930214221455307
CAGCTGCAGAACAAGGGCCT	AGAP000294	2.729491058740559	4.979042757253532	0	0	0	0
CTTCACTATTGCCGCTGTGT	AGAP004113	30.02440164614615	12.447606893133829	0	0	0	2.9767380738184355
CTGGTGCAGCAGATTCGACG	AGAP008230	2.729491058740559	0	18.774462193152964	0	0	2.9767380738184355
TCCGGCTGAGCGCTCTTGAC	AGAP009780	111.90913340836292	87.1332	0	0	0	0
GTTCATCGTCACGTACCCAT	AGAP000790	27.29491058740559	52.27994895116208	0	0	0	2.9767380738184355
GGGGAGCTAACCGCCATCAT	AGAP009466	8.188473176221677	12.447606893133829	0	0	0	2.9767380738184355
CTGCTCGATCGGCTGCACCG	AGAP002439	0	0	137.67938941645508	44.07260639242422	27.405246245218507	26.79064266436592
CGTCACAGTCGGACGCCAGG	AGAP005462	0	4.979042757253532	0	0	0	2.9767380738184355
GTGCCGGAACGCCGTCGCCC	AGAP008868	70.96676752725453	92.11229100919033	31.290770321921606	11.018151598106055	0	5.953476147636871
TGCAACGGGCGCTGATCCGA	AGAP006644	0	0	0	0	0	0
TTCGTTGTGTCGGCCTCGCC	AGAP005757	663.2663272739559	719.4716784231354	2331.16	8172.713947895166	2932.36	2896.3661458253378
ACGCCTACCTCCGTCAGCAC	AGAP005516	19.10643741118391	17.42664965038736	319.16585728360036	85.39067488532193	15.660140711553431	11.906952295273742
CACCGACTCGGCGTACGTCG	AGAP003350	106.4501512908818	126.96559030996505	406.78001418498087	1121.096925107291	90.04580909143223	71.44171377164245
GCGCGCTATCGCACGGCCAA	AGAP003502	0	2.489521378626766	0	0	0	0
GGCGTGCGTGGTGTAGGTTA	AGAP009404	19.10643741118391	32.36377792214795	31.290770321921606	341.5626995412877	105.70594980298566	65.48823762400558
GCTAGCGTACGTACCGCCCG	AGAP011305	133.7450618782874	119.49702617408477	0	0	19.575175889441788	17.860428442910614
AGCGACGGTAGGTAAAGAGC	AGAP012835	21.835928469924472	22.405692407640892	0	8.26361	11.745105533665074	2.9767380738184355
GCTCACGTAACTGTAGACGT	AGAP028613	54.58982117481118	37.342820679401484	0	2.7545378995265137	35.23531660099522	2.9767380738184355
GGTGCCGGTAGTGCCCTGAG	AGAP009831	0	0	0	0	0	0
CTTCAGAGCCATGTGCGTGC	AGAP001458	51.86033011607062	37.342820679401484	0	0	0	2.9767380738184355
ACCGGCACCGATGATGACGG	AGAP011045	270.2196148153153	263.88926613443715	428.684	134.97235707679917	31.320281423106863	41.6743
CGTTGCGCGGGTTCAGGATG	AGAP005891	0	9.958085514507063	0	0	0	2.9767380738184355
TGTGTGCTTTATGCTCACAC	AGAP028438	0	0	0	0	0	0
ATCCGTCAGGTGATCGACAA	AGAP010657	5.458982117481118	22.405692407640892	0	2.7545378995265137	58.72552766832537	2.9767380738184355
TCCCGGCAACAAAGCCCAGC	AGAP005608	5.458982117481118	9.958085514507063	0	0	0	0
GTACCGAGGGTTGACGAGCC	AGAP028499	68.23727646851397	97.09133376644387	137.67938941645508	77.12706118674238	434.5689047456077	604.2778289851424
GTGCACGTCGGCGTCGATCC	AGAP006637	1089.066932437483	1085.43	78.22692580480401	44.07260639242422	66.55559802410208	68.46497569782402
CGCCCGGTTCGTACGCACGT	AGAP006093	163.76946352443355	199.16171029014126	0	0	23.490211067330147	41.6743
GTCCACCCGATGGTCTAGCA	AGAP002530	128.28607976080627	126.96559030996505	131.42123535207074	286.47194155075744	215.32693478385968	255.99947434838546
TGTACCGCGATGACATTGGC	AGAP007131	480.3904263383384	599.9746522490506	40.678001418498084	13.77268949763257	66.55559802410208	32.74411881200279
CAGCTGGGGGGCAGCATTGA	AGAP013222	0	0	0	0	0	0
GGCTGCAGCGTGATCCGCCA	AGAP000252	40.94236588110839	44.811384815281784	0	0	7.830070355776716	8.930214221455307
GTTGTCCTCGGAGTGGGAAT	AGAP008549	0	0	0	0	0	0
CTGCTTCAGCATGCAGCCGA	AGAP008621	5.458982117481118	7.468564135880298	9.387231096576482	13.77268949763257	86.13077391354388	23.813904590547484
CCAAGCTGACCAGCACGCTC	AGAP029133	90.07320493843845	97.09133376644387	59.452463611651055	104.67244018200752	184.0066533607528	50.604547254913406
CGCCAATGAACCGTACTGTG	AGAP011119	0	0	0	0	0	0
CCGTCAGCAGATGGATGTCC	AGAP002135	529.5212653956685	599.9746522490506	3.1290770321921606	0	86.13077391354388	80.37192799309776
CTTCATCCGGACGATATACG	AGAP028049	0	0	0	0	0	0
GCACCAAAGTGTTTACCTCC	AGAP000543	0	0	0	0	0	0
TCCACGATGTGGATACGGTC	AGAP003350	19.10643741118391	7.468564135880298	165.84108270618452	231.38118356022716	230.9870754954131	145.86016561710335
CCGAAAGTCGGTGGGCCGTA	AGAP011070	38.21287482236782	12.447606893133829	0	2.7545378995265137	0	0
CTCGACGGGCGTGCTAAAGG	AGAP000251	21.835928469924472	9.958085514507063	62.58154064384321	85.39067488532193	31.320281423106863	0
CATCACCAACGTGCAGGAGG	AGAP009964	68.23727646851397	49.790427572535314	0	0	7.830070355776716	2.9767380738184355
GCCCAACCACGAGGCGATCC	AGAP008639	54.58982117481118	44.811384815281784	0	13.77268949763257	31.320281423106863	0
CCTGATCTACGTGGTGTATG	AGAP008746	8.188473176221677	4.979042757253532	0	0	3.915035177888358	0
CTGAACGGCTACACCGGCGA	AGAP028634	13.647455293702794	22.405692407640892	3.1290770321921606	0	3.915035177888358	2.9767380738184355
CCGTTTCTTCGTCCGGTTCG	AGAP012541	545.8982117481117	545.2051819192617	494.3941710863614	870.4339762503784	920.0332668037641	803.7192799309776
CTGCCCGGCGATAAGAAGCT	AGAP006111	5.458982117481118	2.489521378626766	0	0	11.745105533665074	0
CGATGGTCATCGGCGCATTG	AGAP010109	305.7029985789426	348.5329930077472	128.29215831987858	49.58168219147725	113.53602015876238	110.13930873128211
CCGTGCTACGGTGCCCTGTT	AGAP000149	534.9802475131496	662.2126867147197	9.387231096576482	30.29991689479165	101.7909146250973	35.72085688582123
ACATCGGTAAAGATGATCGG	AGAP007760	46.4013	42.32186343665502	0	0	3.915035177888358	2.9767380738184355
GCGGCCGACCGAGCAGTACT	AGAP000616	0	0	0	0	3.915035177888358	0
GGGTCGAGGGGAACTGTTAC	AGAP006762	32.75389270488671	34.85329930077472	12.516308128768642	49.58168219147725	15.660140711553431	0
GTGTACGGCGTGCTGACCAT	AGAP011989	259.3016505803531	313.6796937069725	93.87231096576483	495.81682191477245	234.90211067330148	392.9294257440335
TCGCCGACGCGGCCAAAGCC	AGAP004186	21.835928469924472	19.916171029014127	0	0	7.830070355776716	17.860428442910614
TGATGCAACCGTTGCCAGAG	AGAP013454	0	0	0	0	0	0
CGACGGTTGACGGTGCGCAA	AGAP028050	270.2196148153153	288.7844799207048	78.22692580480401	440.7260639242422	317.118	125.02299910037429
TTTCGTCTGCAGTTCTTCAC	AGAP027987	8.188473176221677	7.468564135880298	0	0	7.830070355776716	0
GGTGTGGAACGATCCCATTT	AGAP011616	21.835928469924472	7.468564135880298	0	0	7.830070355776716	2.9767380738184355
CGTACCGGTGCCGAAGTGTC	AGAP007205	622.3239613928474	582.5480025986632	200.26093006029828	647.3164063887307	869.1378094912154	577.4871863207765
CGTTCTGCGCACCGTCGATA	AGAP001146	16.376946352443355	4.979042757253532	0	13.77268949763257	3.915035177888358	5.953476147636871
CGACGTGTACAAGGACAAGA	AGAP013366	0	0	0	0	0	0
GTCGGACGTCACGCTGGTGG	AGAP000791	87.34371387969789	121.98654755271153	0	0	0	0
CTGCTCAGCCTCGCCACGAA	AGAP029626	114.63862446710348	139.4131972030989	78.22692580480401	286.47194155075744	90.04580909143223	38.69759495963966
GCGGCCACGTGCTACGGGTG	AGAP005745	8.188473176221677	4.979042757253532	0	0	3.915035177888358	0
TCACGACCGCGTACGTTCCC	AGAP008735	49.130839057330064	37.342820679401484	3.1290770321921606	0	19.575175889441788	5.953476147636871
CGTGCAGGCCACGTCCAATC	AGAP005575	0	2.489521378626766	0	0	3.915035177888358	0
CAGCTGGGACGAGGCAGACA	AGAP029567	19.10643741118391	7.468564135880298	0	0	15.660140711553431	0
GGTGATGAGGAGCGGCGTGT	AGAP005857	0	0	0	0	0	0
CCGGCTGAGGCAACACGTTC	AGAP013540	1924.291196412094	2248.0378048999696	4174.188760944342	3525.808511393938	1659.9749154246638	1583.6246552714076
TCCATCGAGATTTCGACATG	AGAP010340	8.188473176221677	14.937128271760596	0	0	0	0
TCCAAGGCGTCCGTGGATGA	AGAP000065	0	0	18.774462193152964	0	0	0
CTGCTCGAGCTGGATGCAGA	AGAP008561	131.01557081954684	154.3503254748595	15.645385160960803	57.84529589005679	11.745105533665074	14.883690369092177
GAGCTTGTGCTGGCCCATCC	AGAP007282	180.1464098768769	209.11979580464833	122.03400425549427	99.1634	250.5622513848549	238.13904590547483
CATCGCTGATCGGTCTGCAC	AGAP000096	51.86033011607062	27.384735164894423	0	0	7.830070355776716	8.930214221455307
GCTGGAGCGAGAGATCCGCA	AGAP000247	0	0	0	0	0	0
CCGTCGCGCAGCACCCCGAG	AGAP002711	60.0488	59.74851308704238	0	0	50.89545731254865	101.20909450982681
CCTACGGAGCGTCCATCGAT	AGAP008469	19.10643741118391	12.447606893133829	3.1290770321921606	0	35.23531660099522	23.813904590547484
CGACGCACTGAAGGCCAAGT	AGAP001884	0	0	0	0	0	0
GGCACCGTGCCCACCACCAA	AGAP006527	84.61422282095732	102.0703765236974	0	0	11.745105533665074	68.46497569782402
ACATTGAAGGACATCTTCCG	AGAP028552	109.17964234962236	146.88176133897917	397.39278308840437	145.99050867490521	90.04580909143223	44.65107110727653
TTAGCCATGTGCGGATCCAT	AGAP029249	49.130839057330064	39.83234205802825	9.387231096576482	0	3.915035177888358	2.9767380738184355
GTCCGCCGAAGTGCAGTATC	AGAP003861	70.96676752725453	104.55989790232417	6.258154064384321	0	15.660140711553431	56.558023402550276
GTACGTCAGAAAGCGTGACG	AGAP003495	174.68742775939577	139.4131972030989	84.48507986918834	79.88159908626889	35.23531660099522	59.53476147636871
ACCGAGCAGCACGATGGATT	AGAP007951	35.483383763627266	37.342820679401484	59.452463611651055	0	86.13077391354388	38.69759495963966
GTCGACGTGCTCGACCTGCC	AGAP000240	1413.8763684276096	1677.94	9.387231096576482	96.40882648342799	140.94126640398088	145.86016561710335
CGCCCCGTGATGTAGGTGAT	AGAP008511	21.835928469924472	19.916171029014127	0	0	7.830070355776716	2.9767380738184355
CGGATCGTCCGCCTTAACCC	AGAP011051	43.671856939848944	27.384735164894423	9.387231096576482	38.56353059337119	144.85630158186925	235.1623078316564
CTGCCACGACGATGCCACCC	AGAP005330	289.32605222649926	243.97309510542306	0	19.281765296685595	121.3660905145391	53.58128532873184
GCTGGTCAGCGGATACGGCC	AGAP028047	46.4013	22.405692407640892	3.1290770321921606	2.7545378995265137	11.745105533665074	5.953476147636871
GCCAGCCCACTTGTTCACGT	AGAP006613	32.75389270488671	29.87425654352119	0	2.7545378995265137	11.745105533665074	14.883690369092177
CGTGTAAACTGTGACGGTAG	AGAP011648	10.917964234962236	17.42664965038736	0	0	0	0
ATCCGGACCAACCTTCGAGG	AGAP011255	19.10643741118391	17.42664965038736	0	0	0	0
GCAAGAAACGCTGGCGATAA	AGAP028541	0	0	0	0	0	0
GCCAGCAGCTGAGCGATGTT	AGAP002435	0	0	0	0	0	0
TGTGGATGGTGGCGTACCTT	AGAP010384	40.94236588110839	42.32186343665502	3.1290770321921606	0	152.68637193764596	62.511499550187146
CCAGGAAGCGGGGCAGCTTA	AGAP028634	0	0	0	0	0	0
TGGCATCGGTGCGGCACGTG	AGAP005383	27.29491058740559	39.83234205802825	0	0	11.745105533665074	8.930214221455307
ACTCGTGATCGGTGTCATGT	AGAP028094	84.61422282095732	69.70659860154944	0	0	0	0
GCTACGTCGACACAGGAAGC	AGAP009691	136.47455293702794	131.94463306721858	0	0	7.830070355776716	5.953476147636871
TCGTCCCAGCACGGGGAAGC	AGAP012331	65.50778540977342	59.74851308704238	0	2.7545378995265137	3.915035177888358	11.906952295273742
CGTAACGGAGTAGCCGTACT	AGAP004895	16.376946352443355	24.895213786267657	3.1290770321921606	27.54537899526514	7.830070355776716	5.953476147636871
TCAGGATGGGACATTCGTAC	AGAP011232	234.73623105168807	238.99405234816953	244.06800851098853	509.58951141240505	309.28777905318026	223.25535553638267
GTCCGTGCTCATGCTCTGCA	AGAP011134	106.4501512908818	139.4131972030989	18.774462193152964	614.2619515944126	78.30070355776715	205.39492709347203
CCCTCTCGACCACCCAGCTA	AGAP007119	139.2040439957685	131.94463306721858	0	0	19.575175889441788	14.883690369092177
ACACGTGGAAACTTTCGTAC	AGAP003268	0	0	0	0	0	0
ATACCCGAAAATGAGCCACC	AGAP007207	70.96676752725453	44.811384815281784	3.1290770321921606	5.5090757990530275	19.575175889441788	11.906952295273742
GTGCGCATCGAGGGCCATCC	AGAP028740	0	0	0	0	0	0
CTCCCGCAGCATCCTAACCT	AGAP007243	0	0	0	0	0	0
CATGGTGCAGCACATTGAAA	AGAP012719	32.75389270488671	22.405692407640892	0	0	11.745105533665074	0
CCGTCGTGCGTGGCTTAAAG	AGAP029295	68.23727646851397	77.17516273742974	18.774462193152964	27.54537899526514	125.28112569242745	65.48823762400558
CGCATTCCTTACGTGCCGGG	AGAP006350	0	7.468564135880298	3.1290770321921606	0	11.745105533665074	29.767380738184354
CGTGGCGAGCACGATCAATG	AGAP006894	2.729491058740559	4.979042757253532	0	0	0	0
CACGTCCAGGCAGCGGATAA	AGAP002365	0	4.979042757253532	0	0	0	0
CTCGGTTGACGTGTGGGACG	AGAP001816	409.42365881108384	403.30246333753604	0	5.5090757990530275	3.915035177888358	0
CGATCCGCGGCGTCCCGAAC	AGAP029408	256.57215952161255	296.2530440565851	37.54892438630593	2.7545378995265137	46.980422134660294	26.79064266436592
GTCCGCTCGCTGGTACGGAC	AGAP003630	8.188473176221677	2.489521378626766	0	0	0	0
ATGATGGAGACCTACCTCAC	AGAP007493	0	2.489521378626766	0	0	3.915035177888358	5.953476147636871
GAAGTAGGACAGGGCGGTAC	AGAP002396	0	2.489521378626766	0	0	0	0
ACAGTTCGGGCGATGAGACC	AGAP013033	35.483383763627266	29.87425654352119	0	0	7.830070355776716	0
ACGACGGGCGGAGTGAACGT	AGAP000220	251.11317740413142	211.6093171832751	15.645385160960803	0	15.660140711553431	17.860428442910614
ACCGACGGTCGTGGTATCGA	AGAP002119	185.605	206.63027442602157	272.23	0	31.320281423106863	11.906952295273742
GAGAAAGATGGGCTCCGAGT	AGAP003603	0	2.489521378626766	0	0	0	0
TCACCTGCTCGAAGCGGTAC	AGAP008650	8.188473176221677	22.405692407640892	0	0	0	0
CCTCCAGGACGGCGATCGAA	AGAP009939	38.21287482236782	27.384735164894423	0	8.26361	3.915035177888358	38.69759495963966
GTATCGTGACGCGGCCGAGC	AGAP000847	21.835928469924472	27.384735164894423	9.387231096576482	11.018151598106055	31.320281423106863	32.74411881200279
GCGGTGGTGCGTCACATGAT	AGAP001250	638.7009077452908	607.4432163849309	0	0	27.405246245218507	38.69759495963966
GTCGTACTACACACCGATCC	AGAP010860	117.36811552584403	149.37128271760594	0	11.018151598106055	230.9870754954131	107.16257065746368
TTAACGAGTCGATCCCTGTT	AGAP011008	76.42574964473565	59.74851308704238	0	0	11.745105533665074	5.953476147636871
ACATCAAGACATCATGGCAA	AGAP012609	0	0	0	0	0	0
CAAGGACGACAAGGACGTTA	AGAP012361	111.90913340836292	129.4551116885918	3.1290770321921606	0	3.915035177888358	5.953476147636871
ATGGCTAGTGCCCAGGAATC	AGAP012588	27.29491058740559	54.769470329788845	0	0	11.745105533665074	11.906952295273742
TGGTTCCCGATGGCAACGGT	AGAP001764	319.3504538726454	286.29495854207806	6.258154064384321	30.29991689479165	109.62098498087403	122.04626102655585
GCGGGCAGGGCGGCCCAGCG	AGAP002200	24.565419528665032	12.447606893133829	0	0	15.660140711553431	8.930214221455307
CTTCAGGACGTGGTCGGGAG	AGAP005456	32.75389270488671	37.342820679401484	0	0	3.915035177888358	0
GCACTGATGCTGAATCTAGC	AGAP007747	8.188473176221677	14.937128271760596	0	0	3.915035177888358	0
AGGGCCTCGTAGAACAGGAA	AGAP007484	2.729491058740559	14.937128271760596	0	0	0	0
TCGACCTTGTCCGCGTACCC	AGAP010420	49.130839057330064	54.769470329788845	0	0	3.915035177888358	2.9767380738184355
CTGCTCGATCTGTGGCGATC	AGAP002095	259.3016505803531	313.6796937069725	0	22.03630319621211	54.810492490437014	77.39518991927932
GGGCAGCTGAAAAACAAGTA	AGAP005314	0	0	0	0	0	0
GGGCTCGCCTGCATCTGCAC	AGAP005474	19.10643741118391	19.916171029014127	0	0	0	0
TTGACTCGGTAGTTGCGCGT	AGAP001674	24.565419528665032	9.958085514507063	0	0	19.575175889441788	2.9767380738184355
CCTCGTGCACAACCCCGTCC	AGAP002000	32.75389270488671	22.405692407640892	0	2.7545378995265137	11.745105533665074	35.72085688582123
TTGCCCTCGAGCCGCATCTT	AGAP000750	46.4013	39.83234205802825	3.1290770321921606	16.52722739715908	23.490211067330147	11.906952295273742
ACGATATGGCGGACCTGAAG	AGAP011902	0	2.489521378626766	0	0	0	0
GCGCTCGCGAACGTCGTGAT	AGAP006167	103.72066023214124	72.1961	0	0	70.47063320199044	26.79064266436592
GGTGTCGGTGGCTTGGTAGT	AGAP001046	46.4013	107.04941928095093	388.00555199182793	99.1634	50.89545731254865	14.883690369092177
GTGTCGGTGCGATGCAGCAG	AGAP012208	62.778294351032855	54.769470329788845	6.258154064384321	2.7545378995265137	39.150351778883575	44.65107110727653
GCGATCGAGCACGCATTCGA	AGAP006654	182.87590093561744	166.7979323679933	0	2.7545378995265137	54.810492490437014	23.813904590547484
GGGAGCGTGTACTCCATCAA	AGAP001360	98.26167811466013	121.98654755271153	0	8.26361	15.660140711553431	14.883690369092177
ACGAACACCGCCGTACTGCC	AGAP009616	155.58099034821186	141.90271858172565	1173.4038870720601	344.3172374408142	336.69302529839877	422.6968064822178
GCGCTCGGACTGGCGGCTGG	AGAP002265	0	0	0	0	0	0
GGCTTTGGTGAAATAACCTT	AGAP009273	171.9579367006552	82.15420549468327	156.45385160960802	63.35437168910982	195.7517588944179	104.18583258364524
GCGGATCGTCGGGTGAGCAG	AGAP002006	2.729491058740559	0	0	0	0	0
ACTCGAACGTCAGCTCGAAC	AGAP005920	0	0	0	0	0	0
ACTGGGCCGAAACGCCCGCC	AGAP006342	13.647455293702794	4.979042757253532	0	0	0	0
GCCACCGGCGACGAAGCCGG	AGAP002390	8.188473176221677	2.489521378626766	0	0	23.490211067330147	8.930214221455307
ACAAGCATCGCCACATTCTC	AGAP002513	16.376946352443355	19.916171029014127	0	0	50.89545731254865	41.6743
AGCTGACGGTACGGAGCGTG	AGAP006597	57.31931223355174	72.1961	159.58292864180018	57.84529589005679	27.405246245218507	32.74411881200279
CAAGCGATGGCACTCAATGG	AGAP029458	0	0	0	0	0	0
TTGCTGCGCTACATCTACTC	AGAP006785	70.96676752725453	94.6018	97.00138799795698	63.35437168910982	105.70594980298566	47.62780918109497
TCACCGCATGGTTTGCCAGG	AGAP012516	0	0	0	0	0	0
GCGTTGCTATATGCTGAGAA	AGAP011647	38.21287482236782	37.342820679401484	0	0	0	2.9767380738184355
CAAGGCGGGCCGCCACGATA	AGAP012176	0	2.489521378626766	0	0	11.745105533665074	0
CTTGAACTGCGTGTCGACCT	AGAP002262	100.99116917340068	136.92367582447213	0	16.52722739715908	19.575175889441788	8.930214221455307
GCCCTCGTCCCAGTCTGCGT	AGAP003156	109.17964234962236	114.51798341683123	209.64816115687475	170.78134977064386	140.94126640398088	116.09278487891898
GCTCAACGATGAGTACCCGT	AGAP002832	13.647455293702794	7.468564135880298	0	0	27.405246245218507	5.953476147636871
CCACGCAGGAGGGAACCGAC	AGAP007259	65.50778540977342	77.17516273742974	0	5.5090757990530275	3.915035177888358	2.9767380738184355
TTCATACAACACCACTGTTG	AGAP012540	13.647455293702794	9.958085514507063	0	0	7.830070355776716	2.9767380738184355
TTCCCTGCTCGCGATAACGC	AGAP000141	414.88264092856497	360.98059990088103	25.032616257537285	13.77268949763257	58.72552766832537	38.69759495963966
CAGCGTGACGGTGCACCATA	AGAP011057	0	2.489521378626766	3.1290770321921606	0	3.915035177888358	2.9767380738184355
ACCGTGTTCGACGCCATCCC	AGAP000094	865.2486656207572	851.4163114903539	234.68077741441203	96.40882648342799	160.51644229342267	133.9532133218296
CAGCTCTTCCAGCTCCGATG	AGAP006989	0	0	0	0	0	0
TCCGTTGGGCTAAGACACTC	AGAP010767	0	0	0	0	0	59.53476147636871
CAGGCGGACTGTGCCGATCT	AGAP000698	240.1952131691692	131.94463306721858	0	0	3.915035177888358	5.953476147636871
CCACGGTGGGATGTTTGATA	AGAP009585	152.8514992894713	136.92367582447213	6.258154064384321	13.77268949763257	43.06538695677194	26.79064266436592
CCTGCTGGCACTGGCCACCG	AGAP002298	90.07320493843845	64.7276	6.258154064384321	5.5090757990530275	19.575175889441788	14.883690369092177
AGCCACATGCACGGGCAATG	AGAP011963	0	2.489521378626766	0	0	0	0
GGATCAGGAAAGCTGCGTAC	AGAP029404	2.729491058740559	0	0	0	0	0
TTCATCGGGCTCGGCAACAT	AGAP005581	0	14.937128271760596	0	0	15.660140711553431	2.9767380738184355
GCTGACCGCTTTCGGGTCCC	AGAP009385	51.86033011607062	47.30090619390855	0	0	3.915035177888358	0
ACATCGACTCTGGTCTCACC	AGAP004572	13.647455293702794	4.979042757253532	3.1290770321921606	0	0	0
TCTCGCCGGATGTGCTGATT	AGAP005149	16.376946352443355	24.895213786267657	9.387231096576482	2.7545378995265137	15.660140711553431	0
AAGCAGAGCTACATCAACAC	AGAP000747	0	0	0	0	0	0
ATTATCATTACGATTGGCCA	AGAP013094	0	0	0	0	0	0
GCAGCTGAGCGACGAGTGTC	AGAP006767	0	0	0	0	0	0
ATCAGCGCGCAGCTGACGCT	AGAP006543	10.917964234962236	4.979042757253532	0	0	3.915035177888358	0
GTGCTACGGGAGGATGCTCG	AGAP010354	98.26167811466013	84.64372687331004	0	0	15.660140711553431	0
GTCTCGATGCCCACCGGAGC	AGAP001255	420.3416230460461	413.26054885204314	428.684	308.5082447469695	168.34651264919938	336.3714023414832
GTGCCAACGATGATGGCCAC	AGAP008442	196.52335622932026	156.83984685348625	0	0	7.830070355776716	23.813904590547484
GCAGGAGGCCAACGAGAAGG	AGAP002401	0	0	0	0	0	0
TGCTCCGTGACAAACTTGAC	AGAP009811	30.02440164614615	14.937128271760596	0	0	0	0
GATGCACCCGACATCGGAGG	AGAP028103	0	7.468564135880298	0	0	0	0
CGCCTACACCTCACCCGCCC	AGAP005563	49.130839057330064	62.238034465669145	97.00138799795698	27.54537899526514	39.150351778883575	47.62780918109497
TCTTTCGCCCGCCTTTATCG	AGAP011456	177.41691881813634	181.7350606397539	15.645385160960803	30.29991689479165	35.23531660099522	56.558023402550276
GTGTATCGAGGAGTGCGAGA	AGAP010188	0	0	9.387231096576482	0	3.915035177888358	2.9767380738184355
TTCAGAGGGTGAGGCCAGTT	AGAP012403	0	0	0	0	0	0
ACCTACGACCACATGACCGG	AGAP013096	0	0	0	0	0	5.953476147636871
TGGATGAAGCACATACGCTG	AGAP008232	2.729491058740559	7.468564135880298	3.1290770321921606	0	74.3857	53.58128532873184
GGCGTTGGGCGCTGGCCGTA	AGAP006967	40.94236588110839	39.83234205802825	181.4864678671453	220.3630319621211	199.66679407230626	181.58102250292455
ATGCACGAGCTCGATAGTCA	AGAP003029	0	0	0	0	0	0
CTCCGGATATCCATTGGGAT	AGAP001116	57.31931223355174	54.769470329788845	0	0	0	0
TGCCATCTGCAGCTGCGTAC	AGAP000043	382.12874822367826	358.49107852225427	59.452463611651055	8.26361	19.575175889441788	26.79064266436592
CGGGCAAGGTGATCCATCTC	AGAP004147	2.729491058740559	9.958085514507063	0	0	0	2.9767380738184355
CCTGTGGACAATGAGTGACT	AGAP029067	2.729491058740559	2.489521378626766	0	11.018151598106055	39.150351778883575	26.79064266436592
TTTGCCGATCATGGCCAAAT	AGAP005156	2.729491058740559	0	0	0	0	2.9767380738184355
CTGCACAGCCAGCGTGTCAA	AGAP008005	2.729491058740559	2.489521378626766	0	0	3.915035177888358	0
GCTGCCGCCCGGCCCGTACG	AGAP000749	103.72066023214124	69.70659860154944	9.387231096576482	0	19.575175889441788	20.83716651672905
GTTGTGCTGAAGCTAGATCT	AGAP011734	0	0	0	0	0	0
TCCTTCGTGCCGAAGCACCC	AGAP010877	51.86033011607062	67.21707722292268	0	33.05445479431816	35.23531660099522	32.74411881200279
GGACAGCGGTTTACCGTCCA	AGAP008552	62.778294351032855	57.258991708415614	0	2.7545378995265137	0	0
GCGCGGACACGATCCAGAAG	AGAP008537	0	0	0	0	0	0
CGTGCCATTATGAGCTGCGT	AGAP001103	0	0	0	0	0	0
CCCGAGGAGGAGCGGCGACC	AGAP011638	0	2.489521378626766	0	0	0	0
CGCGTGCATCGTGTCCAATG	AGAP003207	103.72066023214124	99.58085514507063	0	0	11.745105533665074	2.9767380738184355
TGTGTCATACTGCATCAGTA	AGAP029618	0	0	0	0	0	0
GTGAACGGTGAGCGGAAGAA	AGAP009824	0	0	0	0	0	0
TGCAAGGAGCCGGGAGTGCC	AGAP013352	16.376946352443355	14.937128271760596	0	0	0	0
CGTGCTCATCGTACCTGGCC	AGAP006906	204.71182940554192	271.3578302703175	109.51769612672562	1236.7875168874048	215.32693478385968	157.76711791237707
TCGGCACGTCAGCCGCTGCC	AGAP000396	10.917964234962236	4.979042757253532	0	0	0	0
TCGGTTGCATGAAAACAGCA	AGAP013534	3065.2184589656476	3139.286458448352	0	0	19.575175889441788	2.9767380738184355
CTTCGTCGCACGGTAGGAGG	AGAP000013	38.21287482236782	37.342820679401484	0	0	15.660140711553431	0
CCGATCGCACGGCTCTTCAC	AGAP004908	139.2040439957685	136.92367582447213	281.6169328972945	242.3993351583332	281.88253280796175	184.558
ACGCTTCGCTGTGGCTGGAG	AGAP011893	510.41482798448453	465.5404978032052	403.65093715278874	333.29908584270817	262.307	261.9529504960223
GCGGCACGATGATTACGCAT	AGAP012346	32.75389270488671	37.342820679401484	0	2.7545378995265137	0	8.930214221455307
CGGGGACGGTGGTTCCGCAA	AGAP002621	76.42574964473565	112.02846203820447	62.58154064384321	60.5998	43.06538695677194	127.99973717419273
GCATTTGGGTAAGCTCCTCC	AGAP009004	0	4.979042757253532	3.1290770321921606	0	0	0
GACGCGGTCCAGGTGAACAT	AGAP029596	10.917964234962236	9.958085514507063	0	0	3.915035177888358	0
GCACTCGGCGTAGCAACGTC	AGAP002448	40.94236588110839	59.74851308704238	0	0	39.150351778883575	8.930214221455307
CGAGCTGGGCAAGATGTCAC	AGAP009439	2.729491058740559	0	0	0	0	0
GCTGCGGATAACGTCCCCCC	AGAP001242	87.34371387969789	44.811384815281784	34.41984735411377	79.88159908626889	144.85630158186925	68.46497569782402
CGATCGCTGCCGTTGGTCAA	AGAP008011	292.0555432852398	246.46261648404982	0	0	31.320281423106863	20.83716651672905
AAAGCCACACGTTGTGCAAT	AGAP011501	62.778294351032855	87.1332	0	0	7.830070355776716	2.9767380738184355
CACGCTCAGCTCGTTCCAGT	AGAP028548	54.58982117481118	34.85329930077472	15.645385160960803	27.54537899526514	11.745105533665074	20.83716651672905
CACCGAAAGATCACGCGATC	AGAP005885	8.188473176221677	4.979042757253532	3.1290770321921606	0	31.320281423106863	26.79064266436592
GACATCCAGAACGGGCACAC	AGAP009533	62.778294351032855	47.30090619390855	0	0	11.745105533665074	0
CCCGTCCGGCCCGCCGCTCC	AGAP000336	518.6033011607062	669.681	0	2.7545378995265137	70.47063320199044	32.74411881200279
GCAGCTCAACAAGTGCGCAT	AGAP007465	90.07320493843845	39.83234205802825	306.64954915483173	184.55403926827643	638.1507339958023	770.9751611189748
ACTATCCTCCGCATCACCGT	AGAP008312	54.58982117481118	39.83234205802825	12.516308128768642	13.77268949763257	23.490211067330147	32.74411881200279
TCGCAAAACAATGCCTCCCT	AGAP005010	38.21287482236782	42.32186343665502	0	0	3.915035177888358	0
ACCGCCGGCAGGACGTCGAG	AGAP002105	0	2.489521378626766	0	0	7.830070355776716	11.906952295273742
TCTCCTTCTCGACGCCGTAC	AGAP011044	21.835928469924472	39.83234205802825	0	0	3.915035177888358	11.906952295273742
CGCGTCGCGCTGGACAACCA	AGAP013047	0	0	0	0	0	0
CGTGCCGCGAGTGTCGAAAG	AGAP013051	10.917964234962236	12.447606893133829	0	0	11.745105533665074	0
GACGGGTGGACCGCCACCGT	AGAP000010	16.376946352443355	7.468564135880298	0	30.29991689479165	15.660140711553431	11.906952295273742
TGGGCTGGGCGGAATGTACC	AGAP005036	2.729491058740559	0	0	0	0	2.9767380738184355
AAGTGCACGGCAATCTGCAG	AGAP013056	215.62979364050415	209.11979580464833	0	5.5090757990530275	46.980422134660294	17.860428442910614
CCCATCACGTACATGCCGCC	AGAP006119	21.835928469924472	9.958085514507063	56.32338657945889	82.63613698579542	39.150351778883575	68.46497569782402
AGCATACCGCCATCCTCTGT	AGAP001207	76.42574964473565	62.238034465669145	3.1290770321921606	0	0	8.930214221455307
GCTCGGACACGCGTTCGCCG	AGAP007638	5.458982117481118	7.468564135880298	0	0	0	0
CGGGTACTGCTGCGTGATGT	AGAP002095	136.47455293702794	186.71410339700745	0	5.5090757990530275	7.830070355776716	17.860428442910614
GTCACGTCACGCTCGTCGAC	AGAP010688	98.26167811466013	99.58085514507063	18.774462193152964	8.26361	43.06538695677194	17.860428442910614
CGACCATACGACGTGATACC	AGAP004503	150.12200823073076	124.47606893133829	0	52.33622009100376	3.915035177888358	23.813904590547484
TGTCGAAGGGAGTGGTCAGT	AGAP029590	0	0	0	0	11.745105533665074	0
CGACGGTAGCGAGGAGGTAC	AGAP000971	2.729491058740559	4.979042757253532	209.64816115687475	465.5169050199808	39.150351778883575	20.83716651672905
CTCAACGATCCGGCCATAGC	AGAP003981	0	0	0	0	0	0
CCTCAACTGTGATCCGTGCG	AGAP006940	2.729491058740559	7.468564135880298	0	0	0	0
TAAGCGGTACGCTCCTAGAT	AGAP004754	13.647455293702794	12.447606893133829	0	2.7545378995265137	0	2.9767380738184355
CCGTGCACTTACGCCGACCT	AGAP028484	141.93353505450906	114.51798341683123	0	63.35437168910982	19.575175889441788	23.813904590547484
CCAGCATTTGCGCTGCCATG	AGAP006446	10.917964234962236	4.979042757253532	0	0	0	0
GCAAGCCATCGATCAGATAC	AGAP007147	0	0	0	0	0	0
AAATTCCGACTGGACGGATG	AGAP002314	0	0	0	0	0	5.953476147636871
GTCACCGATGGGGTATCCCC	AGAP009855	0	0	0	0	0	0
TCGGCGTGCCAGATCACGGT	AGAP003010	54.58982117481118	22.405692407640892	0	0	7.830070355776716	0
TGATCGTGCCACGTGGTCCC	AGAP008725	46.4013	42.32186343665502	53.19430954726673	8.26361	46.980422134660294	77.39518991927932
ATGTGCGTTTGGGCGCTCAT	AGAP005474	0	2.489521378626766	21.903539225345124	13.77268949763257	11.745105533665074	0
CTTGCCCTTCAGCTCCACGT	AGAP006925	0	0	0	0	0	20.83716651672905
CTCTCCGAGGCGAGCTCGTA	AGAP006792	0	0	0	0	27.405246245218507	0
GTACGGATTGCCCTGCATAC	AGAP001527	16.376946352443355	7.468564135880298	0	0	0	0
TGCCATCGGGACGTACAAGG	AGAP003902	0	0	0	0	0	0
CGGTGACTGCATGTGCCGCT	AGAP001114	141.93353505450906	169.2874537466201	46.93615548288241	35.80899269384468	246.64721620696653	226.2320936102011
GCTTCCGAACGATGGAGATG	AGAP009010	10.917964234962236	12.447606893133829	0	0	0	8.930214221455307
CCTGTCGAAACCGACGCACT	AGAP003648	8.188473176221677	17.42664965038736	53.19430954726673	52.33622009100376	7.830070355776716	11.906952295273742
TCCAGTCGCCCGTCCTGGAC	AGAP009650	16.376946352443355	7.468564135880298	0	0	3.915035177888358	2.9767380738184355
GACGTGGTGTTTGCGACCTA	AGAP029768	592.2995597467013	482.9671474535926	585.137	1335.950881270359	1522.9486841985713	770.9751611189748
CACACCGGCTGTGAGTCGAT	AGAP004244	2.729491058740559	0	0	0	0	0
TTCACCGTCCACGGTGAGCA	AGAP028479	122.82709764332516	84.64372687331004	0	24.790841095738624	39.150351778883575	178.60428442910612
CCCACTCGGTACGGTCGTCC	AGAP008000	8.188473176221677	14.937128271760596	0	0	7.830070355776716	0
CGTTCCTCCACCCGTGCCGC	AGAP000777	46.4013	54.769470329788845	68.83969470822754	0	35.23531660099522	47.62780918109497
GATGTCCTCCAGGACGAGGC	AGAP000614	19.10643741118391	14.937128271760596	9.387231096576482	0	15.660140711553431	65.48823762400558
TCGTGCGCCCTCGACCAGAC	AGAP001759	0	0	0	0	3.915035177888358	5.953476147636871
CGAGGAGGACAGGCGGATAC	AGAP005480	38.21287482236782	19.916171029014127	112.64677315891778	1195.469448394507	7.830070355776716	5.953476147636871
TGTAGCGGTGCACCTTCTCC	AGAP007000	30.02440164614615	27.384735164894423	0	0	15.660140711553431	14.883690369092177
GTACATCACCGAGGAGTGTC	AGAP029806	19.10643741118391	22.405692407640892	0	0	3.915035177888358	5.953476147636871
GCGAACGCGCGTAAGTACAT	AGAP009659	27.29491058740559	54.769470329788845	0	5.5090757990530275	27.405246245218507	11.906952295273742
ATGACGGGTAAGCTCCCCCG	AGAP002238	0	0	0	0	0	0
CTGTGGTTCGACGGAATCAC	AGAP005059	180.1464098768769	204.1407530473948	6.258154064384321	5.5090757990530275	23.490211067330147	35.72085688582123
GGTACGCACGCACTGGACGT	AGAP006891	398.5056945761216	338.5749074932402	0	0	23.490211067330147	35.72085688582123
CTACACGTCGGTGGCCGTCC	AGAP005795	128.28607976080627	136.92367582447213	0	44.07260639242422	23.490211067330147	38.69759495963966
CTTCATTGCATCGATCGCTC	AGAP008448	319.3504538726454	316.16921508559926	0	0	3.915035177888358	0
CAACAAGTACTGGTGCGATT	AGAP007347	0	0	0	0	0	0
GTACATGGACAACAGCCCGT	AGAP010041	21.835928469924472	29.87425654352119	0	0	0	2.9767380738184355
GCGTACGAACCGGGCGATGT	AGAP006093	79.15524070347621	121.98654755271153	356.7147816699063	663.8436337858898	360.18323636572893	458.4176633680391
AGGACGGTTTCTGTACGCTT	AGAP002052	95.53218705591956	109.53894065957769	0	0	3.915035177888358	0
GCTTCCTCGGCAGTGTGTGC	AGAP008821	84.61422282095732	104.55989790232417	0	0	23.490211067330147	5.953476147636871
TCACTTGCCTGCATCACGTT	AGAP002853	256.57215952161255	226.5464454550357	159.58292864180018	16.52722739715908	368.0133067215056	273.85990279129607
CCGTGCGCTGATGTACGTTG	AGAP008843	0	0	53.19430954726673	33.05445479431816	31.320281423106863	17.860428442910614
GGCCCGATCCTGCCTCTACC	AGAP000454	2.729491058740559	4.979042757253532	0	0	0	0
ACGCTCGCTCCCGTTAGATG	AGAP007594	289.32605222649926	256.42070199855686	0	0	35.23531660099522	23.813904590547484
GATCCGCGTGCCATCGGTGG	AGAP029559	95.53218705591956	84.64372687331004	0	0	7.830070355776716	5.953476147636871
CCAGCGTCCGACGTACCACT	AGAP001662	13.647455293702794	9.958085514507063	18.774462193152964	0	19.575175889441788	89.30214221455306
CGCTGGCGGTATGGCACATC	AGAP029034	84.61422282095732	92.11229100919033	81.35600283699617	22.03630319621211	66.55559802410208	23.813904590547484
GGACATCGACATGGACGATC	AGAP011250	128.28607976080627	112.02846203820447	90.74323393357265	448.9896776228217	140.94126640398088	104.18583258364524
CACGGCGAACGCGGCATCAC	AGAP001445	196.52335622932026	209.11979580464833	0	5.5090757990530275	66.55559802410208	17.860428442910614
GCTGGCGATAACGATCCTCT	AGAP001773	2.729491058740559	2.489521378626766	0	0	0	0
CAGCAGAACGTGATCATCCG	AGAP011568	2.729491058740559	4.979042757253532	0	0	3.915035177888358	0
CGTCCCGGTCTACCTCTGCC	AGAP004830	5.458982117481118	12.447606893133829	0	2.7545378995265137	0	17.860428442910614
AGGGCGGGTGGAGTCGGCTC	AGAP028484	0	0	0	0	0	0
GCATCACCACCGGTATGCCG	AGAP008917	5.458982117481118	4.979042757253532	0	0	3.915035177888358	2.9767380738184355
TCCACCTGGAAGTGGCCTCG	AGAP008494	0	0	0	0	0	0
ACCGCTTGCCGACACCTCCG	AGAP000984	21.835928469924472	49.790427572535314	3820.603056306628	864.9249004513254	223.1570051396364	181.58102250292455
CGCGCTAGGATGGGCCAACC	AGAP001700	0	0	0	0	0	0
TCGGAAAAGACGGACCCGCG	AGAP005559	2.729491058740559	2.489521378626766	0	0	0	0
TCGGCGAGGCGGACAAGATC	AGAP000784	174.68742775939577	151.86080409623273	56.32338657945889	170.78134977064386	152.68637193764596	53.58128532873184
CCTGCGTGGCAACGATGTAG	AGAP008325	5.458982117481118	0	0	0	0	0
ACCGGCAAGTTCACCGTCTG	AGAP003214	8.188473176221677	0	0	0	0	2.9767380738184355
CCCACCGATAACGTTCATGC	AGAP012155	185.605	117.00750479545799	31.290770321921606	63.35437168910982	78.30070355776715	80.37192799309776
CGTGAACGGGGCGAGCGCCT	AGAP009057	2.729491058740559	0	0	0	3.915035177888358	8.930214221455307
CACCGAAGGCCCAAGAGTGT	AGAP012821	13.647455293702794	4.979042757253532	0	0	3.915035177888358	0
GATCTTCGGCACAGTTAGCT	AGAP007598	100.99116917340068	104.55989790232417	0	0	35.23531660099522	5.953476147636871
CTGCTGGAATCGGTCGACGT	AGAP003852	0	2.489521378626766	62.58154064384321	44.07260639242422	19.575175889441788	11.906952295273742
AGTTCACGATGCACCGCTCG	AGAP013371	8.188473176221677	7.468564135880298	0	0	0	0
AGCGCGCATCAGCCTCGTAC	AGAP008933	103.72066023214124	97.09133376644387	3.1290770321921606	0	0	2.9767380738184355
CTAGCAGGGTAAGCTTCGAC	AGAP008339	0	0	0	0	0	2.9767380738184355
AGCACGATGTAGCTTTCGAG	AGAP008668	0	0	0	0	0	0
CTCGTTCGCCAGATCGTAGT	AGAP028421	21.835928469924472	44.811384815281784	18.774462193152964	79.88159908626889	15.660140711553431	17.860428442910614
CTGCCTTACGATCTTACCGA	AGAP000977	0	4.979042757253532	0	0	0	0
CCTGTACGTGCGCTGCCAGG	AGAP000603	27.29491058740559	9.958085514507063	0	0	3.915035177888358	0
ACACACGGGCAAGCCGCGCC	AGAP001279	32.75389270488671	12.447606893133829	0	0	3.915035177888358	2.9767380738184355
GCGTTCGTGCAGCTGCCGAT	AGAP009737	30.02440164614615	49.790427572535314	0	0	7.830070355776716	5.953476147636871
TCGCTGGGACACATCGATAC	AGAP011974	120.0976065845846	102.0703765236974	0	0	11.745105533665074	20.83716651672905
CATCGTGACGACGTTCGCGT	AGAP000355	1839.6769735911369	1899.5048118922223	109.51769612672562	1068.7607050162874	798.667	491.1617821800418
CGTTGTCCGAAGGTGCGATA	AGAP009249	27.29491058740559	44.811384815281784	0	0	0	0
TATCGACGACGCGCTGTGTG	AGAP003575	0	0	0	0	0	11.906952295273742
GTTCGGTGGTTCGGCCCCGT	AGAP002367	5.458982117481118	4.979042757253532	0	0	11.745105533665074	2.9767380738184355
GGCCTCGGTCACCGACGAGA	AGAP000834	21.835928469924472	12.447606893133829	0	0	0	8.930214221455307
AACGTACGGCATGCCCGAGC	AGAP005100	79.15524070347621	67.21707722292268	0	0	15.660140711553431	2.9767380738184355
GGTATTAACGGGCTGGACGT	AGAP009759	0	0	0	0	0	0
CAAAAAGCTCGAGCCGGTGT	AGAP005431	0	0	0	0	7.830070355776716	0
GGACCAGTCCGATGCGTTCC	AGAP012581	79.15524070347621	49.790427572535314	34.41984735411377	33.05445479431816	43.06538695677194	14.883690369092177
ATTCACGCTCGCACGTCACC	AGAP008508	166.4989545831741	134.43415444584537	131.42123535207074	5.5090757990530275	66.55559802410208	56.558023402550276
GGCACACGTCACGGCCAACT	AGAP009612	21.835928469924472	14.937128271760596	0	8.26361	23.490211067330147	8.930214221455307
TGGCAAAGTAGGCTCCCTCG	AGAP029130	0	0	0	0	0	0
ATCGTAACGAGGACCGTAGT	AGAP010372	2.729491058740559	0	0	0	0	0
CCTCTTCGATGCACCTATTC	AGAP007016	0	0	0	0	0	0
TGCGTACACCGTAACCACCA	AGAP003064	2.729491058740559	0	0	0	11.745105533665074	14.883690369092177
AGGTCGGTACACATCGACCT	AGAP029054	5.458982117481118	9.958085514507063	53.19430954726673	0	7.830070355776716	23.813904590547484
CGGCCGGGAAGGGCCATAGC	AGAP003339	141.93353505450906	134.43415444584537	0	0	0	2.9767380738184355
TCCGCCGCGTTCACGATCTC	AGAP000720	335.72740022508873	338.5749074932402	0	8.26361	54.810492490437014	20.83716651672905
ACACACCCGTCCCTACTCCG	AGAP008521	0	0	0	0	0	0
GCTGATCCATCCGTGCATGG	AGAP002215	2.729491058740559	14.937128271760596	53.19430954726673	41.31806849289771	97.87587944720894	41.6743
CTTCGTGACCGTGTTCAACC	AGAP013490	8.188473176221677	4.979042757253532	0	16.52722739715908	19.575175889441788	35.72085688582123
ATCTCAAGACGATACTGCCC	AGAP007854	0	0	0	0	0	0
TTGTTGCTGGACGAAAACAC	AGAP003062	68.23727646851397	72.1961	0	0	0	0
GCCTCGATGCACCTGCCCTT	AGAP000726	1408.4173863101284	1570.8879899134893	65.71061767603537	16.52722739715908	250.5622513848549	101.20909450982681
ACCATCTCCCGGGTGACGGG	AGAP002346	0	0	0	0	0	2.9767380738184355
ACGGTCGAGCAGTCGCTGTC	AGAP006278	324.80943599012653	398.3234205802825	25.032616257537285	11.018151598106055	23.490211067330147	62.511499550187146
AGCTGGCGGCACGCATGGCA	AGAP002112	2.729491058740559	2.489521378626766	3.1290770321921606	0	0	0
GCTACTGCGGCGTTCCAGCA	AGAP008525	87.34371387969789	84.64372687331004	115.77585019110994	206.59034246448854	352.3531660099522	434.6037587774916
CCGTCGACGCACCGAGACAC	AGAP005860	264.76063269783424	333.5958647359866	6.258154064384321	11.018151598106055	39.150351778883575	74.4185
CCGGAAACGCCGCTCCGCAC	AGAP011495	8.188473176221677	32.36377792214795	65.71061767603537	8.26361	113.53602015876238	157.76711791237707
AGCGTGGCGGACTTCATCAG	AGAP028611	38.21287482236782	37.342820679401484	3.1290770321921606	0	0	2.9767380738184355
CACCGGCCGGTAGAGATAGT	AGAP006527	0	0	0	0	0	0
TCGCCGAAGCACAACGCCAA	AGAP007138	21.835928469924472	2.489521378626766	6.258154064384321	27.54537899526514	43.06538695677194	17.860428442910614
TCCTTCCGGGAGGACAGGTA	AGAP009140	0	0	0	0	0	0
CCTCCCAGCAGAGCACCTAC	AGAP011746	16.376946352443355	32.36377792214795	0	0	0	0
GCAGTTCGTCACGCCGGCTC	AGAP008692	147.3925171719902	184.22458201838066	0	38.56353059337119	11.745105533665074	11.906952295273742
GCGTCCCTGCATGCAGAGCA	AGAP005944	81.88473176221677	131.94463306721858	6.258154064384321	104.67244018200752	148.7713367597576	89.30214221455306
ACTGGCGGTGCGAACGGACT	AGAP005167	27.29491058740559	37.342820679401484	3.1290770321921606	0	3.915035177888358	11.906952295273742
CATCGCGGCACGATCCGGTG	AGAP005485	57.31931223355174	59.74851308704238	0	5.5090757990530275	23.490211067330147	38.69759495963966
CGGAGGTGATACAGCATCTG	AGAP011168	0	0	0	0	0	0
TCACCTCGCCATGATAGATG	AGAP008790	19.10643741118391	37.342820679401484	0	0	0	0
CTGATGACGTCGCTACCGAG	AGAP012477	993.5347453815634	871.332	21.903539225345124	77.12706118674238	117.45105533665074	89.30214221455306
CTCGTGCAGTCGGTGATGAA	AGAP006803	2.729491058740559	14.937128271760596	0	0	0	0
CCGCAGGTGTGCCAGCAGCT	AGAP002435	106.4501512908818	119.49702617408477	18.774462193152964	27.54537899526514	101.7909146250973	74.4185
GAAACGATGAGCAGCGTGCT	AGAP005658	458.55449786841393	463.05097642457844	209.64816115687475	38.56353059337119	129.19616087031582	116.09278487891898
TCCTCCTGCTGCCGCGGCGT	AGAP028634	35.483383763627266	49.790427572535314	0	110.18151598106056	7.830070355776716	0
CGGTACGGCCACAACGAACT	AGAP003457	62.778294351032855	74.68564135880297	0	27.54537899526514	7.830070355776716	5.953476147636871
TCAATGGTTGGCAGCATTAG	AGAP028714	0	0	0	44.07260639242422	3.915035177888358	0
CTCACGATGGCCGATCTGTT	AGAP009536	73.6963	84.64372687331004	0	0	0	11.906952295273742
ATCGTCATGAGCCGCCCGTC	AGAP000177	201.98233834680136	201.65123166876802	81.35600283699617	13.77268949763257	54.810492490437014	47.62780918109497
CTCCTGTGACAGATCCCGCT	AGAP004744	0	0	0	0	0	0
TGCGCACACGGTAACGCGAG	AGAP004422	0	0	0	0	0	0
CGACTTCAGGTACTTGTCCT	AGAP009974	5.458982117481118	4.979042757253532	0	0	0	0
CGTGACCGACTGGAACGATA	AGAP002127	0	0	21.903539225345124	0	7.830070355776716	0
CGCACGGCGCGTCTTGGACG	AGAP012284	5.458982117481118	2.489521378626766	0	0	0	0
CTCCGCGATCACTTCGCCCA	AGAP005334	0	0	0	0	3.915035177888358	0
TTGCTCGTCAGGATAAGACA	AGAP010022	10.917964234962236	2.489521378626766	34.41984735411377	0	3.915035177888358	0
TTCCGCAAGCAGTACTCGGC	AGAP001423	0	0	0	0	3.915035177888358	0
GTGGCCGGATGCGTACCCGT	AGAP001867	70.96676752725453	62.238034465669145	0	0	19.575175889441788	20.83716651672905
ATCAGCTCAAGTACGACATA	AGAP003800	0	0	0	0	0	0
GTCCCTCGATACGTTCATCT	AGAP008716	76.42574964473565	67.21707722292268	75.09784877261185	223.1175698616476	642.0657691736907	574.51
TACGGGACCTTCACTTCGAC	AGAP028178	49.130839057330064	59.74851308704238	115.77585019110994	66.10890958863632	203.5818292501946	336.3714023414832
TGTCCATCCTCGCTCAGCGG	AGAP013095	27.29491058740559	29.87425654352119	0	8.26361	27.405246245218507	11.906952295273742
CAAAGGCGGGCCGTTCCGTT	AGAP005064	32.75389270488671	7.468564135880298	0	16.52722739715908	31.320281423106863	50.604547254913406
CGACGCCAACACGGAGAACA	AGAP011367	109.17964234962236	79.6647	3.1290770321921606	5.5090757990530275	3.915035177888358	2.9767380738184355
GCAGCTGTCGACGCGCAACT	AGAP007568	5.458982117481118	4.979042757253532	0	0	0	0
TCGCTCAGTCGCATCGAACC	AGAP003878	38.21287482236782	12.447606893133829	12.516308128768642	22.03630319621211	246.64721620696653	181.58102250292455
GTTGGCCCTCCGGCCAGAGC	AGAP005539	494.03788163204115	597.4851308704237	0	0	27.405246245218507	47.62780918109497
GCAGGACCGTCGTTGCACCG	AGAP029091	68.23727646851397	79.6647	0	0	0	14.883690369092177
GCCGGCAGTCGCGTCATTAG	AGAP013408	13.647455293702794	14.937128271760596	0	0	0	2.9767380738184355
TACGGTGGCCGGGATGCCCA	AGAP009007	0	0	0	0	0	0
CTGGTGAACTGCATCTGCGT	AGAP000332	5.458982117481118	0	3.1290770321921606	0	0	0
GATTGCGCGGCACTGCACCG	AGAP011120	2.729491058740559	12.447606893133829	0	0	0	0
GGGCACGAACGCGTTCACGA	AGAP002462	2.729491058740559	2.489521378626766	0	0	19.575175889441788	2.9767380738184355
GGTGGCGGACCGGTAGGTGG	AGAP000731	38.21287482236782	37.342820679401484	0	0	11.745105533665074	2.9767380738184355
TGTGATGGAGATGAACTATC	AGAP008213	0	0	0	0	0	0
GCGGCAACGGGAGTTCGAAA	AGAP006892	0	2.489521378626766	0	0	0	0
CAGGTGACGTTGCTGCGCAG	AGAP002095	480.3904263383384	592.5060881131702	0	0	3.915035177888358	14.883690369092177
CGGCGACGACGTATCGTCCA	AGAP000635	117.36811552584403	129.4551116885918	0	19.281765296685595	15.660140711553431	8.930214221455307
GGTGCCATGGTGTTTCGCTG	AGAP004317	2.729491058740559	0	0	0	0	2.9767380738184355
ATACGCAGGAAGGAGTTTCT	AGAP005143	43.671856939848944	59.74851308704238	813.5600283699617	203.83580456496202	144.85630158186925	116.09278487891898
CTGTGAAAGCCCCCTGTACC	AGAP003579	8.188473176221677	2.489521378626766	0	0	0	0
CCAGACCTACCAGAGCCACC	AGAP029691	27.29491058740559	24.895213786267657	0	0	0	0
GTCGTGACACAGATCCCGGC	AGAP008931	2.729491058740559	2.489521378626766	0	0	7.830070355776716	23.813904590547484
GCTGTCGTTCGTTGGCATCC	AGAP011145	469.47246210337613	435.666	87.6142	168.02681187111733	199.66679407230626	196.46471287201675
CACCACCAAAAGGCAACGTC	AGAP029441	169.22844564191465	194.18266753288773	250.32616257537285	192.81765296685597	117.45105533665074	77.39518991927932
GCACGATCGAAGGTACACGC	AGAP003251	27.29491058740559	2.489521378626766	0	0	3.915035177888358	20.83716651672905
ACACTGATGCACCTGCTGAT	AGAP009010	38.21287482236782	54.769470329788845	791.6564891446167	239.6447972588067	199.66679407230626	101.20909450982681
TCGCCTGCCGGCGCCGCGGT	AGAP001423	0	0	0	13.77268949763257	7.830070355776716	8.930214221455307
GGAGCCGAGCGACACCGACA	AGAP005563	0	2.489521378626766	18.774462193152964	68.86344748816285	31.320281423106863	59.53476147636871
ATCGTCGAGTCGGACCGCGT	AGAP006388	144.66302611324963	196.6721889115145	125.16308128768642	27.54537899526514	11.745105533665074	8.930214221455307
ATTCGTACGCGGGCGGACGA	AGAP006768	133.7450618782874	117.00750479545799	0	0	3.915035177888358	5.953476147636871
AGTACAAGGAGGACGCGTTC	AGAP003526	16.376946352443355	9.958085514507063	0	0	0	0
CACACACTGCCACACACTGT	AGAP008531	19.10643741118391	32.36377792214795	6.258154064384321	13.77268949763257	50.89545731254865	26.79064266436592
CGATTGCGGACGGACTGTAT	AGAP004649	16.376946352443355	7.468564135880298	3.1290770321921606	0	3.915035177888358	5.953476147636871
CTAAACTGCACCGTGTTGAT	AGAP012698	8.188473176221677	4.979042757253532	0	0	0	0
GGTCGACTGCATCCTCCTGC	AGAP001986	16.376946352443355	9.958085514507063	0	0	0	0
GTAGCGTGTCCCGTCCCTAT	AGAP006393	139.2040439957685	146.88176133897917	647.7189456637773	765.7615360683708	704.7063320199044	604.2778289851424
GTCCGATCGCTCGTCAGCAC	AGAP010857	401.23518563486215	385.8758136871487	556.9757117302046	834.6249835565336	262.307	264.9296885698408
ATCACCATCTCGCGCGGCTC	AGAP002095	103.72066023214124	114.51798341683123	0	0	0	0
GATCCGAACGTGCTGTTCGC	AGAP009209	0	0	0	0	0	0
CTCATCGGTGATGTAGGACT	AGAP010657	68.23727646851397	57.258991708415614	0	2.7545378995265137	15.660140711553431	2.9767380738184355
CCTGGACCGTCATCCGCTGC	AGAP006683	169.22844564191465	181.7350606397539	100.13046503014914	170.78134977064386	137.02623122609253	136.92995139564803
CCGGGTTCGAGCATCTGTGG	AGAP009032	16.376946352443355	22.405692407640892	0	2.7545378995265137	7.830070355776716	14.883690369092177
CCCACCATGTGTTTGTGCTG	AGAP028201	2.729491058740559	0	0	0	0	0
TGGCACGCGATGGCGGTGAC	AGAP004172	32.75389270488671	74.68564135880297	6.258154064384321	0	15.660140711553431	20.83716651672905
CGGGCACGTATTACCGTGTT	AGAP010490	5.458982117481118	0	0	0	3.915035177888358	0
AGCCTAAACGATGCGATGTC	AGAP000858	8.188473176221677	4.979042757253532	0	0	0	11.906952295273742
TACTCGAACCTGGACCGTAT	AGAP009295	0	0	0	0	0	0
CTGCACCAGCGACACATCGT	AGAP011920	84.61422282095732	139.4131972030989	9.387231096576482	0	93.96084426932059	35.72085688582123
CCGCAAGCGCGCGATCGATG	AGAP028430	0	0	0	0	0	0
CGCGCGATGTAGGCCGTGCT	AGAP029557	2.729491058740559	2.489521378626766	0	0	0	0
CATCGGGCACGAGTAGCGAT	AGAP011617	0	2.489521378626766	0	2.7545378995265137	7.830070355776716	0
CTCGGCGAGCTGTTGCACGT	AGAP004757	0	0	0	2.7545378995265137	0	0
ACGCACACACGTCCACCGTG	AGAP011020	193.7938651705797	216.58835994052862	563.234	261.6811004550188	458.0591158129379	389.953
CTTCTGGAACGTGTCCGGCT	AGAP010875	8.188473176221677	7.468564135880298	0	0	11.745105533665074	2.9767380738184355
CGGGTTCGGTGGACGTCAGG	AGAP008113	13.647455293702794	2.489521378626766	0	0	0	0
GCCGCTGCGACGATTCGTCG	AGAP000779	84.61422282095732	37.342820679401484	0	0	15.660140711553431	0
AGTTTCAGCTCTGCACGGAG	AGAP011470	0	0	0	0	0	0
TTCCGCCGGAAGCGGTGTGT	AGAP006593	925.2974689130494	809.0944480536989	691.5260241144675	1063.2516292172343	1718.7004430929892	1137.1139441986425
GCACAGCTGGCTCTTGAGTG	AGAP008284	2.729491058740559	7.468564135880298	12.516308128768642	0	15.660140711553431	5.953476147636871
CCACCTCCTCCCCCGGACGT	AGAP007487	60.0488	69.70659860154944	50.06523251507457	41.31806849289771	66.55559802410208	44.65107110727653
AACCGCGTGCTGGCGCCTGT	AGAP012413	0	0	12.516308128768642	2.7545378995265137	86.13077391354388	11.906952295273742
GATACGCGCCCAAACTGGTT	AGAP010670	2.729491058740559	0	0	0	0	0
TTCCGCAAGAACGCCTCCAT	AGAP011137	81.88473176221677	134.43415444584537	0	0	15.660140711553431	8.930214221455307
TACCATGTGAATCTGCTGGT	AGAP008837	0	0	0	0	0	0
CCATTGCCAGGTGCCGTTGT	AGAP008996	10.917964234962236	34.85329930077472	15.645385160960803	52.33622009100376	35.23531660099522	68.46497569782402
GCAGGTGCGGAAACAGGACG	AGAP004063	10.917964234962236	4.979042757253532	0	0	58.72552766832537	2.9767380738184355
TGTCCGGCGTCTGCACGACG	AGAP001206	30.02440164614615	37.342820679401484	0	0	39.150351778883575	17.860428442910614
CACCTCGGTCGACTTGGCCA	AGAP003507	30.02440164614615	32.36377792214795	3.1290770321921606	11.018151598106055	15.660140711553431	8.930214221455307
TGTAGTCGTGACGGCCCCAC	AGAP010340	171.9579367006552	131.94463306721858	0	0	31.320281423106863	17.860428442910614
TGTCGTCTCTAGCTCCACTC	AGAP002210	10.917964234962236	9.958085514507063	0	2.7545378995265137	7.830070355776716	17.860428442910614
GCAACAATGGTGGTGCTGGT	AGAP013773	5.458982117481118	2.489521378626766	0	0	3.915035177888358	5.953476147636871
ACCGATGAGAATCGTCCCTC	AGAP009227	35.483383763627266	34.85329930077472	0	0	23.490211067330147	0
GTGTTTGAGGTGCGGCCACC	AGAP008013	136.47455293702794	146.88176133897917	71.9688	0	50.89545731254865	11.906952295273742
CGTACCTGGTCGTCCGTTAG	AGAP005707	90.07320493843845	74.68564135880297	0	2.7545378995265137	15.660140711553431	8.930214221455307
ACCAACGCATGTGGTCCACC	AGAP008092	8.188473176221677	24.895213786267657	0	0	15.660140711553431	11.906952295273742
GTAAGGTACGCACAGTCCCT	AGAP010583	100.99116917340068	112.02846203820447	97.00138799795698	68.86344748816285	78.30070355776715	26.79064266436592
ATCGTGATGTACATGCCCTT	AGAP000184	401.23518563486215	420.72911298792343	31.290770321921606	0	15.660140711553431	5.953476147636871
TGGCGGTACCGGCTCCGGCA	AGAP010929	0	0	0	0	0	0
GGTTCCAGCCACAGTACCAC	AGAP001690	19.10643741118391	7.468564135880298	0	0	7.830070355776716	0
GTGTCGCTCCGGGCGTCCCA	AGAP000019	27.29491058740559	22.405692407640892	0	0	0	0
AGGCTTCCGCACGGACATTC	AGAP011301	543.1687206893712	550.1842246765152	1874.3171422831042	399.4079954313445	638.1507339958023	488.1850441062234
CCACCACCTCGTCCACCGGT	AGAP013026	221.08877575798527	159.329	6.258154064384321	0	15.660140711553431	26.79064266436592
ACACCAAGCCGCCCTCTACC	AGAP005339	1203.7055569045865	1055.5570645377486	134.5503123842629	231.38118356022716	450.22904545716113	413.76659226076254
TCGTAGGGCGAGGGTTTGGT	AGAP010609	2.729491058740559	2.489521378626766	0	0	0	0
TCGGGTCACGTCCTCCCAGT	AGAP011087	5.458982117481118	7.468564135880298	0	0	0	0
CTCGTGCGGTACAGTTAGAT	AGAP008812	5.458982117481118	17.42664965038736	3.1290770321921606	0	0	17.860428442910614
TGCGGTTCGACGAGCTGGCA	AGAP003516	54.58982117481118	44.811384815281784	0	0	0	0
GTACGGGGCGTGGTAGGCGG	AGAP006149	0	0	0	0	0	0
GAACGATTCGCCTGCCATGT	AGAP002204	122.82709764332516	102.0703765236974	0	0	0	0
CCGGAATGGTGAGTTCGAAT	AGAP010391	335.72740022508873	321.1482578428528	0	5.5090757990530275	23.490211067330147	20.83716651672905
TCGCATCGTAATGTTCGCTC	AGAP008978	92.8027	67.21707722292268	147.06662051303155	8.26361	15.660140711553431	20.83716651672905
TCCTCGGCAAATCTAATGTC	AGAP004977	0	0	0	0	0	0
GCTCGACGAAGAGGCACCGC	AGAP011249	54.58982117481118	44.811384815281784	0	2.7545378995265137	0	5.953476147636871
GACACGTGTTCCGGGATGAG	AGAP006078	65.50778540977342	29.87425654352119	34.41984735411377	0	15.660140711553431	2.9767380738184355
CCAGGTCGGCACGGCCGATC	AGAP002398	597.7585418641825	545.2051819192617	25.032616257537285	24.790841095738624	90.04580909143223	68.46497569782402
TCCGATCGTCACAGTCCGTC	AGAP011531	338.4568912838293	328.61682197873307	516.2977103117065	173.53588767017035	211.4118996059713	130.97647524801116
TGCCACCGCGGCTTAGTCAC	AGAP009021	0	0	0	0	0	0
GCTCGCGGGCGATAGAACTG	AGAP004545	0	0	0	0	0	0
ATGTCCAGCTCCTCGTCGCT	AGAP003212	54.58982117481118	54.769470329788845	6.258154064384321	0	7.830070355776716	11.906952295273742
GAACGTAAGAAAGGCGTGTG	AGAP009116	0	0	0	0	0	0
CCACCGGAGCTACCGATCTC	AGAP002310	338.4568912838293	445.6243267741911	12.516308128768642	41.31806849289771	172.26154782708775	145.86016561710335
CTGCACGGATAGGATGTCGC	AGAP000062	136.47455293702794	92.11229100919033	3.1290770321921606	8.26361	50.89545731254865	35.72085688582123
ACTAGTTGCGCGGGCTCCCC	AGAP029097	155.58099034821186	151.86080409623273	0	0	11.745105533665074	5.953476147636871
CGTACGAGATCAGCCTCTAC	AGAP003244	363.02231081249437	368.4491640367613	6.258154064384321	181.7995013687499	230.9870754954131	169.67407020765083
CTCGCCATCGCTCGGTGGAC	AGAP008479	341.18638234256986	261.3997447558104	7368.976410812538	6723.83	2873.635820570055	3554.225260139212
CTTGACGCAAGGGACGTCCC	AGAP012087	2.729491058740559	2.489521378626766	0	2.7545378995265137	7.830070355776716	23.813904590547484
AATCGTCGCCAGGATGGCAT	AGAP002337	0	0	0	0	0	0
ATGCTGCACCGTTGATTGCC	AGAP029384	8.188473176221677	14.937128271760596	37.54892438630593	16.52722739715908	31.320281423106863	23.813904590547484
CTCGCTAGCTCGATCACCGG	AGAP010822	13.647455293702794	22.405692407640892	62.58154064384321	22.03630319621211	277.9674976300734	270.88316471747765
ACTCGTCGCTGTACAGCTTC	AGAP003677	81.88473176221677	87.1332	21.903539225345124	0	82.21573873565552	107.16257065746368
CACGATCTGCAGGAACGCGT	AGAP003066	21.835928469924472	14.937128271760596	203.39000709249044	123.95420547869311	27.405246245218507	38.69759495963966
CTGGCACCGCCGCACCACGA	AGAP005483	5.458982117481118	7.468564135880298	0	0	3.915035177888358	0
CTTTCCCAACGCAGCAATAC	AGAP004549	2.729491058740559	2.489521378626766	0	0	0	0
CCAGTCCGGCACACGCACTA	AGAP028065	30.02440164614615	12.447606893133829	0	0	3.915035177888358	0
TCTTTGAAGTTAAAATTGCC	AGAP029559	10.917964234962236	4.979042757253532	3.1290770321921606	5.5090757990530275	3.915035177888358	0
CCTCGATCCAGGCTCCGTCC	AGAP004335	133.7450618782874	154.3503254748595	438.0707845069025	85.39067488532193	164.43147747131104	89.30214221455306
GAAACGCTGGTCAGACGTAT	AGAP009253	0	0	0	0	0	0
AACAACGTGCGGGTGGTGTC	AGAP008955	256.57215952161255	276.337	6.258154064384321	327.7900100436551	19.575175889441788	38.69759495963966
GCACCAGCGCGTAGCCAACC	AGAP012612	0	0	0	0	0	0
AGCTTCGAGGAGCACGACTC	AGAP010891	30.02440164614615	32.36377792214795	0	0	3.915035177888358	0
ACGCTCAGCCCCGCCTTTAC	AGAP012292	79.15524070347621	112.02846203820447	0	0	0	2.9767380738184355
ACCGCTGAGATCGTCTTTCG	AGAP012963	16.376946352443355	7.468564135880298	0	0	3.915035177888358	0
ACGGCGATGGGTGTCCGTTT	AGAP013224	122.82709764332516	112.02846203820447	28.161693289729445	60.5998	101.7909146250973	92.2789
AGCGTCAGGCTCGACCCGTC	AGAP007369	65.50778540977342	97.09133376644387	112.64677315891778	110.18151598106056	207.49686442808297	610.2313051327793
ACCGCACATACGCGACGGTA	AGAP013113	46.4013	54.769470329788845	3.1290770321921606	0	7.830070355776716	23.813904590547484
ACCGACCTGCCTGACCGATC	AGAP011460	49.130839057330064	39.83234205802825	200.26093006029828	316.77185844554907	58.72552766832537	50.604547254913406
TCGGCAGTGGGCAGGGGCGG	AGAP005356	21.835928469924472	17.42664965038736	0	0	0	8.930214221455307
GACGATGGCCACCGCTAGTA	AGAP006952	0	0	0	0	0	0
TTCGTCCACCGGGACCGCCC	AGAP028402	368.48129292997544	341.06442887186694	3.1290770321921606	19.281765296685595	50.89545731254865	29.767380738184354
CGTTGGACGGGCGGACTGTA	AGAP003730	30.02440164614615	39.83234205802825	0	0	31.320281423106863	5.953476147636871
AACATCATGAACGTGGAGCC	AGAP002539	0	0	0	0	0	0
CGCATGCGACAGCACGAGAG	AGAP001514	21.835928469924472	7.468564135880298	6.258154064384321	0	0	8.930214221455307
CGCCCACCATCCGAGCCATC	AGAP006840	24.565419528665032	24.895213786267657	25.032616257537285	46.82714429195073	66.55559802410208	41.6743
CCAGTTGCGCTGGGGTGTAA	AGAP006228	60.0488	52.27994895116208	93.87231096576483	236.89025935928018	109.62098498087403	92.2789
ACCAGAGACGTCGTACGCAC	AGAP006521	13.647455293702794	7.468564135880298	0	0	0	0
GAACTCGACCAAGTGATCGC	AGAP006838	10.917964234962236	14.937128271760596	0	0	0	2.9767380738184355
CGACACTGTCGAGTTCGAGT	AGAP004662	38.21287482236782	37.342820679401484	0	2.7545378995265137	15.660140711553431	20.83716651672905
TTCGCACAGGTACTGCAGGA	AGAP000947	8.188473176221677	9.958085514507063	25.032616257537285	13.77268949763257	46.980422134660294	35.72085688582123
GAGACGATCACACTGCCCGA	AGAP007591	8.188473176221677	39.83234205802825	0	13.77268949763257	23.490211067330147	8.930214221455307
AGGCCGGTGCCTTGTCCATT	AGAP011857	0	0	0	0	0	0
CGGGAATGGATCGTCTAGTG	AGAP009708	19.10643741118391	29.87425654352119	0	0	3.915035177888358	0
CGTCCCCAACCGGGACCGAG	AGAP028446	21.835928469924472	22.405692407640892	0	0	3.915035177888358	0
ACGGTGACGGGTGTGCTGAC	AGAP003017	2.729491058740559	2.489521378626766	291.0041639938709	99.1634	0	17.860428442910614
GTCGAGGCGAAGCACATGCC	AGAP002085	49.130839057330064	82.15420549468327	3.1290770321921606	0	50.89545731254865	17.860428442910614
CCCCGCGATCACGACGAGCT	AGAP012058	16.376946352443355	24.895213786267657	0	0	11.745105533665074	5.953476147636871
GTACGCCGGCACGGTAACGA	AGAP004192	2.729491058740559	0	0	0	0	0
ACCGCGATGGCGGCCTGTTC	AGAP000805	390.31722139989995	348.5329930077472	62.58154064384321	27.54537899526514	90.04580909143223	86.32540414073463
GTCGTACACCAATCCGACAG	AGAP005696	49.130839057330064	49.790427572535314	569.4920198589732	402.163	109.62098498087403	169.67407020765083
GCATTAATGCTGCGATTCAG	AGAP001950	2.729491058740559	0	0	0	0	0
GCCACGTGCCGACCCCCTGC	AGAP000474	5.458982117481118	7.468564135880298	34.41984735411377	0	0	0
CCTCGCAACCATCGACCCAC	AGAP011013	5.458982117481118	14.937128271760596	0	0	0	0
CACCGAAGTGTCGACCTCCT	AGAP012204	21.835928469924472	4.979042757253532	0	0	0	0
TCCAAAACGTCGATCAACTC	AGAP028135	8.188473176221677	19.916171029014127	15.645385160960803	79.88159908626889	411.0786936782776	407.81311611312566
GCCCGCACCTATGGCGTCGG	AGAP013535	84.61422282095732	47.30090619390855	0	0	0	0
TTCGCCAAGAGCGGCATGCT	AGAP006456	0	0	0	0	0	0
CTGATCAAGCGTGTGGGCAC	AGAP001433	682.3727646851397	699.5555073941212	34.41984735411377	74.37252328721587	309.28777905318026	175.6275463552877
CGTCACGCGCAAGATGTCAC	AGAP003766	120.0976065845846	107.04941928095093	0	0	0	0
TTCGGTGAGCTCGTACCGTC	AGAP011876	73.6963	74.68564135880297	0	0	31.320281423106863	8.930214221455307
CGGTACCGGCCCTGCCGATC	AGAP029276	305.7029985789426	375.91772817264166	3.1290770321921606	35.80899269384468	54.810492490437014	53.58128532873184
CGTTCCGGTAGCGTATCTTC	AGAP005480	679.6432736263992	702.045	0	0	7.830070355776716	20.83716651672905
CCGCAGACACGTGGCTGCTT	AGAP012263	19.10643741118391	17.42664965038736	0	0	0	2.9767380738184355
GAAAACGAACACGCTGATCA	AGAP010883	0	0	0	0	7.830070355776716	8.930214221455307
CTTTCGGTGCTGTTCTTCCA	AGAP003194	84.61422282095732	77.17516273742974	0	0	7.830070355776716	11.906952295273742
ACCGTGCATCTCGTCTGCTG	AGAP006405	73.6963	57.258991708415614	219.03539225345125	195.57219086638247	90.04580909143223	53.58128532873184
AGTCGGCAATGGATCGATGT	AGAP010339	10.917964234962236	14.937128271760596	0	0	0	5.953476147636871
GGTTCGGACCGTTCATGCCT	AGAP004793	382.12874822367826	385.8758136871487	31.290770321921606	66.10890958863632	125.28112569242745	80.37192799309776
CGATCGGTGTGCGGAGGTGA	AGAP011686	2.729491058740559	0	0	0	0	0
GTGCACCAGGGAGAGCGACA	AGAP008926	0	4.979042757253532	3.1290770321921606	0	3.915035177888358	2.9767380738184355
CTTCCGCAACATGTACATCA	AGAP009387	0	0	0	0	0	2.9767380738184355
TCACCGTGCCTGATGACGTC	AGAP001083	289.32605222649926	303.72160819246545	134.5503123842629	391.14438173276494	955.2685834047593	553.673
GCCAAAACGTACGGTGTCCA	AGAP004859	95.53218705591956	104.55989790232417	0	5.5090757990530275	11.745105533665074	11.906952295273742
CTCCTACTGCCTGATCATGA	AGAP006659	13.647455293702794	2.489521378626766	3.1290770321921606	27.54537899526514	0	0
GTACTGGTGGCCGTCGGTGC	AGAP010730	8.188473176221677	17.42664965038736	0	0	0	0
GTCGTCTACGGACTGCAGCT	AGAP029564	464.013	463.05097642457844	3.1290770321921606	22.03630319621211	35.23531660099522	71.44171377164245
TGTCCGTGGGGGAAGCCTGT	AGAP008499	0	0	0	0	0	0
GTTCGTACTGGCGACAGCAT	AGAP002814	1654.0715815967787	1670.47	81.35600283699617	859.4158246522722	7924.031200046036	4191.247207936357
CGGCTCGGCGGAGCGATCCT	AGAP011163	19.10643741118391	4.979042757253532	0	0	3.915035177888358	0
GGTCTTGCGCTCGTCTGCCT	AGAP011623	150.12200823073076	134.43415444584537	0	49.58168219147725	140.94126640398088	125.02299910037429
TCTACCTACCAAAAGTTCCT	AGAP003560	0	0	0	0	0	0
TGCAAGGCGTGGGTCTCCCG	AGAP008347	10.917964234962236	4.979042757253532	0	0	7.830070355776716	2.9767380738184355
TACATTCTCGAGGTGTACGA	AGAP009609	24.565419528665032	7.468564135880298	0	0	7.830070355776716	2.9767380738184355
GTTCGTGGTACTGTACCATC	AGAP005537	21.835928469924472	52.27994895116208	0	2.7545378995265137	11.745105533665074	35.72085688582123
TGCGTCACAAATACTTTCGG	AGAP003224	0	0	0	0	0	0
TCATCAAGTCGGAGGACAAC	AGAP003783	24.565419528665032	12.447606893133829	0	0	3.915035177888358	0
CCATCCTCACGGTCCGGATC	AGAP004529	188.33488305309857	214.09883856190186	12.516308128768642	173.53588767017035	66.55559802410208	14.883690369092177
GCTGGGCGGACCGTTCGGCC	AGAP001819	13.647455293702794	22.405692407640892	9.387231096576482	16.52722739715908	15.660140711553431	14.883690369092177
ATGGGAGCTACATATATGCT	AGAP012916	0	0	0	0	0	0
TCGATCGTGCTGTACATCGT	AGAP007983	51.86033011607062	34.85329930077472	3.1290770321921606	8.26361	19.575175889441788	2.9767380738184355
AAGGACGGTACGGTCATACC	AGAP008123	589.5700686879608	520.3099681329941	122.03400425549427	60.5998	90.04580909143223	68.46497569782402
CCCGGCTCGGGACTGCCTTT	AGAP010970	2.729491058740559	2.489521378626766	0	0	0	0
GACCTGTTTCACCTCCTTCT	AGAP028178	84.61422282095732	92.11229100919033	0	0	0	0
CGGTTCGTTGCAGTCATACT	AGAP007545	0	2.489521378626766	0	0	0	0
CCGTACTCGTTCGTGATCCA	AGAP002879	70.96676752725453	134.43415444584537	0	13.77268949763257	35.23531660099522	56.558023402550276
TTCGCCGACTGTCGGAAACA	AGAP012333	139.2040439957685	156.83984685348625	6.258154064384321	129.46328127774615	180.09161818286447	157.76711791237707
TGGACGTCGCGTACCTGGCC	AGAP008683	54.58982117481118	44.811384815281784	0	0	46.980422134660294	17.860428442910614
CACAGCAAGCCGGGAGTGCG	AGAP004150	0	2.489521378626766	0	0	0	0
CCGAGCGTGTGCGAATTCAC	AGAP011398	30.02440164614615	22.405692407640892	3.1290770321921606	0	58.72552766832537	32.74411881200279
CCGCCTCCGGTAGCCGCAGT	AGAP005214	13.647455293702794	17.42664965038736	0	0	0	5.953476147636871
ACCTGCAGTGTTGTTAGAAT	AGAP002980	27.29491058740559	9.958085514507063	0	5.5090757990530275	93.96084426932059	83.3487
CGCCCGGCGAGTGCCGTTGT	AGAP010940	5.458982117481118	2.489521378626766	0	0	3.915035177888358	0
TCTCCGACGCTAAACTTCAC	AGAP010453	0	0	0	0	0	8.930214221455307
GGATCACGGTACGTGCCGAA	AGAP001781	0	12.447606893133829	0	16.52722739715908	11.745105533665074	41.6743
TAGTAGCTACCGGCCGGGAA	AGAP011022	0	0	0	0	0	0
ACTCGCGTCCATCTGGTGAT	AGAP005185	2.729491058740559	0	31.290770321921606	5.5090757990530275	7.830070355776716	11.906952295273742
GTCCCGACACAATCCCCGCT	AGAP028723	0	0	0	0	0	0
GCTTCGGCGATAGGACCTGC	AGAP013145	62.778294351032855	37.342820679401484	53.19430954726673	0	0	11.906952295273742
TGTGACAAACTGGAACCACC	AGAP007993	21.835928469924472	12.447606893133829	0	33.05445479431816	43.06538695677194	2.9767380738184355
GTGCGAGTGCCTAAACGAGG	AGAP005462	40.94236588110839	39.83234205802825	0	0	0	5.953476147636871
GTACCTGGCGGTGTATGGCG	AGAP000330	87.34371387969789	64.7276	0	0	3.915035177888358	8.930214221455307
GCGCACACACGGCACCCTGC	AGAP000835	19.10643741118391	27.384735164894423	3.1290770321921606	8.26361	15.660140711553431	62.511499550187146
TTTCGCGCGAGATGTCCTTG	AGAP012163	0	7.468564135880298	0	0	0	2.9767380738184355
CGCCGGGTGGACGTGCTCCA	AGAP006350	262.0311416390937	258.9102233771836	3.1290770321921606	2.7545378995265137	101.7909146250973	50.604547254913406
CGACGTCGCTCCGCAAGCAC	AGAP006353	38.21287482236782	62.238034465669145	65.71061767603537	11.018151598106055	23.490211067330147	17.860428442910614
ACCCTCGAACGAGAGGTACG	AGAP010028	0	0	0	0	0	0
TTGACGATCGGCGTCGAGTT	AGAP005393	150.12200823073076	144.3922399603524	25.032616257537285	24.790841095738624	321.03288458684534	217.3018793887458
GCGACGGAACATACCGTGGC	AGAP004764	125.55658870206571	149.37128271760594	25.032616257537285	77.12706118674238	180.09161818286447	196.46471287201675
GTTATTCCAGTAGCACGAGC	AGAP001229	0	0	0	0	0	0
GTTCTTCTTCAGCTCGAGCC	AGAP012271	0	4.979042757253532	21.903539225345124	16.52722739715908	3.915035177888358	2.9767380738184355
GTCTGACGGTAGCTCCGATT	AGAP010806	49.130839057330064	62.238034465669145	337.94031947675336	168.02681187111733	70.47063320199044	136.92995139564803
AACGGTGTGATTTCGGGCAT	AGAP011291	32.75389270488671	42.32186343665502	475.61970889320844	344.3172374408142	148.7713367597576	119.06952295273742
GCTGAACGCTAAACTAAACC	AGAP004753	0	0	0	0	0	0
TCCACGCGCTTCGGCATGTC	AGAP003477	2.729491058740559	17.42664965038736	0	0	0	8.930214221455307
CAATGGAAGGCCGAGGATTC	AGAP007229	0	0	0	0	3.915035177888358	0
GCTCAACAGCCAGTACCGGC	AGAP005721	21.835928469924472	42.32186343665502	0	0	15.660140711553431	2.9767380738184355
CGATCGATGGTTGCGAGAGG	AGAP006682	27.29491058740559	24.895213786267657	0	0	19.575175889441788	2.9767380738184355
GTCGGCTCGCAGCGGCAACA	AGAP003023	155.58099034821186	194.18266753288773	0	27.54537899526514	23.490211067330147	11.906952295273742
CGTCTCGCTGAAGCCGCCGT	AGAP001565	0	0	0	0	0	0
AACGTTCCCTATCTCGACCT	AGAP009376	98.26167811466013	121.98654755271153	0	0	46.980422134660294	17.860428442910614
CGCCTACCGGAGCTACCGCC	AGAP029527	5.458982117481118	9.958085514507063	18.774462193152964	0	7.830070355776716	0
TTGCGCTCGGCGCTACGATG	AGAP006535	60.0488	62.238034465669145	3.1290770321921606	0	11.745105533665074	5.953476147636871
TCACCTCGTCGCCCTGGTAG	AGAP012111	43.671856939848944	54.769470329788845	0	8.26361	46.980422134660294	23.813904590547484
AGGCGCTTCCACGCCTTCGG	AGAP006990	5.458982117481118	9.958085514507063	0	0	0	0
GCCAGCAGGAGGAACGCCAT	AGAP010095	158.31048140695242	154.3503254748595	6.258154064384321	0	15.660140711553431	17.860428442910614
CGTACCGAACCCGATGTGCG	AGAP007893	0	2.489521378626766	0	0	0	0
GTACGCAACGGAGACGGCAC	AGAP010856	60.0488	59.74851308704238	0	8.26361	7.830070355776716	14.883690369092177
CGTCTGCAAAGCGTCGATGG	AGAP008615	32.75389270488671	29.87425654352119	0	0	0	2.9767380738184355
CCTTCGTCGCGCATCAGCAA	AGAP005708	103.72066023214124	97.09133376644387	3.1290770321921606	74.37252328721587	7.830070355776716	20.83716651672905
GTGTTCGCTGCGATGTGTAC	AGAP006584	131.01557081954684	154.3503254748595	78.22692580480401	38.56353059337119	70.47063320199044	26.79064266436592
TCCGGGAGGTCAGCGTGATA	AGAP010591	0	0	0	0	0	0
CTAGCGGCGACGACGCCAAC	AGAP000463	289.32605222649926	251.44165924130334	75.09784877261185	30.29991689479165	140.94126640398088	95.25561836218994
TGGTCCATGTGCGACTGCCA	AGAP005784	90.07320493843845	87.1332	118.90492722330211	74.37252328721587	195.7517588944179	113.11604680510055
ACAGGAACGAAATCCACTGC	control_X_53733	106.4501512908818	74.68564135880297	3.1290770321921606	0	23.490211067330147	2.9767380738184355
GTCAAACGTCGCTAATGCAT	control_2R_121319	125.55658870206571	136.92367582447213	0	2.7545378995265137	7.830070355776716	0
ATCGGACATTCGCCCTTCCT	AGAP008958	2.729491058740559	0	0	0	3.915035177888358	0
ACAACTTGTGTGCGTCCATC	AGAP012466	49.130839057330064	47.30090619390855	0	0	3.915035177888358	2.9767380738184355
AGATACCGCCGTCTCCGCCA	AGAP005808	21.835928469924472	12.447606893133829	0	0	3.915035177888358	0
CCGAAGGGCTACGGTTTCGG	AGAP012305	8.188473176221677	24.895213786267657	0	0	0	8.930214221455307
ATCATGAGCAGCCTGGGCAA	AGAP008362	13.647455293702794	7.468564135880298	0	0	0	0
ACTAAGGTGGACGGGGTGCC	AGAP011279	136.47455293702794	179.24553926112713	2744.2005572325247	49.58168219147725	113.53602015876238	127.99973717419273
CGCATCTGGTCGATGCTACT	AGAP004013	8.188473176221677	9.958085514507063	0	0	0	0
GTGCCAGCTGAGCTATGCCT	AGAP007966	0	0	0	0	0	0
GGTCGGTGGCATACGAAAGT	AGAP028743	5.458982117481118	7.468564135880298	0	0	15.660140711553431	11.906952295273742
CGTAACATCGATATCATCAT	AGAP028676	76.42574964473565	107.04941928095093	0	49.58168219147725	35.23531660099522	35.72085688582123
TCCAGCAGTGGGAGCGTACC	AGAP002139	27.29491058740559	49.790427572535314	0	0	0	0
GTTGAGACGCAGGGACCGCG	AGAP001104	16.376946352443355	37.342820679401484	0	0	11.745105533665074	2.9767380738184355
AGTCGATGTCCCACATGACC	AGAP000840	0	0	0	0	0	0
TAGTGCATGGGCGTGTGGTC	AGAP000078	13.647455293702794	7.468564135880298	0	5.5090757990530275	46.980422134660294	11.906952295273742
CACACTTCACGACACTGATA	AGAP010125	27.29491058740559	19.916171029014127	0	5.5090757990530275	3.915035177888358	0
GCCCCTTCGCTGAGTGGCAT	AGAP006721	131.01557081954684	109.53894065957769	6.258154064384321	5.5090757990530275	199.66679407230626	270.88316471747765
ACCATCGTGATGTGGTGTAC	AGAP009036	95.53218705591956	189.2036247756342	3.1290770321921606	0	3.915035177888358	2.9767380738184355
GCGGCCGTCACGCTAGTACC	AGAP012357	65.50778540977342	54.769470329788845	0	0	0	20.83716651672905
GGTGGAGAGAGCCGTCCCAC	AGAP011502	0	0	0	0	0	0
GCACGATCGAGCCACTTTCG	AGAP003880	60.0488	64.7276	0	0	7.830070355776716	5.953476147636871
TCACCGCTGATCCACGCGGC	AGAP002989	68.23727646851397	54.769470329788845	46.93615548288241	184.55403926827643	164.43147747131104	184.558
TTCCTCCACATTGCCGGCAT	AGAP004620	0	9.958085514507063	0	71.61798538768936	0	5.953476147636871
CAAATCGCACATCTGCGCAT	AGAP005172	8.188473176221677	19.916171029014127	0	0	15.660140711553431	0
GCCGTTCGTCATGCCGGCCG	AGAP005600	294.7850343439804	288.7844799207048	37.54892438630593	115.69059178011358	23.490211067330147	86.32540414073463
GTCATCATCTCCGAGCCGAT	AGAP003923	106.4501512908818	87.1332	0	0	35.23531660099522	41.6743
GGCTGCATGCAGGAACAGTT	AGAP002905	13.647455293702794	24.895213786267657	0	0	35.23531660099522	38.69759495963966
ATGCCTGTGACTTTATTCCC	AGAP002051	0	0	0	0	0	0
GCCCATGTGCAACCTCAAAA	AGAP006647	2.729491058740559	2.489521378626766	0	0	0	0
CTTCAGCTTCACGTCCGTGG	AGAP011245	169.22844564191465	134.43415444584537	1811.735601639261	3817.789528743748	277.9674976300734	348.27835463675694
TTTCCGCATCACGCTCTGCT	AGAP012946	0	0	71.9688	16.52722739715908	66.55559802410208	92.2789
TCGTGAAGGAGGGCAACTGT	AGAP000136	35.483383763627266	19.916171029014127	0	0	7.830070355776716	0
TGCCAAGCTGGTGTGCTCGC	AGAP012184	68.23727646851397	37.342820679401484	46.93615548288241	0	3.915035177888358	5.953476147636871
TGCAGAAGATGGTTTGGTAC	AGAP009573	0	0	0	0	0	2.9767380738184355
TCCAGGGGCTGCGGGCCGTA	AGAP009264	128.28607976080627	94.6018	0	5.5090757990530275	3.915035177888358	5.953476147636871
CCCAACCGTCGCATCGTTAA	AGAP007262	49.130839057330064	34.85329930077472	0	13.77268949763257	15.660140711553431	8.930214221455307
GCTGTGCGACATGTACCAGT	AGAP011979	8.188473176221677	9.958085514507063	0	19.281765296685595	23.490211067330147	35.72085688582123
GTACGATCTCTGGATCGGTG	AGAP010543	0	0	0	0	0	0
GGACGGCGTGACGCCCCGCT	AGAP007567	141.93353505450906	156.83984685348625	0	0	43.06538695677194	68.46497569782402
GCTGGACAACCTGAACGAGG	AGAP002520	13.647455293702794	12.447606893133829	9.387231096576482	30.29991689479165	11.745105533665074	23.813904590547484
CACCTTGGTAACGCCGTCGG	AGAP006593	27.29491058740559	32.36377792214795	28.161693289729445	33.05445479431816	160.51644229342267	187.53449865056143
ACGACGCAGAACGCAAGAAA	AGAP004614	0	0	0	0	0	0
GCCATCGCCCAACCGTTCCC	AGAP007818	171.9579367006552	161.81888961073977	28.161693289729445	0	54.810492490437014	65.48823762400558
CCCGGCCGGAACACGACCAG	AGAP000842	0	0	0	0	0	0
CCTCCGGCGCTCGATCAATC	AGAP005128	10.917964234962236	4.979042757253532	0	0	0	0
GTCAGCACGAGTCTCGATTA	AGAP000141	0	0	0	0	0	0
GCGGTGCTGCGCGCGAACCA	AGAP006084	68.23727646851397	102.0703765236974	0	0	3.915035177888358	2.9767380738184355
GCCGTCCAGGTCGCCGTGCC	AGAP029486	122.82709764332516	141.90271858172565	62.58154064384321	22.03630319621211	62.640562846213726	32.74411881200279
TGATCGAGGAGGAGCGGCAC	AGAP011031	57.31931223355174	27.384735164894423	0	0	19.575175889441788	2.9767380738184355
CTTCACGTCATTGGGCGACA	AGAP028548	40.94236588110839	32.36377792214795	3335.596116316843	6305.14	411.0786936782776	467.3478775894944
GAGATACTTCGGGTCGACCT	AGAP008089	10.917964234962236	4.979042757253532	0	0	3.915035177888358	0
CGACCAGGAGAAGATGCGTG	AGAP006172	84.61422282095732	141.90271858172565	150.1956975452237	66.10890958863632	313.2028142310686	511.9989486967709
GGATGGCCGTGAGCCCTAGC	AGAP000869	16.376946352443355	9.958085514507063	181.4864678671453	0	19.575175889441788	2.9767380738184355
ACGACGTTGCGCGATTTGCT	AGAP010132	109.17964234962236	92.11229100919033	184.61554489933746	2.7545378995265137	23.490211067330147	11.906952295273742
CTCCAGCTGCGGCACAACCA	AGAP028454	13.647455293702794	9.958085514507063	0	0	0	8.930214221455307
TGTCGTATATGAGTTACATC	AGAP005003	24.565419528665032	37.342820679401484	0	0	0	0
TGTCCGGGCAACGTGACGCA	AGAP013413	30.02440164614615	24.895213786267657	0	0	0	0
CACCCGTGGCGCCCGACGAT	AGAP000219	40.94236588110839	62.238034465669145	21.903539225345124	11.018151598106055	66.55559802410208	38.69759495963966
GCCGCCTGCCTCGAGGAGAT	AGAP000343	24.565419528665032	42.32186343665502	0	0	7.830070355776716	2.9767380738184355
CTTTGCCACGGCGTGCGACC	AGAP000330	30.02440164614615	24.895213786267657	209.64816115687475	374.61715433560585	360.18323636572893	297.6738073818436
CCGGGCGACGGACCGAGCAC	AGAP000537	57.31931223355174	89.62276963056357	3.1290770321921606	206.59034246448854	39.150351778883575	71.44171377164245
GAGCCGCAACAAGATATATC	AGAP004320	0	0	0	0	0	0
GTACGCGGTCCAAGGCCGCC	AGAP008536	152.8514992894713	141.90271858172565	0	5.5090757990530275	27.405246245218507	17.860428442910614
CGTGTCGACCAAGGGCATAT	AGAP010329	131.01557081954684	87.1332	0	0	15.660140711553431	14.883690369092177
GCCATCCTTGACGACATGCT	AGAP013515	357.56332869501324	283.8054371634513	3.1290770321921606	2.7545378995265137	15.660140711553431	8.930214221455307
CGGTCTGTCGACGAACGATC	AGAP001590	32.75389270488671	22.405692407640892	200.26093006029828	44.07260639242422	43.06538695677194	35.72085688582123
GTACCGTTGACGATGCGACT	AGAP006939	79.15524070347621	67.21707722292268	0	8.26361	19.575175889441788	38.69759495963966
CAGCTCGCGCATGTACCGAT	AGAP005389	188.33488305309857	204.1407530473948	12.516308128768642	63.35437168910982	27.405246245218507	20.83716651672905
GCGCACGTGGACGAAATCAT	AGAP004160	87.34371387969789	151.86080409623273	0	2.7545378995265137	19.575175889441788	14.883690369092177
CCTGCACGGCGTGATCCATC	AGAP002110	8.188473176221677	0	9.387231096576482	0	3.915035177888358	0
CGTCCACTGCGACTGATCGA	AGAP009610	0	0	0	0	0	0
TTTCCAGCGCCCGGTCCTTG	AGAP008523	27.29491058740559	9.958085514507063	0	0	19.575175889441788	2.9767380738184355
TAACTCGCTCCCACTGCGTG	AGAP011037	0	0	0	0	0	0
CATCGACAACAGCGAGGATC	AGAP029069	54.58982117481118	34.85329930077472	0	0	0	0
CGGCTCCCACTGGATCGACA	AGAP008002	0	0	0	0	0	0
GAACGTGAGCCGCAACCTGT	AGAP001298	5.458982117481118	2.489521378626766	0	0	0	2.9767380738184355
ACGATCGATACGATCTCGTA	AGAP005585	68.23727646851397	52.27994895116208	406.78001418498087	2.7545378995265137	31.320281423106863	83.3487
TCGCCGACCTGCGACCCTTC	AGAP003239	302.974	346.04347162912046	3.1290770321921606	16.52722739715908	66.55559802410208	17.860428442910614
CGTGGTGCACGGCTGGACGG	AGAP007370	90.07320493843845	114.51798341683123	0	0	7.830070355776716	2.9767380738184355
CCGTACGGGTGGGCAACGCC	AGAP007478	30.02440164614615	42.32186343665502	0	0	3.915035177888358	26.79064266436592
GGCTTTCTTCACTAATGATC	AGAP028026	0	0	0	0	0	0
TCGAAGCGCTACGCCCTGCA	AGAP006904	16.376946352443355	34.85329930077472	46.93615548288241	16.52722739715908	7.830070355776716	2.9767380738184355
CAGCTGTTGAGGGGGTGCCG	AGAP003729	152.8514992894713	161.81888961073977	0	0	0	0
TCCCGTGGTGAAGCCGCTGA	AGAP001820	5.458982117481118	2.489521378626766	0	0	0	2.9767380738184355
GCGCTATCATATGTACCAGC	AGAP004112	0	0	0	0	0	0
GGTAGCGCCGCAGCCCGTTT	AGAP013319	174.68742775939577	136.92367582447213	0	0	0	5.953476147636871
ATAGCACCCGTCGCCCTCCA	AGAP009304	125.55658870206571	156.83984685348625	854.2380297884598	38.56353059337119	285.79756798585015	250.04599820074858
AGCGTGGTGGGCAGTCCGTC	AGAP008202	27.29491058740559	44.811384815281784	0	0	7.830070355776716	0
ATGCCCTCGCTGAAGCTGAC	AGAP012019	95.53218705591956	62.238034465669145	15.645385160960803	0	27.405246245218507	20.83716651672905
TGCTGCACGAGCGAGCTTTC	AGAP002426	16.376946352443355	17.42664965038736	18.774462193152964	60.5998	7.830070355776716	17.860428442910614
ACCGGCGTACCGCTCTTCCC	AGAP005728	204.71182940554192	214.09883856190186	147.06662051303155	60.5998	70.47063320199044	17.860428442910614
GAGCCGGTACGCTCCCTTGG	AGAP012280	16.376946352443355	9.958085514507063	6.258154064384321	0	0	5.953476147636871
AAGGGCGACGGCGAGGACGG	AGAP013762	24.565419528665032	67.21707722292268	0	0	11.745105533665074	2.9767380738184355
ATCCCGCTTCAAGCCTGGGT	AGAP004603	5.458982117481118	2.489521378626766	0	0	0	0
TTCCGTACTCGCACGGTAGT	AGAP006613	0	0	0	0	0	0
CCCGGCGTGGCACACCGAGT	AGAP010789	133.7450618782874	124.47606893133829	197.13185302810612	140.4814328758522	414.99372885616594	306.60402160329886
CCGGCCAGTATCGCCGTCAC	AGAP001315	133.7450618782874	107.04941928095093	59.452463611651055	0	31.320281423106863	8.930214221455307
GCACTGGAGCTGCTGCGTCT	AGAP000479	5.458982117481118	9.958085514507063	0	0	0	0
ACTCGGCCGGCGGCGAGATG	AGAP029568	5.458982117481118	4.979042757253532	0	0	0	0
GTCATCTGTTCAATCTTCTC	AGAP004954	0	0	0	0	0	0
AGCAGCAGTGTCGTGTTCCC	AGAP006426	49.130839057330064	69.70659860154944	3.1290770321921606	2.7545378995265137	19.575175889441788	14.883690369092177
GTGCTCGGTCAGATCTTCGA	AGAP005270	2.729491058740559	0	0	0	0	0
TGGCCGCCTCGGAAGCCGTC	AGAP006073	60.0488	94.6018	3.1290770321921606	0	43.06538695677194	38.69759495963966
GTCGTGATGCAAGCTTCATC	AGAP002854	2.729491058740559	7.468564135880298	0	0	11.745105533665074	17.860428442910614
GGACGGATCGATGTACGAGT	AGAP008082	65.50778540977342	44.811384815281784	0	0	19.575175889441788	8.930214221455307
CCGCGCCGAGGACTACCGGC	AGAP010884	21.835928469924472	9.958085514507063	0	0	11.745105533665074	2.9767380738184355
CGTGCACGTCAACTTCTCCG	AGAP001468	54.58982117481118	54.769470329788845	0	0	0	0
CTTCTCCAACGCAGTTCCCG	AGAP005706	1331.991636665393	1120.2846203820445	100.13046503014914	90.89975068437495	285.79756798585015	642.975
TTGTCAACGTGCACCGGCAC	AGAP027993	210.17081152302305	206.63027442602157	56.32338657945889	68.86344748816285	86.13077391354388	107.16257065746368
GTAGCTTGGGTGCTTCCATC	AGAP007451	16.376946352443355	39.83234205802825	0	0	7.830070355776716	11.906952295273742
CTGCCCTTCCACTCCTTGTA	AGAP006391	0	4.979042757253532	0	0	0	0
GTCGATGCGACGGACGTGCC	AGAP000412	502.22635480826284	455.58241228869815	716.5586403720048	3605.6901104802064	501.1245027697098	571.5337101731396
ACGCGCTGGAACGAAGTGTC	AGAP010713	0	0	0	0	43.06538695677194	38.69759495963966
ATGAGTTATTGGCTTTGGTT	AGAP004587	0	0	0	0	0	0
TCTCACGTCCGCGCGTACCA	AGAP001440	2.729491058740559	0	0	0	0	5.953476147636871
GCACATGGTCGTGTGGGTGG	AGAP011122	155.58099034821186	184.22458201838066	0	79.88159908626889	35.23531660099522	32.74411881200279
GGGCCATATCCAGTGTGCCG	AGAP005962	0	0	0	0	0	0
CGAGGCGTCGAGCCAGTGTG	AGAP007562	144.66302611324963	184.22458201838066	15.645385160960803	2.7545378995265137	62.640562846213726	80.37192799309776
GATTCGCCGGATGGCTTATC	AGAP007871	0	0	21.903539225345124	38.56353059337119	0	0
ACGGACGCGTACCGACCCCT	AGAP008093	338.4568912838293	276.337	21.903539225345124	27.54537899526514	62.640562846213726	56.558023402550276
TGAGCGTGTCCCGCACCCAC	AGAP007370	35.483383763627266	37.342820679401484	0	0	0	0
AACGGAACGTCGACCGATGG	AGAP012626	84.61422282095732	87.1332	12.516308128768642	0	15.660140711553431	2.9767380738184355
ATCCTTGACCTCTACTACAA	AGAP001194	98.26167811466013	67.21707722292268	56.32338657945889	44.07260639242422	19.575175889441788	17.860428442910614
CGGACGCACAAGGGGTTACG	AGAP002250	65.50778540977342	87.1332	0	0	3.915035177888358	8.930214221455307
GCCGGGACGAGTACGCGTAC	AGAP011086	180.1464098768769	161.81888961073977	0	66.10890958863632	50.89545731254865	29.767380738184354
GGTACCACGCGAAGCTGAAC	AGAP012084	0	0	0	0	0	0
TCGCACTGCCCGGAGCACGC	AGAP002894	327.5389270488671	283.8054371634513	0	2.7545378995265137	7.830070355776716	11.906952295273742
GTGGCGGATCGTGACACCCC	AGAP003029	16.376946352443355	4.979042757253532	0	0	7.830070355776716	5.953476147636871
CTCCATGTACAGCTGCCCTT	AGAP003776	65.50778540977342	72.1961	0	35.80899269384468	0	2.9767380738184355
GGGGCACTCGGAAATGGGAC	AGAP002095	0	0	0	0	0	2.9767380738184355
GCGCGAGCGCGCTCTCGATG	AGAP011044	32.75389270488671	27.384735164894423	0	0	3.915035177888358	0
ATCCGCTACGGTGCCTTGGC	AGAP000196	90.07320493843845	102.0703765236974	150.1956975452237	214.85395616306806	82.21573873565552	92.2789
AACGTTGAGAGTGCACCGTC	AGAP009007	0	0	0	0	0	0
TAGATGGTGCGTGGTCGAAT	AGAP028134	0	2.489521378626766	0	0	0	0
TACGGTGGTCGCCCATGAAA	AGAP005566	8.188473176221677	9.958085514507063	0	0	3.915035177888358	0
CGACGAGGTGGATGCCATTG	AGAP028634	141.93353505450906	194.18266753288773	0	0	11.745105533665074	14.883690369092177
TCGCTACCGGAAGTACATGG	AGAP013518	19.10643741118391	17.42664965038736	0	0	3.915035177888358	0
TGCAAGCTGCCAAAGATCAT	AGAP028486	0	0	0	0	0	0
GAACGTGATCGGTCCCAGCG	AGAP001725	76.42574964473565	62.238034465669145	0	0	3.915035177888358	2.9767380738184355
TGTAGCGTTGCATCCTCCAG	AGAP003514	128.28607976080627	97.09133376644387	0	0	3.915035177888358	5.953476147636871
TCCACTGTGCGAGGTTGTCT	AGAP011588	62.778294351032855	52.27994895116208	43.80707845069025	2.7545378995265137	62.640562846213726	50.604547254913406
GTGGGGCTACGAGAAGGCAT	AGAP002251	0	7.468564135880298	0	0	0	0
AGCTACGTGCATCACTGTGG	AGAP012315	1705.9319117128493	1553.4613402631019	11759.071486978139	9120.274985332288	12179.67443841068	17151.964781341827
GTCGCCGCTGAAGTTCGATC	AGAP002504	2.729491058740559	2.489521378626766	0	0	3.915035177888358	8.930214221455307
AAGTTCAGCCGGGTCGACTT	AGAP000564	2.729491058740559	7.468564135880298	0	0	0	0
GGCACCGATAAGCTTCGACC	AGAP012141	24.565419528665032	29.87425654352119	0	0	3.915035177888358	2.9767380738184355
TGGCGTTAGCAGCACTTCGT	AGAP002782	16.376946352443355	9.958085514507063	0	0	3.915035177888358	5.953476147636871
CTACGGGCTGAAGGCTTCGG	AGAP001757	0	0	0	0	0	0
TGCGGCGACTACCTGTGGCA	AGAP000111	2.729491058740559	0	0	0	0	0
GCCGGCATGGTGTTGGTGTC	AGAP028532	100.99116917340068	52.27994895116208	3.1290770321921606	0	7.830070355776716	8.930214221455307
ACCTCGATCCGGCCACCGTC	AGAP006437	32.75389270488671	64.7276	12.516308128768642	16.52722739715908	58.72552766832537	8.930214221455307
ATGCCGGCGTGATCCATGCC	AGAP006624	0	0	0	0	0	0
ATACTCAAGGACCTTGCTCA	AGAP008474	0	0	0	0	0	0
TTGATCGTCGGTGGACCAAC	AGAP008879	13.647455293702794	9.958085514507063	12.516308128768642	13.77268949763257	0	2.9767380738184355
TTCATCGTTACCGGCATGTT	AGAP012126	106.4501512908818	124.47606893133829	0	0	3.915035177888358	0
CTGCACGCTCGGCACCAGTG	AGAP004396	38.21287482236782	37.342820679401484	0	0	31.320281423106863	2.9767380738184355
CATCGTGGAGCGGTGCATCC	AGAP005435	57.31931223355174	92.11229100919033	0	46.82714429195073	23.490211067330147	29.767380738184354
TTCACGCAGCGCGACCGTAC	AGAP001813	13.647455293702794	24.895213786267657	0	0	7.830070355776716	11.906952295273742
TGCCTCCCGCGCTGCCCGCA	AGAP000410	27.29491058740559	14.937128271760596	0	134.97235707679917	7.830070355776716	8.930214221455307
GCGCGCTATCGCCCCGTACT	AGAP011732	19.10643741118391	14.937128271760596	0	0	3.915035177888358	2.9767380738184355
TACTCGGCGTGGGCATTGTC	AGAP003755	117.36811552584403	109.53894065957769	15.645385160960803	145.99050867490521	148.7713367597576	133.9532133218296
TGTGGCGATCGAGCAAGTAG	AGAP008481	0	0	0	0	0	0
GTCGACGAAGCAGTACTATC	AGAP009199	49.130839057330064	52.27994895116208	572.6210968911654	44.07260639242422	176.1765830049761	169.67407020765083
CTCGCGCAGCACCACACTCT	AGAP004237	38.21287482236782	17.42664965038736	25.032616257537285	0	43.06538695677194	26.79064266436592
GCTTCGGTGCGTACAGTGCC	AGAP000379	335.72740022508873	281.31591578482454	0	0	46.980422134660294	50.604547254913406
TCTACGAGCTGCGAAATGTG	AGAP011248	0	0	0	0	0	0
GTACCTGGACGCCCACTGTG	AGAP000656	10.917964234962236	24.895213786267657	0	0	15.660140711553431	8.930214221455307
TCTGCAACAACTGTATGTAC	AGAP009130	0	0	0	0	0	0
CTTCATGTGGACGTCCCCGC	AGAP001777	499.4968637495223	492.92523296809964	59.452463611651055	145.99050867490521	184.0066533607528	255.99947434838546
GAGCAGAACCACGACCCGAG	AGAP007042	24.565419528665032	19.916171029014127	0	0	3.915035177888358	2.9767380738184355
CTCGCGTGGATCGTCGGCAT	AGAP001634	73.6963	79.6647	40.678001418498084	27.54537899526514	223.1570051396364	122.04626102655585
TCTTTCCTCGACCACCGACC	AGAP003250	472.2019531621167	440.6452840169375	472.49063186101625	358.0899269384468	536.36	330.4179261938463
CGACCATGGTGCGGTGGACG	AGAP000614	90.07320493843845	104.55989790232417	128.29215831987858	49.58168219147725	277.9674976300734	354.2318307843938
GACCGGCGGCAGCACATCGT	AGAP007476	0	0	0	0	0	0
GCAGGAACGTGAGTCACCTT	AGAP004023	57.31931223355174	89.62276963056357	31.290770321921606	2.7545378995265137	62.640562846213726	29.767380738184354
CGTCGTCGCTCAGCCCGCCG	AGAP028081	232.0067399929475	246.46261648404982	0	77.12706118674238	19.575175889441788	38.69759495963966
GCCACCGTGACGATGTCCGG	AGAP006672	16.376946352443355	2.489521378626766	0	0	0	0
CACGCCAAGGTCCACATGGT	AGAP011284	0	0	0	0	0	0
AACGGCATGATGTACATCCG	AGAP002557	0	0	0	0	7.830070355776716	5.953476147636871
GGTCTGGCGCCGCTCTATAC	AGAP003335	0	0	0	0	0	2.9767380738184355
CACACTCTCGATCGACTCCC	AGAP029394	87.34371387969789	42.32186343665502	0	0	3.915035177888358	8.930214221455307
AATGAGACAGCAGTCCGTAC	AGAP011854	0	0	0	0	0	0
TCAACCACGGACATCGTTGG	AGAP007504	13.647455293702794	19.916171029014127	31.290770321921606	68.86344748816285	35.23531660099522	50.604547254913406
CACGGTCAGGATGAGCGACT	AGAP000267	120.0976065845846	131.94463306721858	31.290770321921606	5.5090757990530275	172.26154782708775	166.6973321338324
ACGTTGCGCTTGGTGAACTC	AGAP007020	185.605	248.95213786267658	112.64677315891778	82.63613698579542	19.575175889441788	26.79064266436592
TGCGTACACCGTCACCACCA	AGAP003061	152.8514992894713	144.3922399603524	0	19.281765296685595	3.915035177888358	5.953476147636871
CGTCAGGTTCGTGGCCTGCC	AGAP003043	35.483383763627266	19.916171029014127	0	2.7545378995265137	7.830070355776716	0
ACGCGCTACCGGACATGCCG	AGAP003449	30.02440164614615	14.937128271760596	0	0	0	0
CGGAGCGATCGCGATAGAAG	AGAP006500	16.376946352443355	17.42664965038736	0	0	0	0
GGCACGGGCACGGTGACGGG	AGAP012284	0	12.447606893133829	6.258154064384321	0	7.830070355776716	0
CGGCCGGGGACGTTCATGAG	AGAP011149	0	0	0	0	0	0
CCCGATCTGGTCATCCCCGA	AGAP002065	10.917964234962236	2.489521378626766	0	0	0	2.9767380738184355
GACCATCGGCGGGAAACGTT	AGAP029596	0	0	0	0	0	0
TTGCACGTCGACGAGGTAAG	AGAP012189	5.458982117481118	9.958085514507063	3.1290770321921606	0	23.490211067330147	35.72085688582123
CGTGCAGCAGAGGCCCTCGT	AGAP001602	0	2.489521378626766	0	0	0	0
CTTTGCTAGATGCACCAAAG	AGAP004067	2.729491058740559	9.958085514507063	93.87231096576483	223.1175698616476	82.21573873565552	80.37192799309776
CTTCACCTCGTCGTCAAAGG	AGAP013115	49.130839057330064	47.30090619390855	0	0	11.745105533665074	29.767380738184354
CGTCCGTACGCGCTGCCAGT	AGAP008508	21.835928469924472	24.895213786267657	31.290770321921606	30.29991689479165	3.915035177888358	5.953476147636871
GCTTCCGTGCTCAGAACCAT	AGAP029388	5.458982117481118	2.489521378626766	0	0	74.3857	130.97647524801116
CCTCGTGCGAAACGATCGTT	AGAP006368	278.408	346.04347162912046	3.1290770321921606	2.7545378995265137	50.89545731254865	20.83716651672905
CTTGTCGTACGGCAGCCCAG	AGAP005345	79.15524070347621	54.769470329788845	0	0	11.745105533665074	0
CATCTACGCCGCGCTGGACG	AGAP001416	21.835928469924472	22.405692407640892	0	2.7545378995265137	15.660140711553431	2.9767380738184355
TCCGTCGCTCGAGGACATGC	AGAP009569	578.6521044529985	575.079	84.48507986918834	203.83580456496202	512.8696083033749	398.8829018916704
CGACTACACGATGTACTATC	AGAP028679	8.188473176221677	4.979042757253532	46.93615548288241	0	0	5.953476147636871
CGACAGGCGCTACTGCACAA	AGAP003536	2.729491058740559	2.489521378626766	147.06662051303155	382.8807680341854	39.150351778883575	41.6743
GTGCGACTGAAGCAGACGGG	AGAP009321	0	0	0	0	0	0
TGCACTCTCGGGATAGAACT	AGAP009379	272.9491058740559	288.7844799207048	3.1290770321921606	0	7.830070355776716	2.9767380738184355
CCGACGCAACGTGCAGATGG	AGAP008349	98.26167811466013	67.21707722292268	0	2.7545378995265137	15.660140711553431	8.930214221455307
TCTGCCTCGTGTGCGGTGAC	AGAP028634	5707.365803826508	6781.46	1057.6280368809503	1382.78	383.6734474330591	244.0925220531117
ATCGTCCCAGGGATCTCGAA	AGAP013075	51.86033011607062	22.405692407640892	0	0	7.830070355776716	0
CGCTTGGAACGCGTTCAGGG	AGAP005543	98.26167811466013	72.1961	0	0	3.915035177888358	0
TCGTTCGCGCACGTTCGCTG	AGAP005035	70.96676752725453	74.68564135880297	3.1290770321921606	2.7545378995265137	70.47063320199044	47.62780918109497
CCATCGGACGCTGCCGCATG	AGAP011217	10.917964234962236	2.489521378626766	0	11.018151598106055	31.320281423106863	2.9767380738184355
TGGAGGCCTCGAGCCTGTGA	AGAP000944	5.458982117481118	2.489521378626766	0	0	0	0
GCACCGCTTCGTACGCCAGT	AGAP001442	73.6963	92.11229100919033	9.387231096576482	96.40882648342799	125.28112569242745	74.4185
ACGATGAAGGACGTAATCTC	AGAP004229	32.75389270488671	24.895213786267657	15.645385160960803	0	23.490211067330147	14.883690369092177
GTGACCGCACCCTGCAATGA	AGAP013459	13.647455293702794	9.958085514507063	0	0	0	0
CGATTCGCGAGTAACGGCAC	AGAP002077	32.75389270488671	59.74851308704238	0	2.7545378995265137	15.660140711553431	11.906952295273742
CGTCGACATGCCGAGTCCAC	AGAP002351	79.15524070347621	42.32186343665502	153.32477457741587	258.9265625554923	152.68637193764596	89.30214221455306
CTGTGTTCGATGCGATCCGC	AGAP013331	30.02440164614615	27.384735164894423	0	8.26361	7.830070355776716	8.930214221455307
TGCCGATAAGGAGTGCATCA	AGAP003540	0	0	0	0	0	0
CGCACTGACGGGATGGATAC	AGAP010834	1149.1157357297752	1257.2082962065167	50.06523251507457	33.05445479431816	430.65386956771937	345.30161656293853
AGTTCAGGTTCGCTGATGAT	AGAP004206	0	0	0	0	0	0
GCCGGTGCGTGACTGTAATG	AGAP011302	0	2.489521378626766	0	0	0	0
GCTGTCCGAGAAGGCCGTCC	AGAP003321	81.88473176221677	99.58085514507063	3.1290770321921606	13.77268949763257	15.660140711553431	14.883690369092177
TGTGATGAGCACGGCCAGCT	AGAP006141	49.130839057330064	69.70659860154944	0	0	7.830070355776716	11.906952295273742
CACCGGGCACGTGCGCAGCA	AGAP007112	166.4989545831741	186.71410339700745	0	0	3.915035177888358	5.953476147636871
CTCGTCCAGATCGTCGATGG	AGAP003217	133.7450618782874	191.69314615426097	115.77585019110994	209.34488036401504	360.18323636572893	220.27861746256423
GCGATTGACGCAGTACGTCT	AGAP011305	521.3327922194468	572.5899170841561	0	0	23.490211067330147	2.9767380738184355
TGGCTTCGTCGTGCGACCAT	AGAP004480	5.458982117481118	4.979042757253532	0	0	7.830070355776716	8.930214221455307
GCGCACGAACGACGGTATGG	AGAP011850	21.835928469924472	4.979042757253532	0	0	0	5.953476147636871
ATCGTCCGGCGGGAACTCAT	AGAP010648	158.31048140695242	121.98654755271153	3.1290770321921606	0	15.660140711553431	0
TCTCCTTCGCGAGGGACGAC	AGAP005584	62.778294351032855	62.238034465669145	46.93615548288241	101.91790228248101	105.70594980298566	59.53476147636871
GTCCTCCTCCTTGGTCACGT	AGAP002521	384.8582392824188	430.6871985024305	15.645385160960803	63.35437168910982	172.26154782708775	101.20909450982681
GGGCGTGTTACAGGTCGTCT	AGAP010085	0	7.468564135880298	0	0	0	0
CTGCTGGACGTGTTCCATCC	AGAP012148	21.835928469924472	17.42664965038736	0	2.7545378995265137	3.915035177888358	8.930214221455307
CACCTCGTCCAACACGGAGT	AGAP006730	1217.3530121982892	1130.2427058965516	78.22692580480401	203.83580456496202	587.2552766832537	449.48744914658374
GGTTCGCTCGCGATCCTCAG	AGAP005125	51.86033011607062	62.238034465669145	50.06523251507457	13.77268949763257	62.640562846213726	41.6743
CATCGGCGGTCTGACAGCAC	AGAP008803	10.917964234962236	34.85329930077472	0	0	0	0
CGTGCCCGTGCCGCCGCACT	AGAP012718	141.93353505450906	181.7350606397539	0	13.77268949763257	43.06538695677194	26.79064266436592
ACTATCTGCGCGATCCGGCA	AGAP000805	169.22844564191465	171.77697512524685	28.161693289729445	8.26361	50.89545731254865	14.883690369092177
ACGTTCGGCGGTAACACATC	AGAP029766	16.376946352443355	22.405692407640892	0	0	23.490211067330147	2.9767380738184355
CGGCTTCGAGGCGTAGTAGC	AGAP013545	8.188473176221677	4.979042757253532	0	0	3.915035177888358	0
CCTTTACCGTGGGTGACGTT	AGAP008135	84.61422282095732	82.15420549468327	143.9375434808394	0	54.810492490437014	56.558023402550276
GTCCTCCTCCCCGAGGGTGT	AGAP004908	68.23727646851397	87.1332	3.1290770321921606	11.018151598106055	31.320281423106863	38.69759495963966
GTAATATCGAGAGAATCTAC	AGAP009741	0	0	0	0	0	0
CTCCCAGTTCGGCACCTCCT	AGAP001588	79.15524070347621	117.00750479545799	0	0	0	2.9767380738184355
CACCTTCGACAGGACCATGC	AGAP009500	455.82500680967337	375.91772817264166	0	2.7545378995265137	31.320281423106863	26.79064266436592
AACGCACAGCTGATGGAAGG	AGAP029740	32.75389270488671	24.895213786267657	3.1290770321921606	0	7.830070355776716	2.9767380738184355
ACTTTCACGGACCACTGTCC	AGAP004228	32.75389270488671	62.238034465669145	0	0	0	0
GCCATCTTCCAGCTGCTTTC	AGAP001971	16.376946352443355	9.958085514507063	3.1290770321921606	0	0	29.767380738184354
CCTGCGACGAGGTACCCGGT	AGAP005746	21.835928469924472	24.895213786267657	34.41984735411377	24.790841095738624	7.830070355776716	11.906952295273742
TGGCCCGTAAGCGGTGGACG	AGAP002013	131.01557081954684	161.81888961073977	0	11.018151598106055	31.320281423106863	65.48823762400558
CGTGTCCAGTGGATCCGAAC	AGAP011568	2.729491058740559	2.489521378626766	0	0	0	0
CCTGCTGAAACACTGGATCC	AGAP002666	32.75389270488671	24.895213786267657	0	0	15.660140711553431	5.953476147636871
CTCGTACGGCAGCTGCGTGT	AGAP010029	1907.9142500596506	1610.7203319715175	438.0707845069025	710.6707780778405	1013.9941110730847	863.2540414073463
TTCGGCGAGTGTATCCTGAC	AGAP013459	8.188473176221677	2.489521378626766	0	2.7545378995265137	11.745105533665074	38.69759495963966
ACATTAACGGAACATCCGAC	AGAP028699	10.917964234962236	2.489521378626766	0	0	0	0
AAGGCCGAGCCCAAACCAGT	AGAP003884	2.729491058740559	0	0	0	0	0
CACGAACGAATCGTACGAGG	AGAP008797	0	0	0	0	0	0
CTACCTGATCGACAACCGCA	AGAP008054	24.565419528665032	37.342820679401484	0	0	0	5.953476147636871
GAACACGCACACGATCAAGC	AGAP012394	30.02440164614615	7.468564135880298	93.87231096576483	121.1996675791666	90.04580909143223	110.13930873128211
ACGCGAGGAAACGGTCTCCT	AGAP006006	19.10643741118391	29.87425654352119	0	0	0	0
GACTAACGATGGGTATCCTC	AGAP006893	5.458982117481118	7.468564135880298	0	8.26361	3.915035177888358	5.953476147636871
GCAGGACGATGCACGCTGCC	AGAP011081	262.0311416390937	293.76352267795835	62.58154064384321	60.5998	242.7321810290782	139.90668946946647
TCGGTCAACTCTGCCATCCC	AGAP005977	24.565419528665032	19.916171029014127	0	2.7545378995265137	7.830070355776716	8.930214221455307
ACGGTGGTGCAGTTCTTTAG	AGAP006344	103.72066023214124	57.258991708415614	550.7175576658203	179.0449634692234	19.575175889441788	14.883690369092177
CGCACGTGATTGTGCGCCAC	AGAP008624	98.26167811466013	69.70659860154944	0	22.03630319621211	7.830070355776716	23.813904590547484
TCGATTTCGACGACCGAGCT	AGAP006622	761.528	896.2276963056357	0	8.26361	66.55559802410208	83.3487
GTTAAGCCGATCGGCGGCCA	AGAP029155	16.376946352443355	52.27994895116208	0	0	15.660140711553431	0
TGTCTCATCGGTGCCTTATC	AGAP003559	38.21287482236782	49.790427572535314	0	0	7.830070355776716	2.9767380738184355
GGGCTACGGCGAGCGTAACC	AGAP003898	79.15524070347621	92.11229100919033	0	55.09075799053028	19.575175889441788	20.83716651672905
CTGGCCCCGATGGTGCGCGT	AGAP000856	0	0	0	0	0	0
CCGTCCGATGTGCCCACGCC	AGAP011017	35.483383763627266	32.36377792214795	0	0	11.745105533665074	17.860428442910614
GACGAGGTGCAGGTGGTGCG	AGAP002468	2.729491058740559	0	0	0	0	2.9767380738184355
GTCGTCCCGCATCTGGGTAG	AGAP007145	16.376946352443355	4.979042757253532	0	0	35.23531660099522	8.930214221455307
TCCTCCTCGACGATCATCAC	AGAP010764	256.57215952161255	238.99405234816953	37.54892438630593	30.29991689479165	58.72552766832537	59.53476147636871
ATATCACCGTCGGTGCGGTT	AGAP009127	2.729491058740559	7.468564135880298	0	0	0	0
GTTGCGCCGCGCAACCGGTC	AGAP009534	49.130839057330064	77.17516273742974	31.290770321921606	22.03630319621211	160.51644229342267	71.44171377164245
CCCCGCTTGAGCGAGCTGCA	AGAP003424	27.29491058740559	12.447606893133829	0	0	11.745105533665074	2.9767380738184355
TCTCCCAGGCCGTAGCTGAT	AGAP028652	13.647455293702794	27.384735164894423	0	0	0	2.9767380738184355
ATCCTCGGAACCATAGTTCT	AGAP008561	2.729491058740559	4.979042757253532	0	0	19.575175889441788	0
ACCCGCGTCGAGGAGTTCAT	AGAP005707	38.21287482236782	34.85329930077472	0	2.7545378995265137	27.405246245218507	0
CCTTCGCCGTCAGCACGTCG	AGAP005576	136.47455293702794	82.15420549468327	1486.3115902912764	1564.5775269310598	888.7129853806572	625.1149955018715
GGAGTCGGGCGCGTTCGTAT	AGAP004255	87.34371387969789	109.53894065957769	43.80707845069025	41.31806849289771	82.21573873565552	80.37192799309776
CGCTCCTCGGGCGTTCCTCT	AGAP001728	253.84266846287198	251.44165924130334	128.29215831987858	170.78134977064386	187.92168853864118	130.97647524801116
GTTCTTGCGGATCTCGACCC	AGAP009068	0	0	0	0	0	0
ATGATCAAGGCAGTTCGCGG	AGAP010228	30.02440164614615	19.916171029014127	231.55170038221988	0	62.640562846213726	98.23235643600837
AGCCAGTGGTCCGTAACCTG	AGAP028931	73.6963	84.64372687331004	84.48507986918834	41.31806849289771	93.96084426932059	77.39518991927932
TTCGGCACGGCAGGTACGTG	AGAP010442	24.565419528665032	9.958085514507063	0	0	0	2.9767380738184355
GCGCTGGCGGTGATCATAGT	AGAP007081	2.729491058740559	4.979042757253532	6.258154064384321	0	15.660140711553431	20.83716651672905
GTGGGACATGACGATCGAAC	AGAP007510	125.55658870206571	136.92367582447213	15.645385160960803	16.52722739715908	27.405246245218507	83.3487
GCTGCACCGTCAGTACCTGC	AGAP002142	65.50778540977342	77.17516273742974	0	245.15387305785973	11.745105533665074	5.953476147636871
AATAGTATCACCACGAACGG	AGAP028634	5.458982117481118	0	6.258154064384321	11.018151598106055	3.915035177888358	14.883690369092177
GTACTGCGGGTGGACGTACA	AGAP006486	40.94236588110839	12.447606893133829	0	0	0	0
GAACGGCGATTCGTCCCGGG	AGAP029523	19.10643741118391	34.85329930077472	447.45801560347894	1151.3968420020828	759.5168245103414	601.301
CCATCACTGTGACCGCCGTG	AGAP008614	54.58982117481118	37.342820679401484	18.774462193152964	49.58168219147725	19.575175889441788	14.883690369092177
ACAGCGTGGGCGGCGGTACG	AGAP002770	0	0	0	0	0	0
TGGTGGGACAGATTATTCCC	AGAP009944	0	0	0	0	0	0
TAAATCGATTCCAACGTACA	AGAP013142	0	0	0	0	0	0
CCGTTGGCACAGTATGCCAA	AGAP004615	0	0	0	0	0	0
CCGCGTTTGGGTCATCCCCG	AGAP001480	10.917964234962236	14.937128271760596	0	0	0	0
ACCGGCGGATGTCTGCAGCG	AGAP007755	24.565419528665032	27.384735164894423	0	0	7.830070355776716	2.9767380738184355
CCCGGTCAGGTAGCGCACGG	AGAP027997	21.835928469924472	29.87425654352119	0	0	0	0
TCGTGCGCACGGCCAGTGCA	AGAP001267	2.729491058740559	0	12.516308128768642	11.018151598106055	15.660140711553431	2.9767380738184355
GCGTGACTCGCAGCCACATC	AGAP001890	3185.3160655502325	3208.993057049901	1476.9243591946997	2132.0123342335214	2728.7795189881854	2277.204626471103
GACCTGCTGATACTCACGCA	AGAP008623	62.778294351032855	39.83234205802825	0	0	0	0
TCGAGGACCTGCGGCTCCTG	AGAP008442	16.376946352443355	24.895213786267657	12.516308128768642	0	11.745105533665074	2.9767380738184355
CTGTTTGTCGAAACCGCCAC	AGAP009926	60.0488	74.68564135880297	0	2.7545378995265137	3.915035177888358	0
GGATCTCGTTGAGCAGCCAC	AGAP009857	43.671856939848944	17.42664965038736	6.258154064384321	0	19.575175889441788	41.6743
CAGCGACGAGTCCTGCTCAT	AGAP013414	65.50778540977342	87.1332	34.41984735411377	121.1996675791666	344.5230956541755	163.72059406001395
ACCGTGCGCCGATTATCGTA	AGAP009617	221.08877575798527	201.65123166876802	90.74323393357265	66.10890958863632	82.21573873565552	41.6743
GTGCTCGAGGAGCCCGGCAC	AGAP029519	73.6963	77.17516273742974	0	0	7.830070355776716	11.906952295273742
CGAGCGGACTGAATCGACCC	AGAP013357	0	2.489521378626766	0	0	3.915035177888358	0
TCGAAGGTATGGGTAAAGGC	AGAP005006	0	0	0	0	0	0
GGCGGTGGTGTTGGCGGCGT	AGAP008657	40.94236588110839	44.811384815281784	0	0	50.89545731254865	2.9767380738184355
CGCACCGTTGCGCTGGCCTA	AGAP002428	13.647455293702794	7.468564135880298	0	0	11.745105533665074	0
TGCTCGAGGCCGAACCCTGC	AGAP000622	90.07320493843845	79.6647	0	0	3.915035177888358	0
CTGCAGGATCATCGCCCCCT	AGAP001996	62.778294351032855	79.6647	3.1290770321921606	184.55403926827643	43.06538695677194	29.767380738184354
CTTCCCGCTGTCCGTGGTGC	AGAP009247	150.12200823073076	189.2036247756342	3.1290770321921606	33.05445479431816	74.3857	83.3487
TGCGCGCGACAGCTTGAGAC	AGAP000894	13.647455293702794	22.405692407640892	50.06523251507457	60.5998	62.640562846213726	14.883690369092177
TTCGATGAGCTGGCCAAGCT	AGAP012883	13.647455293702794	24.895213786267657	0	0	0	8.930214221455307
CTCGTTCGATGAGCCTTCTT	AGAP004463	0	2.489521378626766	0	2.7545378995265137	0	17.860428442910614
TGTCGCTCGATCACCATTAA	AGAP001113	19.10643741118391	12.447606893133829	0	0	11.745105533665074	8.930214221455307
GCACGCTAACTTGACCGTGG	AGAP029500	234.73623105168807	291.2740012993316	0	0	31.320281423106863	26.79064266436592
TACGCCGGATCGGTTGACAG	AGAP005814	2.729491058740559	2.489521378626766	0	0	0	0
CGTGTCGTGGTCGGTCGATA	AGAP002072	16.376946352443355	9.958085514507063	0	8.26361	3.915035177888358	2.9767380738184355
CCATCATGTCCAGCAAGTCA	AGAP005139	95.53218705591956	87.1332	6.258154064384321	11.018151598106055	27.405246245218507	26.79064266436592
CTTCACGCTCGACAGCGCAT	AGAP028538	90.07320493843845	94.6018	0	0	7.830070355776716	0
CGTTCGTGACACCTGCTCGT	AGAP001272	10.917964234962236	42.32186343665502	65.71061767603537	352.58085113939376	191.83672371652955	50.604547254913406
GGCGGCGTTCCAGAGCATCA	AGAP028135	0	2.489521378626766	0	0	3.915035177888358	11.906952295273742
TGTAGACGGTGCAACCTCAG	AGAP004148	54.58982117481118	42.32186343665502	3.1290770321921606	8.26361	3.915035177888358	20.83716651672905
CCGCTGGCTCAGGCCCTGGC	AGAP002587	35.483383763627266	14.937128271760596	9.387231096576482	0	0	0
CCGTCCTGGCAGTGCAACCA	AGAP002323	46.4013	67.21707722292268	31.290770321921606	11.018151598106055	7.830070355776716	2.9767380738184355
GAGACGGGCGTGGTCGCGGT	AGAP007257	65.50778540977342	57.258991708415614	0	0	0	5.953476147636871
GGACACGTACGTCTGCCAGT	AGAP011766	5.458982117481118	9.958085514507063	0	0	0	0
CGTACCTCGGTGACGGTGTT	AGAP028696	95.53218705591956	104.55989790232417	0	0	7.830070355776716	14.883690369092177
AGGCACTGGGCGGCAGCTCC	AGAP003351	95.53218705591956	77.17516273742974	71.9688	38.56353059337119	50.89545731254865	104.18583258364524
AGCGTTCGTGTCCCGTTGGC	AGAP006026	106.4501512908818	99.58085514507063	6.258154064384321	5.5090757990530275	23.490211067330147	20.83716651672905
GCTGCTCCACCAGGACCGCA	AGAP007760	2.729491058740559	4.979042757253532	0	30.29991689479165	11.745105533665074	5.953476147636871
GTAGCCGGTCACCTTCGACT	AGAP001903	0	0	0	0	0	0
GCTGGCGGGTGTGCGTGCCC	AGAP002635	79.15524070347621	74.68564135880297	0	2.7545378995265137	0	5.953476147636871
GTAGCCAGGCGTGCCGCTCT	AGAP005243	109.17964234962236	94.6018	18.774462193152964	35.80899269384468	66.55559802410208	29.767380738184354
CCAACCGAACAGACGTGGTA	AGAP009159	0	0	0	0	0	0
TGTCGCAACGACAAGTGAAG	AGAP008482	8.188473176221677	4.979042757253532	0	0	0	0
CGTCCGAGTGGAGATATCGT	AGAP005424	0	0	0	0	0	0
GCTGGCGACGGCTGGACCAC	AGAP002514	73.6963	92.11229100919033	0	16.52722739715908	97.87587944720894	56.558023402550276
TTCGTCGCCCGCATGCTCTC	AGAP011680	384.8582392824188	385.8758136871487	25.032616257537285	82.63613698579542	187.92168853864118	196.46471287201675
ACTGCACCTCTCGTACGCAC	AGAP003741	5.458982117481118	0	0	0	3.915035177888358	8.930214221455307
CCATCTAGGAGCGACACTGG	AGAP028539	5.458982117481118	24.895213786267657	6.258154064384321	0	15.660140711553431	5.953476147636871
TGATCGAGCAGCGACGTGTT	AGAP029310	51.86033011607062	62.238034465669145	0	11.018151598106055	15.660140711553431	2.9767380738184355
ATACTGGCGCCTTCTGACAC	AGAP002414	76.42574964473565	52.27994895116208	0	66.10890958863632	31.320281423106863	38.69759495963966
TGAACGAGTCCGGATCGCCC	AGAP009102	24.565419528665032	12.447606893133829	6.258154064384321	27.54537899526514	11.745105533665074	17.860428442910614
TGCGTCGCGGTGCTTCTGTG	AGAP002451	352.1043465775321	331.10634335735983	90.74323393357265	85.39067488532193	125.28112569242745	205.39492709347203
AATGCTGATCAAACACCCTT	AGAP000042	0	0	0	0	0	0
CCGATGTAGCGCAGGTAGTC	AGAP002369	212.9003025817636	236.50453096954274	31.290770321921606	8.26361	15.660140711553431	14.883690369092177
ACCCGGCGTCACACCATTCC	AGAP001938	27.29491058740559	12.447606893133829	0	0	23.490211067330147	2.9767380738184355
AACCCGTACGAGGTGATGCA	AGAP005716	5.458982117481118	9.958085514507063	0	0	3.915035177888358	0
GTCGAGGTGGGCGATTCGAA	AGAP002514	13.647455293702794	14.937128271760596	0	0	7.830070355776716	8.930214221455307
AGTCGCTCGCTGCGCCCCAA	AGAP011421	0	0	0	0	0	0
GTTGAGGTGTAACTCCAGGT	AGAP001330	0	0	6.258154064384321	0	11.745105533665074	20.83716651672905
GATCGATAGCATCATCGCCA	AGAP001635	2.729491058740559	4.979042757253532	0	2.7545378995265137	0	5.953476147636871
TGTCTCGACTACGTCAAGTC	AGAP002084	0	0	0	0	0	0
GATGTTGCGCTCGTGCAGTG	AGAP009127	30.02440164614615	19.916171029014127	0	0	0	2.9767380738184355
ACTACCCGAGGGAACGTTCC	AGAP007887	49.130839057330064	44.811384815281784	0	0	11.745105533665074	0
CCCAGTGTCCGAACTCGATA	AGAP000039	10.917964234962236	2.489521378626766	25.032616257537285	27.54537899526514	15.660140711553431	26.79064266436592
CGCCAACTCCAAGTTCCCGC	AGAP007034	0	0	0	0	0	2.9767380738184355
CTTCACCACCAACCAGCTGA	AGAP001483	0	0	0	0	3.915035177888358	0
CCACTGCGATCACTGTTCGT	AGAP013713	5.458982117481118	9.958085514507063	0	0	0	0
CACGAGGTGTCCGCCTACCT	AGAP000637	122.82709764332516	99.58085514507063	25.032616257537285	272.69925205312484	86.13077391354388	26.79064266436592
CGTCGACGCACAGTATCGTG	AGAP012644	0	14.937128271760596	0	0	0	0
CGGCTAGGGCTTACGAGCCG	control_3L_727548	240.1952131691692	194.18266753288773	0	352.58085113939376	23.490211067330147	11.906952295273742
TGAACGTCATGGGCGAGTTC	AGAP005690	166.4989545831741	201.65123166876802	12.516308128768642	22.03630319621211	121.3660905145391	166.6973321338324
ACCGTTGGGCTGGATGTGAC	AGAP009411	166.4989545831741	196.6721889115145	0	0	43.06538695677194	77.39518991927932
GTGCCACGGGTCACGGTGCT	AGAP010014	193.7938651705797	136.92367582447213	18.774462193152964	99.1634	50.89545731254865	56.558023402550276
CCTGCGCTGTATGCGCATCC	AGAP009327	81.88473176221677	67.21707722292268	0	0	7.830070355776716	8.930214221455307
GCGCCCGAGGTGGAGTTCGG	AGAP003120	32.75389270488671	7.468564135880298	0	0	0	17.860428442910614
GAGGAGCGGGAGGACGAGCC	AGAP013101	0	0	0	0	0	0
CTACACGGCCCAGGTCGTGT	AGAP001891	573.1931223355174	721.9611998017621	0	2.7545378995265137	15.660140711553431	2.9767380738184355
TTTAACAGCTCCGAGCTGAG	AGAP002382	10.917964234962236	0	0	0	0	0
GTGTTTGAGCACGTGGGCAC	AGAP001137	0	0	0	0	0	0
ACGCCGGTTCGGCCTTCCAC	AGAP002400	2.729491058740559	9.958085514507063	0	0	0	0
GCCTCGGGCCAGATCGTGAC	AGAP000592	21.835928469924472	24.895213786267657	0	0	0	2.9767380738184355
TACTCGTGGAATGCCGCCTA	AGAP003552	5.458982117481118	2.489521378626766	0	0	0	2.9767380738184355
TGTACGCGGATCATGTGCAC	AGAP003967	8.188473176221677	2.489521378626766	3.1290770321921606	0	0	2.9767380738184355
CAAACGCAGCACCTGCCGGT	AGAP008284	24.565419528665032	24.895213786267657	0	0	3.915035177888358	5.953476147636871
GGCAACGCGTACTTCTACCT	AGAP008977	0	0	0	0	0	0
GTTCGCCTGGCCGGACTACC	AGAP001550	16.376946352443355	17.42664965038736	3.1290770321921606	0	0	5.953476147636871
CTGTTCGTGGTAGCTTTGGA	AGAP007445	38.21287482236782	49.790427572535314	0	0	15.660140711553431	17.860428442910614
GAGACACTCTGACTCCGAGT	AGAP004125	0	0	0	0	0	0
ACTGGAAGGTGTGGCATCGG	AGAP027998	0	0	0	0	0	0
TGGCGGTGGAGGCTACCGCT	AGAP004349	264.76063269783424	333.5958647359866	0	0	0	17.860428442910614
CTGGTTGCGTACGTACACAA	AGAP009111	8.188473176221677	2.489521378626766	0	0	0	0
TCCACGGGCAACGGTATCGA	AGAP006613	2.729491058740559	2.489521378626766	0	0	3.915035177888358	2.9767380738184355
CGACATGCTGATGGCTTGGG	AGAP004623	0	2.489521378626766	0	0	0	0
GTACCTTGCCCGCTCTTCGT	AGAP029281	8.188473176221677	12.447606893133829	0	0	0	0
ACTCCACCGATCCTGCCATA	AGAP009956	0	0	0	0	0	0
CGGCACGGTTTGGCGCCAGT	AGAP011321	62.778294351032855	32.36377792214795	9.387231096576482	0	3.915035177888358	14.883690369092177
TCTCGTCGTCGAGCTCTTCG	AGAP009318	21.835928469924472	14.937128271760596	0	0	0	2.9767380738184355
CCAGCCGGTAGCTTCCATCG	AGAP008403	10.917964234962236	2.489521378626766	0	0	0	0
CCGTTCGATGTTGGCCGCCT	AGAP002285	122.82709764332516	121.98654755271153	3.1290770321921606	2.7545378995265137	160.51644229342267	247.06926012693015
GCAGGAACGTACGTTCGCAC	AGAP011763	24.565419528665032	22.405692407640892	0	5.5090757990530275	62.640562846213726	47.62780918109497
TGCGCCAGGGCGATCCGAAC	AGAP002734	2.729491058740559	0	0	0	0	0
ATGGTACAGTGCGTGACAGT	AGAP004359	40.94236588110839	52.27994895116208	0	0	15.660140711553431	0
TTCAATATCGGTACCGGCGT	AGAP000345	0	0	0	0	0	0
CGTCCCGTACCGCGTCGAGG	AGAP028002	237.46572211042863	151.86080409623273	0	8.26361	3.915035177888358	0
TCGACAGGGACGGGCTGGGT	AGAP003739	38.21287482236782	29.87425654352119	3.1290770321921606	0	11.745105533665074	0
TCGTCGCACTAGCTCTTCGT	AGAP006500	13.647455293702794	7.468564135880298	0	0	3.915035177888358	0
GGGATCCAGCTACACGAATC	AGAP006847	19.10643741118391	9.958085514507063	53.19430954726673	22.03630319621211	43.06538695677194	14.883690369092177
GGACGTGTACGCGTTCAGGT	AGAP000935	0	0	0	0	0	0
TATTTCCTCCAGATAGGGGC	AGAP009177	0	0	0	0	3.915035177888358	2.9767380738184355
TTCCCCATCGATGACGAGGA	AGAP003438	62.778294351032855	52.27994895116208	0	0	7.830070355776716	5.953476147636871
GTGGTCGCCGCCCTATCTAT	AGAP010716	60.0488	49.790427572535314	0	0	3.915035177888358	5.953476147636871
TCCGTCAAGGTAGACCCGTC	AGAP004870	360.2928197537538	400.8129419589093	172.09923677056884	181.7995013687499	152.68637193764596	116.09278487891898
TGATCGGTACATAGTGACAG	AGAP004567	0	0	0	0	0	0
CGATCGGGCAATACCGGAGA	AGAP007757	133.7450618782874	92.11229100919033	0	0	0	2.9767380738184355
CTGCGTGAACGACTGAGCAC	AGAP001509	13.647455293702794	24.895213786267657	115.77585019110994	126.70874337821964	164.43147747131104	136.92995139564803
TTCATGGACACCGTTGCCAT	AGAP002278	215.62979364050415	236.50453096954274	3.1290770321921606	11.018151598106055	62.640562846213726	11.906952295273742
CATCGACAATCTGGGCGCAA	AGAP001257	0	2.489521378626766	0	0	3.915035177888358	5.953476147636871
ACGTCGGCGAAGCTGAGCGA	AGAP008490	0	12.447606893133829	0	0	0	0
CGGCGAAACGATGGGCCACT	AGAP011827	158.31048140695242	109.53894065957769	228.42262335002772	322.2809342446021	156.6014071155343	178.60428442910612
TGGACGCTACCTGCCCCATC	AGAP006786	95.53218705591956	99.58085514507063	12.516308128768642	8.26361	3.915035177888358	2.9767380738184355
TTGAAAGCGCAGGACCTGCG	AGAP028548	16.376946352443355	22.405692407640892	6.258154064384321	0	3.915035177888358	2.9767380738184355
GATCGGCAAACCAAAGCATC	AGAP006837	35.483383763627266	24.895213786267657	0	0	7.830070355776716	0
TCCGGTACGGCCCAGAACCT	AGAP003412	0	0	0	0	0	0
CCGGTGCCAGATGTCCCACA	AGAP003610	444.9070425747111	465.5404978032052	0	0	3.915035177888358	5.953476147636871
CAGCTGCTGGACGTGATTGG	AGAP008216	46.4013	37.342820679401484	0	0	3.915035177888358	0
CCGTCGCTTCATGCCCACGA	AGAP012129	38.21287482236782	29.87425654352119	6.258154064384321	0	7.830070355776716	2.9767380738184355
AATATCGGAGGCGCCACCGA	AGAP004908	0	0	9.387231096576482	0	23.490211067330147	5.953476147636871
CTGCAGACGCATCTGGTGAA	AGAP005514	5.458982117481118	4.979042757253532	12.516308128768642	0	3.915035177888358	0
CGGGTCGGTGATACCGTCTT	AGAP002041	185.605	191.69314615426097	3.1290770321921606	44.07260639242422	78.30070355776715	77.39518991927932
ATCAGCACGAACGTCAGCTC	AGAP006734	128.28607976080627	161.81888961073977	34.41984735411377	19.281765296685595	35.23531660099522	20.83716651672905
GGCGGCGAGGAGGAGCATCA	AGAP006321	38.21287482236782	19.916171029014127	0	2.7545378995265137	7.830070355776716	5.953476147636871
CTAACCGACGACGTGATGCG	AGAP000717	332.9979091663482	336.08538611461336	0	0	35.23531660099522	53.58128532873184
CCTCGGGCGTAACGTTCTCC	AGAP011955	764.2574964473565	761.7935418597904	46.93615548288241	11.018151598106055	39.150351778883575	23.813904590547484
TGTGCCTCGCCGGGCGTGCC	AGAP009879	147.3925171719902	154.3503254748595	34.41984735411377	24.790841095738624	125.28112569242745	133.9532133218296
CGTCCTGGGACACCAGCGTC	AGAP010544	0	0	0	0	0	0
GGCGGCGGCAAGGGCCAGCA	AGAP008052	0	2.489521378626766	0	0	0	0
ATGTCCGAGCCAATGGAGAC	AGAP000131	27.29491058740559	14.937128271760596	0	0	0	0
CATCGACTGCGCCGGGATGG	AGAP006681	13.647455293702794	7.468564135880298	0	0	3.915035177888358	0
TCGGTGACATCGTCATGTTT	AGAP028634	24.565419528665032	14.937128271760596	12.516308128768642	2.7545378995265137	23.490211067330147	2.9767380738184355
GCTCGAGGATACGCCGGCGG	AGAP029504	0	2.489521378626766	0	0	0	0
CTTCGTTATGTGCTCCCCAA	AGAP007688	122.82709764332516	141.90271858172565	75.09784877261185	170.78134977064386	618.5755581063605	651.9056381662374
GCACCAGGACATGAAGTGGC	AGAP008495	0	0	0	0	0	0
TTCCGATGCTTGGTAGGCCG	AGAP002744	125.55658870206571	124.47606893133829	1063.8861909453346	572.9438831015149	211.4118996059713	291.7203312342067
GTCGTGCCGAGCGTGAACAG	AGAP008711	60.0488	79.6647	37.54892438630593	49.58168219147725	35.23531660099522	35.72085688582123
GGTGATGGAGGACTACGACG	AGAP006182	10.917964234962236	12.447606893133829	0	0	0	2.9767380738184355
TTTACCGATATCGTGAAGCG	AGAP001464	0	0	0	0	0	0
GATCGAGCGGAGCCCACTGC	AGAP013270	319.3504538726454	283.8054371634513	0	0	27.405246245218507	5.953476147636871
CGTGCACTGGAACTACAATC	AGAP009048	0	0	0	0	0	0
ACGTCTGGGGAAATAGCACC	AGAP007877	0	0	0	0	0	0
ACGTTGGTTCGCGCCCTATC	AGAP005033	21.835928469924472	19.916171029014127	0	0	35.23531660099522	0
CTGCAGGACATGATGCGGCA	AGAP009317	215.62979364050415	189.2036247756342	21.903539225345124	13.77268949763257	3.915035177888358	8.930214221455307
TTCGGTCAGTATGATACGGT	AGAP029226	0	2.489521378626766	0	0	0	0
AGCACGTTCGGCTTCCTGTA	AGAP006992	109.17964234962236	102.0703765236974	0	0	0	0
CCTGCGAGTCAATGCGCCCA	AGAP004450	215.62979364050415	231.52548821228922	0	5.5090757990530275	31.320281423106863	80.37192799309776
GCGGTCATGCTAAACACCCG	AGAP005515	60.0488	39.83234205802825	0	0	0	0
AACGGCAACAGCGACGTCCT	AGAP008830	322.07994493138597	418.23959160929667	59.452463611651055	24.790841095738624	58.72552766832537	38.69759495963966
CGGTTCGGGGCTGGTACACT	AGAP009703	2.729491058740559	12.447606893133829	0	0	19.575175889441788	29.767380738184354
GCTCATTGGCACGGATCAGT	AGAP004501	32.75389270488671	59.74851308704238	65.71061767603537	88.14521278484844	43.06538695677194	125.02299910037429
CTGCTCACCACCATCAGCAA	AGAP001561	27.29491058740559	9.958085514507063	0	0	0	0
ATCACGCACGAGGAACGTAC	AGAP005430	1801.464098768769	1742.664965038736	219.03539225345125	247.90841095738622	270.13742727429667	217.3018793887458
GCAACGGTGGACGAAATAAT	AGAP003545	390.31722139989995	288.7844799207048	0	0	15.660140711553431	11.906952295273742
TTGTCGACGTGCAAGCGGCT	AGAP007892	2.729491058740559	4.979042757253532	0	0	3.915035177888358	0
CGCACGGTGCGTACGTGGTG	AGAP000279	297.51452540272095	413.26054885204314	0	0	7.830070355776716	8.930214221455307
CTTCCCAGCTCAGCGTGGAC	AGAP000076	38.21287482236782	29.87425654352119	3.1290770321921606	0	7.830070355776716	14.883690369092177
CGTGTGGAGTCTACCGATAC	AGAP005837	5.458982117481118	4.979042757253532	0	0	0	0
GCCGTACTTTGTCTTGACTC	AGAP010596	90.07320493843845	84.64372687331004	0	5.5090757990530275	78.30070355776715	98.23235643600837
CATCCAGAGAACCGGCGATA	AGAP028154	0	0	0	0	0	0
ACCGAGCTACATTCGAAGTT	AGAP029825	0	0	9.387231096576482	5.5090757990530275	54.810492490437014	20.83716651672905
CCTGCGGAGCATGCCCTGTC	AGAP029638	559.5456670418146	687.1079005009874	400.52186012059656	349.82631323986726	595.0853470390304	404.83637803930725
TCGCCACGTCGCAATTCCGT	AGAP002381	98.26167811466013	104.55989790232417	106.38861909453345	115.69059178011358	66.55559802410208	14.883690369092177
GCACGACCAGATTCCGACGC	AGAP009920	32.75389270488671	39.83234205802825	0	0	0	0
GTCCACGGAAGCCTTCTTGC	AGAP007653	40.94236588110839	42.32186343665502	21.903539225345124	35.80899269384468	43.06538695677194	29.767380738184354
GCGGCACCGATATTCCACAC	AGAP013020	5.458982117481118	9.958085514507063	0	0	0	5.953476147636871
GTTCGATGGTACGTGGTACG	AGAP002594	46.4013	39.83234205802825	3.1290770321921606	0	11.745105533665074	2.9767380738184355
GCTCCTTGCCCTCTTCGCCA	AGAP002664	92.8027	124.47606893133829	6.258154064384321	0	27.405246245218507	71.44171377164245
CCGCACCGCACAGTTCAGCG	AGAP005962	70.96676752725453	89.62276963056357	194.00277599591396	820.8522940589011	4157.7673589174365	2860.6452889395164
GTTCACCCTCAGGGATGTTG	scrambled79	8.188473176221677	4.979042757253532	9.387231096576482	2.7545378995265137	3.915035177888358	0
TCGGGTATGGGCGCACGCTG	AGAP011189	38.21287482236782	19.916171029014127	28.161693289729445	24.790841095738624	0	0
TATGTCGTAGCCCTCGTCCC	AGAP003873	87.34371387969789	44.811384815281784	0	0	19.575175889441788	8.930214221455307
ACGGTCTTGCCGCTATCCAC	AGAP009005	240.1952131691692	248.95213786267658	851.1089527562676	369.10807853655285	46.980422134660294	74.4185
CGTACGACGTGAAGGATGTG	AGAP002751	13.647455293702794	22.405692407640892	0	0	0	2.9767380738184355
TGGTCAATCACAGCACGCTG	AGAP003049	30.02440164614615	47.30090619390855	0	0	0	0
TTCGGCTCCAGCCACTGGCC	AGAP010988	13.647455293702794	2.489521378626766	0	0	23.490211067330147	2.9767380738184355
CATCTTCAGTATGTTCGGCA	AGAP011511	13.647455293702794	4.979042757253532	0	0	3.915035177888358	35.72085688582123
CCCGTCCTCGGTACCGCCAT	AGAP011447	35.483383763627266	12.447606893133829	103.2595420623413	93.65428858390146	426.739	297.6738073818436
ATTGCGCCGAATCGCCGGGT	AGAP004245	27.29491058740559	62.238034465669145	0	0	3.915035177888358	0
CACAGCATGCCGCGCAGATG	AGAP007667	161.03997246569298	194.18266753288773	0	0	3.915035177888358	0
AGCTTTGCCGAGGCCACGTT	AGAP004018	0	2.489521378626766	0	0	0	0
TTACCACCGCCGCCTCCCAT	AGAP028193	32.75389270488671	49.790427572535314	65.71061767603537	101.91790228248101	93.96084426932059	56.558023402550276
TCACCGATGGACGAGCTGGT	AGAP011387	245.65419528665032	189.2036247756342	15.645385160960803	93.65428858390146	215.32693478385968	98.23235643600837
ACGATCAGGAAGCATGGGAC	AGAP009027	163.76946352443355	219.07788131915538	56.32338657945889	8.26361	74.3857	80.37192799309776
TGGCACGAAGCTATTCCCGT	AGAP028189	27.29491058740559	19.916171029014127	143.9375434808394	143.23597077537872	70.47063320199044	17.860428442910614
ACCGCGTGGCGAGGAGCAGT	AGAP013451	5.458982117481118	2.489521378626766	247.1970855431807	198.327	19.575175889441788	8.930214221455307
CGTTCAGTGTCAGTGTGCCC	AGAP001354	248.38368634539086	238.99405234816953	46.93615548288241	52.33622009100376	121.3660905145391	217.3018793887458
AGTCAACGACGAGACTGTGC	AGAP028571	46.4013	24.895213786267657	34.41984735411377	0	19.575175889441788	8.930214221455307
CCGACGACTGGCATGGGCGA	AGAP011762	5.458982117481118	2.489521378626766	0	0	11.745105533665074	2.9767380738184355
GTCCAGACTCGCGCCCGTCG	AGAP028978	98.26167811466013	49.790427572535314	0	8.26361	23.490211067330147	5.953476147636871
TTTACTAAGCACGTTCACGT	AGAP001152	0	4.979042757253532	71.9688	96.40882648342799	54.810492490437014	83.3487
CGCATTCTACATACCGTCGC	AGAP001014	30.02440164614615	24.895213786267657	6.258154064384321	5.5090757990530275	43.06538695677194	17.860428442910614
CAATGTCGGGTGGCGTTCCG	AGAP012003	2.729491058740559	2.489521378626766	12.516308128768642	2.7545378995265137	11.745105533665074	5.953476147636871
CAAGCTGGTCGCCACCATAC	AGAP005433	529.5212653956685	540.2261391620082	0	11.018151598106055	19.575175889441788	11.906952295273742
ACTACCGTTTCGGTGCTGCA	AGAP010565	10.917964234962236	17.42664965038736	0	0	11.745105533665074	2.9767380738184355
CCCCAGACGCGGCTGTTCTT	AGAP008037	0	0	0	0	0	0
CGGTCGGCACGTACACCTCC	AGAP005160	0	2.489521378626766	0	0	0	0
GAGGGCACGCGCCGATGCCC	AGAP000467	43.671856939848944	44.811384815281784	37.54892438630593	22.03630319621211	93.96084426932059	17.860428442910614
ACCTTCGAGGGGTACGGCCG	AGAP000041	32.75389270488671	34.85329930077472	3.1290770321921606	0	19.575175889441788	0
ACTTCTTGATCGCTTCCTGC	AGAP005402	13.647455293702794	4.979042757253532	406.78001418498087	16.52722739715908	109.62098498087403	122.04626102655585
TCACAGGTAAACTTCATCTT	AGAP002169	27.29491058740559	22.405692407640892	0	0	0	0
AATCTGGTGGATATGATTTG	AGAP004109	0	2.489521378626766	0	0	0	0
CTTCACGGCACGCACGGTGG	AGAP002730	68.23727646851397	67.21707722292268	9.387231096576482	27.54537899526514	7.830070355776716	5.953476147636871
CGAGTGGGCCAAATCGATAC	AGAP002155	19.10643741118391	12.447606893133829	0	0	0	2.9767380738184355
CCGTCGCTTGAAGGTGTATG	AGAP010257	0	0	0	0	0	0
TTGGCGATGGGTGCGGGAGA	AGAP000933	24.565419528665032	34.85329930077472	0	0	7.830070355776716	8.930214221455307
GATGCCGCTCAGCATCTGGT	AGAP006620	10.917964234962236	17.42664965038736	0	0	0	0
CCCGGACGGTGTGACGACTG	AGAP029770	182.87590093561744	159.329	0	0	19.575175889441788	26.79064266436592
ACTACGGTACGGCCCGGATG	AGAP029474	79.15524070347621	121.98654755271153	6.258154064384321	2.7545378995265137	31.320281423106863	44.65107110727653
CGCACGGTAATCGTGACCTT	AGAP002683	0	0	0	2.7545378995265137	0	0
TGCATCGGTCGTGGACGTTA	AGAP007729	16.376946352443355	4.979042757253532	3.1290770321921606	24.790841095738624	39.150351778883575	74.4185
ACGCTAGCACACCAACCTGT	AGAP011977	663.2663272739559	627.359	46.93615548288241	13.77268949763257	93.96084426932059	95.25561836218994
TTGTAAATGGACGGACGCAG	AGAP010350	40.94236588110839	24.895213786267657	0	0	7.830070355776716	0
ATAAACTGTCCCATCATGCC	AGAP011364	5.458982117481118	4.979042757253532	0	0	0	5.953476147636871
TGACCTGCTCCCGGCTCACT	AGAP001752	24.565419528665032	24.895213786267657	43.80707845069025	181.7995013687499	78.30070355776715	32.74411881200279
TGCCGCAGTGCCATCGCTCC	AGAP002294	144.66302611324963	109.53894065957769	43.80707845069025	126.70874337821964	180.09161818286447	130.97647524801116
TACTGCAGCAACGCCATCCA	AGAP012328	120.0976065845846	174.2664965038736	50.06523251507457	35.80899269384468	39.150351778883575	44.65107110727653
TTGGCGAGGCACATTTGCAA	AGAP029285	98.26167811466013	77.17516273742974	0	0	15.660140711553431	8.930214221455307
TCGCTGTACGCCATCCTATC	AGAP002953	90.07320493843845	109.53894065957769	40.678001418498084	380.1262301346589	211.4118996059713	151.8136417647402
CCGCTCGTTAAAGTCCGTCT	AGAP009118	24.565419528665032	49.790427572535314	0	0	54.810492490437014	32.74411881200279
GTACAAGGCGGCGTTCAAGC	AGAP007692	87.34371387969789	121.98654755271153	31.290770321921606	214.85395616306806	121.3660905145391	130.97647524801116
GCACTGGTCGCACTGCTGGA	AGAP006237	19.10643741118391	24.895213786267657	0	0	0	0
GCGATGAAGAGCGCCAGGAA	AGAP007317	19.10643741118391	4.979042757253532	0	0	0	14.883690369092177
CGGAACACGCCGGCCACGCC	AGAP001962	49.130839057330064	59.74851308704238	0	2.7545378995265137	0	2.9767380738184355
AGGTTGATGGTCGCACCATC	AGAP004113	0	0	0	0	0	0
TTTCTCCGACGGCACCGTGT	AGAP008156	5.458982117481118	4.979042757253532	0	0	0	0
CGCAACCAGCGCAATTGCAA	AGAP011842	2.729491058740559	0	0	0	0	2.9767380738184355
ACGATCGTCCAAGTGTAAGG	AGAP011971	5.458982117481118	0	0	0	0	0
TCCAGCGTGGCCACCTGCTC	AGAP005995	540.4392296306306	726.9402425590156	162.71200567399234	46.82714429195073	152.68637193764596	107.16257065746368
AATGTGGTGGCCGACTTCCT	AGAP006187	387.5877303411594	365.95964265813456	3.1290770321921606	88.14521278484844	23.490211067330147	14.883690369092177
CCGCTCGAGACACACCGGAC	AGAP002128	0	0	0	0	0	0
GTCGTACCCTCGCAGTGTGG	AGAP029273	354.8338376362727	356.0015571436275	0	0	19.575175889441788	20.83716651672905
CTCGTCGAGCGGCACCACTC	AGAP008414	16.376946352443355	4.979042757253532	0	0	23.490211067330147	56.558023402550276
CGGTACGTATCAGACATTTG	AGAP008532	13.647455293702794	7.468564135880298	287.8750869616788	24.790841095738624	78.30070355776715	23.813904590547484
GGCGTTACGAACGTCAGGCA	AGAP009907	49.130839057330064	92.11229100919033	15.645385160960803	22.03630319621211	97.87587944720894	47.62780918109497
GGCAGCGGCGAGGCCATCGT	AGAP004222	46.4013	59.74851308704238	3.1290770321921606	2.7545378995265137	35.23531660099522	11.906952295273742
GCTCCAGCGCTATCTTGCCA	AGAP003321	177.41691881813634	293.76352267795835	0	0	27.405246245218507	5.953476147636871
TCTTGTCGAATATGGTGTCC	AGAP007702	8.188473176221677	0	0	0	11.745105533665074	8.930214221455307
GTCCTGGTGCAGGCCGATCC	AGAP013354	0	0	0	0	0	0
TCGACCACAACGGTAACATG	AGAP005784	13.647455293702794	4.979042757253532	0	0	31.320281423106863	38.69759495963966
GGCATCGCGCTGTTCGCCTG	AGAP012812	360.2928197537538	425.70815574517695	43.80707845069025	66.10890958863632	156.6014071155343	127.99973717419273
CAGCGTGATAGGCTTGAAGC	AGAP005657	120.0976065845846	114.51798341683123	0	0	7.830070355776716	14.883690369092177
ACGGTGAGCGCCATGAAGGA	AGAP005100	54.58982117481118	24.895213786267657	0	0	0	0
TACGGATCACCCCTGCCGTA	AGAP029180	10.917964234962236	9.958085514507063	3.1290770321921606	0	70.47063320199044	116.09278487891898
TCCTCGTAAGTCCACGTTCC	AGAP007403	109.17964234962236	94.6018	37.54892438630593	13.77268949763257	195.7517588944179	440.55723492512845
CTCGCCCGGATTGATAAAGT	AGAP011352	24.565419528665032	24.895213786267657	0	0	0	0
GAACTCGCGCCTCACGATGG	AGAP011938	0	0	0	0	0	0
ACTGCCGACGATGTGGGACG	AGAP011883	2.729491058740559	14.937128271760596	162.71200567399234	0	54.810492490437014	17.860428442910614
CGTGCGATGCATGCGGCCAA	AGAP028675	30.02440164614615	27.384735164894423	59.452463611651055	55.09075799053028	39.150351778883575	41.6743
TCACGCAGGGCGACCGTACC	AGAP005024	81.88473176221677	79.6647	0	0	7.830070355776716	2.9767380738184355
GCTTCCTAACATCCACCCGG	AGAP005571	0	0	0	0	0	0
AGGGACGCTTGCTTACTGTG	AGAP029152	0	0	0	0	0	0
CTGGCAGTCGTCGTCGTCAC	AGAP029329	92.8027	144.3922399603524	71.9688	55.09075799053028	148.7713367597576	119.06952295273742
AGAGCTGCAGACGATCATAC	AGAP007111	0	0	0	0	0	0
GCACGCCGACAGGATGACCG	AGAP002366	128.28607976080627	87.1332	0	5.5090757990530275	0	11.906952295273742
GCCAGGCTGGTCGCCATGTC	AGAP006324	79.15524070347621	94.6018	12.516308128768642	0	23.490211067330147	47.62780918109497
GGAATCGGTCGGGCACCACG	AGAP029526	136.47455293702794	196.6721889115145	18.774462193152964	8.26361	3.915035177888358	8.930214221455307
CACCAGCAACACCATCAGCC	AGAP000132	87.34371387969789	92.11229100919033	0	8.26361	43.06538695677194	47.62780918109497
ACACTTCGAAGTGTCCGCAC	AGAP008947	2.729491058740559	0	0	0	0	0
GCTGACAGTCGGATTCGGAT	AGAP001083	24.565419528665032	17.42664965038736	0	0	0	0
GACGGCCGAAACCTGCGTCG	AGAP002245	8.188473176221677	19.916171029014127	0	0	0	0
GTGGGACCGCCACTCTGGCC	AGAP006624	0	2.489521378626766	0	0	0	0
CCTCCAGCGATGGGAACGGT	AGAP008315	19.10643741118391	17.42664965038736	0	0	23.490211067330147	20.83716651672905
TGGCGACGATGGCTCCGCAA	AGAP000388	38.21287482236782	57.258991708415614	3.1290770321921606	13.77268949763257	7.830070355776716	14.883690369092177
CGTCACCTCGCCGTCGGCCG	AGAP000395	5.458982117481118	2.489521378626766	6.258154064384321	0	3.915035177888358	0
GGTGGTGATCATGTACGACC	AGAP001930	5.458982117481118	0	0	0	0	0
CCTTCGAATCGGTGCCCCTC	AGAP002926	111.90913340836292	97.09133376644387	78.22692580480401	206.59034246448854	101.7909146250973	71.44171377164245
CCCGACCAGGCTGACGAGCC	AGAP008797	0	0	0	0	0	0
TGGACGTATGAACGATTCTA	AGAP013083	2.729491058740559	7.468564135880298	0	0	0	0
ACGGACGTGAAGTCGCTCAA	AGAP004145	0	0	0	0	0	0
ACCGTCGCGTGCGTTCCTGC	AGAP010854	474.93144422085726	390.85485644440223	109.51769612672562	16.52722739715908	82.21573873565552	47.62780918109497
TCCCTGCCGAACGGGGTCGG	AGAP013381	100.99116917340068	84.64372687331004	62.58154064384321	253.41748675643927	144.85630158186925	172.65080828146927
GTGCGACAGTGCGGACGTCC	AGAP006020	193.7938651705797	196.6721889115145	153.32477457741587	190.06311506732945	364.0982715436173	482.23156795858654
GTCGAAAGGTGGCTGGCTTG	AGAP010647	73.6963	121.98654755271153	0	0	3.915035177888358	5.953476147636871
GTAGGTGAACCGACGAAACA	AGAP000718	0	0	0	0	0	0
TCCTCGACCGGTGTCTTTAC	AGAP002281	90.07320493843845	99.58085514507063	0	0	7.830070355776716	5.953476147636871
GTCGTTTGTGGTGTTTGCTG	AGAP001509	447.6365336334517	490.4357115894729	0	0	11.745105533665074	0
ACAGGTCGGACGGACCTGCT	AGAP011787	60.0488	37.342820679401484	0	5.5090757990530275	0	0
GGCACGCATCGAGAGCGAGC	AGAP002315	319.3504538726454	328.61682197873307	34.41984735411377	8.26361	50.89545731254865	62.511499550187146
ACCTCCAGACTGCGCAGATA	AGAP007729	0	0	0	0	0	0
ACCAACGTTTGAGCCGTACT	AGAP010476	0	0	0	0	0	0
GCTCGATCGTCCCTCGGCCA	AGAP007778	21.835928469924472	4.979042757253532	0	0	7.830070355776716	0
GTTCACGTAGTCATCCGTCA	AGAP008065	10.917964234962236	4.979042757253532	0	0	3.915035177888358	5.953476147636871
CGGCGGTGGAGGACGAGAAC	AGAP009495	76.42574964473565	139.4131972030989	0	0	0	11.906952295273742
CGTGAGCGTGCCGTAGAAGT	AGAP006637	73.6963	151.86080409623273	0	2.7545378995265137	15.660140711553431	2.9767380738184355
TCCTCCATGGTCACGTGGTC	AGAP003584	316.62096281390484	303.72160819246545	3.1290770321921606	33.05445479431816	74.3857	113.11604680510055
TTGCGACAGCGCTTCCTTGC	AGAP005314	5.458982117481118	7.468564135880298	9.387231096576482	2.7545378995265137	15.660140711553431	8.930214221455307
AGACCAACGGTCAACCGTCC	AGAP000977	43.671856939848944	47.30090619390855	0	0	7.830070355776716	5.953476147636871
GCACCGGCACGCCAGCATGC	AGAP002329	283.86707010901813	253.9311806199301	50.06523251507457	24.790841095738624	113.53602015876238	160.7438559861955
GCACCGCAGCGATTCGTCCG	AGAP000978	0	0	0	0	0	0
CGTCATCGGTGGCGGCCCGT	AGAP003904	221.08877575798527	206.63027442602157	20470.421944601116	30244.82613680112	814.3273170007784	958.5096597695363
ACCGGTAGGTGGCCGTGTAT	AGAP006439	92.8027	79.6647	0	13.77268949763257	3.915035177888358	2.9767380738184355
TCTGGCGGTGAAGCACTTCT	AGAP006958	2.729491058740559	12.447606893133829	0	0	0	0
GCTCGTTGCGCCGTGCCATT	AGAP007774	185.605	226.5464454550357	15.645385160960803	5.5090757990530275	176.1765830049761	92.2789
ATACGCATAACGATAAGCCT	AGAP029532	0	0	0	0	0	0
GTCGGCCGTCAGTAATGAGT	AGAP007562	54.58982117481118	82.15420549468327	25.032616257537285	0	58.72552766832537	11.906952295273742
CACCGACGACGGGACCGATC	AGAP005542	229.27724893420697	209.11979580464833	0	2.7545378995265137	164.43147747131104	77.39518991927932
GACGGCTGTATCGGTTCAGA	AGAP005548	65.50778540977342	79.6647	0	0	7.830070355776716	0
GCTCAGCTTCACGCCGACCC	AGAP001824	166.4989545831741	129.4551116885918	0	173.53588767017035	23.490211067330147	38.69759495963966
GCCCGCGTGGTGCTACAACC	AGAP010577	8.188473176221677	9.958085514507063	31.290770321921606	16.52722739715908	50.89545731254865	62.511499550187146
GATCTGGACGATGAGTGTGC	AGAP005557	300.2440164614615	231.52548821228922	178.35739083495315	451.74421552234827	168.34651264919938	101.20909450982681
TATGTGGAGGTGATACATAC	AGAP003749	2.729491058740559	0	0	0	0	0
GGTGGTTCTGCAGCTGTTGA	AGAP013065	87.34371387969789	84.64372687331004	0	2.7545378995265137	35.23531660099522	23.813904590547484
GGTGGCGGTCCGTACCATCA	AGAP005661	0	0	0	0	3.915035177888358	0
CCATCGGCGTAGGACCGCCC	AGAP011192	0	0	0	0	0	0
GCGTTCCGATAGTTGAACGG	AGAP012161	16.376946352443355	2.489521378626766	0	11.018151598106055	0	11.906952295273742
ATCGACGGGTCGTTAAACAG	AGAP000901	68.23727646851397	79.6647	0	0	0	0
GCCGTGGAAGCCATCGCTCC	AGAP005203	2.729491058740559	0	0	0	0	0
AGGCGCCAGGCCACATCGCC	AGAP009701	2.729491058740559	2.489521378626766	0	0	0	0
TTGCTCGTGGGACCGGATTG	AGAP001723	0	2.489521378626766	0	0	0	8.930214221455307
GGACGACTACGGCTACACGT	AGAP000737	10.917964234962236	7.468564135880298	0	0	0	11.906952295273742
TGCCTTGGCGTAGTCGCCCA	AGAP011246	10.917964234962236	7.468564135880298	0	0	0	0
GGACCGGTACAACTTCGTCA	AGAP001681	0	0	0	0	0	0
GCCCTTCCCGGTGCGGCTAG	AGAP007135	32.75389270488671	14.937128271760596	9.387231096576482	0	27.405246245218507	20.83716651672905
ATCGTCAAGTGACGATGGTG	AGAP008004	46.4013	42.32186343665502	28.161693289729445	41.31806849289771	31.320281423106863	35.72085688582123
ATGACAACGCTAGCACGAAC	AGAP004849	125.55658870206571	121.98654755271153	0	0	0	0
CGTACTACTCGCCGACGCAG	AGAP001649	46.4013	64.7276	0	0	7.830070355776716	0
CCGAACGCTCGTCACAACCC	AGAP000182	2.729491058740559	4.979042757253532	0	2.7545378995265137	0	0
GGCACGGAACTCGGCCGGTG	AGAP012226	332.9979091663482	373.4282067940149	0	0	15.660140711553431	26.79064266436592
CGTTGCATCCTCGTCCACAC	AGAP029412	24.565419528665032	19.916171029014127	0	0	3.915035177888358	2.9767380738184355
GTACTGGTCAATGGCCCAGA	AGAP006474	0	0	0	0	0	0
CACCTGGCCCACCTCCATCG	AGAP003621	21.835928469924472	22.405692407640892	25.032616257537285	0	39.150351778883575	26.79064266436592
TCATCACGGTGGCTCGTCGC	AGAP029520	207.44132046428248	216.58835994052862	106.38861909453345	112.93605388058707	90.04580909143223	104.18583258364524
ACGCGCAACATCGTGGAGTA	AGAP013272	40.94236588110839	44.811384815281784	0	0	0	2.9767380738184355
CTCGTCGTCAAGGAAATGTT	AGAP004529	16.376946352443355	37.342820679401484	0	8.26361	31.320281423106863	20.83716651672905
ATTGCTGGTCGGAGATGTTA	AGAP007753	0	0	0	0	0	0
GCTGCAAGGCAACGATGGTC	AGAP001367	106.4501512908818	139.4131972030989	153.32477457741587	121.1996675791666	78.30070355776715	29.767380738184354
CCCGTCGCCCTTGATCGTGG	AGAP011243	40.94236588110839	27.384735164894423	0	0	19.575175889441788	5.953476147636871
ATGCACACTGTCGTCCTTGT	AGAP006651	24.565419528665032	29.87425654352119	0	0	0	0
GTGCACACTGCAGTACCCCT	AGAP008416	65.50778540977342	37.342820679401484	0	0	0	0
ACGGCACAGCGAACGCAGCT	AGAP008571	27.29491058740559	37.342820679401484	3617.2130492141378	195.57219086638247	810.4122818228901	544.7430675087737
ACCTCCCAGGTAGCCGAAAA	AGAP000045	2.729491058740559	0	0	0	0	0
GCTCGTGCTCGATCATGGCC	AGAP009633	13.647455293702794	29.87425654352119	0	2.7545378995265137	54.810492490437014	127.99973717419273
ACGCTCGTGGAGCTTTGGCT	AGAP012977	19.10643741118391	22.405692407640892	0	5.5090757990530275	15.660140711553431	2.9767380738184355
GGCAGCATCGTCGTTCACAT	AGAP002075	21.835928469924472	27.384735164894423	0	0	3.915035177888358	8.930214221455307
GTAATCACGGTTGTCCTGGA	AGAP010351	13.647455293702794	7.468564135880298	0	0	0	0
TGGACCGACCGCACACACCA	AGAP009415	103.72066023214124	82.15420549468327	0	0	15.660140711553431	17.860428442910614
ACGATCGTCGTGGCGACCAA	AGAP008782	302.974	296.2530440565851	12725.956289925518	4737.805187185603	281.88253280796175	285.7668550865698
TCCCGCTTCCAGTTGACGGT	AGAP008776	21.835928469924472	4.979042757253532	253.455	396.653	15.660140711553431	38.69759495963966
CGCCATGGCGGTGTAATTGT	AGAP003704	0	0	0	0	0	5.953476147636871
GTTGCCGTGTCCATTTGTCC	AGAP007899	84.61422282095732	112.02846203820447	28.161693289729445	2.7545378995265137	54.810492490437014	56.558023402550276
GGTCGGCTGGCGGAAATCGT	AGAP009498	30.02440164614615	32.36377792214795	0	0	3.915035177888358	0
AGGCGACACTGTACGGGACC	AGAP003931	73.6963	62.238034465669145	12.516308128768642	5.5090757990530275	7.830070355776716	8.930214221455307
GTCCGCGCACCTGCCACGAC	AGAP003660	641.4303988040314	507.8623612398602	1201.5655803617897	517.8531251109846	583.3402415053653	509.02221062295246
CTTGTCCCTTGGGACCCTCC	AGAP004964	2.729491058740559	2.489521378626766	0	0	19.575175889441788	11.906952295273742
CGCCTTCAGGGTGGCGATCT	AGAP011131	19.10643741118391	9.958085514507063	37.54892438630593	0	50.89545731254865	56.558023402550276
GTCAGCTCGACCGACCGGCC	AGAP009193	117.36811552584403	64.7276	0	0	3.915035177888358	0
ACCACCATGAAGCCGACCTC	AGAP000040	2.729491058740559	0	0	0	19.575175889441788	44.65107110727653
CCGTCTCCTCAAACACGTTG	AGAP001881	131.01557081954684	117.00750479545799	21.903539225345124	16.52722739715908	58.72552766832537	133.9532133218296
CTCGCCGTCTGCGACATCCG	AGAP011080	1020.8296559689691	868.8429611407413	62.58154064384321	826.3613698579542	207.49686442808297	160.7438559861955
GTCCGTTGGCCAGACGATGT	AGAP028640	734.2330948012103	726.9402425590156	18.774462193152964	0	66.55559802410208	104.18583258364524
GTACGATAGGTGGTGGATGA	AGAP006899	35.483383763627266	24.895213786267657	0	0	15.660140711553431	0
CTGCAGGTTCGGCCCATACC	AGAP011910	81.88473176221677	102.0703765236974	0	8.26361	15.660140711553431	11.906952295273742
GCAGTAATCGTTGTGCGGAT	AGAP008111	90.07320493843845	114.51798341683123	234.68077741441203	206.59034246448854	86.13077391354388	53.58128532873184
TTCCCACGTCATCCGCCGAT	AGAP001137	264.76063269783424	308.701	6.258154064384321	19.281765296685595	43.06538695677194	32.74411881200279
CCCGTCGGTCGTGCCACTGA	AGAP003934	13.647455293702794	27.384735164894423	0	0	11.745105533665074	0
GTGCCAAGGGACGACCCGCC	AGAP007932	2.729491058740559	2.489521378626766	0	0	0	0
TGACGTGCTGCCGACCGACG	AGAP028402	40.94236588110839	22.405692407640892	21.903539225345124	41.31806849289771	23.490211067330147	29.767380738184354
CTGCCGGAACTGGCCCGTCC	AGAP008405	10.917964234962236	17.42664965038736	0	0	0	2.9767380738184355
TATCTCGTCGCGATCATGCA	AGAP029721	341.18638234256986	341.06442887186694	56.32338657945889	112.93605388058707	117.45105533665074	500.09199640149717
TCGACGTGCACCTGCTGCGT	AGAP013170	180.1464098768769	184.22458201838066	21.903539225345124	424.19883652708313	152.68637193764596	178.60428442910612
CGGGCCATCTGTTCTGGCGC	AGAP007553	2.729491058740559	0	0	0	7.830070355776716	2.9767380738184355
AGACGCGACAACAAGATCGT	AGAP029172	270.2196148153153	258.9102233771836	43.80707845069025	30.29991689479165	31.320281423106863	11.906952295273742
ACCGAGGATGAGGTTCGCAT	AGAP001606	111.90913340836292	109.53894065957769	34.41984735411377	5.5090757990530275	86.13077391354388	133.9532133218296
GCTCGCTGTCTGATCGCCAT	AGAP009125	436.7185693984894	482.9671474535926	184.61554489933746	93.65428858390146	168.34651264919938	122.04626102655585
GCCGTCACGCCGATCATCCC	AGAP004099	68.23727646851397	57.258991708415614	0	2.7545378995265137	23.490211067330147	14.883690369092177
GTGGCGGATAGGCGTGATGA	AGAP003657	43.671856939848944	52.27994895116208	0	0	0	0
GGTGCTCGGTGAGAAGTTCC	AGAP012304	2.729491058740559	2.489521378626766	3.1290770321921606	0	31.320281423106863	14.883690369092177
CTGGGACATGATGCTATGTC	AGAP028051	5.458982117481118	7.468564135880298	0	0	7.830070355776716	0
CTGCGTGGTCGTGACGGCAC	AGAP000745	141.93353505450906	112.02846203820447	3.1290770321921606	57.84529589005679	11.745105533665074	5.953476147636871
ATGTTTGATACGGACCGTAC	AGAP009585	0	0	0	0	0	2.9767380738184355
GCAGCGATACCGACTGTGAG	AGAP005440	68.23727646851397	27.384735164894423	0	2.7545378995265137	7.830070355776716	23.813904590547484
AGCTGGCGAGGGACCGGGAC	AGAP029391	57.31931223355174	34.85329930077472	43.80707845069025	523.3622009100376	54.810492490437014	181.58102250292455
CGTATCGATGGCGTCGATGT	AGAP003415	8.188473176221677	0	9.387231096576482	0	35.23531660099522	56.558023402550276
GCTCGACATGAAGTCGATCC	AGAP012140	0	0	0	0	0	0
TTCCTCGCCGAGATCGTTAC	AGAP007408	79.15524070347621	97.09133376644387	87.6142	0	31.320281423106863	26.79064266436592
CTCGACCCGTCGATGGTGAT	AGAP003918	100.99116917340068	109.53894065957769	12.516308128768642	13.77268949763257	50.89545731254865	23.813904590547484
GCTCTGTGCCGAGCATTTGA	AGAP028700	10.917964234962236	7.468564135880298	0	0	11.745105533665074	0
GTGAAACGTCACGGTCTGGA	AGAP007921	0	0	0	0	0	0
TGCGGCATCTGTGTGCGCAT	AGAP006438	0	0	0	0	0	0
ATGTACACGTTCGAGAACAT	AGAP008798	0	2.489521378626766	0	0	0	0
GCCCGACATGCTGTTCATGG	AGAP001671	40.94236588110839	39.83234205802825	0	0	0	0
GGGTCGTCGACAGCACCGAC	AGAP005267	10.917964234962236	7.468564135880298	3.1290770321921606	5.5090757990530275	15.660140711553431	11.906952295273742
TCTGGCCGTCGCTGCTGCCA	AGAP005686	21.835928469924472	4.979042757253532	0	16.52722739715908	7.830070355776716	8.930214221455307
GTAGTCGACCACGCTGGTAA	AGAP004311	10.917964234962236	12.447606893133829	0	0	0	0
TCGCTGCAACGACTACATGC	AGAP028703	62.778294351032855	94.6018	3.1290770321921606	82.63613698579542	50.89545731254865	23.813904590547484
CCCGTCCCGTCCGTACTGTC	AGAP004872	245.65419528665032	283.8054371634513	81.35600283699617	195.57219086638247	215.32693478385968	142.8834275432849
CCGGTCCTGCACATCGAGCT	AGAP029571	35.483383763627266	24.895213786267657	9.387231096576482	0	11.745105533665074	2.9767380738184355
CCGAAGCAACATCAGTCCCA	AGAP028053	8.188473176221677	2.489521378626766	3.1290770321921606	0	0	2.9767380738184355
ACGTTCCTGCGCTACATCCG	AGAP005463	60.0488	52.27994895116208	3.1290770321921606	19.281765296685595	15.660140711553431	41.6743
GGACGAGGCTGAGGCTGGAT	AGAP009618	68.23727646851397	79.6647	0	5.5090757990530275	43.06538695677194	29.767380738184354
GCCAAGGTGGTGGACGACAA	AGAP029062	0	0	0	0	0	0
GTGATCGTCGTAGTAGGCAC	AGAP008450	5.458982117481118	0	0	0	0	2.9767380738184355
CGACGACCGAAAGTCCGTCC	AGAP004046	600.488	647.2755584429591	115.77585019110994	101.91790228248101	211.4118996059713	187.53449865056143
ATACCCTCAGAAGCGGGACA	AGAP009253	0	0	0	13.77268949763257	3.915035177888358	5.953476147636871
ACAGTTGAGCAGGGGTATCG	AGAP011536	0	0	0	0	0	0
CGGCACCGCGCAGTAGGAAC	AGAP009021	10.917964234962236	37.342820679401484	0	16.52722739715908	23.490211067330147	5.953476147636871
TGCGTGTGTCGGTTCCTGTC	AGAP013721	30.02440164614615	37.342820679401484	81.35600283699617	41.31806849289771	70.47063320199044	32.74411881200279
CGAGCGATTGAGCTGAAGAG	AGAP011982	0	0	0	0	0	0
GATGGCACGACAAGCCGTCC	AGAP008632	275.67859693279644	293.76352267795835	156.45385160960802	291.98101734981043	86.13077391354388	89.30214221455306
TGGAGAATGCGGACTGTGCC	AGAP009711	2.729491058740559	2.489521378626766	0	0	0	0
TGTCCGGTGGACATCGGTAA	AGAP003750	1039.936093380153	896.2276963056357	37.54892438630593	176.29042556969688	227.07204031752477	199.4414509458352
TGTGCTGGCCCATCCCGGCA	AGAP007282	2.729491058740559	7.468564135880298	0	0	0	0
GTTAGGTTTCGAGGATTCCG	AGAP004327	0	0	0	0	0	0
CTGCTGCGCCGGTCCGTGTT	AGAP003241	27.29491058740559	17.42664965038736	194.00277599591396	691.389	129.19616087031582	178.60428442910612
AGCATCGAGTAGCACCGTAA	AGAP005704	0	0	0	0	0	0
GCCGGCACGTACGAGGGCTT	AGAP005500	13.647455293702794	12.447606893133829	9.387231096576482	22.03630319621211	11.745105533665074	8.930214221455307
GATCGTTGAAGCGTCGGTAG	AGAP007661	73.6963	97.09133376644387	0	0	0	14.883690369092177
GAAAAGTCGGAGGTGAACTC	AGAP003477	0	0	0	0	0	0
ACGAAAGCATGAGCTGCTTG	AGAP029319	0	2.489521378626766	0	0	19.575175889441788	23.813904590547484
TCCTTCGAGAGCGAATCGCC	AGAP003314	212.9003025817636	171.77697512524685	0	11.018151598106055	15.660140711553431	23.813904590547484
ACCGTGCAGGTCGCGGTGCT	AGAP011892	8.188473176221677	4.979042757253532	422.4253993459417	13.77268949763257	19.575175889441788	17.860428442910614
ATGTGCAGCGTAGGTCCCAG	AGAP007653	5.458982117481118	12.447606893133829	0	0	0	2.9767380738184355
TTGCCGAAAAGCATGCCGAG	AGAP010515	70.96676752725453	62.238034465669145	6.258154064384321	5.5090757990530275	23.490211067330147	38.69759495963966
GTACGTCTACGAGCGGCTGG	AGAP002541	8.188473176221677	24.895213786267657	0	0	0	0
ACGACGCGCTCCGACCCGTC	AGAP006836	406.6941677523433	433.17671988105724	18.774462193152964	140.4814328758522	121.3660905145391	98.23235643600837
TGCACTACGCGGTTACGCTC	AGAP029810	43.671856939848944	29.87425654352119	0	0	11.745105533665074	5.953476147636871
TCGGTCGACTCCGTTGTCAC	AGAP009450	49.130839057330064	34.85329930077472	0	0	23.490211067330147	0
TCACGGCACCAAGTACGATC	AGAP005310	21.835928469924472	27.384735164894423	0	0	0	0
TGTCCGCGCTGTGCACCGTC	AGAP003475	529.5212653956685	550.1842246765152	663.3643308247381	583.9620346996209	230.9870754954131	217.3018793887458
CACACTGTGCGTCACACCCG	AGAP029558	38.21287482236782	32.36377792214795	0	0	11.745105533665074	5.953476147636871
AGCTGCATATCGGCCGTCAC	AGAP029577	218.3592846992447	169.2874537466201	2503.2616257537284	341.5626995412877	277.9674976300734	372.09225922730445
AGCGTCGGCACGGTGTGGTC	AGAP009342	43.671856939848944	64.7276	7625.560727452295	1391.0416392608895	66.55559802410208	107.16257065746368
GCTCCCTGACCCGCCACGGA	AGAP009523	0	0	0	0	0	0
AGTCACGCACCAGCACGTTT	AGAP008205	81.88473176221677	59.74851308704238	0	2.7545378995265137	15.660140711553431	14.883690369092177
GTGGCTCGGTGTGCACAATT	AGAP004907	68.23727646851397	67.21707722292268	0	0	3.915035177888358	0
TGGTCCCTGCGACACTGATC	AGAP005469	90.07320493843845	82.15420549468327	9.387231096576482	5.5090757990530275	27.405246245218507	17.860428442910614
CATCTCACGCAATTACGCCA	AGAP005469	40.94236588110839	24.895213786267657	156.45385160960802	137.7268949763257	203.5818292501946	160.7438559861955
CGATCTCGGCGTGACACGAT	AGAP009054	128.28607976080627	156.83984685348625	31.290770321921606	157.0086602730113	78.30070355776715	77.39518991927932
GTGGGCCGGTAAATGATGTG	AGAP013202	0	7.468564135880298	0	0	0	0
CTGCTGGAAGGTGGGCGTTT	AGAP006468	106.4501512908818	59.74851308704238	0	0	7.830070355776716	0
TGTTGCCGACGAACCGTCAT	AGAP013472	234.73623105168807	226.5464454550357	137.67938941645508	366.3535406370263	238.81714585118982	211.3484032411089
AGCAGTGAGGACGTAGTTGT	AGAP005664	232.0067399929475	216.58835994052862	43.80707845069025	0	19.575175889441788	38.69759495963966
ACGCCAAGTATCGGGCCGAC	AGAP001960	436.7185693984894	505.37283986123344	3.1290770321921606	0	50.89545731254865	80.37192799309776
TGTCGAAGCCCAGACCGTGC	AGAP002693	8.188473176221677	2.489521378626766	3.1290770321921606	0	250.5622513848549	282.79011701275135
CGTTCGGATCGGTGATGCCC	AGAP003350	111.90913340836292	82.15420549468327	0	0	0	2.9767380738184355
GTTTGTAGATGACGGCCATC	AGAP028634	0	0	43.80707845069025	0	23.490211067330147	2.9767380738184355
GACCAGGTGAAGTTCCGCTT	AGAP007892	0	0	0	0	0	2.9767380738184355
CCCCTGTAGGTTGGGCGTGC	AGAP008751	21.835928469924472	24.895213786267657	0	0	0	2.9767380738184355
AATGGTAGGCAGATCAGTAT	AGAP007083	0	0	0	0	0	0
AATATCGGGCATCCTCGAGG	AGAP003598	19.10643741118391	39.83234205802825	215.9063152212591	16.52722739715908	58.72552766832537	110.13930873128211
GGTGCGGCCGTAATGAACAG	AGAP028206	16.376946352443355	14.937128271760596	0	0	11.745105533665074	2.9767380738184355
CGGACGCGCAACGAGCAGAC	AGAP001373	27.29491058740559	4.979042757253532	0	0	39.150351778883575	8.930214221455307
TGAAGTTGGGAGCTCATGAT	AGAP004935	2.729491058740559	0	0	0	0	0
CAACGAAACACAGTAAGAGT	AGAP010131	30.02440164614615	27.384735164894423	0	0	0	2.9767380738184355
TTCCGGATGTCCGCTCCAGT	AGAP006636	0	0	0	0	0	2.9767380738184355
CGGACTCATAGGCTGCGATT	AGAP005008	13.647455293702794	17.42664965038736	0	0	0	0
TTGCAATGCGGCGACGCAAA	AGAP003214	54.58982117481118	54.769470329788845	0	234.13572145975365	19.575175889441788	127.99973717419273
ACCGGCAACTGCATCCCGCT	AGAP002186	0	0	0	0	0	0
TGGGCATGCTGAGTCGGCTG	AGAP001952	30.02440164614615	32.36377792214795	0	0	0	8.930214221455307
TCGTGCCACGAAATCCACAA	AGAP010034	0	0	0	0	0	2.9767380738184355
GACGACCGGCTGTTGGACAC	AGAP010965	90.07320493843845	156.83984685348625	306.64954915483173	740.9706949726321	1147.105307121289	1800.9265346601535
TCGTCCACGCAGTACTGTTT	AGAP009948	40.94236588110839	59.74851308704238	6.258154064384321	8.26361	250.5622513848549	336.3714023414832
CACGTCGGGCTCGAGCATCT	AGAP004175	46.4013	42.32186343665502	0	0	3.915035177888358	2.9767380738184355
CCGCAGCACTTGATGTAGCC	AGAP005483	40.94236588110839	39.83234205802825	0	0	0	0
AGCCTCATCGATGGTGCCTA	AGAP003642	81.88473176221677	89.62276963056357	37.54892438630593	13.77268949763257	74.3857	110.13930873128211
GCTGTTCGTTGTACTCACGG	AGAP028634	8.188473176221677	2.489521378626766	3.1290770321921606	93.65428858390146	11.745105533665074	0
GCGCCGCTGGCCGCAGTAGT	AGAP000843	267.4901237565748	261.3997447558104	0	5.5090757990530275	7.830070355776716	17.860428442910614
CCGGCGGTGCGATGTAGACA	AGAP002105	10.917964234962236	9.958085514507063	0	2.7545378995265137	54.810492490437014	74.4185
CAACGACGTGATCTCGTGGG	AGAP004518	10.917964234962236	22.405692407640892	128.29215831987858	148.74504657443174	78.30070355776715	29.767380738184354
CTACCAGTGCTCGCCCGGAC	AGAP003308	103.72066023214124	72.1961	0	2.7545378995265137	11.745105533665074	17.860428442910614
TGGTCACCTTCGAACAGCGC	AGAP001610	38.21287482236782	32.36377792214795	40.678001418498084	71.61798538768936	78.30070355776715	35.72085688582123
ACCGCCGACCAGTAGCAGGT	AGAP028531	420.3416230460461	398.3234205802825	40.678001418498084	2.7545378995265137	3.915035177888358	2.9767380738184355
CCACAAGAGCAGCGTGCTGG	AGAP003342	131.01557081954684	151.86080409623273	3.1290770321921606	11.018151598106055	66.55559802410208	44.65107110727653
CAAGCACGGACGGAGCATGG	AGAP002787	177.41691881813634	112.02846203820447	269.1006247685258	104.67244018200752	1738.2756189824308	2056.926009008539
TCCTCCTCGCCGGACGACGT	AGAP028620	234.73623105168807	251.44165924130334	916.8195704323031	644.5618684892042	238.81714585118982	270.88316471747765
TTGCGCAGGTTGATCTCGTT	AGAP001396	327.5389270488671	348.5329930077472	237.80985444660422	479.2895945176134	559.8500304380352	568.5569720993212
TGTTGGGTCTTTGCTGCCCT	AGAP008215	21.835928469924472	32.36377792214795	0	0	39.150351778883575	17.860428442910614
CCGTGCGGGACGCCCTCGTA	AGAP009224	10.917964234962236	17.42664965038736	0	0	0	0
CAATGACGTGGGGATTGCGT	control_X_589060	163.76946352443355	211.6093171832751	0	5.5090757990530275	3.915035177888358	14.883690369092177
CACCTCGTGCAGTACCAAAC	AGAP002722	81.88473176221677	79.6647	25.032616257537285	121.1996675791666	46.980422134660294	56.558023402550276
GCGCTGGCTCCAGTACAACA	AGAP000508	0	0	0	0	0	0
CTGGGACGATACGGCAGGAC	AGAP001863	79.15524070347621	49.790427572535314	0	0	3.915035177888358	5.953476147636871
TTGATTCAACGCAGTCATAG	AGAP004438	0	0	0	0	0	0
ACGCCGTACCTGGTCATGTT	AGAP004212	24.565419528665032	32.36377792214795	0	0	0	0
AGATCTCGACCAGATCGGTA	AGAP004115	0	0	0	0	0	0
GTCGAGATGACGGAGGGCAT	AGAP000614	13.647455293702794	7.468564135880298	0	0	3.915035177888358	0
ACACCGTTACGGCACCGTCG	AGAP008944	131.01557081954684	102.0703765236974	25.032616257537285	11.018151598106055	70.47063320199044	59.53476147636871
CTGCTGGTCGGCATTCTCAG	AGAP000899	109.17964234962236	64.7276	259.71339367194935	506.83497351287855	1742.1906541603194	2857.668550865698
TGTCTGATAATGCTTGTAGT	AGAP001125	0	2.489521378626766	3.1290770321921606	0	7.830070355776716	0
TGCCGCATCAGACTCCACCT	AGAP007942	43.671856939848944	32.36377792214795	15.645385160960803	24.790841095738624	0	14.883690369092177
CCTGCGCCGCAAGCTCGTCC	AGAP010392	221.08877575798527	216.58835994052862	0	0	0	8.930214221455307
TACGCTTAACGGTACGCTGC	AGAP028134	46.4013	57.258991708415614	0	27.54537899526514	7.830070355776716	5.953476147636871
CGTACCAACCGATGGCACAG	AGAP000783	60.0488	67.21707722292268	3.1290770321921606	0	3.915035177888358	11.906952295273742
ACCTTCGTTGTGTCGGGTGC	AGAP004271	147.3925171719902	92.11229100919033	0	8.26361	35.23531660099522	2.9767380738184355
CAATGCTGAAACCTAGCCCC	AGAP029508	0	0	0	0	0	0
TTCCTACAGCATCTTCCGGC	AGAP004016	65.50778540977342	94.6018	0	0	15.660140711553431	11.906952295273742
GGCGCTACTAAAGTCCTCCT	AGAP011249	27.29491058740559	27.384735164894423	0	0	3.915035177888358	2.9767380738184355
GCGATCGCCCGCGCCCAGGT	AGAP002980	2.729491058740559	2.489521378626766	0	0	3.915035177888358	0
ACGGATAAGGAGGGCCTGCT	AGAP028524	21.835928469924472	22.405692407640892	3.1290770321921606	0	0	0
ATGAATACGCCCTGTCGAGA	AGAP000493	87.34371387969789	82.15420549468327	1580.183901257041	363.5990027374998	164.43147747131104	160.7438559861955
GCACGACCACCGAACCCGTC	AGAP002544	150.12200823073076	129.4551116885918	6.258154064384321	2.7545378995265137	31.320281423106863	47.62780918109497
CCACGTTACGGCGTGAAGGT	AGAP009031	0	0	75.09784877261185	30.29991689479165	0	2.9767380738184355
CCGATCGACACCCTGGCCGG	AGAP002999	8.188473176221677	7.468564135880298	9.387231096576482	5.5090757990530275	7.830070355776716	14.883690369092177
AGGATGAGACGAGATTCGTG	AGAP010650	8.188473176221677	4.979042757253532	0	0	0	0
GCAGCTGTGGTTGAGCATGC	AGAP029735	120.0976065845846	131.94463306721858	519.4267873438987	2118.239644735889	172.26154782708775	235.1623078316564
GCTCTGGGACCGCTCTTTCC	AGAP009013	8.188473176221677	4.979042757253532	0	0	3.915035177888358	2.9767380738184355
TGCGGTAGTCGAGTACACCC	AGAP009920	0	0	0	0	0	0
TGATTCGTTCTCGCCGCACA	AGAP012000	1001.7232185577851	1376.7053223806015	3.1290770321921606	11.018151598106055	11.745105533665074	14.883690369092177
AGCCAGTGAGGCGTATCTGG	AGAP012197	5.458982117481118	4.979042757253532	0	0	3.915035177888358	0
CGTTGTAACGCTGTCCAACG	AGAP006709	2.729491058740559	9.958085514507063	0	0	3.915035177888358	23.813904590547484
GCGCGTAACTCGCGGATGTT	AGAP012620	16.376946352443355	9.958085514507063	0	8.26361	11.745105533665074	2.9767380738184355
TGGCCACCGTCGCCGGCCAA	AGAP003060	100.99116917340068	107.04941928095093	0	2.7545378995265137	3.915035177888358	2.9767380738184355
AAGCAACAGCAATCCCGACT	AGAP009487	0	0	0	0	0	0
CCCTCCACGCAGATAATGGC	AGAP011898	100.99116917340068	139.4131972030989	34.41984735411377	82.63613698579542	105.70594980298566	136.92995139564803
TGCGTTGTGCTCCAGCACCG	AGAP000633	281.13757905027757	298.7425654352119	6.258154064384321	8.26361	35.23531660099522	26.79064266436592
CGACCGATCCGGATGGCTGG	AGAP001599	111.90913340836292	139.4131972030989	0	0	3.915035177888358	2.9767380738184355
ACACGATGATGGGTACGTGC	AGAP007021	16.376946352443355	14.937128271760596	0	0	3.915035177888358	0
CGTACAACCAGTGGCGAGTA	AGAP013225	2.729491058740559	0	0	0	0	0
CATGCTTCACACAGAAAGTT	AGAP010684	2.729491058740559	7.468564135880298	3.1290770321921606	0	0	0
CTCGAAAGGGTAGACAATTT	AGAP009699	0	0	0	0	0	0
TTGCCACGAGCACTGCCGCT	AGAP008967	27.29491058740559	17.42664965038736	0	13.77268949763257	3.915035177888358	11.906952295273742
TTGATCGCGATCGTGCTGTC	AGAP001809	215.62979364050415	291.2740012993316	25.032616257537285	85.39067488532193	39.150351778883575	41.6743
CTCTCCGCTACTGTCCGTGA	AGAP007545	136.47455293702794	67.21707722292268	0	5.5090757990530275	31.320281423106863	26.79064266436592
ACATCCATCCCGGTCCACAC	AGAP010498	30.02440164614615	9.958085514507063	15.645385160960803	5.5090757990530275	39.150351778883575	2.9767380738184355
TGGGCCAGGCCCGGAACCAC	AGAP013009	5.458982117481118	2.489521378626766	0	0	11.745105533665074	0
ACGGTGGTGGTGGCGCGTCC	AGAP002820	10.917964234962236	12.447606893133829	0	2.7545378995265137	3.915035177888358	11.906952295273742
GTGCTGCGGAGCGAGATCGT	AGAP011374	49.130839057330064	39.83234205802825	3.1290770321921606	0	27.405246245218507	14.883690369092177
CTTGGTCACTCGACCTCCGT	AGAP001438	5.458982117481118	14.937128271760596	0	0	0	0
GCTTCCTGGCAGCAATGGTA	AGAP002176	65.50778540977342	54.769470329788845	0	11.018151598106055	11.745105533665074	5.953476147636871
GCACGCGTACGAGAGGCGCA	AGAP000599	278.408	253.9311806199301	18.774462193152964	16.52722739715908	27.405246245218507	29.767380738184354
CAGCTTGAGGGCGATGAGGG	AGAP004270	5.458982117481118	2.489521378626766	0	0	0	0
GCCGTACATAGCATCGTCCG	AGAP029704	19.10643741118391	27.384735164894423	0	0	11.745105533665074	23.813904590547484
TCGAACGTGTAGCTGAAGGC	AGAP001700	0	0	0	0	0	0
TCAGTGTTGGGCGTCACACC	AGAP006795	543.1687206893712	468.03001918183196	18.774462193152964	30.29991689479165	117.45105533665074	122.04626102655585
CACGGATACGGACTCGCTCA	AGAP008452	21.835928469924472	22.405692407640892	68.83969470822754	33.05445479431816	15.660140711553431	38.69759495963966
GTTGGTGGTGAGCAGAAAGA	AGAP012316	0	0	0	0	0	0
GACTGTTTGCCCTCGACACT	AGAP009365	0	9.958085514507063	0	0	3.915035177888358	2.9767380738184355
TGCCCGGTGAGGACGGTGTG	AGAP006923	16.376946352443355	9.958085514507063	0	0	19.575175889441788	5.953476147636871
GTGTCGGTGGACGGTGATGT	AGAP006548	51.86033011607062	67.21707722292268	0	46.82714429195073	15.660140711553431	14.883690369092177
ACGCCTGCACGACCGCGATT	AGAP004949	201.98233834680136	184.22458201838066	6.258154064384321	8.26361	23.490211067330147	0
CGGTACATGGGTGACGTCAC	AGAP013243	68.23727646851397	82.15420549468327	162.71200567399234	308.5082447469695	125.28112569242745	116.09278487891898
TACCGAGACGATGGTTGCCA	AGAP013547	0	0	0	0	0	0
CCTCGGATGCTGACGTGGAG	AGAP009716	10.917964234962236	12.447606893133829	0	0	0	0
GCTGGCGAACAGGTCCGGAT	AGAP005524	95.53218705591956	79.6647	3.1290770321921606	0	19.575175889441788	29.767380738184354
CACCCCGTGACGATCTACCC	AGAP009860	10.917964234962236	22.405692407640892	3.1290770321921606	0	7.830070355776716	11.906952295273742
CGGAAGCTGAAAACACCGAG	AGAP008876	0	0	0	0	0	0
TCCGCCCGCCGGCCATCTCC	AGAP007218	27.29491058740559	19.916171029014127	0	0	3.915035177888358	0
CGCAGATGCCGACAATACCG	AGAP012765	0	0	0	0	0	0
CACGATCAACAGCTACGGGT	AGAP000537	0	0	0	0	0	0
CTCGGGCGTTGGCTGCAGTG	AGAP013093	49.130839057330064	37.342820679401484	0	0	0	0
CCGACGCCCCTGCCGCCCAT	AGAP008656	234.73623105168807	238.99405234816953	9.387231096576482	8.26361	62.640562846213726	11.906952295273742
GCGGTCGATAATGTAGTCAG	AGAP013262	8.188473176221677	14.937128271760596	0	0	0	0
TTGCTTCTGGCCGCTTCGAT	AGAP004268	79.15524070347621	59.74851308704238	0	0	0	2.9767380738184355
GCGTTGCGATGTTACGCCTG	AGAP007679	1252.8363959619167	1115.305577624791	37.54892438630593	234.13572145975365	168.34651264919938	74.4185
GTGAGTTGGGACGACTGGAT	AGAP029608	32.75389270488671	47.30090619390855	168.97015973837668	52.33622009100376	90.04580909143223	38.69759495963966
CGCCCATAGACGGTGGGCCC	AGAP003050	16.376946352443355	24.895213786267657	9.387231096576482	8.26361	117.45105533665074	166.6973321338324
TCGAGCGGTTACAGCACTCC	AGAP008575	0	0	0	0	7.830070355776716	0
AGCGACTGGAACTCCAGGTC	AGAP001939	0	0	0	0	0	0
CTTCCTGACCGTTGACGATG	AGAP005665	114.63862446710348	104.55989790232417	9.387231096576482	27.54537899526514	62.640562846213726	32.74411881200279
TCGTCCCCGACCGTCACGAT	AGAP011897	417.61213198730553	390.85485644440223	21.903539225345124	0	58.72552766832537	44.65107110727653
AGCACGAGGCAGGCATCGTT	AGAP005233	51.86033011607062	74.68564135880297	87.6142	44.07260639242422	70.47063320199044	38.69759495963966
CCACGCCATCATGATCTATC	AGAP009191	199.2528472880608	174.2664965038736	50.06523251507457	104.67244018200752	230.9870754954131	190.51123672437987
GTACGGTGCCGCCACTACCT	AGAP003342	122.82709764332516	109.53894065957769	419.2963223137495	454.49875342187477	356.2682011878406	482.23156795858654
GCGTCGACGCGGGCATGATG	AGAP000973	723.3151305662482	716.9821570445085	0	5.5090757990530275	35.23531660099522	47.62780918109497
CCAGCCGCGCATGTCCTCCT	AGAP005826	10.917964234962236	14.937128271760596	0	0	0	0
CGTTTCCTGCGTGATCACTT	AGAP006617	10.917964234962236	22.405692407640892	71.9688	93.65428858390146	39.150351778883575	23.813904590547484
GGACAGCGTTACGCCGTGTT	AGAP005732	32.75389270488671	74.68564135880297	0	0	7.830070355776716	2.9767380738184355
CAGCTCGGGACACGCGCCTG	AGAP004144	13.647455293702794	12.447606893133829	0	0	0	14.883690369092177
CTCCCGGTACCCGGGATAGT	AGAP008927	54.58982117481118	44.811384815281784	0	0	0	0
CTCCGCCCTGAAGTTCGTGC	AGAP004131	128.28607976080627	99.58085514507063	6.258154064384321	2.7545378995265137	23.490211067330147	5.953476147636871
GCACGAATGCTTGGACCGAT	AGAP004747	2.729491058740559	4.979042757253532	0	0	7.830070355776716	5.953476147636871
GCACTGGCACCACGACCATG	AGAP004236	65.50778540977342	44.811384815281784	341.0693965089455	473.78051871856036	356.2682011878406	363.1620450058491
GCTCGTTGGCGGTGCATCCC	AGAP002693	106.4501512908818	141.90271858172565	0	2.7545378995265137	86.13077391354388	104.18583258364524
TGGCACCCGACGCAACCGAC	AGAP012982	0	4.979042757253532	0	0	0	0
GTTCCAGGTCGCGCCGGATG	AGAP005329	10.917964234962236	9.958085514507063	0	0	3.915035177888358	35.72085688582123
CACGTTCAGCGAGCGTACCC	AGAP003927	13.647455293702794	4.979042757253532	3.1290770321921606	2.7545378995265137	160.51644229342267	291.7203312342067
TTGTCCACATCAATGTCCTG	AGAP007490	10.917964234962236	4.979042757253532	0	0	3.915035177888358	0
CAACCACTCCACGTGATCTA	AGAP011681	0	2.489521378626766	0	0	0	14.883690369092177
TGAATCTCGGGCGACTTTAC	AGAP004143	0	0	0	0	0	0
TAGGCGGTGCCGACCGTGAC	AGAP007581	8.188473176221677	17.42664965038736	0	0	7.830070355776716	0
ACCAGCGTTCCCGTACCGAG	AGAP029628	2.729491058740559	4.979042757253532	0	0	0	0
CCGTTCACGGGGTACGTGCC	AGAP001891	51.86033011607062	44.811384815281784	0	5.5090757990530275	11.745105533665074	2.9767380738184355
CGGAGACGATGTGGCCGCCC	AGAP005998	24.565419528665032	37.342820679401484	62.58154064384321	52.33622009100376	66.55559802410208	59.53476147636871
TCAACCGTCCCGGTGTACCT	AGAP000162	2.729491058740559	0	0	0	0	0
CTTCCACGAGTTGATGGGTG	AGAP008074	8.188473176221677	2.489521378626766	3.1290770321921606	16.52722739715908	54.810492490437014	20.83716651672905
TTACACGGCCATGGAGCAAG	AGAP001552	0	4.979042757253532	0	46.82714429195073	0	5.953476147636871
CGGTATTTGTCCCTCGAATA	AGAP004983	0	0	0	0	0	0
ACCCTTCAGTATGCTGACGT	AGAP008842	106.4501512908818	102.0703765236974	3.1290770321921606	0	74.3857	38.69759495963966
GGCAGGCGCTGCCCGTTGCT	AGAP012763	605.947	567.6108743269026	68.83969470822754	347.0717753403407	168.34651264919938	119.06952295273742
CGTTCGATCGGCGAATGGCG	AGAP010555	76.42574964473565	117.00750479545799	0	8.26361	3.915035177888358	50.604547254913406
AGGATTTGCCACTACCAGCA	AGAP004204	2.729491058740559	0	0	0	0	0
CAAGGCATCGTAGCCAATGC	AGAP007830	193.7938651705797	186.71410339700745	3.1290770321921606	49.58168219147725	82.21573873565552	62.511499550187146
CCTGTGCCTGAAATGGTACT	AGAP009617	341.18638234256986	331.10634335735983	3.1290770321921606	0	3.915035177888358	8.930214221455307
CGCCACAGTGAGTTTAAGGT	AGAP009784	0	0	0	0	0	0
CGAGGTTAATGCGTATCGAT	AGAP004513	0	0	0	0	0	0
TTACCTGCGCAACACCGTAG	AGAP004015	32.75389270488671	47.30090619390855	0	0	3.915035177888358	8.930214221455307
CAACTGATGGACACAGCCTC	AGAP001181	40.94236588110839	32.36377792214795	25.032616257537285	493.06228401524595	43.06538695677194	92.2789
AGAGCCAGGCCACGACGTAC	AGAP004147	0	2.489521378626766	0	2.7545378995265137	19.575175889441788	17.860428442910614
TGGCCGGCGTATGTGACGGT	AGAP007180	54.58982117481118	44.811384815281784	6.258154064384321	2.7545378995265137	27.405246245218507	32.74411881200279
TGTAGATAGGATGGTCCTGC	AGAP001728	13.647455293702794	22.405692407640892	0	0	7.830070355776716	0
GATCGTCAGTCAACCGTGCC	AGAP002593	95.53218705591956	104.55989790232417	162.71200567399234	688.6344748816284	395.4185529667241	223.25535553638267
TGGACGAGACGGTCATTACC	AGAP006607	0	0	0	0	0	0
ACTCCTACGGACAAGATCCT	AGAP013329	0	0	0	0	0	0
CTGTCCGTTCATGGCATCCA	AGAP001538	16.376946352443355	7.468564135880298	0	0	7.830070355776716	0
ATGTTGGGTGATGATGATGC	AGAP007602	158.31048140695242	184.22458201838066	0	2.7545378995265137	3.915035177888358	2.9767380738184355
AGTGCCGCGCACGCTCAACT	AGAP012909	60.0488	74.68564135880297	0	0	66.55559802410208	47.62780918109497
CACGTCGTTGATCTTCCCGT	AGAP003057	253.84266846287198	281.31591578482454	59.452463611651055	107.42697808153403	207.49686442808297	184.558
TGGCCAACGGTGGCGGAATC	AGAP029614	81.88473176221677	77.17516273742974	18.774462193152964	8.26361	35.23531660099522	68.46497569782402
GCGTTATGCTGGATGTGTTG	AGAP029279	73.6963	64.7276	0	5.5090757990530275	0	2.9767380738184355
CCTCCGTGAAGCCTTCCTTT	AGAP012996	2.729491058740559	2.489521378626766	0	0	0	0
ATCGTCGAACTGCTTCAGCT	AGAP005999	2.729491058740559	17.42664965038736	37.54892438630593	55.09075799053028	50.89545731254865	14.883690369092177
TGCTTCACCCATCTGCACAC	AGAP003237	24.565419528665032	34.85329930077472	0	0	3.915035177888358	0
CAGGATGGCGGTGACCTCGT	AGAP011534	0	2.489521378626766	12.516308128768642	8.26361	11.745105533665074	5.953476147636871
CTGGCGGTAGGCGAGCAGTT	AGAP009589	35.483383763627266	57.258991708415614	0	0	0	8.930214221455307
CACGGAGGACGCACTGTCCG	AGAP000023	114.63862446710348	107.04941928095093	118.90492722330211	55.09075799053028	125.28112569242745	220.27861746256423
GCCAGTTGGCCGATCTGATG	AGAP004405	0	2.489521378626766	0	0	3.915035177888358	0
CGGTACTCGATCTGATCGCC	AGAP007529	232.0067399929475	373.4282067940149	0	2.7545378995265137	23.490211067330147	29.767380738184354
CCTTAGGTAGACTGACTAGA	scrambled40	2.729491058740559	0	0	0	0	0
CTCACCAGATGACTTCGCTT	AGAP007783	24.565419528665032	19.916171029014127	0	0	0	0
TCGCTGCCGCACAGATAGGT	AGAP003400	54.58982117481118	82.15420549468327	0	0	3.915035177888358	2.9767380738184355
TGGCCCTTCCCGTACAGGAT	AGAP011352	0	2.489521378626766	0	0	0	0
GGCCACCAACATACCGTGCA	AGAP003290	589.5700686879608	622.3803446566915	12.516308128768642	2.7545378995265137	27.405246245218507	14.883690369092177
ACCGCGGACACGGCGGTGCG	AGAP000878	30.02440164614615	24.895213786267657	3.1290770321921606	0	3.915035177888358	8.930214221455307
GGAGCGTGAAGAGCGCAGTA	AGAP004875	2.729491058740559	2.489521378626766	40.678001418498084	8.26361	7.830070355776716	2.9767380738184355
GGTGCGCTGTCCGACTACTA	AGAP001391	1465.7366985436802	1252.2292534492633	0	0	19.575175889441788	11.906952295273742
CGCTTACCAACGCCCATAAC	AGAP011990	13.647455293702794	12.447606893133829	0	0	0	2.9767380738184355
GAGCCTCGTCAGCAATGCTG	AGAP001367	483.11991739707895	557.6527888123956	926.2068015288795	1355.2326465670449	2454.7270565360004	2360.5532925380194
GAGTCGCGTGTAGTGGATGT	AGAP007544	0	4.979042757253532	0	0	0	0
CTGTGCCAGTGCGTCACACC	AGAP009091	371.211	460.5614550459517	31.290770321921606	79.88159908626889	117.45105533665074	113.11604680510055
GTGTCGACGCCTGCAAGCTA	AGAP008193	131.01557081954684	141.90271858172565	0	0	11.745105533665074	5.953476147636871
ACCCTGGTCCGCGTCCCGGT	AGAP013088	16.376946352443355	9.958085514507063	0	0	3.915035177888358	5.953476147636871
CGACGCTGAGATGGAATCGC	AGAP012775	24.565419528665032	12.447606893133829	3.1290770321921606	16.52722739715908	3.915035177888358	8.930214221455307
TCCGTCGAGTCGGTCCCCAC	AGAP006408	38.21287482236782	47.30090619390855	15.645385160960803	5.5090757990530275	58.72552766832537	71.44171377164245
GCTGCCCAACGAGGCAACCG	AGAP005774	54.58982117481118	57.258991708415614	40.678001418498084	11.018151598106055	3.915035177888358	2.9767380738184355
CGTGTCGCCGTGCTTCGAGT	AGAP009313	73.6963	64.7276	81.35600283699617	663.8436337858898	258.39232174063164	65.48823762400558
TGGCGCAGAACGCTGAGTCG	AGAP003244	0	0	0	2.7545378995265137	0	0
GCCGCCGCCGAACTGTTCAG	AGAP013200	128.28607976080627	114.51798341683123	1132.725885653562	1944.7037570657187	1225.406010679056	1187.7184914535558
CTGTCCGAGGCGGACGTGCC	AGAP011287	136.47455293702794	144.3922399603524	71.9688	143.23597077537872	137.02623122609253	65.48823762400558
CACCTGCCCCAAGCTCTCCA	AGAP003676	19.10643741118391	4.979042757253532	0	0	0	0
GTGCTGATGCCAAAGTCGAA	AGAP000687	147.3925171719902	131.94463306721858	12.516308128768642	68.86344748816285	82.21573873565552	89.30214221455306
GTTTCCAGCTGTGACATTCT	AGAP005235	414.88264092856497	360.98059990088103	9.387231096576482	0	3.915035177888358	11.906952295273742
GGCACGCAGTGGACAGCAGG	AGAP010814	70.96676752725453	72.1961	21.903539225345124	5.5090757990530275	31.320281423106863	47.62780918109497
GGCCGCCGGAAAGGCCGTGA	AGAP001420	0	0	0	0	3.915035177888358	0
CACGATGGCTGCCTCCACCT	AGAP001640	125.55658870206571	134.43415444584537	0	2.7545378995265137	15.660140711553431	5.953476147636871
GTCGACGTGCCGGCCGCCCT	AGAP008917	0	0	0	2.7545378995265137	7.830070355776716	11.906952295273742
CACCTTCTGCACGTACAGTG	AGAP001520	5.458982117481118	4.979042757253532	0	0	0	0
TTCTTCACGCTGACCTCCGT	AGAP005252	51.86033011607062	37.342820679401484	18.774462193152964	44.07260639242422	105.70594980298566	44.65107110727653
GTCCGACCTGAACGATGTAC	AGAP009898	49.130839057330064	32.36377792214795	0	0	0	5.953476147636871
CACCGTGCTGGCGGAAGAAC	AGAP003061	21.835928469924472	24.895213786267657	65.71061767603537	0	160.51644229342267	336.3714023414832
TCACGAAGCAGAATGTGATC	AGAP003795	70.96676752725453	92.11229100919033	0	0	7.830070355776716	20.83716651672905
AGATCCAGACCGACTTGTCC	AGAP000444	0	0	0	0	0	0
CCACCTGACCACCTGGCTGG	AGAP005393	24.565419528665032	9.958085514507063	3.1290770321921606	0	0	0
AGTACTGCCTCGGTCAGCAA	AGAP007811	27.29491058740559	79.6647	0	2.7545378995265137	0	11.906952295273742
ACATCCTCGTTGGCCGACAG	AGAP002804	35.483383763627266	44.811384815281784	0	2.7545378995265137	23.490211067330147	20.83716651672905
CTGGCACTGTAGTTTAGCAC	AGAP009030	51.86033011607062	52.27994895116208	0	0	3.915035177888358	11.906952295273742
GCGTCGGTACGCAGTCCATC	AGAP002511	3349.085529074666	2989.915175730746	234.68077741441203	217.6084940625946	1456.393086174469	1253.2067290775612
ACGCCGCATCGAAGCACAGG	AGAP001814	68.23727646851397	47.30090619390855	0	0	3.915035177888358	8.930214221455307
CCTTAGGGTCGGCCCGCTTG	AGAP000309	81.88473176221677	102.0703765236974	0	0	11.745105533665074	14.883690369092177
GCTCGTTAGTGTGCGATAGG	AGAP012835	43.671856939848944	79.6647	0	0	0	2.9767380738184355
AGGACCAGCTGGGCGTGCCG	AGAP013410	308.43248963768315	353.51203576500075	3.1290770321921606	2.7545378995265137	7.830070355776716	11.906952295273742
TTCATCGGCGATTTGAAGAT	AGAP002102	49.130839057330064	67.21707722292268	0	0	0	2.9767380738184355
GCAGTGCGGCCCGGACTACC	AGAP002262	125.55658870206571	94.6018	0	8.26361	27.405246245218507	17.860428442910614
GACGCCATGCTCGCTCATCC	AGAP009020	109.17964234962236	104.55989790232417	81.35600283699617	8.26361	109.62098498087403	89.30214221455306
TGCAACAGTCGCAGGTGGTG	AGAP007569	68.23727646851397	102.0703765236974	0	0	7.830070355776716	0
GGCTTAATGTGACTCAACAC	AGAP028976	2.729491058740559	0	0	0	0	0
TGCGGTGAGATCCGCCGTAT	AGAP009431	2.729491058740559	4.979042757253532	0	0	0	2.9767380738184355
GCCGACACGCCATCTGTCTA	AGAP001616	8.188473176221677	2.489521378626766	0	0	3.915035177888358	2.9767380738184355
GCTGGCCGATATAACGCTCT	AGAP012628	13.647455293702794	14.937128271760596	0	0	3.915035177888358	0
TACGAGGACCGGTACCTGCT	AGAP003015	0	0	0	0	0	5.953476147636871
TCAGGTGGAGGTGTCTCTCG	AGAP004877	16.376946352443355	14.937128271760596	0	5.5090757990530275	11.745105533665074	2.9767380738184355
TTGTCGGGGAACAACTCAAC	AGAP029680	65.50778540977342	64.7276	6.258154064384321	2.7545378995265137	70.47063320199044	65.48823762400558
TCGCGCAGCTCCATTGTGAA	AGAP009375	73.6963	69.70659860154944	0	0	19.575175889441788	2.9767380738184355
GCTAGTTACCAGCACACGGT	AGAP008053	92.8027	87.1332	0	0	0	8.930214221455307
CTGCACCTTGCGCTGAAGTA	AGAP001011	27.29491058740559	27.384735164894423	6.258154064384321	0	7.830070355776716	2.9767380738184355
AGGTTCGGATGGGCCCTTGC	AGAP005643	155.58099034821186	126.96559030996505	3.1290770321921606	0	0	2.9767380738184355
CCATTGCTGTGAGTGTGGCA	AGAP028103	10.917964234962236	12.447606893133829	219.03539225345125	79.88159908626889	46.980422134660294	74.4185
GCTGCTCGACAAAGTCCACC	AGAP001944	2.729491058740559	0	0	0	0	2.9767380738184355
TTCCTTAGCTACGAGGGCTG	AGAP012053	10.917964234962236	4.979042757253532	0	0	0	0
GGTGGCTGCTGGCACTGTCC	AGAP001592	30.02440164614615	27.384735164894423	12.516308128768642	0	15.660140711553431	2.9767380738184355
ACTGTCGCTCCCGTACGTAT	AGAP010807	5.458982117481118	14.937128271760596	0	0	7.830070355776716	5.953476147636871
CGGTGCGGTGGCTCGATCAT	AGAP005065	0	2.489521378626766	0	0	0	0
GGACGTCAGCGCAAGGTACC	AGAP003827	62.778294351032855	77.17516273742974	0	0	11.745105533665074	0
TTTGTTGCGTTCCTTCAGAG	AGAP029494	21.835928469924472	24.895213786267657	0	0	0	5.953476147636871
CCATACGGACTGCTACCATC	AGAP008731	10.917964234962236	7.468564135880298	0	0	0	2.9767380738184355
TCGTTGCTGCTGCAGATTCG	AGAP010589	16.376946352443355	22.405692407640892	0	0	0	0
CTTTCGATGTACCAACGCTA	AGAP004978	16.376946352443355	0	0	0	0	2.9767380738184355
TCCGCCGCGTGACTGTCCCC	AGAP005758	136.47455293702794	151.86080409623273	0	0	31.320281423106863	11.906952295273742
TGCGTCAGGAACGGATTCTC	AGAP008925	0	7.468564135880298	0	0	0	0
GGTAAACGGCGACACGACCG	AGAP001724	32.75389270488671	9.958085514507063	0	2.7545378995265137	0	0
GTCGGATGTGACCTCCTGGA	AGAP005797	0	0	0	0	0	0
TCGATCGCTCGGGGCACTCT	AGAP001635	141.93353505450906	124.47606893133829	3.1290770321921606	2.7545378995265137	19.575175889441788	17.860428442910614
TGAGCTGCAGGAGTAAAGCA	AGAP009282	19.10643741118391	17.42664965038736	0	5.5090757990530275	0	5.953476147636871
CTACCAGCGCATGGTCGATC	AGAP008523	21.835928469924472	24.895213786267657	0	0	31.320281423106863	86.32540414073463
GCATGCGGGCATCCACCTCG	AGAP007692	2.729491058740559	0	0	2.7545378995265137	19.575175889441788	8.930214221455307
CGTACTCGTCCCGATACCAC	AGAP003510	109.17964234962236	129.4551116885918	0	0	3.915035177888358	17.860428442910614
CCTCGATGCCGTCCTCAACA	AGAP006063	313.8914717551643	346.04347162912046	187.74462193152965	132.21781917727264	46.980422134660294	11.906952295273742
CAGCTTGCTAACCTGCTCCA	AGAP002313	24.565419528665032	17.42664965038736	0	16.52722739715908	39.150351778883575	26.79064266436592
GTTGCAATGCAACCGGAGGT	AGAP010275	0	0	0	0	0	0
GATCGTGGGAAGGTGGTCAC	AGAP007082	40.94236588110839	69.70659860154944	384.87647495963574	347.0717753403407	473.7192565244913	452.4641872204022
GTACCGGCAGTGGCGACATG	AGAP000202	65.50778540977342	39.83234205802825	131.42123535207074	371.86261643607935	93.96084426932059	20.83716651672905
TAATCTCTATGTGCAGCAGG	AGAP012542	2.729491058740559	9.958085514507063	0	0	0	0
GCGATTCGGGCAGTTCTTAC	AGAP006373	5.458982117481118	0	0	0	0	2.9767380738184355
CTATGGGACAAGGCCGTGTT	AGAP008869	30.02440164614615	14.937128271760596	0	8.26361	7.830070355776716	5.953476147636871
CTCGATGTCCCGCACCTCTA	AGAP001375	2.729491058740559	0	0	0	11.745105533665074	17.860428442910614
GCCGCTAGCTCCAAGACTGA	AGAP007226	0	7.468564135880298	0	0	0	0
TGTGTGTCGATCGCGCACCT	AGAP011897	2.729491058740559	2.489521378626766	0	0	0	2.9767380738184355
TGCGCCGAACACGAACCCAT	AGAP002402	0	0	0	0	3.915035177888358	0
CTTGTCGGCCATGGTGGCCA	AGAP002889	19.10643741118391	29.87425654352119	0	0	3.915035177888358	0
GGTGTGGTGGGCGACGGCAC	AGAP007243	0	0	0	0	0	0
CGTACTCGCGGAAGCACTGT	AGAP001595	0	0	0	0	0	0
CCTGCAAACCCCGTTCAGCC	AGAP008804	0	0	0	0	3.915035177888358	2.9767380738184355
TTGGTGTTGAACGTATCCGT	AGAP011881	0	0	0	0	0	0
CCGTGGCAGGGTCGCATGTA	AGAP004109	35.483383763627266	34.85329930077472	12.516308128768642	33.05445479431816	27.405246245218507	32.74411881200279
ACCCCTCGAGCAGTCATCGC	AGAP008840	35.483383763627266	22.405692407640892	6.258154064384321	77.12706118674238	31.320281423106863	26.79064266436592
TTGCGGATGCGCGTGCACGT	AGAP009506	21.835928469924472	54.769470329788845	0	11.018151598106055	3.915035177888358	8.930214221455307
ATGTGACGCTATACTGTGAG	AGAP010063	2.729491058740559	0	0	0	0	2.9767380738184355
GAAATCGAAACGCTCCGATG	AGAP006281	180.1464098768769	199.16171029014126	28.161693289729445	162.5177360720643	156.6014071155343	41.6743
ACGGACGATAAGATATCGTT	AGAP009220	0	0	0	0	0	0
GCCAACCTGCCGACCGACCA	AGAP002317	32.75389270488671	42.32186343665502	21.903539225345124	8.26361	19.575175889441788	23.813904590547484
TGTACCGTCCACGTACGGTA	AGAP008995	251.11317740413142	251.44165924130334	28.161693289729445	33.05445479431816	160.51644229342267	89.30214221455306
GCTCTCGACCAAGAGCGGTG	AGAP002748	2.729491058740559	0	0	0	0	0
GCTGCAGTCGGTCGGTATGC	AGAP010602	338.4568912838293	378.4072495512684	0	2.7545378995265137	50.89545731254865	14.883690369092177
GATCTCGCTGATGACCTGTC	AGAP007992	54.58982117481118	94.6018	0	5.5090757990530275	0	14.883690369092177
TGCAGTTGCCGTGGAGTCAT	AGAP007459	57.31931223355174	32.36377792214795	0	46.82714429195073	3.915035177888358	8.930214221455307
ACGGATGCTTCGCTATCCAC	AGAP007354	40.94236588110839	27.384735164894423	0	0	11.745105533665074	2.9767380738184355
GCCAGCGAGATTGTATCGTC	AGAP010430	0	2.489521378626766	0	0	0	0
ATTCTCGCCGATGCAGAGAC	AGAP007086	8.188473176221677	7.468564135880298	15.645385160960803	0	11.745105533665074	14.883690369092177
CGTCGACGCACAGTATCGTT	AGAP010004	8.188473176221677	7.468564135880298	0	0	23.490211067330147	0
GCCGCCGCTTCCAACAACGA	AGAP007193	100.99116917340068	84.64372687331004	6.258154064384321	30.29991689479165	180.09161818286447	119.06952295273742
GGCAACGGATCGCTCGGAAC	AGAP006571	267.4901237565748	253.9311806199301	0	0	7.830070355776716	11.906952295273742
CGGCGTGTCGAATAAACAGG	AGAP001626	2.729491058740559	2.489521378626766	0	0	0	0
CGGCTGCAGGGTCCGGTCCG	AGAP000472	5.458982117481118	0	0	0	0	2.9767380738184355
CCGAACGTGCGCGTCAAGCG	AGAP000696	177.41691881813634	151.86080409623273	68.83969470822754	82.63613698579542	505.03953794759815	565.5802340255027
TATCCTTTGCCGAAATGTCG	AGAP010458	2.729491058740559	2.489521378626766	0	0	0	0
TGTGCGAATCGGACCCACGC	AGAP012261	21.835928469924472	27.384735164894423	6.258154064384321	68.86344748816285	19.575175889441788	107.16257065746368
CGCAGGAAGATGGACGTTCT	AGAP008806	21.835928469924472	39.83234205802825	0	0	0	0
CCGGTTCAGGTCGACACCAG	AGAP028715	51.86033011607062	29.87425654352119	0	0	0	11.906952295273742
TCCGCGTGAGTGATAGTTAT	AGAP001647	0	0	0	0	0	0
GTACATCAGCACAACCTAAC	AGAP007489	352.1043465775321	323.63777922147955	328.55308838017686	380.1262301346589	673.3860505967975	586.4174005422318
CTCGCCCTGCAGCGACGGCA	AGAP003177	2.729491058740559	2.489521378626766	0	5.5090757990530275	0	0
GTGCCGCGATCACTCCGATG	AGAP001513	62.778294351032855	94.6018	3.1290770321921606	0	11.745105533665074	11.906952295273742
GCGAGTCAGGACGCTGCTAG	AGAP004912	16.376946352443355	17.42664965038736	0	0	11.745105533665074	2.9767380738184355
CCGATGATCGGTATACTGTT	AGAP009030	0	0	0	0	0	0
GCACCATTGCACATGTAGTA	AGAP011784	0	4.979042757253532	0	0	0	0
ATCGTGCGAAACGAGGCCCA	AGAP002932	19.10643741118391	22.405692407640892	0	0	39.150351778883575	8.930214221455307
CCGGATGAGCTGGCCGACAC	AGAP013228	79.15524070347621	74.68564135880297	9631.3	8032.232515019314	2513.452584204326	3822.131686782871
TCGTTCGAGAGCTGGCGCTT	AGAP011326	0	0	0	0	0	0
GCACGCGGGCACTCTTGATC	AGAP002796	139.2040439957685	184.22458201838066	0	60.5998	23.490211067330147	41.6743
CGTGCGGAATGTGGTCCTTC	AGAP006270	436.7185693984894	433.17671988105724	328.55308838017686	404.91707123039754	653.8108747073558	494.1385202538603
CCAGGAACTCGTGCGCCATG	AGAP003905	10.917964234962236	7.468564135880298	15.645385160960803	0	39.150351778883575	20.83716651672905
CACTGCTGACGCAAGCCGGC	AGAP028540	62.778294351032855	34.85329930077472	37.54892438630593	11.018151598106055	19.575175889441788	2.9767380738184355
GTGTGCGGATCGATACCGCC	AGAP003124	0	2.489521378626766	0	0	0	0
GTCGCCGTTCAAGCCGACCA	AGAP005888	1304.6967260779873	1324.4253734294393	71.9688	71.61798538768936	692.9612264862393	464.3711395156759
CGTACGGCTTGCGCCAGTTG	AGAP000857	2.729491058740559	12.447606893133829	0	0	11.745105533665074	11.906952295273742
GTCGGAGGACGAGAAGGAAC	AGAP005177	0	0	0	0	3.915035177888358	5.953476147636871
TCCCGTCGGTCATTACCGTC	AGAP003205	16.376946352443355	12.447606893133829	0	0	15.660140711553431	0
TGATCCCAGGGGGTTGTGTC	AGAP003774	19.10643741118391	17.42664965038736	0	0	0	0
CTTGCTGGCGTCGGCCAGCA	AGAP000069	144.66302611324963	144.3922399603524	0	0	19.575175889441788	11.906952295273742
TCTGGCCGAGACGGACCTGA	AGAP013288	2.729491058740559	0	0	0	0	0
GATGGACGGTGCACACACTC	AGAP011615	1858.7834110023207	1727.7278367669755	215.9063152212591	1082.5333945139198	810.4122818228901	651.9056381662374
TCTCGCGGGTTTCGTCCAGT	AGAP011048	163.76946352443355	119.49702617408477	21.903539225345124	5.5090757990530275	23.490211067330147	50.604547254913406
AGCCGCGCGCCATCCTCCCA	AGAP002518	73.6963	72.1961	0	0	0	0
TCCTCGGCACCTGCTACCAA	AGAP028643	68.23727646851397	37.342820679401484	40.678001418498084	333.29908584270817	160.51644229342267	130.97647524801116
GTGTCACGTATTGTCGCCTG	AGAP001123	109.17964234962236	64.7276	37.54892438630593	49.58168219147725	109.62098498087403	154.79037983855864
GTCGACGAAAATGGCTGTGC	AGAP000787	0	7.468564135880298	0	0	0	0
TTCCTGAAGCGCGAGGTCAT	AGAP003639	92.8027	89.62276963056357	62.58154064384321	22.03630319621211	86.13077391354388	47.62780918109497
GCTGTGGTGCGCTTCCGTGC	AGAP002245	150.12200823073076	109.53894065957769	6.258154064384321	0	70.47063320199044	17.860428442910614
GTGGTCGTTGAGGTGAGATA	AGAP000585	0	0	0	0	0	0
ACGGACCAGGTCACCTCGTG	AGAP002262	98.26167811466013	89.62276963056357	0	0	7.830070355776716	0
CGCCGACGATGCGGCCCAGC	AGAP002396	19.10643741118391	17.42664965038736	0	2.7545378995265137	7.830070355776716	5.953476147636871
TGGACGCTCCATCCCGACTC	AGAP001671	141.93353505450906	119.49702617408477	0	0	0	14.883690369092177
CCGCCTGTTCGCGCGTACGG	AGAP009660	54.58982117481118	72.1961	3.1290770321921606	8.26361	35.23531660099522	14.883690369092177
CAAGCCGTGCGTGTACCATC	AGAP003064	0	0	0	0	3.915035177888358	0
CTCGGCAATCATCACCAGCT	AGAP008853	0	0	0	0	0	0
AACGTTCCGGCAGTAGAACT	AGAP006974	43.671856939848944	42.32186343665502	0	0	0	0
GGACACGCGGTTGTCGTGTC	AGAP005912	199.2528472880608	174.2664965038736	18.774462193152964	234.13572145975365	35.23531660099522	44.65107110727653
TGACGAGGACGATGACACAC	AGAP008164	106.4501512908818	102.0703765236974	21.903539225345124	0	31.320281423106863	80.37192799309776
ACGAATTCCTACATGCGCTT	AGAP012881	0	0	0	0	0	0
CCTGCGTCGTGGAAGCCGTC	AGAP009747	65.50778540977342	72.1961	0	16.52722739715908	3.915035177888358	20.83716651672905
CGGCGTGGTGTAGTCTCTCT	AGAP000344	8.188473176221677	4.979042757253532	0	13.77268949763257	7.830070355776716	2.9767380738184355
TGTGCAGAAGGGCTCCGAGC	AGAP001011	141.93353505450906	146.88176133897917	3.1290770321921606	0	15.660140711553431	14.883690369092177
ACCTGGAGCTGGATGCCGGT	AGAP006658	161.03997246569298	69.70659860154944	0	0	3.915035177888358	8.930214221455307
GAGCAACGGCACGAGCCTCA	AGAP000521	125.55658870206571	112.02846203820447	0	5.5090757990530275	19.575175889441788	20.83716651672905
TTCGCATCGCTCGCTTTCAT	AGAP004104	363.02231081249437	373.4282067940149	37.54892438630593	132.21781917727264	31.320281423106863	14.883690369092177
TCACGTTCGTCTGGGCGACC	AGAP006269	8.188473176221677	9.958085514507063	0	0	0	0
TGCTGCTTGCGCTGTCGTAC	AGAP004907	100.99116917340068	87.1332	40.678001418498084	22.03630319621211	74.3857	80.37192799309776
GTATGCACGCAGGCCGCCCC	AGAP007474	395.7762035173811	318.659	425.5544763781338	424.19883652708313	305.3727438752919	184.558
ATTCGCCAAATCGCACTACG	AGAP004499	32.75389270488671	17.42664965038736	71.9688	49.58168219147725	7.830070355776716	5.953476147636871
GCGGAAGGGATGATGAACTG	AGAP005110	0	0	6.258154064384321	13.77268949763257	0	0
CTGTGTAAGTAGCTTCGATT	AGAP007956	2.729491058740559	2.489521378626766	0	0	0	0
CACCTTGGGCGGGATATCGC	AGAP010699	267.4901237565748	263.88926613443715	0	5.5090757990530275	7.830070355776716	14.883690369092177
AGTCGCGATCATGGAATAGC	AGAP029194	8.188473176221677	0	0	0	0	0
CAGTGGGTACGCTCCATCCA	AGAP000787	2.729491058740559	4.979042757253532	0	0	3.915035177888358	0
GTGACAAGGAGGAAGGGTCC	AGAP011950	0	2.489521378626766	0	0	0	5.953476147636871
GGTGTTGTACGCACCGCAGT	AGAP009258	46.4013	37.342820679401484	0	0	7.830070355776716	0
GCTCACGTACAGACCCACCT	AGAP007270	0	0	0	0	0	0
CCTGCACGCCAGCGCCTGTG	AGAP001461	92.8027	84.64372687331004	87.6142	451.74421552234827	274.05246245218507	330.4179261938463
GTATTGACCCCGCCCTTGAG	AGAP002954	0	0	0	0	0	0
ACACGACGCGTGATCCCCGA	AGAP008190	19.10643741118391	19.916171029014127	6.258154064384321	2.7545378995265137	27.405246245218507	41.6743
TTCGCGACGACGATATCGTG	AGAP007097	19.10643741118391	19.916171029014127	25.032616257537285	35.80899269384468	39.150351778883575	23.813904590547484
ATTGTGGCGGTGCTTCATGT	AGAP028571	8.188473176221677	12.447606893133829	0	0	19.575175889441788	14.883690369092177
TGCCGAAACCATGCAGCATC	AGAP007984	106.4501512908818	79.6647	0	0	11.745105533665074	5.953476147636871
CGCATCGTTCAGCAGGTACC	AGAP001737	5.458982117481118	4.979042757253532	0	0	11.745105533665074	0
ACGAGAACGGATATCGCTCC	AGAP002612	5.458982117481118	7.468564135880298	0	0	0	0
TGCCGGTCAGTCGCATGTCC	AGAP006630	13.647455293702794	4.979042757253532	0	0	0	0
CACCTGAGCCTGCTGAGTAC	AGAP029639	229.27724893420697	159.329	34.41984735411377	261.6811004550188	152.68637193764596	104.18583258364524
CTTTACGGACGTGAGCACGG	AGAP008049	13.647455293702794	7.468564135880298	0	0	0	0
GAACGCGTGCACGTCGCCCG	AGAP006547	237.46572211042863	258.9102233771836	40.678001418498084	60.5998	313.2028142310686	125.02299910037429
TGCACCTTCCAGCTGTGCAC	AGAP002839	166.4989545831741	166.7979323679933	0	0	3.915035177888358	32.74411881200279
CCGCGTACGCCACCAGTATG	AGAP029674	8.188473176221677	12.447606893133829	0	0	3.915035177888358	2.9767380738184355
CGCCCTGTCCGCCCTGTCCC	AGAP029306	79.15524070347621	114.51798341683123	0	11.018151598106055	27.405246245218507	14.883690369092177
GCAGTCGTCCCAGGCGACCG	AGAP002340	0	0	0	0	0	0
ACCGTGCCAACGATCCGAAC	AGAP005552	30.02440164614615	22.405692407640892	9.387231096576482	8.26361	19.575175889441788	5.953476147636871
CCGCCAGCGCGCTCCGCCCC	AGAP000277	13.647455293702794	22.405692407640892	0	0	230.9870754954131	389.953
TCGTCCGAGGGCGGGAAGGT	AGAP000697	191.06437411183913	189.2036247756342	0	35.80899269384468	62.640562846213726	59.53476147636871
CACCGCCGACGATTCCCCCT	AGAP013476	139.2040439957685	146.88176133897917	0	0	7.830070355776716	0
CATCGTCCACAGGAGCGCCG	AGAP002284	5.458982117481118	12.447606893133829	0	19.281765296685595	0	2.9767380738184355
TGCAGCGTCGCCGAGATTAG	AGAP009929	2.729491058740559	9.958085514507063	0	0	0	0
CGCCTCCTGCAGGTTGCCGA	AGAP002648	16.376946352443355	24.895213786267657	0	0	7.830070355776716	0
CGGTCGGGCCCACTCGATGG	AGAP000401	0	0	0	0	0	0
ATTCCCGGGCACGCCATAGT	AGAP010408	2.729491058740559	2.489521378626766	21.903539225345124	8.26361	27.405246245218507	44.65107110727653
GGATGTGTCCACCGTCGAGG	AGAP011826	0	0	0	0	0	0
CTCTACGTCATTGTGCGAGG	AGAP013372	715.1266573900265	853.9058328689807	25.032616257537285	0	113.53602015876238	151.8136417647402
CCTACGTGCGCCCTTATACT	AGAP000251	302.974	253.9311806199301	21.903539225345124	110.18151598106056	39.150351778883575	41.6743
CAGGCGGTGAAGGCCATCAC	AGAP013397	0	9.958085514507063	0	0	3.915035177888358	2.9767380738184355
CCGGCACGGTGCGCGATGGG	AGAP002349	2.729491058740559	4.979042757253532	0	0	0	0
CAGCGACTGGAAGTCGGTAC	AGAP000369	62.778294351032855	54.769470329788845	9.387231096576482	0	23.490211067330147	23.813904590547484
CTTGCTGCGTATCAGCGCCA	AGAP011459	635.9714166865502	809.0944480536989	3.1290770321921606	11.018151598106055	39.150351778883575	35.72085688582123
ATGCCTCCGGAAGTGGCCAT	AGAP029053	35.483383763627266	7.468564135880298	6.258154064384321	0	0	14.883690369092177
CTTCGGCGTGAGGTATCGGC	AGAP002250	0	2.489521378626766	3.1290770321921606	2.7545378995265137	15.660140711553431	2.9767380738184355
CGTGCAACGGCCCTTCGTGA	AGAP007625	272.9491058740559	216.58835994052862	84.48507986918834	68.86344748816285	27.405246245218507	32.74411881200279
CTCGTCCAGCTGCCCGATGA	AGAP011837	0	0	0	0	0	0
TCCGGTTCGTCCGTGATGTG	AGAP003929	218.3592846992447	246.46261648404982	0	49.58168219147725	31.320281423106863	32.74411881200279
CCAGTGTGACGCCTTCCGAC	AGAP005005	2.729491058740559	0	0	0	0	0
CAGGTGAAGGAGGTGTTCAC	AGAP012281	84.61422282095732	102.0703765236974	0	0	3.915035177888358	0
TTCCTGCAGCAGCGGCGATA	AGAP008870	84.61422282095732	49.790427572535314	0	0	7.830070355776716	2.9767380738184355
GTCGTAGCGATGGGATCCAG	AGAP003459	0	0	0	0	0	0
GCACGACGACCGGACGGCCG	AGAP029738	109.17964234962236	151.86080409623273	46.93615548288241	66.10890958863632	74.3857	8.930214221455307
GCATCGGACGGCATTGGCAA	AGAP007879	16.376946352443355	32.36377792214795	0	2.7545378995265137	23.490211067330147	8.930214221455307
CTCGCTCTGCTTCCACACCC	AGAP011814	2.729491058740559	12.447606893133829	3.1290770321921606	2.7545378995265137	31.320281423106863	35.72085688582123
AGGCCGCATCGGTTCCACAC	AGAP029678	5.458982117481118	2.489521378626766	0	0	0	2.9767380738184355
CGGCGTTCGAGCGTATGCTG	AGAP003711	54.58982117481118	39.83234205802825	21.903539225345124	0	15.660140711553431	2.9767380738184355
CCGGGACAGTACGGAGTGAC	AGAP001373	8.188473176221677	14.937128271760596	0	0	7.830070355776716	5.953476147636871
GTCGGTCGGGCAGGGTGTTG	AGAP007219	54.58982117481118	59.74851308704238	12.516308128768642	5.5090757990530275	43.06538695677194	101.20909450982681
GATCGCAGTTGCCACCTCTT	AGAP007821	0	2.489521378626766	0	0	3.915035177888358	0
CAACGCGCTCCAGTACCGCC	AGAP002109	46.4013	37.342820679401484	0	0	15.660140711553431	71.44171377164245
CTGATCGCGCGGCACCTGCG	AGAP008160	0	0	0	0	0	0
GGCACGGTATGGGGACACGG	AGAP013430	332.9979091663482	301.2320868138387	300.3913950904474	316.77185844554907	238.81714585118982	229.20883168401954
GCGTCACCGCACACATGTAC	AGAP005654	73.6963	29.87425654352119	0	24.790841095738624	3.915035177888358	0
ATCGAGCTGCCGCACCGTCA	AGAP002797	141.93353505450906	176.75601788250037	59.452463611651055	5.5090757990530275	39.150351778883575	47.62780918109497
GGAGTTCGACGTGTCGACCA	AGAP010329	2.729491058740559	7.468564135880298	0	0	0	0
GTTACCGAAGGCCTCAAGTA	AGAP010147	43.671856939848944	32.36377792214795	0	0	3.915035177888358	0
TTGGCCATCCGCAGGCTGTT	AGAP009042	32.75389270488671	24.895213786267657	3.1290770321921606	0	0	5.953476147636871
ACGGCCCGCTGGATGCACGA	AGAP005914	21.835928469924472	29.87425654352119	0	0	3.915035177888358	5.953476147636871
GCACTCGAACGGCACGTGCG	AGAP004575	270.2196148153153	316.16921508559926	0	2.7545378995265137	43.06538695677194	11.906952295273742
CATGGTTGTGCGGTGAGTAC	AGAP011695	27.29491058740559	32.36377792214795	21.903539225345124	44.07260639242422	125.28112569242745	98.23235643600837
CTCGTGGTACAGCGAGCCCA	AGAP002685	13.647455293702794	4.979042757253532	12.516308128768642	0	0	0
CCTGATATCCGTGTCCGGCG	AGAP002758	60.0488	52.27994895116208	0	0	15.660140711553431	17.860428442910614
CCCACCAGACCATGGACGAT	AGAP007542	305.7029985789426	313.6796937069725	187.74462193152965	771.2706118674239	700.7912968420161	404.83637803930725
CCGGTGAAGGGGGTGACCGC	AGAP010203	103.72066023214124	117.00750479545799	9.387231096576482	19.281765296685595	54.810492490437014	17.860428442910614
TGGACGGCGAGACGGTGATG	AGAP000794	21.835928469924472	22.405692407640892	9.387231096576482	0	11.745105533665074	8.930214221455307
ACGCGCACACAGTCCATCTC	AGAP000529	2.729491058740559	2.489521378626766	84.48507986918834	0	0	5.953476147636871
GCACGTTCGCAATCACCCGC	AGAP011985	76.42574964473565	57.258991708415614	34.41984735411377	129.46328127774615	0	0
TGCGGCGATACACTCCGACT	AGAP005917	5.458982117481118	14.937128271760596	0	19.281765296685595	0	17.860428442910614
GTCGATGGACGTACCGCCCC	AGAP009930	106.4501512908818	69.70659860154944	0	0	3.915035177888358	2.9767380738184355
TCCACCGACCAAAATAGCGT	AGAP010245	0	0	0	0	0	0
CTGCGGCCGCACGCCGACAC	AGAP009246	16.376946352443355	19.916171029014127	37.54892438630593	46.82714429195073	11.745105533665074	14.883690369092177
TCTTGACGTGGTCCCGCTGG	AGAP010681	60.0488	74.68564135880297	0	5.5090757990530275	3.915035177888358	2.9767380738184355
GCTGCACATGATGGCACCAC	AGAP002268	103.72066023214124	139.4131972030989	244.06800851098853	19.281765296685595	58.72552766832537	38.69759495963966
TATCTTGCAGACGTCCGCAT	AGAP006339	2.729491058740559	0	0	0	0	0
GCAATCGTCGTGGTACCATT	AGAP003230	43.671856939848944	22.405692407640892	0	13.77268949763257	7.830070355776716	41.6743
ACCTTCTACGAGCTGGATCT	AGAP005549	0	0	0	0	0	0
CCGAACACGGTCGCGCCGAC	AGAP000288	13.647455293702794	32.36377792214795	0	0	7.830070355776716	0
AGCCCGCGTCGAAGCAGGTA	AGAP006577	2.729491058740559	0	0	0	0	0
GTGCTGGATGGTCTCGCTCA	AGAP012364	0	2.489521378626766	0	0	3.915035177888358	5.953476147636871
GCGCATGCGCTCGTGCAGCC	AGAP002671	65.50778540977342	47.30090619390855	0	0	3.915035177888358	2.9767380738184355
GCCTACCAGCCGACCTACTC	AGAP013348	16.376946352443355	24.895213786267657	0	0	0	0
GTGCGACAACCTGCAGGAAC	AGAP005491	38.21287482236782	39.83234205802825	0	0	7.830070355776716	11.906952295273742
CGCAGCCTGAGTGGTACCAA	AGAP007717	242.92470422790976	293.76352267795835	0	0	0	0
CTTTCGGTGATGGAGCTGCC	AGAP011921	0	0	0	0	0	0
TTGTCGCCCGAGATAGTGCA	AGAP012876	8.188473176221677	4.979042757253532	0	2.7545378995265137	0	5.953476147636871
TGGACTGGTGAGAACGGTCG	AGAP011588	68.23727646851397	57.258991708415614	56.32338657945889	159.76319817253778	90.04580909143223	59.53476147636871
CAACGTGCATCGGTATGTGC	AGAP028567	485.8494084558195	455.58241228869815	34.41984735411377	187.30857716780292	82.21573873565552	95.25561836218994
GTGCTACGTAAACTGCGTGA	AGAP005208	54.58982117481118	47.30090619390855	18.774462193152964	0	54.810492490437014	32.74411881200279
CGGGCCAACTGGATGTCCTT	AGAP012572	0	0	0	0	0	0
GAGTAAAGGTCCGACGTCAT	AGAP005164	0	0	0	0	0	0
GTCCCACTTCACGTTCAGCT	AGAP002408	84.61422282095732	104.55989790232417	0	2.7545378995265137	3.915035177888358	0
TCGTACGTGCGGCAGTTCCT	AGAP004077	226.5477578754664	298.7425654352119	37.54892438630593	79.88159908626889	152.68637193764596	89.30214221455306
TGAGGTACGACAGCGAGTCT	AGAP006328	2.729491058740559	9.958085514507063	0	8.26361	7.830070355776716	5.953476147636871
CATTCCGTGTCGGGTTCCAC	AGAP029823	5.458982117481118	2.489521378626766	0	0	0	5.953476147636871
TTTCTGGAACTGAATGGGAC	AGAP000663	24.565419528665032	2.489521378626766	0	0	0	0
CGACTCGCGCCGTACCACCT	AGAP004135	84.61422282095732	119.49702617408477	0	63.35437168910982	19.575175889441788	5.953476147636871
ACAGACGCTCCGCTGCGAGT	AGAP002137	5.458982117481118	17.42664965038736	0	0	3.915035177888358	0
CGCTCCTCGCCGAGATACTC	AGAP008698	57.31931223355174	59.74851308704238	0	0	0	0
GGCACGGCCAGCCTCAGCAC	AGAP013483	76.42574964473565	97.09133376644387	0	0	3.915035177888358	0
ATGTCGTCGGGCGAATGTAG	AGAP012346	19.10643741118391	12.447606893133829	0	0	7.830070355776716	2.9767380738184355
GTCGACGATCGGCTTGCCTG	AGAP011930	171.9579367006552	199.16171029014126	3.1290770321921606	2.7545378995265137	11.745105533665074	14.883690369092177
TAAGGCCAGGCGCCGATGTA	AGAP012428	62.778294351032855	57.258991708415614	6.258154064384321	0	19.575175889441788	8.930214221455307
TTTCGCGGTGATGGCAATCG	AGAP012314	92.8027	72.1961	12.516308128768642	27.54537899526514	121.3660905145391	86.32540414073463
TACCAGGCGCACGACGGTAT	AGAP000047	21.835928469924472	19.916171029014127	0	0	0	0
CCTCTCCCTGAAGCGCTCAC	AGAP006018	2.729491058740559	4.979042757253532	0	0	0	0
CTCCTCGGTAGTGCGCTCCT	AGAP002578	125.55658870206571	102.0703765236974	50.06523251507457	44.07260639242422	15.660140711553431	14.883690369092177
TTCCAAATCATCCTCGACCG	AGAP002228	38.21287482236782	52.27994895116208	9.387231096576482	0	7.830070355776716	11.906952295273742
CGGACGCCGAACGCGATCAT	AGAP029505	73.6963	74.68564135880297	12.516308128768642	8.26361	140.94126640398088	169.67407020765083
CCACTCGCGGGCATGCATGT	AGAP028715	13.647455293702794	12.447606893133829	6.258154064384321	123.95420547869311	62.640562846213726	68.46497569782402
TGCAACGTCCAGAGTGTGAT	AGAP007053	373.94027504745657	333.5958647359866	87.6142	96.40882648342799	434.5689047456077	330.4179261938463
CCGTTAAGGGGCGTTTCAGC	AGAP000922	92.8027	126.96559030996505	6.258154064384321	0	7.830070355776716	5.953476147636871
GACGCGCGTCGCACTCAAGG	AGAP000439	0	4.979042757253532	0	0	0	0
CTGCCGGCCGCCGGCATCCC	AGAP005757	5.458982117481118	2.489521378626766	0	0	11.745105533665074	0
CGGCGGCGGTGGCTTGATGT	AGAP028416	13.647455293702794	0	0	5.5090757990530275	11.745105533665074	5.953476147636871
TCCTTCGTCAATGTGTAGAT	AGAP008734	46.4013	22.405692407640892	9.387231096576482	0	0	0
GAGATACTGGGCGTCCCGCT	AGAP007361	0	0	0	0	0	0
ATCGACCTGCTGCTCAACTC	AGAP011413	0	0	0	0	0	0
GGCCAAAAGCGGAAGCGCAT	AGAP007706	0	0	0	0	0	0
GGACAACGACTGGTAGCCTT	AGAP008632	8.188473176221677	9.958085514507063	15.645385160960803	0	0	2.9767380738184355
TGTCCGCAGAGCGATGATTA	AGAP009793	0	0	0	0	0	0
ACGGCACGTCACACACGAAC	AGAP005611	117.36811552584403	114.51798341683123	143.9375434808394	85.39067488532193	90.04580909143223	89.30214221455306
CGCCGTGACCGTCTTACGCT	AGAP010724	117.36811552584403	94.6018	3.1290770321921606	19.281765296685595	58.72552766832537	50.604547254913406
GGTGTACGTTTCCTTTAGGT	AGAP004014	109.17964234962236	84.64372687331004	0	0	31.320281423106863	29.767380738184354
CCGTTCTGCAACGCCTTTAC	AGAP009729	30.02440164614615	42.32186343665502	0	0	11.745105533665074	0
GCGCGAGAACAGCTCCGTCC	AGAP003650	0	0	0	0	0	0
AGCCGCGCCGACATGAACAA	AGAP009687	95.53218705591956	82.15420549468327	3.1290770321921606	0	3.915035177888358	11.906952295273742
GGCCGTAAGCGCGACAAAGC	AGAP011285	0	7.468564135880298	0	0	0	0
TCGACTGGACGCACAGCTAC	AGAP005699	313.8914717551643	268.86830889169073	0	22.03630319621211	66.55559802410208	38.69759495963966
ACGGTGCCGCCTGTCCCCGT	AGAP000452	731.5036037424697	878.8010466552483	40.678001418498084	2.7545378995265137	54.810492490437014	50.604547254913406
ATCGTGCGGCAGAACACCGA	AGAP002192	8.188473176221677	7.468564135880298	15.645385160960803	5.5090757990530275	31.320281423106863	2.9767380738184355
CATCGTAGCGGCGGAAGGAG	AGAP028196	0	0	0	0	0	0
CGGGACGTGGCCGTCTGCCA	AGAP000082	0	0	0	2.7545378995265137	0	0
GGTCGACGACGCTTTCGGTG	AGAP005908	136.47455293702794	139.4131972030989	0	8.26361	58.72552766832537	38.69759495963966
TGCTGGAGAGTGCAACCTTT	AGAP028447	0	0	0	0	0	0
GACGACGCGGCTGCCACTGG	AGAP003052	21.835928469924472	22.405692407640892	0	0	3.915035177888358	0
GCGCGTAAGCTTCAGTAGCC	AGAP008217	13.647455293702794	12.447606893133829	0	0	3.915035177888358	0
GCTGCTGCTGCTGTCTGTGA	AGAP011666	16.376946352443355	22.405692407640892	31.290770321921606	669.3527095849429	109.62098498087403	133.9532133218296
CCACGCTCGCTAGCTCGAGT	AGAP028169	144.66302611324963	121.98654755271153	18.774462193152964	99.1634	148.7713367597576	71.44171377164245
CTTCCGAATGGCATCGTGAT	AGAP003033	30.02440164614615	24.895213786267657	0	157.0086602730113	27.405246245218507	11.906952295273742
CGTTGGATAGTCGGCCACCT	AGAP001604	21.835928469924472	24.895213786267657	0	0	7.830070355776716	2.9767380738184355
CCCGTTCCGCTGCCGGCCAG	AGAP000760	60.0488	89.62276963056357	12.516308128768642	41.31806849289771	31.320281423106863	98.23235643600837
TCACACGTGCCTGCTTGCGA	AGAP006605	474.93144422085726	468.03001918183196	3.1290770321921606	0	31.320281423106863	62.511499550187146
AGTACGCAGGCCACCCTGAT	AGAP001670	5.458982117481118	19.916171029014127	0	0	3.915035177888358	0
ACGAGTGTCACAATACGCCC	AGAP005714	0	0	0	0	0	0
CATCGCCTGTCGGACAGCGA	AGAP001586	783.3639338585405	674.6602936078535	18.774462193152964	0	105.70594980298566	133.9532133218296
GGTAGCACGATGCTGGTGGG	AGAP001996	0	2.489521378626766	0	0	3.915035177888358	0
CGACCCCAACACGATACCGT	AGAP008818	60.0488	117.00750479545799	31.290770321921606	13.77268949763257	23.490211067330147	5.953476147636871
ACGCGCCCGATGATGCGCGG	AGAP002360	62.778294351032855	64.7276	21.903539225345124	0	86.13077391354388	47.62780918109497
TGGAAACGATGCGCCCGAAG	AGAP013389	21.835928469924472	22.405692407640892	0	0	0	0
CCCGGACTCGAGGGCGGCAC	AGAP001736	177.41691881813634	139.4131972030989	0	0	3.915035177888358	2.9767380738184355
CGTTTCACTCGCAGCTACTC	AGAP028970	0	0	0	0	0	0
TGCGATGCACGTAATGCCGA	AGAP008624	24.565419528665032	39.83234205802825	0	0	7.830070355776716	0
CTTCGCGCTGCTGCTCGATG	AGAP011740	251.11317740413142	234.01500959091598	168.97015973837668	157.0086602730113	207.49686442808297	315.53423582475415
CCACTTACGGTCGCAGTCAG	AGAP001348	0	0	0	0	0	0
CTACCGTCGGCCCTCCCGTC	AGAP000850	201.98233834680136	204.1407530473948	0	46.82714429195073	19.575175889441788	23.813904590547484
ACAGCAAGGGCCGCGAGTGC	AGAP008302	2.729491058740559	0	0	0	19.575175889441788	0
CGTCGTAACGGGAGCGGGAG	AGAP028001	5.458982117481118	4.979042757253532	0	0	0	0
ATCGGCAAGGGCATGGTGGA	AGAP028524	0	0	0	0	0	0
CGTGCACAGCGAGCGATAGT	AGAP002763	141.93353505450906	141.90271858172565	12.516308128768642	27.54537899526514	50.89545731254865	23.813904590547484
TTGTACGCGACGCTGTGCAA	AGAP000357	196.52335622932026	229.03596683366246	0	0	7.830070355776716	2.9767380738184355
GCTCGAGCTCCTGCCTCGTG	AGAP028011	90.07320493843845	87.1332	150.1956975452237	170.78134977064386	184.0066533607528	211.3484032411089
GCTCTCCTCCGCGGCGGATG	AGAP013032	8.188473176221677	0	0	0	0	0
CCAGCAGCGCAGACATTCGC	AGAP012391	0	7.468564135880298	0	0	0	0
GACGTCCGACGAACTCGGTC	AGAP010815	114.63862446710348	84.64372687331004	59.452463611651055	5.5090757990530275	27.405246245218507	32.74411881200279
AAGAAGTAGATGGCCAGTAA	AGAP029182	0	0	0	0	0	0
CTTCCGAGGCTGAACCCATG	AGAP011134	5.458982117481118	2.489521378626766	0	2.7545378995265137	7.830070355776716	2.9767380738184355
GACCGCTGCCCACTGCATCA	AGAP009121	65.50778540977342	87.1332	18.774462193152964	30.29991689479165	93.96084426932059	29.767380738184354
GCCTCGCAGCCGGTAAAGTC	AGAP006993	60.0488	67.21707722292268	0	5.5090757990530275	15.660140711553431	17.860428442910614
GCCGATTCGCGTACCAGCAC	AGAP009271	0	0	0	0	0	0
AGTGACGACCACTACATTGG	AGAP007863	49.130839057330064	37.342820679401484	3.1290770321921606	0	0	26.79064266436592
ATCGCTGTACGGACTCTGGA	AGAP005516	2.729491058740559	0	0	0	0	0
TTAGCTAGGATTGCCTGTCC	AGAP010388	0	0	0	0	0	0
TACATACTGAAGGTTGGCCC	AGAP002240	150.12200823073076	221.56740269778217	0	0	0	0
GTGGGACTGGTCGAGCCCGT	AGAP000714	21.835928469924472	12.447606893133829	334.8112424445612	311.2627826464961	46.980422134660294	41.6743
TGGGCCCGATGGGACCGCTG	AGAP005801	13.647455293702794	4.979042757253532	0	0	11.745105533665074	14.883690369092177
TTGGAGGTGCGCCAGTGTGG	AGAP009213	0	2.489521378626766	0	0	0	0
CCGATGAAGCGTGTTCCGAC	AGAP009185	46.4013	77.17516273742974	93.87231096576483	13.77268949763257	62.640562846213726	71.44171377164245
GAAAACGTCCTGGACCAATC	AGAP009057	0	4.979042757253532	0	0	3.915035177888358	0
ACGCCCAATCCTGATGCATG	AGAP000968	2.729491058740559	0	0	16.52722739715908	3.915035177888358	2.9767380738184355
CGCTTCGAGGATGCTTGATG	AGAP029057	259.3016505803531	258.9102233771836	12.516308128768642	2.7545378995265137	70.47063320199044	113.11604680510055
GCGGAGGAGAGCGGCATCGG	AGAP005455	73.6963	52.27994895116208	31.290770321921606	11.018151598106055	78.30070355776715	53.58128532873184
CTGCTGCTGTACGGACCACC	AGAP003093	0	0	0	0	0	0
GCCACCGTACGGATGGTACC	AGAP002702	136.47455293702794	184.22458201838066	31.290770321921606	33.05445479431816	27.405246245218507	32.74411881200279
CGATAATGGCCAACCTGAAC	AGAP006670	8.188473176221677	24.895213786267657	0	0	7.830070355776716	0
AGCTTACTTTGCCTACCAGA	AGAP011652	0	0	0	0	3.915035177888358	0
GACGAGGACGTGTTCATAGG	AGAP004817	46.4013	42.32186343665502	0	0	0	0
GCACCTGGCCCAGGAGATAC	AGAP003157	0	0	0	0	0	2.9767380738184355
GCAAGCCGTTCGCTGTTTGG	AGAP005320	0	0	0	0	0	0
TATTGCGAACAGACTCGTTT	AGAP011230	2.729491058740559	2.489521378626766	0	0	0	0
GGCCGAGGTCAGCAGATCGA	AGAP001885	0	0	0	0	0	2.9767380738184355
TGCATTGCTCACAGATCCAC	AGAP002581	0	0	0	0	3.915035177888358	2.9767380738184355
GGTGCAGGGCGTGATCGAGG	AGAP013365	2.729491058740559	0	0	0	0	0
TGAACGGATCCTGACCGTGA	AGAP004534	54.58982117481118	39.83234205802825	0	0	11.745105533665074	5.953476147636871
GCTATTGCGTCCACCCGGTG	AGAP000405	5.458982117481118	7.468564135880298	6.258154064384321	5.5090757990530275	11.745105533665074	11.906952295273742
TCCGCGGCTCCAGAGCCAGC	AGAP000676	0	0	0	0	0	0
CCACTGGCGCGGGTTCCGCA	AGAP002609	57.31931223355174	42.32186343665502	0	2.7545378995265137	15.660140711553431	5.953476147636871
GTCGTGATAGTGACGTGCGA	AGAP005377	2.729491058740559	4.979042757253532	0	0	0	2.9767380738184355
CGCTTCGCCCACGTCATCCG	AGAP029560	16.376946352443355	7.468564135880298	0	0	3.915035177888358	8.930214221455307
GCCGCAAGGTGTGCACCAAC	AGAP000305	144.66302611324963	84.64372687331004	87.6142	0	90.04580909143223	47.62780918109497
ACTTCAGCTCGATCAACACC	AGAP013194	341.18638234256986	358.49107852225427	34.41984735411377	5.5090757990530275	3.915035177888358	14.883690369092177
CGCATTGATCTGCACTCCCA	AGAP008358	0	0	0	0	0	0
TAGCTTCCGCGGCAGTGGCT	AGAP009717	0	0	0	0	7.830070355776716	0
GATCCGGACGATGGTACGCT	AGAP009914	43.671856939848944	37.342820679401484	3.1290770321921606	0	23.490211067330147	0
GTTCCTAGACATCGCCAACC	AGAP000393	30.02440164614615	22.405692407640892	3.1290770321921606	0	3.915035177888358	8.930214221455307
ACTGCGGGACACGCCTTGCA	AGAP001410	49.130839057330064	52.27994895116208	18.774462193152964	44.07260639242422	54.810492490437014	50.604547254913406
AACCGTCGACACGACGATAT	AGAP009770	605.947	622.3803446566915	15.645385160960803	0	35.23531660099522	11.906952295273742
GTGCATCGTTGCCTGGGAGG	AGAP002766	589.5700686879608	490.4357115894729	0	0	46.980422134660294	8.930214221455307
CGCATTGTGCGGGTCCGCAT	AGAP003418	207.44132046428248	288.7844799207048	0	30.29991689479165	15.660140711553431	11.906952295273742
GCCACATTCGCGCTCATGAT	AGAP009883	49.130839057330064	52.27994895116208	3.1290770321921606	8.26361	31.320281423106863	2.9767380738184355
ATGGCGCTCGGACTAGTGCC	AGAP006453	0	0	0	0	0	0
AGTCAACCAATGCTTCCGCT	AGAP011438	0	0	0	0	0	0
CCGGCGTGACGATAGGTCCG	AGAP001269	0	0	0	0	0	0
CCACGTCGACATCGATGTCA	AGAP011195	70.96676752725453	52.27994895116208	59.452463611651055	13.77268949763257	62.640562846213726	122.04626102655585
CAACATGATCATGGACGACT	AGAP028477	2.729491058740559	2.489521378626766	0	0	0	0
CTCGTTGCGCGCTTCCGAGA	AGAP003128	2.729491058740559	2.489521378626766	0	0	3.915035177888358	0
CCGGCATCGAGTGCTCCTCG	AGAP011604	68.23727646851397	151.86080409623273	0	0	3.915035177888358	5.953476147636871
AGTTCAGTATCAGCCCGGCC	AGAP003206	5.458982117481118	7.468564135880298	0	0	0	0
CGCGAATCGGGTGAGATGAT	AGAP004890	229.27724893420697	251.44165924130334	0	11.018151598106055	19.575175889441788	14.883690369092177
CTGCTCGGTCGCTGTTACTG	AGAP011308	109.17964234962236	72.1961	78.22692580480401	93.65428858390146	140.94126640398088	160.7438559861955
CGGTCGCCGAGAAGCGCCTA	AGAP002090	201.98233834680136	209.11979580464833	0	22.03630319621211	3.915035177888358	8.930214221455307
GTTCTGCATGGCGTACGCGA	AGAP002466	19.10643741118391	9.958085514507063	0	0	0	0
CCCAACTGCCCGATCGGTCC	AGAP010994	2.729491058740559	4.979042757253532	1520.73	663.8436337858898	187.92168853864118	276.8366408651145
CGATCGCATCGAGAGCATAC	AGAP006730	10.917964234962236	7.468564135880298	0	0	7.830070355776716	0
TCTTGGCGGTGCGTACCATG	AGAP009759	21.835928469924472	14.937128271760596	519.4267873438987	1366.2507981651509	230.9870754954131	148.8369036909218
GATGCGTGGAACACGCCGCC	AGAP008833	16.376946352443355	39.83234205802825	384.87647495963574	159.76319817253778	19.575175889441788	8.930214221455307
GTGACGGATCGCATCATCGG	AGAP003246	5.458982117481118	4.979042757253532	0	0	3.915035177888358	0
GAGCAGCAGCGAGGTAAACC	AGAP007122	0	0	0	0	0	0
TCACAACTTCATCACCTGGA	AGAP007581	0	2.489521378626766	0	0	7.830070355776716	0
CACTTCGTGCGTACCCGTGG	AGAP002437	0	0	0	0	3.915035177888358	0
CCGTGCACGTACACAAACAG	AGAP009433	174.68742775939577	126.96559030996505	168.97015973837668	242.3993351583332	187.92168853864118	202.41818901965362
[truncated: 87,712 more rows]

## Sheet: RRA-ClodronateA-Vs-Liposome-R1
Gene ID	num	neg|score	neg|p-value	neg|fdr	neg|rank	neg|goodsgrna	neg|lfc	pos|score	pos|p-value	pos|fdr	pos|rank	pos|goodsgrna	pos|lfc
AGAP028033	2	1.8406e-05	3.1578e-05	0.410891	1	2	-5.7452	0.9761	0.97614	0.999887	12673	0	-5.7452
AGAP001731	4	3.3362e-05	0.00014495	0.677558	2	4	-4.5974	0.99842	0.99841	0.999887	12986	0	-4.5974
AGAP003897	5	4.549e-05	0.00021344	0.677558	3	5	-6.1916	0.99697	0.99698	0.999887	12966	0	-6.1916
AGAP012513	6	5.2196e-05	0.00028572	0.677558	4	6	-4.5021	0.99284	0.99286	0.999887	12909	0	-4.5021
AGAP012617	6	8.4734e-05	0.00045541	0.677558	5	6	-3.4003	0.99992	0.99992	0.999917	13012	0	-3.4003
AGAP010837	5	9.6724e-05	0.00045997	0.677558	6	3	-3.2897	0.66365	0.66328	0.969947	8880	0	-3.2897
AGAP013091	4	0.00011419	0.00045693	0.677558	7	3	-3.4626	0.47889	0.4791	0.935113	6437	0	-3.4626
AGAP029360	5	0.00013715	0.00064107	0.677558	8	5	-3.1869	0.99216	0.99222	0.999887	12898	0	-3.1869
AGAP028474	5	0.00013804	0.00064335	0.677558	9	3	-3.4979	0.66365	0.66328	0.969947	8740	0	-3.4979
AGAP009607	3	0.00016384	0.00049802	0.677558	10	2	-6.8941	0.094869	0.11246	0.935113	1762	1	-6.8941
AGAP001622	7	0.00016386	0.0010223	0.691891	11	6	-5.561	0.97527	0.97545	0.999887	12658	0	-5.561
AGAP008177	5	0.00016486	0.00076966	0.677558	12	3	-2.8795	0.74008	0.73967	0.978315	9774	0	-2.8795
AGAP008244	4	0.00018099	0.00072173	0.677558	13	3	-4.5633	0.72969	0.73007	0.978146	9665	0	-4.5633
AGAP005804	4	0.00019956	0.00078108	0.677558	14	4	-5.6147	0.9998	0.99981	0.999887	13011	0	-5.6147
AGAP006813	5	0.00023005	0.0010626	0.691891	15	3	-3.0364	0.94361	0.94333	0.999887	12251	0	-3.0364
AGAP000912	5	0.00023035	0.0010641	0.691891	16	4	-5.7889	0.95155	0.95133	0.999887	12341	0	-5.7889
AGAP009190	7	0.00023794	0.0014902	0.743491	17	6	-4.848	0.89866	0.89886	0.999245	11697	0	-4.848
AGAP003586	4	0.00024799	0.00096141	0.691891	18	4	-5.3168	0.99975	0.99977	0.999887	13010	0	-5.3168
AGAP002499	6	0.00025478	0.001389	0.743491	19	5	-4.6559	0.33571	0.35877	0.935113	4580	1	-4.6559
AGAP005888	5	0.00025695	0.0011927	0.705446	20	5	-5.199	0.99792	0.99794	0.999887	12981	0	-5.199
AGAP000680	6	0.0002653	0.0014461	0.743491	21	6	-5.3628	0.99753	0.99756	0.999887	12979	0	-5.3628
AGAP000718	4	0.00029002	0.0011166	0.691891	22	4	-4.8666	0.9988	0.9988	0.999887	12994	0	-4.8666
AGAP012809	2	0.00030125	0.00056574	0.677558	23	2	-7.7165	0.9997	0.99969	0.999887	13009	0	-7.7165
AGAP000236	6	0.00037194	0.0020168	0.810985	24	6	-4.6298	0.99963	0.99966	0.999887	13008	0	-4.6298
AGAP013534	1	0.00037732	0.00038692	0.677558	25	1	-10.137	0.99962	0.99966	0.999887	13007	0	-10.137
AGAP000340	7	0.00039344	0.0023683	0.810985	26	4	-4.5471	0.48413	0.49065	0.944425	6719	1	-4.5471
AGAP009053	6	0.00040066	0.0021568	0.810985	27	5	-4.6274	0.9722	0.97241	0.999887	12609	0	-4.6274
AGAP004450	5	0.00040957	0.0018471	0.801155	28	5	-5.1209	0.99959	0.9996	0.999887	13006	0	-5.1209
AGAP002864	4	0.00044103	0.001679	0.780233	29	2	-3.1776	0.40395	0.40393	0.935113	5543	0	-3.1776
AGAP028471	2	0.00044608	0.00085565	0.691891	30	2	-4.6527	0.99955	0.99953	0.999887	13005	0	-4.6527
AGAP028124	5	0.0004465	0.0020191	0.810985	31	4	-4.4823	0.71038	0.71017	0.978146	9323	0	-4.4823
AGAP003806	7	0.00045085	0.0026971	0.810985	32	5	-2.7296	0.98215	0.98243	0.999887	12756	0	-2.7296
AGAP002511	6	0.00046416	0.0024688	0.810985	33	4	-4.0863	0.0044643	0.013226	0.933556	138	1	-4.0863
AGAP011930	4	0.00047846	0.0018342	0.801155	34	4	-5.4666	0.94102	0.94129	0.999887	12219	0	-5.4666
AGAP029056	6	0.00048118	0.0025685	0.810985	35	5	-5.8691	0.72951	0.73015	0.978146	9481	0	-5.8691
AGAP006718	6	0.00049685	0.0026461	0.810985	36	5	-3.2288	0.83264	0.83339	0.994324	10832	0	-3.2288
AGAP012993	3	0.00052807	0.0015427	0.743491	37	3	-6.8097	0.99947	0.99948	0.999887	13004	0	-6.8097
AGAP012653	4	0.0005541	0.0021294	0.810985	38	2	-4.0796	0.58175	0.58161	0.963943	7775	0	-4.0796
AGAP002347	4	0.00058662	0.0022405	0.810985	39	4	-3.678	0.97571	0.97595	0.999887	12669	0	-3.678
AGAP005967	6	0.00060723	0.0032449	0.810985	40	4	-3.1345	0.37816	0.39245	0.935113	5060	1	-3.1345
AGAP002013	6	0.00063265	0.0033636	0.810985	41	5	-4.4883	0.94721	0.94778	0.999887	12278	0	-4.4883
AGAP028087	4	0.00069263	0.0025959	0.810985	42	4	-4.89	0.99931	0.99931	0.999887	13003	0	-4.89
AGAP009788	4	0.00069923	0.0026164	0.810985	43	3	-3.5861	0.83426	0.83465	0.994324	10897	0	-3.5861
AGAP000858	6	0.00071084	0.0037479	0.810985	44	4	-3.2285	0.72951	0.73015	0.978146	9513	0	-3.2285
AGAP010655	4	0.00073556	0.0027336	0.810985	45	4	-3.5605	0.99926	0.99926	0.999887	13002	0	-3.5605
AGAP009167	5	0.00075153	0.0033552	0.810985	46	4	-4.8423	0.083093	0.13947	0.935113	1587	1	-4.8423
AGAP000184	7	0.00076111	0.0044578	0.810985	47	5	-2.2318	0.10749	0.17971	0.935113	1928	1	-2.2318
AGAP013001	6	0.00077079	0.0040667	0.810985	48	5	-2.2369	0.95512	0.95559	0.999887	12388	0	-2.2369
AGAP005269	4	0.00077282	0.0028553	0.810985	49	2	-3.0115	0.90278	0.90309	0.999572	11747	0	-3.0115
AGAP002095	132	0.00080034	0.0070038	0.810985	50	78	-2.5251	0.78882	0.79015	0.988105	10377	10	-2.5251
AGAP006263	5	0.00082524	0.0036794	0.810985	51	5	-4.601	0.99917	0.99919	0.999887	13001	0	-4.601
AGAP008334	6	0.00082797	0.0043749	0.810985	52	4	-3.3045	0.11831	0.19187	0.935113	2070	2	-3.3045
AGAP005353	5	0.00083075	0.0036999	0.810985	53	5	-4.5394	0.99917	0.99918	0.999887	13000	0	-4.5394
AGAP011445	5	0.00085959	0.003827	0.810985	54	4	-5.3321	0.77456	0.77412	0.98618	10147	0	-5.3321
AGAP001507	5	0.00087989	0.0039145	0.810985	55	5	-3.536	0.97702	0.97701	0.999887	12693	0	-3.536
AGAP006599	6	0.00090037	0.0047165	0.810985	56	6	-3.4103	0.99612	0.99612	0.999887	12956	0	-3.4103
AGAP005964	6	0.00094335	0.004957	0.810985	57	3	-2.4088	0.52366	0.52451	0.963943	6940	0	-2.4088
AGAP010603	6	0.0009558	0.0050254	0.810985	58	6	-4.7935	0.99904	0.99907	0.999887	12999	0	-4.7935
AGAP006571	6	0.0009684	0.0050916	0.810985	59	5	-4.9349	0.97503	0.97528	0.999887	12656	0	-4.9349
AGAP006179	4	0.00096847	0.0035211	0.810985	60	4	-5.0037	0.99903	0.99902	0.999887	12998	0	-5.0037
AGAP002820	4	0.00099354	0.0036094	0.810985	61	2	-2.8846	0.3134	0.31558	0.935113	4362	1	-2.8846
AGAP007687	5	0.0010076	0.0044822	0.810985	62	5	-4.3225	0.99899	0.99901	0.999887	12997	0	-4.3225
AGAP007341	6	0.0010123	0.0053199	0.810985	63	6	-3.4795	0.98909	0.98915	0.999887	12847	0	-3.4795
AGAP002814	6	0.0010131	0.0053222	0.810985	64	4	-3.1525	0.83264	0.83339	0.994324	10869	0	-3.1525
AGAP007550	4	0.0010213	0.0037152	0.810985	65	4	-2.8656	0.99898	0.99897	0.999887	12996	0	-2.8656
AGAP002895	3	0.0010337	0.0029497	0.810985	66	3	-3.5395	0.99897	0.99902	0.999887	12995	0	-3.5395
AGAP028697	4	0.0010509	0.0038346	0.810985	67	3	-4.22	0.40823	0.40818	0.935113	5573	0	-4.22
AGAP009090	5	0.0010579	0.0046853	0.810985	68	5	-4.6523	0.98101	0.98107	0.999887	12739	0	-4.6523
AGAP010971	5	0.0010812	0.0047835	0.810985	69	4	-5.2506	0.96035	0.96028	0.999887	12458	0	-5.2506
AGAP013270	7	0.0011009	0.0063738	0.810985	70	6	-4.125	0.78247	0.78303	0.986614	10305	0	-4.125
AGAP007084	7	0.001101	0.0063745	0.810985	71	6	-4.1998	0.78247	0.78303	0.986614	10313	0	-4.1998
AGAP006036	7	0.0011458	0.0065933	0.810985	72	6	-3.5678	0.98411	0.98436	0.999887	12784	0	-3.5678
AGAP007340	5	0.0011515	0.0051031	0.810985	73	4	-5.2307	0.93368	0.9334	0.999887	12114	0	-5.2307
AGAP003453	5	0.0011519	0.0051069	0.810985	74	3	-4.0629	0.66365	0.66328	0.969947	8689	0	-4.0629
AGAP011456	3	0.0012012	0.0034252	0.810985	75	3	-3.3085	0.9988	0.99885	0.999887	12993	0	-3.3085
AGAP005973	4	0.001207	0.0043589	0.810985	76	3	-6.1882	0.8737	0.87418	0.998389	11353	0	-6.1882
AGAP005565	7	0.0012076	0.0069194	0.810985	77	7	-3.9932	0.99363	0.9937	0.999887	12924	0	-3.9932
scrambled94	1	0.0012608	0.001262	0.713947	78	1	-2.7142	0.99874	0.9988	0.999887	12992	0	-2.7142
AGAP005537	6	0.0012716	0.0065739	0.810985	79	4	-2.8972	0.62382	0.62485	0.96923	8146	0	-2.8972
AGAP002310	6	0.0012873	0.006653	0.810985	80	5	-4.4255	0.62382	0.62485	0.96923	8283	0	-4.4255
AGAP012000	6	0.0013168	0.0067999	0.810985	81	4	-3.8431	0.91369	0.91416	0.999887	11860	0	-3.8431
AGAP007046	6	0.001323	0.0068357	0.810985	82	6	-3.2132	0.99868	0.99872	0.999887	12991	0	-3.2132
AGAP000264	6	0.0013513	0.0069825	0.810985	83	6	-4.817	0.99865	0.9987	0.999887	12990	0	-4.817
AGAP003208	5	0.0013528	0.0059477	0.810985	84	5	-2.9447	0.99032	0.99033	0.999887	12866	0	-2.9447
AGAP006869	6	0.0013707	0.0070738	0.810985	85	5	-4.0227	0.72951	0.73015	0.978146	9516	0	-4.0227
AGAP013181	6	0.0013796	0.007118	0.810985	86	4	-2.7665	0.33528	0.35843	0.935113	4571	1	-2.7665
AGAP011310	6	0.0013862	0.0071438	0.810985	87	6	-4.3267	0.99861	0.99867	0.999887	12989	0	-4.3267
AGAP001200	5	0.001403	0.0061501	0.810985	88	4	-4.3963	0.66365	0.66328	0.969947	8800	0	-4.3963
AGAP007976	5	0.0014553	0.0063616	0.810985	89	4	-1.9978	0.92471	0.92439	0.999887	12021	0	-1.9978
AGAP006702	5	0.0014814	0.0064643	0.810985	90	4	-4.8177	0.89425	0.89397	0.998389	11632	0	-4.8177
AGAP006821	7	0.0015012	0.0085127	0.813479	91	6	-2.4142	0.94771	0.94772	0.999887	12287	0	-2.4142
AGAP012477	5	0.0015151	0.0065983	0.810985	92	4	-5.2449	0.8785	0.87833	0.998389	11414	0	-5.2449
AGAP010029	5	0.0015167	0.0066066	0.810985	93	5	-4.5192	0.99848	0.99852	0.999887	12988	0	-4.5192
AGAP029506	5	0.0015175	0.0066104	0.810985	94	3	-1.7784	0.37158	0.37542	0.935113	4996	1	-1.7784
AGAP001319	3	0.0015377	0.0043208	0.810985	95	2	-4.0377	0.16798	0.17548	0.935113	2655	1	-4.0377
AGAP010301	4	0.0015608	0.0056182	0.810985	96	4	-4.2435	0.99844	0.99843	0.999887	12987	0	-4.2435
AGAP005027	4	0.0015654	0.0056327	0.810985	97	3	-6.2802	0.77176	0.77184	0.98618	10082	0	-6.2802
AGAP004974	3	0.0015954	0.0044799	0.810985	98	3	-4.2445	0.9984	0.99845	0.999887	12985	0	-4.2445
AGAP007198	6	0.0016002	0.008203	0.813479	99	4	-1.5846	0.069721	0.12306	0.935113	1378	1	-1.5846
AGAP003198	5	0.0016264	0.0070616	0.810985	100	4	-5.1075	0.94013	0.9398	0.999887	12201	0	-5.1075
AGAP009634	7	0.0016276	0.0092082	0.813479	101	6	-4.3194	0.49002	0.4957	0.949655	6760	1	-4.3194
AGAP028689	4	0.001628	0.0058449	0.810985	102	4	-5.1771	0.99837	0.99837	0.999887	12984	0	-5.1771
AGAP012490	2	0.0016703	0.0032266	0.810985	103	2	-4.8499	0.99833	0.99825	0.999887	12983	0	-4.8499
AGAP012321	7	0.0016708	0.0094205	0.813479	104	5	-4.4414	0.92463	0.9249	0.999887	12011	0	-4.4414
AGAP011636	2	0.0016742	0.0032365	0.810985	105	1	-1.6294	0.17829	0.17844	0.935113	2750	1	-1.6294
AGAP004173	3	0.0017096	0.0048101	0.810985	106	3	-3.0953	0.90406	0.90423	0.999572	11753	0	-3.0953
AGAP005323	6	0.0017105	0.00876	0.813479	107	3	-2.8674	0.36277	0.38004	0.935113	4911	1	-2.8674
AGAP029242	5	0.0017126	0.0074345	0.813479	108	3	-4.534	0.24323	0.26907	0.935113	3481	1	-4.534
AGAP004005	5	0.0017195	0.0074657	0.813479	109	3	-2.2865	0.27251	0.29196	0.935113	3771	1	-2.2865
AGAP008183	5	0.0017804	0.007716	0.813479	110	5	-6.118	0.99227	0.99233	0.999887	12899	0	-6.118
AGAP001588	5	0.0017933	0.0077799	0.813479	111	3	-2.628	0.30261	0.31625	0.935113	4221	1	-2.628
AGAP028021	4	0.0018025	0.0064811	0.810985	112	2	-2.2354	0.39007	0.39	0.935113	5433	0	-2.2354
AGAP002730	2	0.0018213	0.0035341	0.810985	113	2	-4.3527	0.94387	0.94385	0.999887	12253	0	-4.3527
AGAP007624	6	0.0018227	0.009285	0.813479	114	6	-4.353	0.99381	0.99383	0.999887	12926	0	-4.353
AGAP002755	5	0.0018261	0.0079489	0.813479	115	4	-5.0637	0.55725	0.55675	0.963943	7487	0	-5.0637
AGAP000824	7	0.0018433	0.010378	0.819147	116	6	-3.7658	0.98556	0.98574	0.999887	12806	0	-3.7658
AGAP001162	4	0.0018698	0.0067337	0.810985	117	3	-5.186	0.8737	0.87418	0.998389	11354	0	-5.186
AGAP006001	3	0.0018714	0.005237	0.810985	118	3	-6.942	0.96738	0.96765	0.999887	12548	0	-6.942
AGAP006057	5	0.0018952	0.0082456	0.813479	119	4	-2.8422	0.80509	0.80492	0.989	10584	0	-2.8422
AGAP003767	3	0.0019011	0.0053123	0.810985	120	3	-1.6542	0.9981	0.99814	0.999887	12982	0	-1.6542
AGAP001199	4	0.0019343	0.0069665	0.810985	121	3	-5.9395	0.33502	0.33586	0.935113	4557	1	-5.9395
AGAP000745	6	0.0019417	0.0098504	0.813479	122	4	-4.0629	0.83264	0.83339	0.994324	10843	0	-4.0629
AGAP029407	5	0.0019596	0.0085188	0.813479	123	4	-5.0395	0.77456	0.77412	0.98618	10205	0	-5.0395
AGAP007669	3	0.0019758	0.0055208	0.810985	124	2	-4.9234	0.78814	0.78809	0.988105	10366	0	-4.9234
AGAP006970	4	0.0019989	0.007188	0.810985	125	4	-5.4485	0.98105	0.98125	0.999887	12743	0	-5.4485
AGAP005561	5	0.0020305	0.0088148	0.813479	126	4	-4.1757	0.94949	0.94927	0.999887	12307	0	-4.1757
AGAP004553	3	0.002046	0.0057057	0.810985	127	3	-5.3176	0.94829	0.94874	0.999887	12291	0	-5.3176
AGAP029322	6	0.00207	0.010467	0.819147	128	6	-4.7208	0.99466	0.99469	0.999887	12936	0	-4.7208
AGAP013050	6	0.0020843	0.010536	0.819147	129	5	-5.3668	0.89096	0.89171	0.998389	11571	0	-5.3668
AGAP001807	4	0.0021124	0.0075753	0.813479	130	3	-3.5342	0.69631	0.69648	0.978146	9210	0	-3.5342
AGAP002644	5	0.0021194	0.0091952	0.813479	131	5	-4.3424	0.99788	0.99789	0.999887	12980	0	-4.3424
AGAP029809	5	0.0021394	0.0092911	0.813479	132	4	-5.004	0.66365	0.66328	0.969947	8698	0	-5.004
AGAP001340	5	0.0021533	0.0093489	0.813479	133	5	-3.0132	0.98893	0.98899	0.999887	12842	0	-3.0132
AGAP004333	6	0.0021583	0.010873	0.819147	134	5	-4.4395	0.96337	0.9637	0.999887	12492	0	-4.4395
AGAP004292	5	0.0021736	0.0094357	0.813479	135	4	-3.4707	0.48812	0.48761	0.941736	6741	0	-3.4707
AGAP008493	6	0.002233	0.011243	0.819147	136	5	-3.2861	0.72951	0.73015	0.978146	9462	0	-3.2861
AGAP013743	4	0.0022436	0.0080539	0.813479	137	3	-4.1576	0.39007	0.39	0.935113	5442	0	-4.1576
AGAP000601	5	0.0022811	0.0098603	0.813479	138	4	-4.6829	0.96035	0.96028	0.999887	12449	0	-4.6829
AGAP009283	6	0.0023153	0.011622	0.819147	139	3	-2.2839	0.91759	0.91819	0.999887	11920	0	-2.2839
AGAP029785	5	0.0023445	0.010122	0.819147	140	3	-2.6075	0.80509	0.80492	0.989	10578	0	-2.6075
AGAP007238	5	0.0023633	0.010191	0.819147	141	4	-3.0507	0.82789	0.82779	0.994324	10782	0	-3.0507
AGAP004060	4	0.002369	0.0085013	0.813479	142	3	-5.3753	0.58175	0.58161	0.963943	7682	0	-5.3753
AGAP000466	6	0.002372	0.011875	0.821914	143	6	-4.3511	0.99488	0.9949	0.999887	12939	0	-4.3511
AGAP006228	7	0.0023811	0.013124	0.845383	144	3	-1.5103	0.12808	0.20707	0.935113	2185	2	-1.5103
AGAP001806	6	0.0023911	0.01197	0.824061	145	6	-4.8136	0.99713	0.99715	0.999887	12969	0	-4.8136
AGAP012072	3	0.0024	0.0066553	0.810985	146	3	-3.1565	0.98424	0.98426	0.999887	12787	0	-3.1565
AGAP007878	4	0.0024086	0.008639	0.813479	147	3	-3.7326	0.82255	0.82298	0.994324	10721	0	-3.7326
AGAP000238	4	0.0024641	0.0088452	0.813479	148	3	-4.8975	0.83426	0.83465	0.994324	10902	0	-4.8975
AGAP001822	5	0.0024677	0.010639	0.819147	149	5	-3.7379	0.99753	0.99753	0.999887	12978	0	-3.7379
AGAP029540	6	0.0024695	0.012332	0.835556	150	3	-1.5722	0.11327	0.18472	0.935113	1996	2	-1.5722
AGAP004205	6	0.0024822	0.012393	0.835556	151	4	-3.8361	0.52366	0.52451	0.963943	6945	0	-3.8361
AGAP002053	4	0.0025043	0.0089563	0.813479	152	3	-4.3198	0.10652	0.1429	0.935113	1912	1	-4.3198
AGAP013178	5	0.0025282	0.010923	0.819147	153	3	-2.7594	0.030317	0.059799	0.935113	728	2	-2.7594
AGAP013372	2	0.0025304	0.0049136	0.810985	154	2	-5.0116	0.99747	0.9974	0.999887	12977	0	-5.0116
AGAP009561	4	0.0025376	0.0090628	0.813479	155	3	-3.4733	0.33948	0.34011	0.935113	4599	1	-3.4733
AGAP006938	4	0.0025474	0.0090864	0.813479	156	4	-6.222	0.99745	0.99746	0.999887	12976	0	-6.222
AGAP007209	5	0.0025606	0.011031	0.819147	157	4	-4.9282	0.89425	0.89397	0.998389	11625	0	-4.9282
AGAP002727	5	0.0025733	0.011086	0.819147	158	5	-5.2779	0.98101	0.98107	0.999887	12741	0	-5.2779
AGAP004198	5	0.0025806	0.011117	0.819147	159	5	-4.673	0.99742	0.99742	0.999887	12975	0	-4.673
AGAP000699	6	0.0025924	0.012938	0.845205	160	5	-3.109	0.85946	0.86009	0.995772	11191	0	-3.109
AGAP005456	6	0.0026082	0.01301	0.845205	161	6	-3.5878	0.99739	0.99742	0.999887	12973	0	-3.5878
AGAP001037	6	0.0026082	0.01301	0.845205	162	6	-3.8055	0.99739	0.99742	0.999887	12974	0	-3.8055
AGAP004315	4	0.002611	0.009317	0.813479	163	3	-2.9682	0.024473	0.046084	0.935113	618	1	-2.9682
AGAP006035	5	0.0026167	0.011254	0.819147	164	3	-4.4654	0.023022	0.04846	0.935113	590	1	-4.4654
AGAP012626	5	0.0026224	0.011282	0.819147	165	3	-2.5367	0.81596	0.8158	0.994324	10669	0	-2.5367
AGAP002721	4	0.0026422	0.0094151	0.813479	166	4	-4.4846	0.99736	0.99738	0.999887	12972	0	-4.4846
AGAP006798	7	0.0026522	0.014546	0.867574	167	7	-3.8953	0.99735	0.99736	0.999887	12971	0	-3.8953
AGAP012570	3	0.0026607	0.0073751	0.813479	168	2	-6.782	0.28174	0.28136	0.935113	4022	1	-6.782
AGAP004908	7	0.0026773	0.014668	0.867574	169	4	-2.6789	0.10327	0.17406	0.935113	1875	2	-2.6789
AGAP008322	6	0.0026938	0.013399	0.853634	170	3	-2.3687	0.38449	0.39766	0.935113	5111	1	-2.3687
AGAP001768	5	0.0027229	0.011709	0.819147	171	5	-3.9754	0.99728	0.99728	0.999887	12970	0	-3.9754
AGAP004832	2	0.0028508	0.0055322	0.810985	172	1	-4.2244	0.20982	0.20989	0.935113	3135	1	-4.2244
AGAP004318	5	0.002858	0.012262	0.835556	173	4	-3.4953	0.92884	0.92857	0.999887	12057	0	-3.4953
AGAP011506	3	0.0028961	0.0080349	0.813479	174	1	-2.3763	0.80861	0.80843	0.99183	10599	0	-2.3763
AGAP004575	3	0.0029314	0.0081224	0.813479	175	2	-2.2594	0.70622	0.70662	0.978146	9292	0	-2.2594
AGAP004367	4	0.0029617	0.010518	0.819147	176	2	-3.3579	0.23744	0.24808	0.935113	3423	1	-3.3579
AGAP001501	6	0.0029711	0.014643	0.867574	177	6	-3.6814	0.99703	0.99704	0.999887	12968	0	-3.6814
AGAP001890	5	0.0029835	0.012766	0.845205	178	4	-4.8811	0.23762	0.26479	0.935113	3426	1	-4.8811
AGAP000962	5	0.0030138	0.012871	0.845205	179	5	-3.7142	0.99699	0.99699	0.999887	12967	0	-3.7142
AGAP028725	7	0.0030245	0.01653	0.872491	180	4	-2.7011	0.14871	0.23435	0.935113	2397	2	-2.7011
AGAP011776	7	0.0030552	0.016673	0.872491	181	5	-1.9404	0.94664	0.94668	0.999887	12272	0	-1.9404
AGAP012315	6	0.0030641	0.015047	0.870165	182	4	-5.25	0.030687	0.067144	0.935113	735	1	-5.25
AGAP000973	6	0.003098	0.015209	0.870744	183	5	-3.519	0.95805	0.95849	0.999887	12422	0	-3.519
AGAP029682	5	0.0031152	0.01328	0.851217	184	5	-4.0201	0.99688	0.99688	0.999887	12965	0	-4.0201
AGAP012587	4	0.0031403	0.011137	0.819147	185	3	-5.0823	0.33502	0.33586	0.935113	4561	1	-5.0823
AGAP000690	7	0.0031594	0.017202	0.872491	186	3	-2.2714	0.78247	0.78303	0.986614	10319	0	-2.2714
AGAP006027	4	0.0032177	0.0114	0.819147	187	4	-5.3689	0.99678	0.9968	0.999887	12964	0	-5.3689
AGAP007661	5	0.0032399	0.01378	0.855954	188	5	-4.4414	0.99676	0.99676	0.999887	12963	0	-4.4414
AGAP007398	7	0.0032633	0.017738	0.875844	189	6	-3.6508	0.68039	0.68069	0.977719	9036	0	-3.6508
AGAP007674	4	0.0032722	0.011591	0.819147	190	3	-2.5192	0.86603	0.86649	0.998389	11260	0	-2.5192
AGAP000128	3	0.003293	0.0090925	0.813479	191	3	-2.9628	0.9298	0.93008	0.999887	12076	0	-2.9628
AGAP012290	3	0.0032966	0.0091001	0.813479	192	2	-4.3421	0.22208	0.22456	0.935113	3256	1	-4.3421
AGAP009201	5	0.0033295	0.014117	0.855954	193	5	-3.6114	0.99667	0.99668	0.999887	12962	0	-3.6114
AGAP007879	5	0.0033328	0.014124	0.855954	194	5	-4.5559	0.9935	0.99351	0.999887	12921	0	-4.5559
AGAP009460	6	0.0033383	0.016264	0.872491	195	6	-3.3756	0.99666	0.99668	0.999887	12961	0	-3.3756
AGAP000573	6	0.0033383	0.016264	0.872491	196	6	-3.5399	0.99666	0.99668	0.999887	12960	0	-3.5399
AGAP012806	5	0.0033545	0.014195	0.855954	197	3	-2.4011	0.81622	0.81607	0.994324	10670	0	-2.4011
AGAP005679	6	0.0033559	0.016337	0.872491	198	5	-3.3455	0.52366	0.52451	0.963943	6951	0	-3.3455
AGAP011080	5	0.0033574	0.014209	0.855954	199	4	-3.6762	0.2282	0.25758	0.935113	3326	1	-3.6762
AGAP006651	7	0.0033906	0.018363	0.878476	200	5	-2.6808	0.34685	0.38432	0.935113	4654	1	-2.6808
AGAP004653	3	0.0034471	0.0094852	0.813479	201	1	-1.9404	0.79519	0.79502	0.989	10440	0	-1.9404
AGAP012383	6	0.0034797	0.016901	0.872491	202	4	-4.151	0.72951	0.73015	0.978146	9552	0	-4.151
AGAP005146	4	0.0034925	0.012329	0.835556	203	3	-2.1844	0.24173	0.25187	0.935113	3463	1	-2.1844
AGAP001581	5	0.0034983	0.014777	0.869035	204	5	-2.6261	0.9965	0.99651	0.999887	12959	0	-2.6261
AGAP006327	6	0.0035429	0.017179	0.872491	205	4	-3.1441	0.18787	0.25401	0.935113	2849	1	-3.1441
AGAP029203	3	0.0035517	0.0097758	0.813479	206	3	-2.5076	0.88744	0.8875	0.998389	11534	0	-2.5076
AGAP000235	6	0.003582	0.017356	0.872491	207	3	-2.997	0.89096	0.89171	0.998389	11575	0	-2.997
AGAP011524	6	0.0035837	0.017367	0.872491	208	3	-2.3931	0.72951	0.73015	0.978146	9533	0	-2.3931
AGAP006853	3	0.0035964	0.0098778	0.813479	209	3	-3.6955	0.93235	0.93267	0.999887	12095	0	-3.6955
AGAP004935	6	0.0036068	0.017478	0.873506	210	4	-3.1874	0.72951	0.73015	0.978146	9471	0	-3.1874
AGAP002409	6	0.0036148	0.017521	0.873506	211	3	-1.3785	0.11145	0.18211	0.935113	1974	1	-1.3785
AGAP005987	3	0.0036188	0.0099417	0.813594	212	3	-4.6014	0.934	0.93436	0.999887	12123	0	-4.6014
AGAP005476	5	0.0036298	0.01533	0.871049	213	3	-3.8859	0.26269	0.28417	0.935113	3675	1	-3.8859
AGAP006091	7	0.0036662	0.019762	0.879801	214	5	-2.7391	0.87576	0.87622	0.998389	11376	0	-2.7391
AGAP001144	4	0.0036853	0.012967	0.845205	215	3	-2.4122	0.78219	0.7824	0.986614	10278	0	-2.4122
AGAP009715	4	0.0037128	0.013056	0.845205	216	1	-0.77025	0.30962	0.31208	0.935113	4290	1	-0.77025
AGAP004625	3	0.0037225	0.010215	0.819147	217	1	-2.0712	0.55444	0.55441	0.963943	7173	0	-2.0712
AGAP012032	5	0.0037814	0.015929	0.872491	218	5	-3.5518	0.99622	0.99623	0.999887	12958	0	-3.5518
AGAP005846	4	0.0038459	0.013518	0.853864	219	4	-3.6018	0.99615	0.99617	0.999887	12957	0	-3.6018
AGAP000726	6	0.0038795	0.018755	0.879801	220	5	-3.7189	0.9722	0.97241	0.999887	12608	0	-3.7189
AGAP007043	5	0.0038832	0.016352	0.872491	221	3	-2.5076	0.46098	0.4605	0.935113	6036	0	-2.5076
AGAP005904	4	0.0038887	0.01366	0.855954	222	3	-5.5377	0.054684	0.094826	0.935113	1121	1	-5.5377
AGAP008373	5	0.0039283	0.016531	0.872491	223	4	-5.594	0.77456	0.77412	0.98618	10132	0	-5.594
scrambled52	1	0.0039296	0.0039115	0.810985	224	1	-6.7148	0.99607	0.9962	0.999887	12955	0	-6.7148
AGAP028668	5	0.0040002	0.016795	0.872491	225	3	-3.0529	0.96035	0.96028	0.999887	12448	0	-3.0529
AGAP002408	5	0.0040217	0.016871	0.872491	226	4	-4.7532	0.90275	0.90238	0.999572	11742	0	-4.7532
AGAP013434	7	0.0040514	0.021642	0.879801	227	5	-3.1829	0.89024	0.89053	0.998389	11559	0	-3.1829
AGAP003036	3	0.004058	0.011127	0.819147	228	3	-4.1435	0.905	0.90519	0.999572	11785	0	-4.1435
AGAP004256	6	0.0040961	0.019765	0.879801	229	6	-4.1206	0.9959	0.99592	0.999887	12954	0	-4.1206
AGAP013195	5	0.0041041	0.017225	0.872491	230	5	-3.5572	0.9959	0.99592	0.999887	12953	0	-3.5572
AGAP010744	6	0.0041287	0.019903	0.879801	231	4	-2.6666	0.72951	0.73015	0.978146	9506	0	-2.6666
AGAP008333	2	0.0042105	0.0080645	0.813479	232	2	-2.8519	0.80914	0.80869	0.99196	10609	0	-2.8519
AGAP008667	7	0.0042135	0.022497	0.879801	233	7	-3.3809	0.99579	0.99583	0.999887	12952	0	-3.3809
AGAP029537	3	0.0042188	0.01154	0.819147	234	3	-5.2231	0.99578	0.99581	0.999887	12951	0	-5.2231
AGAP013188	5	0.0042332	0.01777	0.875844	235	5	-4.0331	0.99577	0.99578	0.999887	12950	0	-4.0331
AGAP006382	6	0.0042442	0.020435	0.879801	236	2	-1.1399	0.32105	0.3475	0.935113	4421	1	-1.1399
AGAP013382	7	0.0042607	0.022718	0.879801	237	5	-3.4901	0.022739	0.056497	0.935113	581	2	-3.4901
AGAP007497	5	0.004272	0.017946	0.878476	238	3	-1.2203	0.14643	0.19782	0.935113	2370	1	-1.2203
AGAP010984	3	0.0042746	0.011709	0.819147	239	2	-6.5567	0.77856	0.7785	0.986614	10247	0	-6.5567
AGAP000797	7	0.004294	0.022876	0.879801	240	5	-4.7785	0.95695	0.95704	0.999887	12411	0	-4.7785
AGAP000355	4	0.0043	0.015021	0.870165	241	2	0.52716	0.012161	0.025701	0.935113	364	2	0.52716
AGAP002228	5	0.0043134	0.018099	0.878476	242	5	-4.534	0.99569	0.9957	0.999887	12949	0	-4.534
AGAP000498	6	0.0043137	0.020745	0.879801	243	5	-3.3358	0.62382	0.62485	0.96923	8166	0	-3.3358
AGAP005695	5	0.0043341	0.018166	0.878476	244	5	-4.3225	0.99567	0.99568	0.999887	12948	0	-4.3225
AGAP001248	5	0.0043553	0.018243	0.878476	245	4	-4.7208	0.24293	0.26882	0.935113	3477	1	-4.7208
AGAP002329	6	0.0043649	0.020954	0.879801	246	5	-3.3898	0.89096	0.89171	0.998389	11583	0	-3.3898
AGAP009565	4	0.0043734	0.015257	0.870744	247	3	-2.0187	0.47889	0.4791	0.935113	6259	0	-2.0187
AGAP009463	5	0.004378	0.018316	0.878476	248	4	-2.6876	0.47934	0.47885	0.935113	6488	0	-2.6876
AGAP011793	5	0.0043803	0.018321	0.878476	249	3	-5.8201	0.82084	0.82064	0.994324	10699	0	-5.8201
AGAP012694	5	0.0044302	0.018509	0.878966	250	4	-1.924	0.93644	0.93615	0.999887	12149	0	-1.924
AGAP004447	6	0.0044643	0.021393	0.879801	251	3	-1.7869	0.16328	0.23818	0.935113	2613	1	-1.7869
AGAP000452	5	0.0044744	0.018697	0.879801	252	3	-3.6519	0.55725	0.55675	0.963943	7229	0	-3.6519
AGAP008484	6	0.0044966	0.021538	0.879801	253	6	-3.5776	0.9955	0.99552	0.999887	12947	0	-3.5776
AGAP006142	6	0.0045338	0.021728	0.879801	254	4	-4.48	0.97921	0.97935	0.999887	12717	0	-4.48
AGAP005724	4	0.0045433	0.015845	0.872491	255	4	-4.1349	0.97571	0.97595	0.999887	12670	0	-4.1349
AGAP013200	6	0.0045444	0.021777	0.879801	256	2	-1.8512	0.0239	0.057334	0.935113	610	2	-1.8512
AGAP011347	5	0.0045521	0.018998	0.879801	257	4	-4.769	0.080084	0.13497	0.935113	1534	1	-4.769
AGAP008575	5	0.0045567	0.019013	0.879801	258	4	-4.0707	0.92471	0.92439	0.999887	12024	0	-4.0707
AGAP000334	6	0.0045743	0.021915	0.879801	259	3	-2.6108	0.80148	0.80219	0.989	10470	0	-2.6108
AGAP004247	6	0.0045835	0.021963	0.879801	260	5	-4.927	0.95096	0.95152	0.999887	12330	0	-4.927
AGAP012019	7	0.0045971	0.024377	0.879801	261	4	-1.4248	0.2046	0.29278	0.935113	3085	1	-1.4248
AGAP007252	6	0.004634	0.022181	0.879801	262	6	-3.4046	0.99537	0.99539	0.999887	12946	0	-3.4046
AGAP013274	7	0.0046361	0.024563	0.879801	263	5	-5.0922	0.082135	0.14618	0.935113	1572	2	-5.0922
AGAP008511	4	0.0046555	0.016227	0.872491	264	4	-3.0794	0.97617	0.97641	0.999887	12674	0	-3.0794
AGAP001329	4	0.0046669	0.01626	0.872491	265	3	-4.1776	0.91949	0.91985	0.999887	11954	0	-4.1776
AGAP007683	5	0.0046691	0.01947	0.879801	266	5	-4.2767	0.99533	0.99534	0.999887	12945	0	-4.2767
AGAP028498	4	0.0046878	0.01634	0.872491	267	3	-4.3939	0.79169	0.79196	0.988105	10392	0	-4.3939
AGAP010551	5	0.0047006	0.019597	0.879801	268	4	-3.191	0.3291	0.33831	0.935113	4513	1	-3.191
AGAP006594	5	0.0047183	0.019664	0.879801	269	5	-4.5259	0.99528	0.99529	0.999887	12944	0	-4.5259
AGAP000574	5	0.0047287	0.01971	0.879801	270	4	-4.6837	0.80509	0.80492	0.989	10553	0	-4.6837
AGAP002872	5	0.0047305	0.019714	0.879801	271	3	-1.1504	0.66365	0.66328	0.969947	8859	0	-1.1504
AGAP013761	3	0.0047352	0.012965	0.845205	272	3	-2.7681	0.99526	0.9953	0.999887	12943	0	-2.7681
AGAP029232	6	0.0047427	0.022676	0.879801	273	5	-4.1537	0.97129	0.97153	0.999887	12597	0	-4.1537
AGAP000315	6	0.0047761	0.022838	0.879801	274	5	-3.0279	0.83264	0.83339	0.994324	10842	0	-3.0279
AGAP011366	4	0.0047802	0.016655	0.872491	275	4	-4.8526	0.99141	0.9914	0.999887	12884	0	-4.8526
AGAP012921	5	0.004809	0.020013	0.879801	276	5	-3.4421	0.99519	0.99521	0.999887	12942	0	-3.4421
AGAP028210	6	0.0048493	0.023172	0.879801	277	5	-4.0631	0.62382	0.62485	0.96923	8178	0	-4.0631
AGAP001888	6	0.0048913	0.023341	0.879801	278	5	-4.4314	0.62382	0.62485	0.96923	8159	0	-4.4314
AGAP000387	4	0.0049678	0.017265	0.872491	279	3	-4.7746	0.8897	0.89002	0.998389	11547	0	-4.7746
AGAP002868	5	0.0049851	0.020678	0.879801	280	4	-3.1484	0.93113	0.93086	0.999887	12086	0	-3.1484
AGAP000656	6	0.0049941	0.023831	0.879801	281	6	-3.4841	0.99422	0.99423	0.999887	12931	0	-3.4841
AGAP029210	2	0.0050184	0.0096312	0.813479	282	1	-1.9041	0.14668	0.14777	0.935113	2373	1	-1.9041
AGAP001648	5	0.0050534	0.020938	0.879801	283	5	-2.628	0.97861	0.97861	0.999887	12709	0	-2.628
AGAP002412	3	0.0050747	0.013877	0.855954	284	3	-3.2659	0.99493	0.99497	0.999887	12941	0	-3.2659
AGAP000413	2	0.0050919	0.009772	0.813479	285	2	-1.9102	0.80665	0.80619	0.990191	10594	0	-1.9102
AGAP009242	5	0.0050972	0.021105	0.879801	286	4	-4.2045	0.36078	0.36567	0.935113	4882	1	-4.2045
AGAP002572	6	0.0051216	0.024359	0.879801	287	6	-3.7225	0.99488	0.9949	0.999887	12940	0	-3.7225
AGAP008488	7	0.0051591	0.027065	0.879801	288	6	-3.1731	0.99034	0.99046	0.999887	12867	0	-3.1731
AGAP000495	5	0.005181	0.021416	0.879801	289	5	-3.4305	0.99482	0.99483	0.999887	12938	0	-3.4305
AGAP009883	6	0.0051874	0.02462	0.879801	290	5	-3.6737	0.89096	0.89171	0.998389	11570	0	-3.6737
AGAP007679	6	0.0051972	0.024665	0.879801	291	3	-0.7558	0.62382	0.62485	0.96923	8171	0	-0.7558
AGAP003571	3	0.0052403	0.014325	0.858945	292	3	-4.7671	0.99476	0.99478	0.999887	12937	0	-4.7671
AGAP013088	6	0.0052461	0.024865	0.879801	293	3	-1.7287	0.38956	0.40185	0.935113	5401	1	-1.7287
AGAP005274	5	0.0052804	0.021826	0.879801	294	3	-1.6347	0.55725	0.55675	0.963943	7329	0	-1.6347
AGAP000805	7	0.0053383	0.027982	0.879801	295	4	-2.4863	0.057335	0.11331	0.935113	1162	2	-2.4863
AGAP011242	6	0.0053441	0.025309	0.879801	296	3	-2.5841	0.21393	0.2712	0.935113	3169	1	-2.5841
AGAP000277	6	0.0053489	0.025324	0.879801	297	4	-2.9161	0.012141	0.031606	0.935113	363	1	-2.9161
AGAP008871	5	0.0054112	0.022324	0.879801	298	4	-4.6886	0.77456	0.77412	0.98618	10190	0	-4.6886
AGAP006028	3	0.005429	0.014827	0.869035	299	3	-3.6114	0.92394	0.92419	0.999887	11993	0	-3.6114
AGAP000783	5	0.005452	0.022469	0.879801	300	4	-3.6102	0.36563	0.36997	0.935113	4938	1	-3.6102
AGAP005299	3	0.0054582	0.014903	0.869578	301	3	-5.5771	0.99454	0.99454	0.999887	12935	0	-5.5771
AGAP000094	7	0.0054599	0.028561	0.879801	302	3	-1.76	0.14508	0.2295	0.935113	2353	2	-1.76
AGAP001913	6	0.0054739	0.02585	0.879801	303	4	-3.2324	0.93898	0.93959	0.999887	12181	0	-3.2324
AGAP009500	7	0.0054748	0.02863	0.879801	304	4	-3.1661	0.78247	0.78303	0.986614	10299	0	-3.1661
AGAP000099	2	0.0054937	0.010498	0.819147	305	2	-4.0538	0.99451	0.99443	0.999887	12934	0	-4.0538
AGAP003005	7	0.0055156	0.028832	0.879801	306	5	-3.6834	0.43524	0.45038	0.935113	5815	1	-3.6834
AGAP003363	6	0.005524	0.02607	0.879801	307	5	-4.1632	0.92525	0.92584	0.999887	12027	0	-4.1632
AGAP029365	6	0.0055302	0.026095	0.879801	308	5	-4.6867	0.96828	0.96855	0.999887	12561	0	-4.6867
AGAP000735	4	0.0055469	0.01914	0.879801	309	2	-2.6153	0.58175	0.58161	0.963943	7777	0	-2.6153
AGAP002371	5	0.0056169	0.023153	0.879801	310	5	-3.3929	0.98316	0.98322	0.999887	12775	0	-3.3929
AGAP029707	5	0.0056392	0.023236	0.879801	311	4	-4.5061	0.90961	0.90927	0.999887	11828	0	-4.5061
AGAP029115	7	0.0056407	0.029432	0.879801	312	4	-2.8509	0.68039	0.68069	0.977719	9011	0	-2.8509
AGAP007233	3	0.0056839	0.015503	0.872491	313	2	-2.3375	0.17091	0.17807	0.935113	2690	1	-2.3375
AGAP000882	4	0.0056941	0.019662	0.879801	314	3	-4.0578	0.0054003	0.014448	0.933556	180	1	-4.0578
AGAP007154	5	0.0057117	0.023495	0.879801	315	5	-4.3952	0.99429	0.99429	0.999887	12933	0	-4.3952
AGAP029603	7	0.0057274	0.029853	0.880644	316	3	-2.1008	0.78247	0.78303	0.986614	10303	0	-2.1008
AGAP009957	4	0.0057349	0.019784	0.879801	317	4	-4.6307	0.98016	0.98038	0.999887	12726	0	-4.6307
AGAP007836	3	0.0057402	0.015646	0.872491	318	3	-4.1873	0.99426	0.99427	0.999887	12932	0	-4.1873
AGAP005108	6	0.0057465	0.026987	0.879801	319	5	-3.8115	0.87895	0.87966	0.998389	11441	0	-3.8115
AGAP008245	7	0.0057549	0.029982	0.880644	320	6	-3.9052	0.81964	0.82021	0.994324	10690	0	-3.9052
AGAP005766	6	0.0057645	0.027068	0.879801	321	5	-2.8344	0.80148	0.80219	0.989	10498	0	-2.8344
AGAP007857	4	0.0057669	0.019871	0.879801	322	3	-1.5977	0.82255	0.82298	0.994324	10739	0	-1.5977
AGAP001213	6	0.0057731	0.027101	0.879801	323	5	-3.2781	0.96337	0.9637	0.999887	12493	0	-3.2781
AGAP003580	4	0.005793	0.019955	0.879801	324	4	-4.7188	0.99421	0.99424	0.999887	12930	0	-4.7188
AGAP003071	6	0.0058002	0.027223	0.879801	325	5	-4.2738	0.95096	0.95152	0.999887	12323	0	-4.2738
AGAP002146	3	0.0058058	0.015828	0.872491	326	2	-3.156	0.25514	0.25582	0.935113	3588	1	-3.156
AGAP001412	7	0.0058382	0.030404	0.880644	327	6	-4.1964	0.98821	0.98835	0.999887	12837	0	-4.1964
AGAP029546	4	0.0058402	0.020112	0.879801	328	2	-1.5511	0.58175	0.58161	0.963943	7747	0	-1.5511
AGAP007870	6	0.005853	0.027446	0.879801	329	6	-2.9258	0.99415	0.99416	0.999887	12929	0	-2.9258
AGAP011305	5	0.005873	0.024102	0.879801	330	5	-5.5517	0.98878	0.98884	0.999887	12841	0	-5.5517
AGAP007144	4	0.0058844	0.020254	0.879801	331	2	-2.1767	0.69631	0.69648	0.978146	9189	0	-2.1767
AGAP011215	6	0.0058937	0.027643	0.879801	332	4	-4.0825	0.96337	0.9637	0.999887	12489	0	-4.0825
AGAP028742	5	0.0059218	0.024299	0.879801	333	3	-3.6301	0.55725	0.55675	0.963943	7387	0	-3.6301
AGAP003300	4	0.0059459	0.020472	0.879801	334	4	-4.6237	0.99405	0.99408	0.999887	12928	0	-4.6237
AGAP008450	6	0.005964	0.027947	0.879801	335	4	-1.9227	0.85946	0.86009	0.995772	11212	0	-1.9227
AGAP029327	3	0.0059791	0.016274	0.872491	336	2	-3.3107	0.62511	0.62525	0.96923	8372	0	-3.3107
AGAP012308	5	0.0060087	0.024624	0.879801	337	5	-4.5734	0.99064	0.99069	0.999887	12872	0	-4.5734
AGAP005707	5	0.0060133	0.024644	0.879801	338	4	-3.8324	0.91381	0.91339	0.999887	11872	0	-3.8324
AGAP011226	3	0.0060341	0.016411	0.872491	339	1	-1.5103	0.62511	0.62525	0.96923	8368	0	-1.5103
AGAP029564	7	0.0060479	0.031387	0.880644	340	3	0.55652	0.14596	0.23069	0.935113	2364	2	0.55652
AGAP002276	5	0.0060699	0.024861	0.879801	341	3	-5.6883	0.66365	0.66328	0.969947	8849	0	-5.6883
AGAP000040	6	0.0061119	0.028587	0.879801	342	4	-4.369	0.72951	0.73015	0.978146	9460	0	-4.369
AGAP003365	4	0.0061172	0.021043	0.879801	343	4	-4.1904	0.99388	0.99389	0.999887	12927	0	-4.1904
AGAP005471	7	0.0061328	0.031799	0.880644	344	5	-3.3417	0.88984	0.89013	0.998389	11551	0	-3.3417
AGAP000757	5	0.0061888	0.025301	0.879801	345	4	-4.9357	0.93644	0.93615	0.999887	12150	0	-4.9357
AGAP008388	6	0.0062233	0.029084	0.879801	346	4	-4.7333	0.03734	0.07677	0.935113	841	1	-4.7333
AGAP007823	5	0.0062311	0.025448	0.879801	347	4	-4.5592	0.88483	0.88464	0.998389	11497	0	-4.5592
AGAP029466	6	0.0062378	0.029145	0.879801	348	5	-3.2464	0.62382	0.62485	0.96923	8127	0	-3.2464
AGAP029343	3	0.006239	0.016962	0.872491	349	3	-4.7785	0.99376	0.99378	0.999887	12925	0	-4.7785
AGAP008987	4	0.0062799	0.021523	0.879801	350	1	-1.4824	0.47889	0.4791	0.935113	6332	0	-1.4824
AGAP003239	4	0.0063145	0.021637	0.879801	351	4	-5.5452	0.993	0.99299	0.999887	12911	0	-5.5452
AGAP006982	6	0.0063661	0.029683	0.879801	352	3	-3.0143	0.72951	0.73015	0.978146	9441	0	-3.0143
AGAP009045	3	0.0063766	0.017335	0.872491	353	3	-4.6548	0.99362	0.99364	0.999887	12923	0	-4.6548
AGAP001279	5	0.0063796	0.026023	0.879801	354	4	-3.2007	0.90733	0.90695	0.999764	11805	0	-3.2007
AGAP028113	7	0.006403	0.03308	0.880644	355	6	-2.861	0.68039	0.68069	0.977719	8990	0	-2.861
AGAP000171	4	0.006409	0.021955	0.879801	356	3	-4.4009	0.77176	0.77184	0.98618	10039	0	-4.4009
AGAP006780	4	0.0064117	0.021961	0.879801	357	3	-5.5038	0.26719	0.27389	0.935113	3724	1	-5.5038
AGAP003941	4	0.006474	0.022162	0.879801	358	3	-5.6481	0.81479	0.8152	0.994324	10640	0	-5.6481
AGAP011356	4	0.0064852	0.022202	0.879801	359	4	-4.1987	0.99351	0.99352	0.999887	12922	0	-4.1987
AGAP002949	4	0.0065226	0.022336	0.879801	360	4	-3.261	0.98043	0.98066	0.999887	12732	0	-3.261
AGAP012001	5	0.0065599	0.026711	0.879801	361	5	-3.6883	0.99344	0.99346	0.999887	12920	0	-3.6883
AGAP008379	5	0.0065838	0.026805	0.879801	362	4	-2.6488	0.66365	0.66328	0.969947	8726	0	-2.6488
AGAP006157	5	0.0065971	0.026854	0.879801	363	5	-3.9127	0.9934	0.99343	0.999887	12919	0	-3.9127
AGAP002458	6	0.0066052	0.030712	0.880644	364	6	-3.4235	0.99339	0.99341	0.999887	12918	0	-3.4235
AGAP000606	6	0.0066052	0.030712	0.880644	365	6	-3.4693	0.99339	0.99341	0.999887	12917	0	-3.4693
AGAP000815	5	0.0066193	0.02694	0.879801	366	2	-1.7413	0.36008	0.36504	0.935113	4875	1	-1.7413
AGAP028562	4	0.0066251	0.02266	0.879801	367	3	-5.0299	0.0059868	0.015466	0.933556	200	1	-5.0299
AGAP002848	5	0.0067072	0.027265	0.879801	368	5	-3.2698	0.99329	0.99331	0.999887	12916	0	-3.2698
AGAP011317	4	0.0067138	0.022949	0.879801	369	3	-3.7912	0.58175	0.58161	0.963943	7610	0	-3.7912
AGAP012381	5	0.0067364	0.027358	0.879801	370	2	-2.1154	0.19166	0.23036	0.935113	2882	1	-2.1154
AGAP006069	5	0.0067526	0.027429	0.879801	371	4	-4.8632	0.66365	0.66328	0.969947	8780	0	-4.8632
AGAP001004	6	0.0067725	0.031474	0.880644	372	5	-2.9473	0.90493	0.90547	0.999572	11783	0	-2.9473
AGAP000245	6	0.0067831	0.031515	0.880644	373	4	-2.1567	0.96591	0.96619	0.999887	12529	0	-2.1567
AGAP005361	5	0.0067942	0.027584	0.879801	374	5	-3.7142	0.99321	0.99323	0.999887	12915	0	-3.7142
AGAP011679	3	0.0068016	0.018468	0.878966	375	3	-4.8012	0.9932	0.9932	0.999887	12914	0	-4.8012
AGAP029121	4	0.0068107	0.023274	0.879801	376	3	-4.9821	0.79169	0.79196	0.988105	10409	0	-4.9821
AGAP001947	7	0.0068338	0.035105	0.880644	377	7	-3.3748	0.99317	0.99324	0.999887	12913	0	-3.3748
AGAP011879	4	0.006866	0.023441	0.879801	378	3	-3.5731	0.21439	0.22862	0.935113	3178	1	-3.5731
AGAP001826	5	0.0068739	0.027862	0.879801	379	4	-2.5676	0.66365	0.66328	0.969947	8791	0	-2.5676
AGAP013242	3	0.0069138	0.018773	0.879801	380	3	-3.889	0.90244	0.90263	0.999572	11730	0	-3.889
AGAP013056	6	0.0069528	0.032234	0.880644	381	6	-4.332	0.99305	0.99306	0.999887	12912	0	-4.332
AGAP012107	4	0.0069962	0.023879	0.879801	382	3	-3.2782	0.79169	0.79196	0.988105	10398	0	-3.2782
AGAP007499	7	0.0070007	0.035907	0.889476	383	5	-3.6318	0.0048215	0.015964	0.933556	156	1	-3.6318
AGAP002117	6	0.0070076	0.032476	0.880644	384	5	-3.8217	0.96828	0.96855	0.999887	12562	0	-3.8217
AGAP010750	5	0.0070298	0.028464	0.879801	385	5	-4.3331	0.99297	0.993	0.999887	12910	0	-4.3331
AGAP011330	6	0.0070484	0.032652	0.880644	386	5	-3.3085	0.26148	0.30398	0.935113	3662	1	-3.3085
AGAP010917	5	0.0070806	0.028652	0.879801	387	4	-2.6707	0.33184	0.34059	0.935113	4534	1	-2.6707
AGAP005033	4	0.0070857	0.024159	0.879801	388	2	-1.9722	0.58175	0.58161	0.963943	7723	0	-1.9722
AGAP007994	6	0.0070933	0.032848	0.880644	389	5	-3.1875	0.72951	0.73015	0.978146	9485	0	-3.1875
AGAP012322	6	0.0071388	0.033051	0.880644	390	3	-1.1105	0.099774	0.16564	0.935113	1827	1	-1.1105
AGAP002501	3	0.0071452	0.019375	0.879801	391	3	-2.8422	0.92008	0.92035	0.999887	11957	0	-2.8422
AGAP000123	7	0.0071506	0.036593	0.889842	392	5	-2.4177	0.87576	0.87622	0.998389	11373	0	-2.4177
AGAP006361	4	0.0071589	0.024403	0.879801	393	4	-4.5773	0.97661	0.97684	0.999887	12686	0	-4.5773
AGAP005281	6	0.0071728	0.03321	0.880644	394	4	-4.1927	0.97694	0.97714	0.999887	12688	0	-4.1927
AGAP008751	5	0.0071766	0.029015	0.879801	395	5	-3.7285	0.99282	0.99288	0.999887	12907	0	-3.7285
AGAP029148	5	0.0071766	0.029015	0.879801	396	5	-3.6785	0.99282	0.99288	0.999887	12908	0	-3.6785
AGAP000072	3	0.0071955	0.019535	0.879801	397	3	-4.2897	0.9928	0.99282	0.999887	12906	0	-4.2897
AGAP029152	1	0.0072426	0.0072298	0.810985	398	1	-5.8841	0.99276	0.99286	0.999887	12905	0	-5.8841
AGAP011068	5	0.0072522	0.029289	0.879801	399	4	-4.7104	0.66365	0.66328	0.969947	8837	0	-4.7104
AGAP011897	6	0.0072525	0.033562	0.880644	400	3	-2.4257	0.34864	0.36884	0.935113	4665	1	-2.4257
AGAP009686	4	0.0072577	0.024717	0.879801	401	3	-4.7611	0.15658	0.18184	0.935113	2538	1	-4.7611
AGAP010593	2	0.0073125	0.013849	0.855954	402	2	-4.8431	0.99269	0.99266	0.999887	12904	0	-4.8431
AGAP000810	4	0.0073163	0.024907	0.879801	403	3	-2.9476	0.061793	0.10608	0.935113	1240	1	-2.9476
AGAP000500	5	0.0073205	0.029555	0.879801	404	5	-3.2369	0.99268	0.99273	0.999887	12903	0	-3.2369
AGAP008923	6	0.0073265	0.033872	0.880644	405	6	-3.021	0.99267	0.99272	0.999887	12902	0	-3.021
AGAP012078	6	0.0073343	0.033904	0.880644	406	4	-4.651	0.12595	0.20267	0.935113	2159	2	-4.651
AGAP013768	5	0.0073368	0.029621	0.879801	407	2	-1.5321	0.11743	0.17785	0.935113	2060	1	-1.5321
AGAP001702	4	0.0073786	0.02511	0.879801	408	2	-2.2943	0.8047	0.80506	0.989	10533	0	-2.2943
AGAP004981	6	0.0074382	0.034317	0.880644	409	6	-3.2489	0.99256	0.99261	0.999887	12901	0	-3.2489
AGAP003406	4	0.0074713	0.025426	0.879801	410	3	-1.976	0.47889	0.4791	0.935113	6359	0	-1.976
AGAP006777	6	0.0074721	0.03447	0.880644	411	4	-3.7601	0.28784	0.32294	0.935113	4072	1	-3.7601
AGAP007090	5	0.0074779	0.030117	0.880644	412	1	-1.9073	0.55725	0.55675	0.963943	7507	0	-1.9073
AGAP001026	5	0.007497	0.030188	0.880644	413	4	-5.5953	0.96686	0.96681	0.999887	12544	0	-5.5953
AGAP002070	6	0.0075057	0.034615	0.880644	414	4	-4.9162	0.33544	0.35853	0.935113	4576	1	-4.9162
AGAP005593	2	0.0075138	0.014207	0.855954	415	1	-4.6247	0.6622	0.66179	0.969947	8647	0	-4.6247
AGAP006786	6	0.0076142	0.035082	0.880644	416	5	-2.7692	0.35476	0.3736	0.935113	4839	1	-2.7692
AGAP008547	3	0.0076546	0.020712	0.879801	417	3	-4.597	0.99235	0.99235	0.999887	12900	0	-4.597
AGAP006959	5	0.0076608	0.030801	0.880644	418	1	0.30951	0.020794	0.045037	0.935113	547	2	0.30951
AGAP006104	4	0.0076714	0.026033	0.879801	419	3	-3.7347	0.92945	0.92968	0.999887	12068	0	-3.7347
AGAP002831	5	0.0077523	0.031143	0.880644	420	3	-1.924	0.82789	0.82779	0.994324	10789	0	-1.924
AGAP000240	6	0.0077604	0.03568	0.88771	421	5	-3.9059	0.96337	0.9637	0.999887	12488	0	-3.9059
AGAP029677	5	0.0077823	0.031258	0.880644	422	4	-4.7056	0.48146	0.48092	0.935215	6699	0	-4.7056
AGAP006086	7	0.0078028	0.039597	0.900102	423	5	-3.0427	0.51032	0.51378	0.963943	6863	1	-3.0427
AGAP003611	6	0.0078701	0.036131	0.889476	424	6	-3.3914	0.98505	0.9851	0.999887	12796	0	-3.3914
AGAP002134	6	0.007884	0.036185	0.889476	425	6	-2.2666	0.99212	0.99219	0.999887	12897	0	-2.2666
AGAP003057	6	0.0078886	0.036208	0.889476	426	5	-2.5076	0.85946	0.86009	0.995772	11205	0	-2.5076
AGAP009160	4	0.00791	0.026804	0.879801	427	3	-4.9804	0.74899	0.74934	0.98618	9880	0	-4.9804
AGAP005165	6	0.0079114	0.036298	0.889476	428	5	-4.0039	0.97921	0.97935	0.999887	12714	0	-4.0039
AGAP008628	4	0.0079766	0.027006	0.879801	429	4	-5.2895	0.97004	0.97028	0.999887	12579	0	-5.2895
AGAP028081	2	0.0079934	0.015116	0.870301	430	2	-4.5719	0.99201	0.99196	0.999887	12896	0	-4.5719
AGAP000982	4	0.0080123	0.02713	0.879801	431	4	-3.5094	0.99199	0.99198	0.999887	12895	0	-3.5094
AGAP028645	4	0.008024	0.027168	0.879801	432	3	-5.6854	0.81034	0.81079	0.993591	10617	0	-5.6854
AGAP011615	5	0.0080266	0.032184	0.880644	433	4	-3.038	0.33887	0.34662	0.935113	4594	1	-3.038
AGAP012960	4	0.0080606	0.027277	0.879801	434	2	-2.5494	0.37791	0.37768	0.935113	5057	1	-2.5494
AGAP012329	6	0.0080724	0.03695	0.892017	435	4	-2.3584	0.1131	0.18446	0.935113	1994	1	-2.3584
AGAP010678	4	0.0081105	0.027427	0.879801	436	1	-2.3051	0.58175	0.58161	0.963943	7659	0	-2.3051
AGAP005996	5	0.0081227	0.032545	0.880644	437	5	-4.0543	0.98281	0.98284	0.999887	12765	0	-4.0543
AGAP002617	6	0.0081632	0.037309	0.894104	438	6	-2.7344	0.99184	0.99192	0.999887	12894	0	-2.7344
AGAP002978	7	0.0081751	0.041059	0.90054	439	5	-3.7285	0.91825	0.91843	0.999887	11923	0	-3.7285
AGAP009292	3	0.0081773	0.022155	0.879801	440	2	-1.5442	0.38667	0.38655	0.935113	5164	0	-1.5442
AGAP006146	7	0.0081789	0.041077	0.90054	441	5	-4.5918	0.20137	0.29091	0.935113	3059	1	-4.5918
AGAP011262	5	0.0081815	0.032756	0.880644	442	5	-3.7722	0.99182	0.99189	0.999887	12893	0	-3.7722
AGAP007847	5	0.0082095	0.032849	0.880644	443	4	-2.7208	0.85927	0.85912	0.995772	11135	0	-2.7208
AGAP029768	4	0.0082151	0.027793	0.879801	444	2	-2.3884	0.37868	0.37843	0.935113	5064	1	-2.3884
AGAP004128	7	0.0082183	0.041233	0.90054	445	5	-4.6804	0.94262	0.94269	0.999887	12233	0	-4.6804
AGAP010777	6	0.008229	0.037599	0.894104	446	5	-1.9415	0.93898	0.93959	0.999887	12174	0	-1.9415
AGAP028611	6	0.0082465	0.037673	0.894104	447	5	-4.1949	0.91787	0.91847	0.999887	11921	0	-4.1949
AGAP004891	6	0.0082534	0.03769	0.894104	448	5	-3.8351	0.96337	0.9637	0.999887	12491	0	-3.8351
AGAP029301	3	0.0082732	0.022396	0.879801	449	3	-4.5111	0.99173	0.99176	0.999887	12892	0	-4.5111
AGAP001391	5	0.0083009	0.033172	0.880644	450	3	-2.5511	0.31133	0.32349	0.935113	4353	1	-2.5511
AGAP007286	7	0.0083188	0.041638	0.90054	451	5	-3.281	0.53958	0.54071	0.963943	7030	1	-3.281
AGAP005499	6	0.008359	0.038152	0.898036	452	3	-2.8612	0.079785	0.13746	0.935113	1530	2	-2.8612
AGAP013749	5	0.0083612	0.03343	0.880644	453	5	-3.3624	0.99164	0.99172	0.999887	12889	0	-3.3624
AGAP028133	5	0.0083612	0.03343	0.880644	454	5	-4.7104	0.99164	0.99172	0.999887	12890	0	-4.7104
AGAP000610	5	0.0083612	0.03343	0.880644	455	5	-3.1661	0.99164	0.99172	0.999887	12891	0	-3.1661
AGAP003490	6	0.0084114	0.038372	0.898036	456	6	-4.2571	0.99159	0.99169	0.999887	12888	0	-4.2571
AGAP012520	4	0.0084437	0.028506	0.879801	457	4	-2.7935	0.99156	0.99154	0.999887	12887	0	-2.7935
AGAP012392	5	0.0084837	0.033901	0.880644	458	4	-2.9303	0.85927	0.85912	0.995772	11177	0	-2.9303
AGAP009585	4	0.0084887	0.028662	0.879801	459	3	-3.0921	0.91123	0.91162	0.999887	11847	0	-3.0921
AGAP011350	4	0.0084992	0.028697	0.879801	460	4	-2.9752	0.9915	0.99149	0.999887	12886	0	-2.9752
AGAP029465	5	0.0085268	0.034063	0.880644	461	5	-4.5995	0.99147	0.99158	0.999887	12885	0	-4.5995
AGAP012842	5	0.0085485	0.034149	0.880644	462	4	-2.5076	0.94361	0.94333	0.999887	12250	0	-2.5076
AGAP001339	6	0.0085954	0.03915	0.900102	463	6	-3.4649	0.9914	0.99152	0.999887	12883	0	-3.4649
AGAP005835	5	0.0085992	0.034345	0.880644	464	4	-3.5992	0.43084	0.43057	0.935113	5785	1	-3.5992
AGAP000019	6	0.0086505	0.039384	0.900102	465	4	-2.8768	0.80148	0.80219	0.989	10479	0	-2.8768
AGAP001504	6	0.0086582	0.039413	0.900102	466	4	-2.6214	0.24214	0.29044	0.935113	3468	1	-2.6214
AGAP006257	5	0.0086665	0.034595	0.880644	467	3	-1.3732	0.4733	0.47289	0.935113	6108	0	-1.3732
AGAP008338	4	0.0086715	0.029266	0.879801	468	4	-3.8348	0.99133	0.99132	0.999887	12882	0	-3.8348
AGAP002220	6	0.0087202	0.039668	0.900102	469	3	-2.1046	0.12819	0.20589	0.935113	2186	2	-2.1046
AGAP011101	4	0.0087208	0.029428	0.879801	470	4	-3.8111	0.99128	0.99126	0.999887	12881	0	-3.8111
AGAP000532	4	0.0087208	0.029428	0.879801	471	4	-4.0173	0.99128	0.99126	0.999887	12880	0	-4.0173
AGAP006166	4	0.0087403	0.029493	0.879801	472	3	-5.1197	0.47889	0.4791	0.935113	6446	0	-5.1197
AGAP004707	5	0.0087623	0.034941	0.880644	473	3	-2.5699	0.89425	0.89397	0.998389	11623	0	-2.5699
AGAP010543	5	0.008778	0.034993	0.880644	474	5	-3.5783	0.99122	0.99133	0.999887	12879	0	-3.5783
AGAP009079	5	0.0087982	0.035065	0.880644	475	4	-4.2637	0.55725	0.55675	0.963943	7333	0	-4.2637
AGAP002977	6	0.008829	0.040144	0.90054	476	5	-3.2984	0.13529	0.21581	0.935113	2259	1	-3.2984
AGAP000564	6	0.0088353	0.040166	0.90054	477	5	-4.3797	0.92525	0.92584	0.999887	12031	0	-4.3797
AGAP007041	5	0.008873	0.035346	0.884333	478	4	-5.1245	0.82187	0.82166	0.994324	10703	0	-5.1245
AGAP004982	5	0.0088889	0.035409	0.884333	479	5	-3.5004	0.99111	0.9912	0.999887	12878	0	-3.5004
AGAP002135	3	0.0088969	0.023965	0.879801	480	3	-5.5589	0.9911	0.99112	0.999887	12877	0	-5.5589
AGAP004864	5	0.0089289	0.035558	0.886357	481	4	-3.337	0.74008	0.73967	0.978315	9798	0	-3.337
AGAP028634	197	0.0089486	0.056514	0.927897	482	97	-1.7784	0.057974	0.15072	0.935113	1172	28	-1.7784
AGAP001649	5	0.009009	0.035845	0.889476	483	4	-4.4022	0.66365	0.66328	0.969947	8779	0	-4.4022
AGAP004806	4	0.0090615	0.030563	0.880644	484	4	-3.4516	0.98156	0.98175	0.999887	12750	0	-3.4516
AGAP000698	6	0.0090737	0.041136	0.90054	485	4	-2.8216	0.72951	0.73015	0.978146	9629	0	-2.8216
AGAP000992	4	0.0091876	0.030973	0.880644	486	4	-5.6946	0.98662	0.98665	0.999887	12819	0	-5.6946
AGAP004118	5	0.0091878	0.036501	0.889842	487	4	-4.4643	0.74008	0.73967	0.978315	9747	0	-4.4643
AGAP011797	6	0.0092059	0.041678	0.90054	488	4	-3.9585	0.34764	0.36803	0.935113	4658	1	-3.9585
AGAP012995	5	0.0092143	0.03661	0.889842	489	4	-4.2844	0.94361	0.94333	0.999887	12249	0	-4.2844
AGAP029607	3	0.0092325	0.024835	0.879801	490	2	-5.0183	0.52133	0.52124	0.963943	6890	0	-5.0183
AGAP008193	4	0.0092542	0.031179	0.880644	491	3	-3.7974	0.88589	0.88621	0.998389	11524	0	-3.7974
AGAP007237	7	0.0093036	0.045369	0.927897	492	3	-2.3763	0.78247	0.78303	0.986614	10307	0	-2.3763
AGAP011098	4	0.0093285	0.031414	0.880644	493	4	-3.0633	0.99067	0.99067	0.999887	12873	0	-3.0633
AGAP011121	4	0.0093285	0.031414	0.880644	494	4	-4.6776	0.99067	0.99067	0.999887	12874	0	-4.6776
AGAP003225	4	0.0094117	0.031698	0.880644	495	4	-4.4603	0.99059	0.99057	0.999887	12871	0	-4.4603
AGAP003839	5	0.0094561	0.0375	0.894104	496	4	-4.3813	0.96035	0.96028	0.999887	12454	0	-4.3813
AGAP009131	6	0.009517	0.042901	0.912657	497	6	-2.9154	0.99048	0.99058	0.999887	12870	0	-2.9154
AGAP000256	5	0.0095246	0.037743	0.894104	498	3	-2.7201	0.17341	0.21714	0.935113	2709	1	-2.7201
AGAP010119	6	0.0095377	0.042987	0.912657	499	4	-4.5783	0.47845	0.48056	0.935113	6145	1	-4.5783
AGAP005351	7	0.0095592	0.046329	0.927897	500	6	-3.5731	0.55833	0.5587	0.963943	7529	1	-3.5731
AGAP000555	6	0.0095595	0.043065	0.912657	501	4	-3.9431	0.44518	0.44992	0.935113	5868	1	-3.9431
AGAP011170	3	0.0096045	0.025794	0.879801	502	1	2.7357	0.0020038	0.0050566	0.928072	75	2	2.7357
AGAP002986	2	0.0096512	0.018194	0.878476	503	2	-5.5266	0.99035	0.99027	0.999887	12869	0	-5.5266
AGAP009754	4	0.0096678	0.03251	0.880644	504	4	-3.8519	0.95864	0.95894	0.999887	12431	0	-3.8519
AGAP012813	5	0.0096714	0.038272	0.898036	505	4	-2.6178	0.14995	0.20029	0.935113	2410	1	-2.6178
AGAP000469	4	0.0096917	0.032574	0.880644	506	4	-5.2248	0.99031	0.99029	0.999887	12865	0	-5.2248
AGAP010009	4	0.0097014	0.032606	0.880644	507	3	-4.9649	0.8737	0.87418	0.998389	11357	0	-4.9649
AGAP007588	4	0.0097099	0.032631	0.880644	508	4	-3.2906	0.99029	0.99028	0.999887	12864	0	-3.2906
AGAP002005	7	0.0097245	0.046944	0.927897	509	5	-4.6983	0.91486	0.91507	0.999887	11899	0	-4.6983
AGAP013505	6	0.0097337	0.043822	0.919698	510	4	-3.2439	0.72951	0.73015	0.978146	9497	0	-3.2439
AGAP028052	7	0.0097687	0.047115	0.927897	511	6	-3.3688	0.057966	0.11413	0.935113	1171	1	-3.3688
AGAP008542	4	0.0097704	0.032826	0.880644	512	4	-2.9539	0.99023	0.99022	0.999887	12863	0	-2.9539
control_3R_383796	1	0.0097826	0.0097705	0.813479	513	1	-0.95408	0.99022	0.99036	0.999887	12862	0	-0.95408
AGAP006268	5	0.0097913	0.038725	0.900102	514	5	-3.0843	0.99021	0.99023	0.999887	12861	0	-3.0843
AGAP000595	4	0.0098023	0.032909	0.880644	515	3	-4.6412	0.77176	0.77184	0.98618	10069	0	-4.6412
AGAP003083	7	0.0098147	0.0473	0.927897	516	5	-2.7297	0.68039	0.68069	0.977719	9021	0	-2.7297
AGAP011164	6	0.0098309	0.044227	0.923756	517	4	-2.7049	0.72951	0.73015	0.978146	9457	0	-2.7049
AGAP007453	5	0.0098478	0.038944	0.900102	518	4	-4.3886	0.087549	0.14608	0.935113	1656	1	-4.3886
AGAP000254	3	0.0098788	0.026519	0.879801	519	1	-0.92794	0.38667	0.38655	0.935113	5317	0	-0.92794
AGAP011439	6	0.0099165	0.044598	0.926279	520	6	-3.5946	0.99008	0.99016	0.999887	12860	0	-3.5946
AGAP000675	6	0.0099165	0.044598	0.926279	521	6	-2.6788	0.99008	0.99016	0.999887	12859	0	-2.6788
AGAP003167	5	0.0099445	0.039263	0.900102	522	5	-3.5008	0.99006	0.99008	0.999887	12858	0	-3.5008
AGAP006791	4	0.0099629	0.033399	0.880644	523	4	-4.5189	0.99004	0.99001	0.999887	12857	0	-4.5189
AGAP005455	5	0.010014	0.039535	0.900102	524	5	-4.7429	0.9805	0.98057	0.999887	12733	0	-4.7429
AGAP002157	5	0.010014	0.039535	0.900102	525	5	-4.8119	0.98893	0.98899	0.999887	12843	0	-4.8119
AGAP029331	6	0.010027	0.045036	0.927897	526	4	-4.1438	0.037447	0.076943	0.935113	843	1	-4.1438
AGAP012445	4	0.010036	0.033619	0.880644	527	4	-5.2703	0.94102	0.94129	0.999887	12220	0	-5.2703
AGAP000299	5	0.010064	0.039706	0.900102	528	4	-2.9317	0.94731	0.94704	0.999887	12282	0	-2.9317
AGAP012713	3	0.010084	0.027041	0.879801	529	2	-5.0313	0.063143	0.086202	0.935113	1275	1	-5.0313
AGAP006925	6	0.010107	0.045342	0.927897	530	4	-3.921	0.80148	0.80219	0.989	10494	0	-3.921
AGAP001952	4	0.010196	0.034088	0.880644	531	4	-3.8581	0.9898	0.98976	0.999887	12856	0	-3.8581
AGAP005774	4	0.010207	0.034123	0.880644	532	3	-4.6469	0.85284	0.85333	0.995772	11093	0	-4.6469
AGAP000688	6	0.010217	0.04581	0.927897	533	6	-5.1218	0.98901	0.98907	0.999887	12845	0	-5.1218
AGAP004642	4	0.010231	0.034191	0.880644	534	2	-1.8199	0.84501	0.84536	0.995772	11014	0	-1.8199
AGAP006018	7	0.010271	0.048938	0.927897	535	4	-3.5146	0.22264	0.30345	0.935113	3264	1	-3.5146
AGAP007148	4	0.01028	0.034343	0.880644	536	2	-2.5715	0.13773	0.16692	0.935113	2285	1	-2.5715
AGAP010855	5	0.010294	0.040531	0.90054	537	3	-3.2302	0.46098	0.4605	0.935113	6023	0	-3.2302
AGAP008620	6	0.010305	0.046191	0.927897	538	6	-2.9564	0.98969	0.98977	0.999887	12851	0	-2.9564
AGAP011648	6	0.010305	0.046191	0.927897	539	6	-2.7657	0.98969	0.98977	0.999887	12852	0	-2.7657
AGAP029759	5	0.01031	0.040595	0.90054	540	3	-3.6166	0.35898	0.36403	0.935113	4867	1	-3.6166
AGAP000521	5	0.010313	0.04061	0.90054	541	4	-3.795	0.77456	0.77412	0.98618	10115	0	-3.795
AGAP005520	4	0.010375	0.034612	0.880644	542	3	-5.6735	0.78231	0.78251	0.986614	10279	0	-5.6735
AGAP013124	4	0.010392	0.034683	0.880644	543	3	-2.1248	0.91736	0.91777	0.999887	11913	0	-2.1248
AGAP001704	5	0.010402	0.04092	0.90054	544	1	-0.53733	0.074879	0.12716	0.935113	1458	2	-0.53733
AGAP003512	4	0.010471	0.034922	0.880644	545	3	-3.3275	0.69631	0.69648	0.978146	9157	0	-3.3275
AGAP005430	6	0.0105	0.046981	0.927897	546	5	-2.8142	0.9826	0.98273	0.999887	12762	0	-2.8142
AGAP009099	5	0.010535	0.04137	0.90054	547	5	-3.2369	0.98947	0.98952	0.999887	12850	0	-3.2369
AGAP011354	5	0.010602	0.041614	0.90054	548	4	-5.4445	0.8765	0.87631	0.998389	11403	0	-5.4445
AGAP029838	2	0.010654	0.020018	0.879801	549	2	-5.5113	0.98935	0.98929	0.999887	12849	0	-5.5113
AGAP008930	5	0.010675	0.041871	0.90054	550	2	-0.99245	0.00023005	0.00087467	0.711324	13	1	-0.99245
AGAP008132	6	0.010678	0.047668	0.927897	551	5	-3.7313	0.96969	0.96994	0.999887	12576	0	-3.7313
AGAP002723	5	0.010729	0.042079	0.902874	552	4	-2.3597	0.55725	0.55675	0.963943	7373	0	-2.3597
AGAP002424	5	0.010739	0.042118	0.902874	553	4	-5.3828	0.061514	0.10715	0.935113	1236	1	-5.3828
AGAP003674	6	0.010765	0.048024	0.927897	554	4	-3.7464	0.62382	0.62485	0.96923	8187	0	-3.7464
AGAP004938	6	0.010842	0.048325	0.927897	555	4	-2.0014	0.91369	0.91416	0.999887	11868	0	-2.0014
AGAP000840	3	0.010849	0.028965	0.879801	556	3	-5.6908	0.98915	0.98915	0.999887	12848	0	-5.6908
AGAP001487	5	0.010895	0.042685	0.912606	557	4	-3.6293	0.96652	0.96647	0.999887	12542	0	-3.6293
AGAP010090	4	0.010906	0.036249	0.889476	558	4	-3.0908	0.93932	0.9396	0.999887	12190	0	-3.0908
AGAP028481	6	0.010938	0.048688	0.927897	559	3	-2.3718	0.62382	0.62485	0.96923	8249	0	-2.3718
AGAP008769	6	0.010992	0.048884	0.927897	560	6	-4.7742	0.98901	0.98907	0.999887	12846	0	-4.7742
AGAP012794	1	0.010997	0.010964	0.819147	561	1	-7.6297	0.989	0.9892	0.999887	12844	0	-7.6297
AGAP007480	4	0.010998	0.036529	0.889842	562	3	-4.5035	0.72969	0.73007	0.978146	9661	0	-4.5035
AGAP005998	7	0.011024	0.051686	0.927897	563	3	-0.57993	0.12218	0.19917	0.935113	2114	2	-0.57993
AGAP005124	3	0.01103	0.029434	0.879801	564	3	-4.4443	0.89389	0.89405	0.998389	11605	0	-4.4443
AGAP010392	4	0.011034	0.036655	0.889842	565	3	-3.3337	0.29786	0.30135	0.935113	4177	1	-3.3337
AGAP006169	3	0.011085	0.029563	0.879801	566	2	-3.7851	0.87178	0.87184	0.998389	11322	0	-3.7851
AGAP003827	6	0.011213	0.04979	0.927897	567	5	-4.1469	0.41424	0.42274	0.935113	5627	1	-4.1469
AGAP003483	5	0.011223	0.043798	0.919698	568	3	-1.6082	0.77456	0.77412	0.98618	10175	0	-1.6082
AGAP004068	6	0.011249	0.049934	0.927897	569	5	-3.8259	0.32933	0.35392	0.935113	4514	1	-3.8259
AGAP001008	6	0.011266	0.050012	0.927897	570	3	-0.88361	0.42288	0.43023	0.935113	5733	1	-0.88361
AGAP013598	3	0.011281	0.03004	0.880644	571	2	-2.875	0.71768	0.71801	0.978146	9368	0	-2.875
AGAP010393	2	0.011287	0.021234	0.879801	572	1	-3.1926	0.63398	0.63369	0.969947	8424	0	-3.1926
AGAP004161	4	0.011313	0.037503	0.894104	573	3	-4.4674	0.85928	0.8598	0.995772	11187	0	-4.4674
AGAP010799	4	0.011347	0.037605	0.894104	574	4	-3.7096	0.98865	0.98864	0.999887	12840	0	-3.7096
AGAP010814	6	0.011376	0.050453	0.927897	575	2	-1.6479	0.30155	0.33299	0.935113	4208	1	-1.6479
AGAP010764	4	0.011392	0.037759	0.894104	576	3	-3.8249	0.77176	0.77184	0.98618	10047	0	-3.8249
AGAP002665	3	0.011414	0.030406	0.880644	577	2	-4.0521	0.38667	0.38655	0.935113	5123	0	-4.0521
AGAP002894	5	0.01146	0.044634	0.926279	578	4	-3.7814	0.93225	0.93197	0.999887	12093	0	-3.7814
control_2R_114484	1	0.011494	0.011467	0.819147	579	1	-2.3744	0.98851	0.98867	0.999887	12839	0	-2.3744
AGAP005664	6	0.011525	0.051064	0.927897	580	4	-3.3998	0.45554	0.4594	0.935113	5977	1	-3.3998
AGAP010391	5	0.011623	0.045232	0.927897	581	4	-5.4043	0.55725	0.55675	0.963943	7480	0	-5.4043
AGAP001553	4	0.011627	0.038471	0.898036	582	3	-3.8222	0.83426	0.83465	0.994324	10917	0	-3.8222
AGAP004031	6	0.011741	0.051914	0.927897	583	4	-2.5766	0.94517	0.9458	0.999887	12258	0	-2.5766
AGAP005071	4	0.011754	0.038865	0.900102	584	4	-4.5062	0.98825	0.98826	0.999887	12838	0	-4.5062
AGAP000071	2	0.011763	0.022151	0.879801	585	2	-4.5981	0.97968	0.97965	0.999887	12724	0	-4.5981
AGAP003097	6	0.011796	0.052111	0.927897	586	5	-3.9194	0.77274	0.77357	0.98618	10092	0	-3.9194
AGAP000269	6	0.011826	0.05224	0.927897	587	3	-1.6162	0.49364	0.49502	0.949144	6787	1	-1.6162
AGAP029285	6	0.01184	0.052304	0.927897	588	5	-3.8155	0.96145	0.96181	0.999887	12466	0	-3.8155
AGAP002111	6	0.01184	0.052304	0.927897	589	5	-4.2509	0.25675	0.30066	0.935113	3594	1	-4.2509
AGAP029771	5	0.011861	0.046085	0.927897	590	4	-3.7944	0.77456	0.77412	0.98618	10212	0	-3.7944
control_3R_407239	1	0.011862	0.011846	0.821914	591	1	-5.9077	0.98814	0.98829	0.999887	12836	0	-5.9077
AGAP001137	4	0.011873	0.039257	0.900102	592	2	-3.5528	0.47889	0.4791	0.935113	6270	0	-3.5528
AGAP002078	5	0.011918	0.046308	0.927897	593	3	-5.3909	0.89425	0.89397	0.998389	11638	0	-5.3909
AGAP000080	3	0.011937	0.031688	0.880644	594	3	-4.9398	0.98806	0.98812	0.999887	12835	0	-4.9398
AGAP000881	6	0.011959	0.052768	0.927897	595	4	-1.7327	0.14338	0.22559	0.935113	2331	1	-1.7327
AGAP005397	6	0.011992	0.052893	0.927897	596	5	-3.3328	0.95512	0.95559	0.999887	12385	0	-3.3328
AGAP003546	5	0.01203	0.046714	0.927897	597	5	-2.9547	0.98797	0.988	0.999887	12834	0	-2.9547
AGAP003338	5	0.012045	0.046763	0.927897	598	4	-3.0621	0.96212	0.96211	0.999887	12471	0	-3.0621
AGAP003863	4	0.012076	0.039887	0.90054	599	3	-3.4907	0.74847	0.7488	0.98618	9878	0	-3.4907
AGAP007539	6	0.012084	0.053218	0.927897	600	4	-3.4366	0.87895	0.87966	0.998389	11437	0	-3.4366
AGAP007733	6	0.012123	0.05337	0.927897	601	6	-2.6194	0.98788	0.98793	0.999887	12832	0	-2.6194
AGAP000744	6	0.012123	0.05337	0.927897	602	6	-3.9229	0.98788	0.98793	0.999887	12833	0	-3.9229
AGAP003140	5	0.012134	0.047075	0.927897	603	3	-3.2787	0.89425	0.89397	0.998389	11618	0	-3.2787
AGAP000021	5	0.012215	0.047342	0.927897	604	5	-2.9547	0.98779	0.98781	0.999887	12831	0	-2.9547
AGAP005677	6	0.012216	0.053786	0.927897	605	4	-3.5145	0.36174	0.37918	0.935113	4891	1	-3.5145
AGAP011063	4	0.012223	0.040347	0.90054	606	4	-3.5451	0.98778	0.98779	0.999887	12830	0	-3.5451
AGAP007410	3	0.012233	0.032389	0.880644	607	2	-2.6024	0.38667	0.38655	0.935113	5213	0	-2.6024
AGAP006964	3	0.012288	0.032516	0.880644	608	3	-5.2747	0.98771	0.98776	0.999887	12829	0	-5.2747
AGAP005408	5	0.012317	0.047732	0.927897	609	1	0.51392	0.062429	0.10854	0.935113	1253	2	0.51392
AGAP005706	4	0.012348	0.04074	0.90054	610	3	-3.5999	0.39007	0.39	0.935113	5432	0	-3.5999
AGAP001775	6	0.012374	0.054409	0.927897	611	5	-3.9545	0.72951	0.73015	0.978146	9586	0	-3.9545
AGAP008460	6	0.012391	0.05447	0.927897	612	5	-3.5837	0.87019	0.87087	0.998389	11316	0	-3.5837
AGAP011947	5	0.012394	0.048027	0.927897	613	4	-4.5944	0.55725	0.55675	0.963943	7260	0	-4.5944
AGAP004810	4	0.012432	0.041002	0.90054	614	4	-4.6561	0.98757	0.98757	0.999887	12828	0	-4.6561
AGAP008696	7	0.01251	0.057088	0.927897	615	5	-4.2985	0.14501	0.22941	0.935113	2352	1	-4.2985
AGAP008684	6	0.012511	0.054918	0.927897	616	4	-3.13	0.9284	0.929	0.999887	12053	0	-3.13
AGAP009671	6	0.012564	0.055141	0.927897	617	5	-4.3834	0.85946	0.86009	0.995772	11189	0	-4.3834
AGAP010184	5	0.01259	0.04872	0.927897	618	4	-2.767	0.91381	0.91339	0.999887	11874	0	-2.767
AGAP029834	4	0.01264	0.041599	0.90054	619	1	-1.8379	0.58175	0.58161	0.963943	7641	0	-1.8379
AGAP000684	6	0.012669	0.055548	0.927897	620	6	-3.3661	0.98733	0.98736	0.999887	12825	0	-3.3661
AGAP006013	6	0.012669	0.055548	0.927897	621	6	-3.4075	0.98733	0.98736	0.999887	12826	0	-3.4075
AGAP002318	6	0.012669	0.055548	0.927897	622	6	-2.9373	0.98733	0.98736	0.999887	12827	0	-2.9373
AGAP007112	3	0.012675	0.033461	0.880644	623	2	-6.0067	0.47991	0.47994	0.935113	6564	0	-6.0067
AGAP001403	3	0.012703	0.033541	0.880644	624	2	-4.9119	0.048209	0.073994	0.935113	1024	1	-4.9119
AGAP011542	4	0.01273	0.041848	0.90054	625	4	-3.8259	0.98727	0.98729	0.999887	12824	0	-3.8259
AGAP003568	4	0.012731	0.041852	0.90054	626	2	-2.5879	0.33656	0.3373	0.935113	4584	1	-2.5879
AGAP028469	5	0.012807	0.049457	0.927897	627	4	-4.2361	0.11676	0.17739	0.935113	2050	1	-4.2361
AGAP009247	6	0.012856	0.056268	0.927897	628	6	-2.7856	0.98568	0.98573	0.999887	12809	0	-2.7856
AGAP002732	5	0.012863	0.049669	0.927897	629	2	-1.2614	0.55725	0.55675	0.963943	7467	0	-1.2614
AGAP008273	7	0.012879	0.058386	0.927897	630	2	-1.2874	0.42031	0.43851	0.935113	5719	1	-1.2874
AGAP002994	6	0.012906	0.056465	0.927897	631	3	-2.0368	0.91369	0.91416	0.999887	11865	0	-2.0368
AGAP007515	5	0.012928	0.049893	0.927897	632	3	-2.7391	0.95677	0.95661	0.999887	12404	0	-2.7391
AGAP011468	3	0.012944	0.034194	0.880644	633	2	-2.752	0.47991	0.47994	0.935113	6545	0	-2.752
AGAP008141	6	0.012953	0.056654	0.927897	634	4	-3.0062	0.90493	0.90547	0.999572	11780	0	-3.0062
AGAP007784	4	0.013004	0.042713	0.912606	635	3	-3.5764	0.69631	0.69648	0.978146	9198	0	-3.5764
AGAP005484	7	0.013004	0.058842	0.927897	636	3	-1.76	0.68039	0.68069	0.977719	8995	0	-1.76
AGAP006176	7	0.013011	0.058862	0.927897	637	4	-2.1154	0.30779	0.35742	0.935113	4263	1	-2.1154
AGAP000622	6	0.013015	0.056896	0.927897	638	5	-3.7895	0.30645	0.33659	0.935113	4256	1	-3.7895
AGAP012280	5	0.013045	0.050339	0.927897	639	3	-1.2967	0.66365	0.66328	0.969947	8753	0	-1.2967
AGAP000809	5	0.013057	0.050377	0.927897	640	3	-2.3363	0.38794	0.39011	0.935113	5393	1	-2.3363
AGAP007958	5	0.013099	0.050531	0.927897	641	5	-2.922	0.9869	0.98696	0.999887	12822	0	-2.922
AGAP003202	2	0.013117	0.024659	0.879801	642	2	-4.7021	0.93154	0.9315	0.999887	12090	0	-4.7021
AGAP006502	6	0.013121	0.057301	0.927897	643	4	-4.9214	0.38087	0.39472	0.935113	5083	1	-4.9214
AGAP000641	3	0.013131	0.034627	0.880644	644	3	-3.3265	0.94767	0.94812	0.999887	12285	0	-3.3265
AGAP010599	5	0.013137	0.050665	0.927897	645	3	-3.6369	0.082406	0.13842	0.935113	1575	1	-3.6369
AGAP029401	6	0.013162	0.057484	0.927897	646	4	-3.1326	0.27712	0.3152	0.935113	3816	1	-3.1326
AGAP002954	4	0.013207	0.043352	0.917226	647	3	-4.8753	0.054896	0.095147	0.935113	1130	1	-4.8753
AGAP028200	6	0.013208	0.057678	0.927897	648	4	-2.9343	0.68286	0.68376	0.978146	9071	0	-2.9343
AGAP001343	5	0.013228	0.050983	0.927897	649	3	-1.7396	0.3013	0.31516	0.935113	4206	1	-1.7396
AGAP002258	2	0.013244	0.0249	0.879801	650	2	-5.4653	0.98676	0.98676	0.999887	12821	0	-5.4653
AGAP009906	4	0.013296	0.04361	0.919693	651	3	-3.3616	0.41079	0.41081	0.935113	5593	0	-3.3616
AGAP007598	3	0.013297	0.035037	0.880644	652	3	-4.8946	0.9867	0.98674	0.999887	12820	0	-4.8946
AGAP005490	6	0.0133	0.058037	0.927897	653	5	-4.2818	0.24389	0.29166	0.935113	3484	1	-4.2818
AGAP029623	6	0.013309	0.058069	0.927897	654	4	-2.7534	0.32105	0.3475	0.935113	4420	1	-2.7534
AGAP005339	3	0.01333	0.035126	0.880644	655	3	-3.0439	0.90965	0.90996	0.999887	11829	0	-3.0439
AGAP007065	1	0.013501	0.013449	0.853634	656	1	-6.3978	0.9865	0.98663	0.999887	12816	0	-6.3978
AGAP010834	5	0.013501	0.051958	0.927897	657	3	-3.2983	0.11392	0.17543	0.935113	2004	1	-3.2983
AGAP006478	6	0.013508	0.058832	0.927897	658	5	-4.0465	0.54403	0.54505	0.963943	7087	0	-4.0465
AGAP004369	5	0.013522	0.052035	0.927897	659	3	-4.3486	0.66365	0.66328	0.969947	8765	0	-4.3486
AGAP007205	5	0.013547	0.052138	0.927897	660	2	-1.5758	0.85927	0.85912	0.995772	11145	0	-1.5758
AGAP002627	6	0.013556	0.059025	0.927897	661	2	-1.1606	0.62382	0.62485	0.96923	8083	0	-1.1606
AGAP012675	5	0.013635	0.052447	0.927897	662	3	-3.4305	0.55725	0.55675	0.963943	7379	0	-3.4305
AGAP008187	5	0.013653	0.052506	0.927897	663	5	-3.802	0.98635	0.98643	0.999887	12814	0	-3.802
AGAP008644	5	0.013653	0.052506	0.927897	664	5	-3.0054	0.98635	0.98643	0.999887	12815	0	-3.0054
AGAP005598	4	0.013676	0.044798	0.927897	665	3	-3.9044	0.58175	0.58161	0.963943	7678	0	-3.9044
AGAP000485	6	0.013678	0.059504	0.927897	666	6	-4.4853	0.98632	0.98634	0.999887	12813	0	-4.4853
AGAP029828	3	0.013732	0.036136	0.889476	667	3	-3.4472	0.98627	0.98629	0.999887	12812	0	-3.4472
AGAP006088	7	0.013768	0.061462	0.929743	668	5	-3.2501	0.83268	0.8332	0.994324	10879	0	-3.2501
AGAP002186	6	0.013798	0.059993	0.927897	669	5	-3.781	0.87411	0.87477	0.998389	11361	0	-3.781
AGAP011172	5	0.013809	0.053063	0.927897	670	3	-2.2087	0.819	0.81882	0.994324	10688	0	-2.2087
AGAP000041	7	0.013822	0.061657	0.929743	671	6	-3.1938	0.98977	0.98987	0.999887	12855	0	-3.1938
AGAP028641	5	0.013865	0.05326	0.927897	672	3	-2.5646	0.40454	0.40547	0.935113	5551	1	-2.5646
AGAP005347	6	0.013872	0.060306	0.927897	673	5	-4.0972	0.83264	0.83339	0.994324	10817	0	-4.0972
AGAP005891	6	0.013879	0.060332	0.927897	674	4	-1.6472	0.28734	0.32258	0.935113	4065	1	-1.6472
AGAP000535	6	0.013889	0.060378	0.927897	675	4	-4.4492	0.83264	0.83339	0.994324	10838	0	-4.4492
AGAP013075	6	0.013913	0.060462	0.927897	676	5	-3.7464	0.62382	0.62485	0.96923	8167	0	-3.7464
AGAP007276	5	0.013956	0.053581	0.927897	677	2	-1.7966	0.23799	0.26509	0.935113	3431	1	-1.7966
AGAP028563	4	0.013984	0.04577	0.927897	678	4	-3.8085	0.98602	0.98606	0.999887	12811	0	-3.8085
AGAP007897	3	0.013987	0.036809	0.890252	679	1	-2.3763	0.72659	0.7269	0.978146	9420	0	-2.3763
AGAP000039	5	0.013989	0.053693	0.927897	680	4	-3.49	0.35036	0.3565	0.935113	4680	1	-3.49
AGAP002236	6	0.014017	0.060863	0.928356	681	4	-2.2957	0.62382	0.62485	0.96923	8207	0	-2.2957
AGAP028111	5	0.014036	0.053853	0.927897	682	4	-4.3239	0.065182	0.11275	0.935113	1310	1	-4.3239
AGAP001916	6	0.014069	0.06107	0.928356	683	4	-3.2486	0.62382	0.62485	0.96923	8197	0	-3.2486
AGAP006719	5	0.014089	0.054062	0.927897	684	4	-4.1861	0.71236	0.71214	0.978146	9333	0	-4.1861
AGAP002484	4	0.014097	0.046137	0.927897	685	3	-2.9143	0.8047	0.80506	0.989	10537	0	-2.9143
AGAP009855	6	0.014104	0.061215	0.928356	686	4	-3.3913	0.49614	0.49739	0.952051	6797	1	-3.3913
AGAP008331	7	0.014108	0.062666	0.931026	687	6	-4.4111	0.87576	0.87622	0.998389	11387	0	-4.4111
AGAP029812	5	0.014115	0.054151	0.927897	688	3	-4.2125	0.81729	0.81714	0.994324	10676	0	-4.2125
AGAP001861	5	0.014229	0.054528	0.927897	689	4	-3.4048	0.66365	0.66328	0.969947	8750	0	-3.4048
AGAP013194	5	0.014232	0.054539	0.927897	690	3	-3.2455	0.85927	0.85912	0.995772	11164	0	-3.2455
AGAP007725	4	0.014243	0.046599	0.927897	691	2	-1.8544	0.63096	0.63087	0.969947	8414	0	-1.8544
control_3R_398189	1	0.014274	0.014204	0.855954	692	1	-6.3474	0.98573	0.98586	0.999887	12810	0	-6.3474
AGAP011097	7	0.014278	0.063245	0.932164	693	4	-1.8192	0.56702	0.56718	0.963943	7541	1	-1.8192
AGAP003306	5	0.014283	0.054708	0.927897	694	2	-2.2451	0.91381	0.91339	0.999887	11876	0	-2.2451
AGAP008186	5	0.014296	0.054762	0.927897	695	2	-1.7413	0.021305	0.045811	0.935113	559	1	-1.7413
AGAP000818	4	0.014299	0.04675	0.927897	696	4	-4.4545	0.97176	0.97198	0.999887	12606	0	-4.4545
AGAP028419	5	0.01432	0.054842	0.927897	697	4	-4.1977	0.66365	0.66328	0.969947	8893	0	-4.1977
AGAP001473	5	0.014327	0.054864	0.927897	698	4	-4.4134	0.87017	0.87	0.998389	11312	0	-4.4134
AGAP009417	2	0.014328	0.026857	0.879801	699	2	-1.2476	0.98567	0.98566	0.999887	12808	0	-1.2476
AGAP009496	3	0.014371	0.037793	0.894104	700	3	-4.1757	0.98541	0.98545	0.999887	12804	0	-4.1757
AGAP011502	4	0.014389	0.047029	0.927897	701	1	-0.67541	0.40175	0.40176	0.935113	5519	0	-0.67541
AGAP007102	2	0.014396	0.026991	0.879801	702	1	-1.8553	0.15416	0.15502	0.935113	2513	1	-1.8553
AGAP004529	4	0.014407	0.047081	0.927897	703	4	-3.5819	0.98559	0.98565	0.999887	12807	0	-3.5819
AGAP008977	6	0.01443	0.062509	0.931026	704	4	-3.9154	0.95512	0.95559	0.999887	12384	0	-3.9154
AGAP010187	4	0.014461	0.047243	0.927897	705	2	-2.4477	0.28455	0.28926	0.935113	4036	1	-2.4477
AGAP000519	7	0.014473	0.063946	0.935464	706	4	-2.3883	0.87576	0.87622	0.998389	11397	0	-2.3883
AGAP012444	4	0.014534	0.047466	0.927897	707	3	-3.2556	0.47889	0.4791	0.935113	6420	0	-3.2556
AGAP011828	5	0.014537	0.055598	0.927897	708	5	-3.7584	0.97791	0.97791	0.999887	12700	0	-3.7584
AGAP003795	5	0.014576	0.055717	0.927897	709	5	-4.3099	0.98475	0.98482	0.999887	12794	0	-4.3099
AGAP029672	5	0.014576	0.055717	0.927897	710	4	-4.4985	0.93644	0.93615	0.999887	12152	0	-4.4985
AGAP009853	2	0.014579	0.027293	0.879801	711	1	-2.4374	0.44892	0.44878	0.935113	5905	0	-2.4374
AGAP004162	3	0.014585	0.038309	0.898036	712	3	-4.1757	0.98541	0.98545	0.999887	12803	0	-4.1757
AGAP008357	5	0.014593	0.055774	0.927897	713	3	-2.2714	0.068751	0.11808	0.935113	1357	1	-2.2714
AGAP011765	4	0.014607	0.047679	0.927897	714	3	-3.4461	0.087355	0.12847	0.935113	1653	1	-3.4461
AGAP028417	5	0.014629	0.055907	0.927897	715	5	-3.8542	0.98537	0.98544	0.999887	12802	0	-3.8542
AGAP002354	4	0.014632	0.047757	0.927897	716	3	-5.0247	0.070396	0.11604	0.935113	1394	1	-5.0247
AGAP005733	6	0.014653	0.0634	0.932164	717	3	-3.1363	0.025619	0.059793	0.935113	644	2	-3.1363
AGAP005860	6	0.014689	0.063538	0.933135	718	5	-4.1399	0.84887	0.84957	0.995772	11046	0	-4.1399
AGAP009594	4	0.014724	0.048034	0.927897	719	2	-3.2269	0.64455	0.64457	0.969947	8481	0	-3.2269
AGAP006781	5	0.014775	0.05645	0.927897	720	2	-1.235	0.13936	0.19297	0.935113	2299	1	-1.235
AGAP011359	4	0.014775	0.048181	0.927897	721	3	-3.3035	0.53553	0.53545	0.963943	7014	0	-3.3035
AGAP003099	5	0.014828	0.056621	0.927897	722	5	-2.7994	0.98517	0.98523	0.999887	12800	0	-2.7994
AGAP008585	5	0.014828	0.056621	0.927897	723	5	-3.1731	0.98517	0.98523	0.999887	12799	0	-3.1731
AGAP001782	5	0.014828	0.056621	0.927897	724	5	-3.0917	0.98517	0.98523	0.999887	12801	0	-3.0917
AGAP004567	4	0.014836	0.048356	0.927897	725	3	-4.6469	0.27277	0.2788	0.935113	3774	1	-4.6469
AGAP005466	4	0.014843	0.048379	0.927897	726	4	-3.4742	0.98516	0.98524	0.999887	12798	0	-3.4742
AGAP002430	6	0.014871	0.06425	0.935464	727	3	-0.95954	0.032526	0.069878	0.935113	759	2	-0.95954
AGAP028092	3	0.014881	0.038988	0.900102	728	2	-2.892	0.14998	0.15964	0.935113	2416	1	-2.892
AGAP011484	4	0.014933	0.048658	0.927897	729	4	-2.8511	0.98507	0.98515	0.999887	12797	0	-2.8511
AGAP003311	4	0.014959	0.048745	0.927897	730	4	-3.2445	0.96778	0.96802	0.999887	12553	0	-3.2445
AGAP011590	5	0.015038	0.057334	0.927897	731	5	-3.6637	0.98496	0.98502	0.999887	12795	0	-3.6637
AGAP000220	6	0.015056	0.06495	0.935464	732	4	-3.8349	0.72951	0.73015	0.978146	9536	0	-3.8349
AGAP007443	6	0.015072	0.065019	0.935464	733	5	-3.8845	0.83264	0.83339	0.994324	10839	0	-3.8845
AGAP001558	3	0.015081	0.039509	0.900102	734	2	-1.9905	0.27859	0.2783	0.935113	3973	1	-1.9905
AGAP011955	5	0.015089	0.057495	0.927897	735	4	-4.1285	0.91381	0.91339	0.999887	11890	0	-4.1285
AGAP000357	7	0.01512	0.066239	0.939394	736	4	-3.9051	0.81958	0.82016	0.994324	10689	0	-3.9051
AGAP028750	6	0.01513	0.065228	0.935464	737	5	-3.6782	0.97427	0.97454	0.999887	12640	0	-3.6782
AGAP003506	5	0.015138	0.057684	0.927897	738	3	-3.1573	0.66365	0.66328	0.969947	8771	0	-3.1573
AGAP013341	2	0.0152	0.028401	0.879801	739	1	-4.9317	0.6622	0.66179	0.969947	8648	0	-4.9317
AGAP003861	5	0.015248	0.058082	0.927897	740	4	-3.3276	0.55725	0.55675	0.963943	7304	0	-3.3276
AGAP000280	7	0.015286	0.066834	0.939552	741	6	-3.828	0.87576	0.87622	0.998389	11389	0	-3.828
AGAP010780	7	0.015295	0.066863	0.939552	742	3	-1.2874	0.57904	0.57923	0.963943	7578	0	-1.2874
AGAP002466	6	0.015365	0.066134	0.939394	743	6	-3.0265	0.98464	0.9847	0.999887	12792	0	-3.0265
AGAP005667	4	0.015373	0.049976	0.927897	744	4	-2.9886	0.95169	0.95197	0.999887	12348	0	-2.9886
AGAP002358	5	0.015399	0.05863	0.927897	745	4	-2.2318	0.9589	0.95883	0.999887	12433	0	-2.2318
AGAP003886	6	0.015431	0.066419	0.939394	746	5	-3.4338	0.95096	0.95152	0.999887	12332	0	-3.4338
AGAP013172	6	0.015431	0.066419	0.939394	747	5	-3.0682	0.53447	0.53539	0.963943	7009	0	-3.0682
AGAP006282	5	0.015446	0.058789	0.927897	748	5	-3.2679	0.9837	0.98375	0.999887	12783	0	-3.2679
AGAP000251	4	0.015487	0.050342	0.927897	749	3	-2.4638	0.24143	0.25162	0.935113	3460	1	-2.4638
AGAP005512	6	0.015509	0.066721	0.939552	750	4	-2.0304	0.19181	0.25664	0.935113	2887	1	-2.0304
AGAP009108	5	0.015539	0.059113	0.927897	751	4	-2.6041	0.92471	0.92439	0.999887	12017	0	-2.6041
AGAP006684	2	0.015554	0.02905	0.879801	752	2	-5.5505	0.98445	0.98445	0.999887	12791	0	-5.5505
AGAP028279	3	0.015555	0.040685	0.90054	753	3	-3.2609	0.98444	0.98447	0.999887	12790	0	-3.2609
AGAP011810	3	0.015573	0.04073	0.90054	754	3	-3.5008	0.96233	0.96265	0.999887	12478	0	-3.5008
AGAP013127	5	0.015587	0.059245	0.927897	755	4	-4.5803	0.74008	0.73967	0.978315	9789	0	-4.5803
AGAP007549	6	0.015603	0.067077	0.940994	756	5	-3.8182	0.47559	0.47794	0.935113	6117	1	-3.8182
AGAP003600	5	0.015619	0.059352	0.927897	757	3	-3.2134	0.74008	0.73967	0.978315	9749	0	-3.2134
AGAP005662	5	0.015627	0.059376	0.927897	758	5	-3.4478	0.98437	0.98445	0.999887	12788	0	-3.4478
AGAP006260	5	0.015627	0.059376	0.927897	759	5	-3.3809	0.98437	0.98445	0.999887	12789	0	-3.3809
AGAP003238	3	0.015682	0.041006	0.90054	760	2	-3.8543	0.82188	0.82161	0.994324	10707	0	-3.8543
AGAP001786	5	0.015682	0.059559	0.927897	761	4	-3.1741	0.66365	0.66328	0.969947	8778	0	-3.1741
AGAP001928	7	0.015683	0.06822	0.943335	762	4	-2.144	0.299	0.35152	0.935113	4190	1	-2.144
AGAP007094	5	0.015686	0.059576	0.927897	763	2	-1.235	0.61669	0.6161	0.96923	8045	0	-1.235
AGAP003781	3	0.015736	0.041131	0.90054	764	2	-1.2614	0.66979	0.66986	0.972469	8953	0	-1.2614
AGAP000642	3	0.015759	0.041193	0.90054	765	3	-4.1249	0.98424	0.98426	0.999887	12786	0	-4.1249
AGAP012291	5	0.015793	0.059979	0.927897	766	4	-3.3231	0.17519	0.21839	0.935113	2728	1	-3.3231
AGAP013454	3	0.0158	0.041302	0.90054	767	2	-5.8855	0.77856	0.7785	0.986614	10255	0	-5.8855
AGAP004917	1	0.015801	0.015786	0.872491	768	1	-4.9523	0.9842	0.98438	0.999887	12785	0	-4.9523
AGAP007802	6	0.015847	0.067828	0.943335	769	4	-3.585	0.22014	0.27541	0.935113	3234	1	-3.585
AGAP006730	5	0.015865	0.060259	0.927897	770	3	-2.6581	0.94949	0.94927	0.999887	12309	0	-2.6581
AGAP007289	6	0.01587	0.067898	0.943335	771	4	-4.8194	0.35832	0.37639	0.935113	4858	1	-4.8194
AGAP012765	5	0.015902	0.060383	0.927897	772	4	-1.9181	0.84224	0.84212	0.995772	10979	0	-1.9181
AGAP009480	4	0.015917	0.05164	0.927897	773	1	-1.6521	0.17407	0.19566	0.935113	2715	1	-1.6521
AGAP001599	6	0.015926	0.068068	0.943335	774	5	-4.1961	0.97503	0.97528	0.999887	12655	0	-4.1961
AGAP004972	3	0.01596	0.041696	0.90054	775	2	-3.1974	0.38667	0.38655	0.935113	5328	0	-3.1974
AGAP028574	6	0.015962	0.068168	0.943335	776	4	-3.2687	0.72951	0.73015	0.978146	9569	0	-3.2687
AGAP007415	4	0.01599	0.051853	0.927897	777	1	-0.92794	0.63966	0.6396	0.969947	8463	0	-0.92794
AGAP003942	4	0.016003	0.051889	0.927897	778	2	-2.3645	0.039275	0.070226	0.935113	873	1	-2.3645
AGAP000543	4	0.016034	0.051994	0.927897	779	3	-2.8018	0.029161	0.053849	0.935113	710	1	-2.8018
AGAP007319	5	0.016047	0.060895	0.928356	780	3	-1.2614	0.66365	0.66328	0.969947	8831	0	-1.2614
AGAP012190	6	0.016077	0.068467	0.943735	781	3	-2.3391	0.10585	0.17439	0.935113	1904	2	-2.3391
AGAP012302	5	0.016128	0.061155	0.928356	782	4	-4.7381	0.9674	0.96736	0.999887	12550	0	-4.7381
AGAP009325	4	0.016165	0.052372	0.927897	783	3	-4.5906	0.8047	0.80506	0.989	10540	0	-4.5906
AGAP002018	5	0.016207	0.061441	0.929743	784	4	-4.4199	0.39714	0.39863	0.935113	5485	1	-4.4199
AGAP002060	5	0.01632	0.061829	0.929743	785	3	-3.9512	0.083263	0.13972	0.935113	1592	2	-3.9512
AGAP002120	5	0.016372	0.061994	0.929743	786	4	-4.1435	0.96364	0.9636	0.999887	12498	0	-4.1435
AGAP003627	3	0.016392	0.042791	0.912657	787	1	-1.9567	0.47991	0.47994	0.935113	6611	0	-1.9567
AGAP011898	5	0.016401	0.062104	0.929743	788	4	-2.4312	0.91895	0.91856	0.999887	11938	0	-2.4312
AGAP006439	4	0.016442	0.053219	0.927897	789	3	-2.2579	0.65969	0.6596	0.969947	8629	0	-2.2579
AGAP000188	5	0.016491	0.062408	0.931026	790	5	-2.9137	0.98351	0.98356	0.999887	12779	0	-2.9137
AGAP013294	3	0.016501	0.043066	0.912657	791	3	-4.8163	0.91267	0.91292	0.999887	11856	0	-4.8163
AGAP011388	5	0.016501	0.062446	0.931026	792	4	-2.5042	0.80509	0.80492	0.989	10571	0	-2.5042
AGAP004968	5	0.016568	0.062679	0.931026	793	3	-2.4121	0.11267	0.17458	0.935113	1990	1	-2.4121
AGAP004911	4	0.016572	0.053595	0.927897	794	1	-1.1077	0.65969	0.6596	0.969947	8584	0	-1.1077
AGAP004245	5	0.016595	0.062773	0.931365	795	3	-2.5953	0.042156	0.077768	0.935113	926	1	-2.5953
AGAP010963	4	0.016623	0.053747	0.927897	796	4	-4.6746	0.98338	0.98348	0.999887	12778	0	-4.6746
AGAP007779	4	0.016623	0.053747	0.927897	797	4	-3.3916	0.98338	0.98348	0.999887	12777	0	-3.3916
AGAP002717	5	0.016683	0.063068	0.932164	798	4	-3.6268	0.81569	0.81554	0.994324	10666	0	-3.6268
AGAP001943	4	0.016717	0.054016	0.927897	799	4	-3.5867	0.96126	0.96147	0.999887	12464	0	-3.5867
AGAP006535	6	0.016723	0.070371	0.947277	800	4	-2.7303	0.93898	0.93959	0.999887	12183	0	-2.7303
AGAP005858	5	0.016774	0.063373	0.932164	801	4	-2.2451	0.96035	0.96028	0.999887	12450	0	-2.2451
AGAP012983	5	0.01678	0.06339	0.932164	802	3	-4.4788	0.41695	0.41715	0.935113	5695	1	-4.4788
AGAP007081	7	0.016796	0.072094	0.947277	803	5	-2.7391	0.60374	0.60414	0.96923	7990	0	-2.7391
AGAP008276	3	0.016829	0.043822	0.919698	804	1	-2.1298	0.069947	0.091789	0.935113	1383	1	-2.1298
AGAP008109	4	0.016858	0.054436	0.927897	805	4	-4.0865	0.98314	0.98326	0.999887	12774	0	-4.0865
AGAP000159	4	0.016858	0.054436	0.927897	806	4	-3.7384	0.98314	0.98326	0.999887	12773	0	-3.7384
AGAP005940	5	0.016864	0.063707	0.933514	807	2	-1.4505	0.55725	0.55675	0.963943	7374	0	-1.4505
AGAP002751	6	0.016941	0.071019	0.947277	808	5	-3.6609	0.62382	0.62485	0.96923	8155	0	-3.6609
AGAP008548	3	0.016983	0.044228	0.923756	809	3	-4.3131	0.98302	0.98302	0.999887	12768	0	-4.3131
AGAP010860	4	0.017087	0.055135	0.927897	810	3	-4.3956	0.77176	0.77184	0.98618	10042	0	-4.3956
AGAP009060	6	0.017115	0.071551	0.947277	811	5	-3.6895	0.96591	0.96619	0.999887	12527	0	-3.6895
AGAP011789	4	0.017121	0.055234	0.927897	812	4	-3.9347	0.98288	0.983	0.999887	12767	0	-3.9347
AGAP003115	5	0.017133	0.064617	0.935464	813	4	-4.5724	0.18003	0.22188	0.935113	2776	1	-4.5724
AGAP005678	5	0.017189	0.064834	0.935464	814	5	-3.2728	0.98281	0.98284	0.999887	12764	0	-3.2728
AGAP002743	6	0.017207	0.071833	0.947277	815	3	-2.8478	0.72951	0.73015	0.978146	9605	0	-2.8478
AGAP003610	7	0.017224	0.073597	0.947277	816	4	-2.8334	0.33132	0.37341	0.935113	4526	1	-2.8334
AGAP029686	5	0.017227	0.064954	0.935464	817	3	-2.6108	0.85927	0.85912	0.995772	11130	0	-2.6108
AGAP000633	6	0.017295	0.072088	0.947277	818	4	-4.002	0.89096	0.89171	0.998389	11589	0	-4.002
AGAP004288	5	0.017311	0.065246	0.935464	819	4	-4.5672	0.66365	0.66328	0.969947	8799	0	-4.5672
AGAP013239	5	0.017331	0.06531	0.935464	820	3	-2.1631	0.43908	0.43867	0.935113	5846	1	-2.1631
AGAP009815	4	0.01737	0.05596	0.927897	821	4	-4.8374	0.98263	0.98276	0.999887	12763	0	-4.8374
AGAP029339	6	0.017377	0.072344	0.947277	822	2	-1.059	0.041208	0.082353	0.935113	904	2	-1.059
AGAP028553	6	0.017449	0.072572	0.947277	823	4	-3.3877	0.92029	0.92083	0.999887	11962	0	-3.3877
AGAP001215	3	0.01746	0.045367	0.927897	824	2	-2.2101	0.14242	0.15302	0.935113	2321	1	-2.2101
AGAP029526	3	0.017468	0.045383	0.927897	825	3	-2.9752	0.98253	0.98257	0.999887	12760	0	-2.9752
AGAP029097	3	0.017535	0.045537	0.927897	826	2	-3.6631	0.19075	0.19602	0.935113	2874	1	-3.6631
AGAP002419	6	0.017538	0.072827	0.947277	827	3	-2.6658	0.12336	0.19895	0.935113	2127	2	-2.6658
AGAP001015	6	0.017594	0.072993	0.947277	828	3	-2.3848	0.62382	0.62485	0.96923	8107	0	-2.3848
AGAP010012	5	0.017598	0.066181	0.939394	829	4	-3.099	0.66365	0.66328	0.969947	8861	0	-3.099
AGAP008237	7	0.017618	0.074924	0.947277	830	6	-3.1646	0.30109	0.35293	0.935113	4204	1	-3.1646
AGAP005098	6	0.017624	0.073072	0.947277	831	3	-1.8763	0.038516	0.078488	0.935113	859	1	-1.8763
AGAP028701	1	0.01766	0.017715	0.875844	832	1	-5.5735	0.98234	0.98257	0.999887	12759	0	-5.5735
AGAP011540	4	0.017756	0.057118	0.927897	833	3	-3.5083	0.89486	0.89519	0.998389	11658	0	-3.5083
AGAP013063	3	0.017761	0.046132	0.927897	834	3	-4.3455	0.98224	0.98231	0.999887	12758	0	-4.3455
AGAP003542	5	0.017768	0.066728	0.939552	835	3	-2.9303	0.55725	0.55675	0.963943	7420	0	-2.9303
AGAP005532	4	0.017807	0.057292	0.927897	836	4	-4.0631	0.98219	0.98237	0.999887	12757	0	-4.0631
AGAP029086	4	0.017872	0.057487	0.927897	837	3	-3.0846	0.39007	0.39	0.935113	5438	0	-3.0846
AGAP010676	6	0.017882	0.073886	0.947277	838	4	-2.0464	0.55005	0.55098	0.963943	7108	0	-2.0464
AGAP010856	6	0.017904	0.073952	0.947277	839	5	-2.5619	0.97051	0.97076	0.999887	12584	0	-2.5619
AGAP008207	4	0.017927	0.057661	0.927897	840	4	-3.6335	0.98207	0.98226	0.999887	12755	0	-3.6335
AGAP011229	6	0.017934	0.074026	0.947277	841	3	-2.346	0.43548	0.44135	0.935113	5816	1	-2.346
AGAP010100	2	0.017938	0.033299	0.880644	842	2	-5.6793	0.9807	0.98069	0.999887	12736	0	-5.6793
AGAP002297	6	0.017977	0.074161	0.947277	843	5	-3.9099	0.78519	0.7859	0.988105	10346	0	-3.9099
AGAP000679	6	0.017977	0.074161	0.947277	844	5	-3.3184	0.83264	0.83339	0.994324	10833	0	-3.3184
AGAP008062	4	0.018096	0.058139	0.927897	845	3	-3.1468	0.8047	0.80506	0.989	10535	0	-3.1468
AGAP013354	5	0.018192	0.068193	0.943335	846	5	-3.2435	0.98181	0.98185	0.999887	12753	0	-3.2435
AGAP003431	5	0.018192	0.068193	0.943335	847	5	-3.5228	0.98181	0.98185	0.999887	12752	0	-3.5228
AGAP000695	5	0.018195	0.068202	0.943335	848	3	-1.3129	0.092839	0.15397	0.935113	1725	1	-1.3129
AGAP004574	4	0.018249	0.058584	0.927897	849	4	-3.3702	0.98175	0.98196	0.999887	12751	0	-3.3702
AGAP002285	6	0.018304	0.075111	0.947277	850	5	-3.9554	0.62382	0.62485	0.96923	8139	0	-3.9554
AGAP007098	4	0.018394	0.059025	0.927897	851	4	-5.2396	0.97419	0.9744	0.999887	12637	0	-5.2396
AGAP000920	5	0.018429	0.069015	0.945289	852	3	-4.2828	0.74008	0.73967	0.978315	9768	0	-4.2828
AGAP000585	4	0.018434	0.059152	0.927897	853	2	-3.0094	0.69631	0.69648	0.978146	9251	0	-3.0094
AGAP012751	7	0.018465	0.077858	0.947277	854	6	-3.6335	0.97324	0.97344	0.999887	12624	0	-3.6335
AGAP002181	2	0.018549	0.034369	0.880644	855	2	-5.0163	0.98145	0.98143	0.999887	12749	0	-5.0163
AGAP007478	5	0.018588	0.069603	0.947277	856	4	-3.9028	0.46098	0.4605	0.935113	6022	0	-3.9028
AGAP007945	3	0.018611	0.04816	0.927897	857	3	-4.0123	0.98139	0.98144	0.999887	12748	0	-4.0123
AGAP007079	3	0.018629	0.048207	0.927897	858	1	-2.2451	0.084184	0.10366	0.935113	1605	1	-2.2451
AGAP007124	7	0.018648	0.078502	0.947277	859	5	-3.5783	0.3355	0.37636	0.935113	4578	1	-3.5783
AGAP001393	3	0.01865	0.04826	0.927897	860	2	-2.5788	0.87455	0.87461	0.998389	11367	0	-2.5788
AGAP000078	4	0.018652	0.059759	0.927897	861	3	-4.8821	0.92945	0.92968	0.999887	12066	0	-4.8821
AGAP012873	4	0.018652	0.059759	0.927897	862	3	-3.7464	0.33119	0.33226	0.935113	4522	1	-3.7464
AGAP008085	4	0.018678	0.059833	0.927897	863	3	-3.5954	0.92945	0.92968	0.999887	12071	0	-3.5954
AGAP001725	6	0.018682	0.076246	0.947277	864	4	-3.5153	0.26717	0.30801	0.935113	3722	1	-3.5153
AGAP011452	6	0.018696	0.076286	0.947277	865	4	-3.8284	0.14163	0.2245	0.935113	2316	1	-3.8284
AGAP029347	4	0.018705	0.059917	0.927897	866	4	-3.6595	0.96313	0.96333	0.999887	12485	0	-3.6595
AGAP004973	7	0.018723	0.078742	0.947277	867	4	-0.89341	0.53952	0.54062	0.963943	7029	1	-0.89341
AGAP009844	5	0.018769	0.070214	0.947277	868	2	-1.4881	0.43095	0.43071	0.935113	5787	1	-1.4881
AGAP028635	4	0.018786	0.060153	0.927897	869	3	-1.823	0.82255	0.82298	0.994324	10732	0	-1.823
AGAP000798	4	0.018797	0.060185	0.927897	870	3	-2.4689	0.2752	0.28102	0.935113	3794	1	-2.4689
AGAP003130	5	0.018797	0.070311	0.947277	871	3	-3.3481	0.077838	0.13156	0.935113	1504	2	-3.3481
AGAP008354	6	0.018807	0.076608	0.947277	872	3	-2.5641	0.45773	0.46138	0.935113	5980	1	-2.5641
AGAP000921	6	0.01884	0.07671	0.947277	873	5	-4.1133	0.29175	0.32581	0.935113	4109	1	-4.1133
AGAP028145	5	0.01886	0.070515	0.947277	874	3	-3.4536	0.22148	0.25251	0.935113	3242	1	-3.4536
AGAP006040	6	0.018869	0.076798	0.947277	875	5	-3.1302	0.62382	0.62485	0.96923	8158	0	-3.1302
AGAP009433	4	0.018896	0.060472	0.927897	876	3	-3.9664	0.40744	0.40741	0.935113	5567	0	-3.9664
AGAP006890	5	0.018907	0.070649	0.947277	877	3	-5.1642	0.66365	0.66328	0.969947	8824	0	-5.1642
AGAP005359	4	0.018948	0.060637	0.928241	878	4	-3.2898	0.98105	0.98125	0.999887	12745	0	-3.2898
AGAP009069	4	0.018948	0.060637	0.928241	879	4	-3.5918	0.98105	0.98125	0.999887	12744	0	-3.5918
AGAP005611	7	0.018955	0.079483	0.947277	880	5	-3.4229	0.16774	0.25958	0.935113	2653	2	-3.4229
AGAP009893	5	0.018991	0.07093	0.947277	881	5	-3.8816	0.98101	0.98107	0.999887	12742	0	-3.8816
AGAP002552	5	0.018991	0.07093	0.947277	882	5	-2.9466	0.98101	0.98107	0.999887	12740	0	-2.9466
AGAP012656	5	0.018991	0.07093	0.947277	883	5	-3.6166	0.98101	0.98107	0.999887	12738	0	-3.6166
AGAP009874	6	0.019039	0.077254	0.947277	884	3	-2.6334	0.72951	0.73015	0.978146	9588	0	-2.6334
AGAP008155	5	0.019041	0.071095	0.947277	885	4	-4.3068	0.24187	0.26803	0.935113	3464	1	-4.3068
AGAP011631	7	0.019057	0.079824	0.947277	886	6	-3.1869	0.54956	0.55017	0.963943	7107	1	-3.1869
AGAP011367	4	0.019068	0.061029	0.928356	887	4	-3.4175	0.97499	0.97521	0.999887	12654	0	-3.4175
AGAP007774	6	0.019075	0.077362	0.947277	888	4	-3.0559	0.83264	0.83339	0.994324	10856	0	-3.0559
AGAP003764	4	0.019129	0.061174	0.928356	889	2	-3.0152	0.37768	0.37746	0.935113	5055	1	-3.0152
AGAP003887	6	0.019177	0.077655	0.947277	890	5	-3.2925	0.62382	0.62485	0.96923	8204	0	-3.2925
AGAP006116	5	0.019218	0.071684	0.947277	891	2	-1.9404	0.66365	0.66328	0.969947	8883	0	-1.9404
AGAP009811	5	0.0193	0.071983	0.947277	892	5	-3.5063	0.9807	0.98077	0.999887	12737	0	-3.5063
AGAP001672	4	0.019331	0.061789	0.929743	893	1	-0.92069	0.069908	0.11565	0.935113	1382	1	-0.92069
AGAP011384	6	0.019334	0.078161	0.947277	894	3	-1.8491	0.093382	0.15663	0.935113	1738	1	-1.8491
AGAP001372	5	0.019357	0.072177	0.947277	895	3	-4.4795	0.032739	0.063518	0.935113	763	1	-4.4795
AGAP005913	6	0.019379	0.078294	0.947277	896	5	-3.1478	0.89096	0.89171	0.998389	11592	0	-3.1478
AGAP006637	5	0.019404	0.072342	0.947277	897	4	-3.7505	0.55725	0.55675	0.963943	7231	0	-3.7505
AGAP005743	4	0.019404	0.062013	0.929743	898	1	-0.60844	0.046161	0.081347	0.935113	985	2	-0.60844
AGAP007792	7	0.019436	0.081124	0.947277	899	6	-3.8645	0.84837	0.84886	0.995772	11042	0	-3.8645
AGAP003466	6	0.019497	0.078643	0.947277	900	4	-3.7589	0.16566	0.23965	0.935113	2631	1	-3.7589
AGAP005832	5	0.019507	0.072665	0.947277	901	4	-3.6023	0.66365	0.66328	0.969947	8699	0	-3.6023
AGAP005902	5	0.019542	0.072796	0.947277	902	2	-2.3642	0.85927	0.85912	0.995772	11166	0	-2.3642
AGAP000301	7	0.019567	0.081575	0.947277	903	6	-3.099	0.91486	0.91507	0.999887	11902	0	-3.099
AGAP011822	7	0.01961	0.081712	0.947277	904	3	-1.5103	0.78247	0.78303	0.986614	10321	0	-1.5103
AGAP009103	5	0.01978	0.073579	0.947277	905	5	-3.8859	0.98022	0.98029	0.999887	12727	0	-3.8859
AGAP003989	5	0.01978	0.073579	0.947277	906	5	-3.3809	0.98022	0.98029	0.999887	12728	0	-3.3809
AGAP012326	4	0.019836	0.063258	0.932164	907	3	-1.901	0.92439	0.92468	0.999887	11999	0	-1.901
AGAP008965	6	0.019847	0.07969	0.947277	908	4	-3.268	0.4299	0.43643	0.935113	5777	1	-3.268
AGAP008302	7	0.019855	0.082557	0.947277	909	3	-1.5103	0.40826	0.42924	0.935113	5574	1	-1.5103
AGAP009770	2	0.01987	0.036759	0.890252	910	2	-4.2517	0.88096	0.88086	0.998389	11464	0	-4.2517
AGAP004148	5	0.019981	0.074269	0.947277	911	4	-4.0006	0.55725	0.55675	0.963943	7469	0	-4.0006
AGAP011365	6	0.020025	0.080231	0.947277	912	4	-2.7596	0.065241	0.11672	0.935113	1313	1	-2.7596
AGAP006900	5	0.020038	0.074479	0.947277	913	3	-3.0843	0.3995	0.40083	0.935113	5503	1	-3.0843
AGAP008904	7	0.020079	0.083348	0.947277	914	4	-1.3752	0.11389	0.18835	0.935113	2003	2	-1.3752
AGAP001161	4	0.020106	0.064051	0.935464	915	3	-3.7647	0.65969	0.6596	0.969947	8619	0	-3.7647
AGAP009503	5	0.020115	0.0747	0.947277	916	4	-1.6308	0.66365	0.66328	0.969947	8864	0	-1.6308
AGAP005997	7	0.020117	0.083486	0.947277	917	3	-0.57993	0.098216	0.16737	0.935113	1804	2	-0.57993
AGAP005170	7	0.020122	0.08351	0.947277	918	6	-2.6381	0.68039	0.68069	0.977719	9051	0	-2.6381
AGAP006220	5	0.020128	0.074745	0.947277	919	4	-3.8102	0.91381	0.91339	0.999887	11880	0	-3.8102
AGAP009191	5	0.020169	0.074867	0.947277	920	3	-1.8431	0.66365	0.66328	0.969947	8871	0	-1.8431
AGAP008927	5	0.020242	0.075109	0.947277	921	5	-3.9927	0.97471	0.97468	0.999887	12649	0	-3.9927
AGAP003355	6	0.020269	0.080942	0.947277	922	4	-3.6306	0.95805	0.95849	0.999887	12426	0	-3.6306
AGAP004454	4	0.020274	0.064564	0.935464	923	1	-0.23927	0.23235	0.24373	0.935113	3363	1	-0.23927
AGAP001371	7	0.020288	0.084054	0.947277	924	5	-3.921	0.68039	0.68069	0.977719	9026	0	-3.921
AGAP000599	5	0.020295	0.075275	0.947277	925	2	-0.71765	0.0061603	0.016625	0.935113	208	2	-0.71765
AGAP009428	4	0.020302	0.064647	0.935464	926	4	-3.6682	0.9797	0.97991	0.999887	12725	0	-3.6682
AGAP002080	7	0.020305	0.084112	0.947277	927	5	-2.8422	0.87576	0.87622	0.998389	11388	0	-2.8422
AGAP003285	6	0.020311	0.081058	0.947277	928	4	-2.9145	0.00038646	0.0014994	0.85596	19	1	-2.9145
AGAP002262	5	0.020325	0.075376	0.947277	929	4	-5.1317	0.55725	0.55675	0.963943	7395	0	-5.1317
AGAP010906	7	0.020344	0.084238	0.947277	930	5	-1.8281	0.47437	0.4824	0.936588	6113	1	-1.8281
AGAP005711	6	0.020408	0.081336	0.947277	931	3	-2.3997	0.1297	0.20791	0.935113	2199	2	-2.3997
AGAP009913	7	0.020466	0.08468	0.947277	932	4	-3.2567	0.51837	0.52107	0.963943	6881	1	-3.2567
AGAP012092	5	0.020491	0.075923	0.947277	933	3	-3.0035	0.15439	0.20343	0.935113	2522	1	-3.0035
AGAP029832	4	0.020492	0.065203	0.935464	934	2	-0.95255	0.47889	0.4791	0.935113	6457	0	-0.95255
AGAP005750	6	0.020514	0.081647	0.947277	935	4	-2.6024	0.89096	0.89171	0.998389	11591	0	-2.6024
AGAP008709	7	0.020515	0.084843	0.947277	936	6	-3.698	0.93577	0.93578	0.999887	12137	0	-3.698
AGAP008239	7	0.020515	0.084843	0.947277	937	6	-3.0132	0.9847	0.98494	0.999887	12793	0	-3.0132
AGAP006633	6	0.020529	0.081684	0.947277	938	1	-0.80511	0.44518	0.44992	0.935113	5876	1	-0.80511
AGAP001370	6	0.020538	0.081716	0.947277	939	4	-3.4797	0.52366	0.52451	0.963943	6960	0	-3.4797
AGAP002720	5	0.020549	0.076143	0.947277	940	4	-3.7292	0.3677	0.37183	0.935113	4960	1	-3.7292
AGAP008335	5	0.020549	0.076143	0.947277	941	4	-3.9833	0.74008	0.73967	0.978315	9744	0	-3.9833
AGAP005465	4	0.020564	0.065403	0.935464	942	1	-0.77025	0.26438	0.27143	0.935113	3691	1	-0.77025
AGAP011283	5	0.020581	0.076238	0.947277	943	4	-3.4593	0.8785	0.87833	0.998389	11422	0	-3.4593
AGAP006095	6	0.020585	0.081857	0.947277	944	5	-3.6897	0.46091	0.46426	0.935113	5999	1	-3.6897
AGAP006832	2	0.02059	0.038047	0.898036	945	2	-5.2412	0.97941	0.97938	0.999887	12723	0	-5.2412
AGAP005655	4	0.020667	0.06571	0.936489	946	4	-4.1838	0.97933	0.97955	0.999887	12722	0	-4.1838
AGAP005317	5	0.020674	0.076546	0.947277	947	5	-4.0797	0.97933	0.97937	0.999887	12720	0	-4.0797
AGAP010649	5	0.020674	0.076546	0.947277	948	5	-3.2318	0.97933	0.97937	0.999887	12721	0	-3.2318
AGAP012599	5	0.020762	0.07685	0.947277	949	3	-1.4257	0.20354	0.23911	0.935113	3078	1	-1.4257
AGAP010699	2	0.020812	0.038448	0.898036	950	2	-5.2784	0.97919	0.97918	0.999887	12713	0	-5.2784
AGAP003766	6	0.020854	0.082613	0.947277	951	4	-2.8509	0.62382	0.62485	0.96923	8229	0	-2.8509
AGAP028105	4	0.020863	0.066311	0.939394	952	3	-3.6739	0.83426	0.83465	0.994324	10914	0	-3.6739
AGAP009415	5	0.02096	0.077458	0.947277	953	3	-1.9986	0.079222	0.13362	0.935113	1519	1	-1.9986
AGAP001448	6	0.020963	0.082967	0.947277	954	1	-1.0199	0.016508	0.041747	0.935113	463	2	-1.0199
AGAP029050	4	0.021004	0.066691	0.939552	955	4	-3.1869	0.979	0.97923	0.999887	12711	0	-3.1869
AGAP007537	4	0.021004	0.066691	0.939552	956	4	-3.0439	0.979	0.97923	0.999887	12712	0	-3.0439
AGAP029410	3	0.021081	0.054203	0.927897	957	1	-1.924	0.1357	0.14725	0.935113	2262	1	-1.924
AGAP011622	5	0.021107	0.077951	0.947277	958	2	-1.7224	0.77456	0.77412	0.98618	10143	0	-1.7224
AGAP012384	5	0.021115	0.077986	0.947277	959	4	-3.9674	0.020671	0.044823	0.935113	543	1	-3.9674
AGAP008686	4	0.021144	0.067111	0.940994	960	2	-2.606	0.58175	0.58161	0.963943	7713	0	-2.606
AGAP009744	4	0.021209	0.067302	0.941653	961	3	-5.0948	0.79169	0.79196	0.988105	10381	0	-5.0948
AGAP001293	4	0.021289	0.067523	0.942713	962	1	-1.1859	0.58175	0.58161	0.963943	7674	0	-1.1859
AGAP000971	6	0.021333	0.084085	0.947277	963	5	-3.4802	0.069513	0.12276	0.935113	1371	1	-3.4802
AGAP009116	5	0.021351	0.078776	0.947277	964	4	-3.5594	0.77456	0.77412	0.98618	10152	0	-3.5594
AGAP005714	5	0.021394	0.07891	0.947277	965	5	-3.4048	0.97861	0.97861	0.999887	12708	0	-3.4048
AGAP008689	5	0.021394	0.07891	0.947277	966	5	-3.9888	0.97861	0.97861	0.999887	12707	0	-3.9888
AGAP005017	5	0.021394	0.07891	0.947277	967	5	-3.6785	0.97861	0.97861	0.999887	12710	0	-3.6785
AGAP007998	6	0.021492	0.084569	0.947277	968	4	-1.4497	0.13881	0.22084	0.935113	2293	1	-1.4497
AGAP002533	6	0.021502	0.084605	0.947277	969	5	-3.9055	0.62382	0.62485	0.96923	8270	0	-3.9055
AGAP000182	4	0.021506	0.068142	0.943335	970	2	-1.9988	0.061372	0.10543	0.935113	1229	1	-1.9988
AGAP012256	5	0.021521	0.079345	0.947277	971	4	-3.0714	0.91381	0.91339	0.999887	11883	0	-3.0714
AGAP000140	7	0.021543	0.088359	0.947277	972	6	-3.021	0.9865	0.98666	0.999887	12817	0	-3.021
AGAP028470	7	0.021543	0.088359	0.947277	973	6	-3.3627	0.98977	0.98987	0.999887	12853	0	-3.3627
AGAP013264	5	0.021564	0.079478	0.947277	974	3	-3.0344	0.66365	0.66328	0.969947	8731	0	-3.0344
AGAP011049	4	0.021575	0.068368	0.943382	975	4	-3.8708	0.95087	0.95116	0.999887	12320	0	-3.8708
AGAP011574	4	0.021651	0.068569	0.944151	976	3	-3.5524	0.72969	0.73007	0.978146	9646	0	-3.5524
AGAP001410	4	0.021724	0.068788	0.945241	977	3	-3.2093	0.15671	0.18194	0.935113	2540	1	-3.2093
AGAP012451	3	0.021738	0.055773	0.927897	978	3	-4.459	0.97826	0.97833	0.999887	12705	0	-4.459
AGAP005461	2	0.021784	0.040161	0.90054	979	2	-5.2668	0.97822	0.97823	0.999887	12704	0	-5.2668
AGAP029154	4	0.021786	0.068963	0.945289	980	3	-3.1882	0.91457	0.91499	0.999887	11895	0	-3.1882
AGAP010845	6	0.021821	0.085568	0.947277	981	4	-3.1266	0.45414	0.45811	0.935113	5972	1	-3.1266
AGAP005396	7	0.021824	0.089337	0.947277	982	5	-3.4116	0.78247	0.78303	0.986614	10309	0	-3.4116
AGAP013760	3	0.02183	0.056	0.927897	983	3	-3.9001	0.97817	0.97825	0.999887	12703	0	-3.9001
AGAP013318	6	0.021831	0.0856	0.947277	984	3	-2.6615	0.68379	0.68464	0.978146	9083	0	-2.6615
AGAP013045	7	0.021878	0.089503	0.947277	985	5	-1.7224	0.95695	0.95704	0.999887	12409	0	-1.7224
AGAP002391	6	0.021935	0.085882	0.947277	986	4	-3.3724	0.95512	0.95559	0.999887	12387	0	-3.3724
AGAP011811	3	0.021943	0.056309	0.927897	987	3	-3.8943	0.97806	0.97814	0.999887	12702	0	-3.8943
AGAP002604	7	0.021959	0.089766	0.947277	988	5	-2.3809	0.68039	0.68069	0.977719	9034	0	-2.3809
AGAP007781	7	0.022008	0.089948	0.947277	989	5	-2.8334	0.9304	0.93055	0.999887	12079	0	-2.8334
AGAP008844	6	0.022044	0.086189	0.947277	990	5	-3.6461	0.85946	0.86009	0.995772	11193	0	-3.6461
AGAP007748	5	0.022091	0.081189	0.947277	991	5	-2.6178	0.97791	0.97791	0.999887	12701	0	-2.6178
AGAP012362	3	0.022099	0.056659	0.927897	992	2	-5.6903	0.19921	0.20365	0.935113	3030	1	-5.6903
AGAP006783	5	0.022209	0.081562	0.947277	993	3	-2.6381	0.55725	0.55675	0.963943	7318	0	-2.6381
AGAP009566	4	0.022276	0.070365	0.947277	994	3	-4.8348	0.9372	0.9375	0.999887	12161	0	-4.8348
AGAP011415	5	0.022387	0.082137	0.947277	995	3	-3.5942	0.16909	0.21398	0.935113	2665	1	-3.5942
AGAP005624	5	0.022403	0.082191	0.947277	996	4	-4.5645	0.20569	0.24068	0.935113	3097	1	-4.5645
AGAP003418	6	0.022486	0.087448	0.947277	997	5	-3.4382	0.87158	0.87226	0.998389	11321	0	-3.4382
AGAP012945	1	0.022501	0.022568	0.879801	998	1	-5.9764	0.9775	0.97771	0.999887	12698	0	-5.9764
AGAP007968	5	0.022529	0.082613	0.947277	999	3	-3.3988	0.66365	0.66328	0.969947	8854	0	-3.3988
AGAP029592	5	0.02253	0.082616	0.947277	1000	4	-3.9854	0.96479	0.96478	0.999887	12514	0	-3.9854
AGAP003714	6	0.02254	0.087604	0.947277	1001	4	-3.9524	0.85946	0.86009	0.995772	11208	0	-3.9524
AGAP006102	6	0.022648	0.087925	0.947277	1002	5	-3.4411	0.87268	0.87335	0.998389	11327	0	-3.4411
AGAP010876	3	0.022698	0.058122	0.927897	1003	3	-3.9043	0.9773	0.97742	0.999887	12697	0	-3.9043
AGAP029066	4	0.022737	0.071639	0.947277	1004	1	-1.3992	0.16259	0.18654	0.935113	2604	1	-1.3992
AGAP028640	7	0.022781	0.092516	0.947277	1005	5	-3.3627	0.27392	0.33512	0.935113	3785	1	-3.3627
AGAP011974	6	0.022839	0.088478	0.947277	1006	3	-3.4351	0.80148	0.80219	0.989	10481	0	-3.4351
AGAP003126	3	0.022853	0.058531	0.927897	1007	3	-3.9043	0.97715	0.97728	0.999887	12696	0	-3.9043
AGAP003692	3	0.022853	0.058531	0.927897	1008	3	-3.8688	0.97715	0.97728	0.999887	12695	0	-3.8688
AGAP004929	3	0.022876	0.058579	0.927897	1009	1	-1.9073	0.74024	0.74035	0.978315	9843	0	-1.9073
AGAP007358	6	0.022908	0.088676	0.947277	1010	2	-1.9156	0.4899	0.49143	0.945087	6759	1	-1.9156
AGAP006023	5	0.022909	0.083817	0.947277	1011	4	-5.0693	0.61665	0.61606	0.96923	8044	0	-5.0693
AGAP011724	4	0.022931	0.072198	0.947277	1012	2	-3.9881	0.85645	0.85698	0.995772	11125	0	-3.9881
AGAP028096	5	0.022956	0.083969	0.947277	1013	3	-1.8905	0.16909	0.21398	0.935113	2666	1	-1.8905
AGAP028055	5	0.022984	0.084049	0.947277	1014	5	-2.5972	0.97702	0.97701	0.999887	12694	0	-2.5972
AGAP008806	5	0.022984	0.084049	0.947277	1015	5	-3.2369	0.97702	0.97701	0.999887	12692	0	-3.2369
AGAP005795	7	0.02306	0.0934	0.947277	1016	5	-2.6481	0.95695	0.95704	0.999887	12407	0	-2.6481
AGAP012220	5	0.023113	0.084494	0.947277	1017	3	-1.9404	0.94013	0.9398	0.999887	12210	0	-1.9404
AGAP028493	6	0.023232	0.089638	0.947277	1018	4	-3.9496	0.30457	0.33519	0.935113	4234	1	-3.9496
AGAP011538	6	0.023293	0.089807	0.947277	1019	5	-4.2435	0.72951	0.73015	0.978146	9449	0	-4.2435
AGAP013308	4	0.023316	0.073351	0.947277	1020	3	-2.6627	0.07325	0.11818	0.935113	1441	1	-2.6627
AGAP002997	6	0.023327	0.089884	0.947277	1021	5	-4.4572	0.51202	0.51299	0.963943	6870	1	-4.4572
AGAP003086	4	0.02334	0.073415	0.947277	1022	3	-3.6282	0.81151	0.81195	0.993896	10623	0	-3.6282
AGAP012848	7	0.023359	0.094431	0.947277	1023	6	-3.3107	0.68039	0.68069	0.977719	9006	0	-3.3107
AGAP000506	5	0.023383	0.085355	0.947277	1024	1	-0.53733	0.21657	0.24876	0.935113	3192	1	-0.53733
AGAP029569	4	0.023395	0.073571	0.947277	1025	4	-3.1221	0.97661	0.97684	0.999887	12687	0	-3.1221
AGAP007051	5	0.023462	0.085611	0.947277	1026	5	-3.8102	0.97654	0.97653	0.999887	12682	0	-3.8102
AGAP011850	5	0.023462	0.085611	0.947277	1027	5	-3.4421	0.97654	0.97653	0.999887	12684	0	-3.4421
AGAP011355	5	0.023462	0.085611	0.947277	1028	5	-3.317	0.97654	0.97653	0.999887	12685	0	-3.317
AGAP012732	5	0.023462	0.085611	0.947277	1029	5	-3.2501	0.97654	0.97653	0.999887	12683	0	-3.2501
AGAP008459	5	0.023474	0.085652	0.947277	1030	2	-0.53733	0.038282	0.071862	0.935113	856	2	-0.53733
AGAP005060	7	0.023492	0.094859	0.947277	1031	5	-3.4255	0.48072	0.48774	0.941736	6694	1	-3.4255
AGAP008514	4	0.023533	0.073968	0.947277	1032	2	-2.0971	0.58175	0.58161	0.963943	7621	0	-2.0971
AGAP009115	5	0.023551	0.085917	0.947277	1033	5	-3.3605	0.97645	0.97645	0.999887	12681	0	-3.3605
AGAP004386	5	0.023556	0.085934	0.947277	1034	5	-1.804	0.97644	0.97644	0.999887	12680	0	-1.804
AGAP000545	6	0.023562	0.090534	0.947277	1035	3	-3.6469	0.40204	0.41229	0.935113	5523	1	-3.6469
AGAP008501	6	0.023588	0.090601	0.947277	1036	4	-2.1263	0.7785	0.77937	0.986614	10235	0	-2.1263
AGAP011977	5	0.023596	0.086075	0.947277	1037	4	-2.8509	0.47099	0.47056	0.935113	6092	0	-2.8509
AGAP010961	6	0.023723	0.090978	0.947277	1038	4	-3.0753	0.62382	0.62485	0.96923	8202	0	-3.0753
AGAP001650	5	0.023784	0.086695	0.947277	1039	5	-2.5404	0.97622	0.97622	0.999887	12676	0	-2.5404
AGAP007459	5	0.023784	0.086695	0.947277	1040	5	-2.8938	0.97622	0.97622	0.999887	12675	0	-2.8938
AGAP006442	5	0.023784	0.086695	0.947277	1041	5	-3.6318	0.97622	0.97622	0.999887	12677	0	-3.6318
AGAP028468	6	0.023864	0.091406	0.947277	1042	5	-2.8585	0.87447	0.87514	0.998389	11363	0	-2.8585
AGAP009959	6	0.02389	0.091481	0.947277	1043	3	-2.1678	0.85946	0.86009	0.995772	11215	0	-2.1678
AGAP011332	4	0.023967	0.0752	0.947277	1044	2	-4.021	0.89486	0.89519	0.998389	11660	0	-4.021
AGAP005601	5	0.024015	0.087439	0.947277	1045	3	-3.6369	0.55725	0.55675	0.963943	7218	0	-3.6369
AGAP028439	1	0.024047	0.024038	0.879801	1046	1	-6.9824	0.97595	0.97615	0.999887	12671	0	-6.9824
AGAP011732	5	0.024048	0.087538	0.947277	1047	4	-2.8422	0.90733	0.90695	0.999764	11804	0	-2.8422
AGAP008997	6	0.024095	0.092081	0.947277	1048	4	-4.3278	0.80148	0.80219	0.989	10475	0	-4.3278
AGAP002677	5	0.024121	0.087784	0.947277	1049	4	-4.0685	0.29255	0.30798	0.935113	4117	1	-4.0685
AGAP001824	6	0.024159	0.092257	0.947277	1050	4	-3.6489	0.78271	0.7834	0.986979	10328	0	-3.6489
AGAP012648	3	0.024235	0.061748	0.929743	1051	2	-5.0065	0.66979	0.66986	0.972469	8930	0	-5.0065
AGAP029033	2	0.024239	0.044627	0.926279	1052	1	-2.9461	0.48008	0.48003	0.935113	6668	0	-2.9461
AGAP013730	4	0.024256	0.075965	0.947277	1053	3	-4.205	0.65969	0.6596	0.969947	8615	0	-4.205
AGAP006410	4	0.024259	0.075976	0.947277	1054	3	-1.8578	0.086943	0.12818	0.935113	1643	1	-1.8578
AGAP010600	6	0.024278	0.092603	0.947277	1055	4	-4.0512	0.72951	0.73015	0.978146	9503	0	-4.0512
AGAP000928	6	0.024321	0.092738	0.947277	1056	5	-3.0645	0.27324	0.31236	0.935113	3779	1	-3.0645
AGAP005589	6	0.024363	0.092861	0.947277	1057	3	-2.3147	0.39485	0.40623	0.935113	5466	1	-2.3147
AGAP028899	5	0.024376	0.088609	0.947277	1058	3	-1.5431	0.14878	0.19948	0.935113	2398	1	-1.5431
AGAP011653	5	0.024389	0.088651	0.947277	1059	3	-2.0861	0.25581	0.27878	0.935113	3589	1	-2.0861
AGAP009920	3	0.02441	0.062164	0.929743	1060	3	-4.7899	0.97559	0.97574	0.999887	12668	0	-4.7899
AGAP010032	5	0.024422	0.088746	0.947277	1061	4	-2.6481	0.96212	0.96211	0.999887	12476	0	-2.6481
AGAP002091	5	0.024438	0.088788	0.947277	1062	5	-3.021	0.97556	0.97558	0.999887	12663	0	-3.021
AGAP028617	5	0.024438	0.088788	0.947277	1063	5	-2.9976	0.97556	0.97558	0.999887	12667	0	-2.9976
AGAP006264	5	0.024438	0.088788	0.947277	1064	5	-2.7709	0.97556	0.97558	0.999887	12664	0	-2.7709
AGAP006063	5	0.024438	0.088788	0.947277	1065	5	-2.5295	0.97556	0.97558	0.999887	12666	0	-2.5295
AGAP007592	5	0.024438	0.088788	0.947277	1066	5	-3.0843	0.97556	0.97558	0.999887	12665	0	-3.0843
AGAP005481	5	0.024438	0.088788	0.947277	1067	5	-2.922	0.97556	0.97558	0.999887	12662	0	-2.922
AGAP010158	2	0.02447	0.045047	0.927897	1068	2	-5.8293	0.97553	0.97556	0.999887	12661	0	-5.8293
AGAP003784	4	0.024473	0.076601	0.947277	1069	1	-0.55863	0.47889	0.4791	0.935113	6230	0	-0.55863
AGAP013724	4	0.024483	0.076631	0.947277	1070	3	-4.0579	0.91457	0.91499	0.999887	11896	0	-4.0579
AGAP010808	4	0.024515	0.076717	0.947277	1071	3	-3.3828	0.75529	0.7556	0.98618	9920	0	-3.3828
AGAP002463	5	0.024529	0.089095	0.947277	1072	3	-3.4927	0.30588	0.31897	0.935113	4245	1	-3.4927
AGAP011141	5	0.024586	0.08929	0.947277	1073	2	-2.2583	0.27579	0.29455	0.935113	3800	1	-2.2583
AGAP002389	3	0.024592	0.062598	0.931026	1074	3	-4.864	0.97541	0.97555	0.999887	12660	0	-4.864
AGAP003977	6	0.024626	0.093637	0.947277	1075	5	-3.413	0.96591	0.96619	0.999887	12526	0	-3.413
AGAP004424	5	0.02463	0.089438	0.947277	1076	4	-3.8774	0.94361	0.94333	0.999887	12245	0	-3.8774
AGAP009457	4	0.024651	0.077094	0.947277	1077	3	-4.8431	0.86603	0.86649	0.998389	11262	0	-4.8431
AGAP000205	7	0.024652	0.098704	0.953617	1078	6	-2.922	0.82876	0.82926	0.994324	10795	0	-2.922
AGAP007285	7	0.024652	0.098704	0.953617	1079	6	-2.0432	0.93577	0.93578	0.999887	12135	0	-2.0432
AGAP003919	4	0.024689	0.077203	0.947277	1080	2	-2.6654	0.077346	0.12117	0.935113	1498	1	-2.6654
AGAP010233	4	0.024699	0.077231	0.947277	1081	4	-3.8367	0.9753	0.97551	0.999887	12659	0	-3.8367
AGAP013539	7	0.024859	0.099377	0.953617	1082	5	-4.6721	0.038578	0.088358	0.935113	860	1	-4.6721
AGAP001896	3	0.024873	0.06325	0.932164	1083	3	-4.1321	0.97513	0.97528	0.999887	12657	0	-4.1321
AGAP003808	3	0.024887	0.063286	0.932164	1084	1	-0.53733	0.38667	0.38655	0.935113	5206	0	-0.53733
AGAP011491	4	0.024906	0.077791	0.947277	1085	3	-3.9321	0.74466	0.74506	0.982741	9865	0	-3.9321
AGAP000618	5	0.024918	0.090334	0.947277	1086	4	-2.922	0.47977	0.47928	0.935113	6489	0	-2.922
AGAP028709	7	0.024918	0.099575	0.953617	1087	5	-3.3295	0.68039	0.68069	0.977719	9033	0	-3.3295
AGAP003495	6	0.02492	0.094482	0.947277	1088	4	-3.4171	0.62382	0.62485	0.96923	8183	0	-3.4171
AGAP007386	5	0.024933	0.090385	0.947277	1089	4	-5.0235	0.74008	0.73967	0.978315	9776	0	-5.0235
AGAP001520	6	0.024937	0.094535	0.947277	1090	4	-1.9643	0.93253	0.93304	0.999887	12102	0	-1.9643
AGAP004944	4	0.025007	0.078065	0.947277	1091	4	-2.759	0.97499	0.97521	0.999887	12653	0	-2.759
AGAP009379	4	0.025035	0.078145	0.947277	1092	3	-5.0818	0.89486	0.89519	0.998389	11662	0	-5.0818
AGAP013532	5	0.025064	0.090797	0.947277	1093	4	-3.8688	0.94949	0.94927	0.999887	12310	0	-3.8688
AGAP008261	4	0.025133	0.078427	0.947277	1094	4	-3.963	0.97487	0.97506	0.999887	12652	0	-3.963
AGAP013266	5	0.025179	0.091158	0.947277	1095	4	-2.9136	0.13968	0.19317	0.935113	2305	1	-2.9136
AGAP000460	6	0.025187	0.095256	0.948183	1096	4	-2.5186	0.62382	0.62485	0.96923	8314	0	-2.5186
AGAP011046	5	0.025204	0.091237	0.947277	1097	2	-1.2874	0.66365	0.66328	0.969947	8825	0	-1.2874
AGAP007520	4	0.025226	0.078707	0.947277	1098	4	-3.756	0.97477	0.97497	0.999887	12651	0	-3.756
AGAP005001	5	0.025293	0.0915	0.947277	1099	5	-4.4269	0.97471	0.97468	0.999887	12647	0	-4.4269
AGAP011422	5	0.025293	0.0915	0.947277	1100	5	-3.8731	0.97471	0.97468	0.999887	12648	0	-3.8731
AGAP002791	5	0.025293	0.0915	0.947277	1101	5	-2.5186	0.97471	0.97468	0.999887	12650	0	-2.5186
AGAP003750	6	0.025295	0.095568	0.948529	1102	4	-2.5983	0.83264	0.83339	0.994324	10823	0	-2.5983
AGAP004316	2	0.025327	0.046555	0.927897	1103	2	-5.4602	0.97467	0.97474	0.999887	12646	0	-5.4602
AGAP012103	4	0.025338	0.07903	0.947277	1104	4	-2.9659	0.97466	0.97486	0.999887	12645	0	-2.9659
AGAP006593	5	0.025369	0.091746	0.947277	1105	3	-1.3129	0.72445	0.72409	0.978146	9402	0	-1.3129
AGAP029223	2	0.025402	0.046701	0.927897	1106	1	-4.7283	0.67574	0.67548	0.977719	8978	0	-4.7283
AGAP008843	5	0.025461	0.092027	0.947277	1107	3	-3.7905	0.024602	0.050943	0.935113	625	2	-3.7905
AGAP001363	3	0.025484	0.064743	0.935464	1108	2	-5.5971	0.041676	0.068715	0.935113	914	1	-5.5971
AGAP006658	2	0.025518	0.046902	0.927897	1109	2	-5.1593	0.97448	0.97452	0.999887	12643	0	-5.1593
AGAP000093	4	0.02552	0.079569	0.947277	1110	4	-2.6404	0.97448	0.97468	0.999887	12642	0	-2.6404
AGAP001341	5	0.025536	0.092306	0.947277	1111	3	-3.7814	0.87017	0.87	0.998389	11305	0	-3.7814
AGAP007732	3	0.025538	0.064867	0.935464	1112	2	-2.299	0.62511	0.62525	0.96923	8361	0	-2.299
AGAP000304	7	0.025563	0.1017	0.953617	1113	5	-2.6321	0.97033	0.97049	0.999887	12581	0	-2.6321
AGAP006455	4	0.025589	0.079754	0.947277	1114	3	-4.1756	0.87928	0.8798	0.998389	11448	0	-4.1756
AGAP007751	4	0.025633	0.079871	0.947277	1115	2	-1.1586	0.096396	0.13525	0.935113	1786	1	-1.1586
AGAP002334	6	0.025727	0.096797	0.951099	1116	3	-2.1952	0.62382	0.62485	0.96923	8219	0	-2.1952
AGAP007749	3	0.025729	0.065309	0.935464	1117	3	-5.0223	0.97427	0.97443	0.999887	12641	0	-5.0223
AGAP013490	7	0.0258	0.10248	0.953617	1118	3	-2.2451	0.82259	0.82312	0.994324	10754	0	-2.2451
AGAP001352	4	0.025813	0.080381	0.947277	1119	4	-3.2823	0.97419	0.9744	0.999887	12638	0	-3.2823
AGAP005736	4	0.025813	0.080381	0.947277	1120	4	-3.5956	0.97419	0.9744	0.999887	12639	0	-3.5956
AGAP013381	6	0.025835	0.097124	0.951099	1121	3	-2.9955	0.72951	0.73015	0.978146	9617	0	-2.9955
AGAP012495	3	0.025864	0.065635	0.936489	1122	1	-2.3642	0.47991	0.47994	0.935113	6518	0	-2.3642
AGAP000926	7	0.025867	0.10272	0.953617	1123	5	-3.3744	0.83188	0.83241	0.994324	10813	0	-3.3744
AGAP011586	3	0.025876	0.065656	0.936489	1124	3	-4.1512	0.97412	0.97429	0.999887	12636	0	-4.1512
AGAP013216	5	0.025909	0.093493	0.947277	1125	2	-1.7224	0.12307	0.18166	0.935113	2125	1	-1.7224
AGAP011100	4	0.025917	0.080695	0.947277	1126	2	-2.3082	0.65969	0.6596	0.969947	8621	0	-2.3082
AGAP000372	6	0.025957	0.097476	0.951099	1127	5	-3.6529	0.72951	0.73015	0.978146	9491	0	-3.6529
AGAP003349	6	0.025995	0.097597	0.951099	1128	3	-3.7209	0.3684	0.38453	0.935113	4968	1	-3.7209
AGAP008380	5	0.026063	0.093999	0.947277	1129	4	-3.921	0.96364	0.9636	0.999887	12497	0	-3.921
AGAP000750	5	0.026063	0.093999	0.947277	1130	4	-3.8455	0.46098	0.4605	0.935113	6035	0	-3.8455
AGAP008785	4	0.026187	0.081474	0.947277	1131	4	-3.4686	0.97381	0.97404	0.999887	12635	0	-3.4686
AGAP000885	5	0.026218	0.094519	0.947277	1132	4	-3.8412	0.074821	0.12708	0.935113	1457	1	-3.8412
AGAP004681	1	0.026219	0.02623	0.879801	1133	1	-5.2512	0.97378	0.97398	0.999887	12634	0	-5.2512
AGAP005770	5	0.02624	0.09459	0.947277	1134	4	-3.5474	0.77456	0.77412	0.98618	10191	0	-3.5474
AGAP008067	5	0.02624	0.094591	0.947277	1135	5	-3.7028	0.97376	0.97371	0.999887	12632	0	-3.7028
AGAP001480	5	0.02624	0.094591	0.947277	1136	5	-3.795	0.97376	0.97371	0.999887	12633	0	-3.795
AGAP001116	4	0.026278	0.081724	0.947277	1137	3	-3.3103	0.72969	0.73007	0.978146	9651	0	-3.3103
AGAP005381	6	0.026331	0.098563	0.953617	1138	4	-3.0874	0.44518	0.44992	0.935113	5874	1	-3.0874
AGAP002298	5	0.026362	0.094984	0.947277	1139	4	-3.8368	0.95569	0.95551	0.999887	12394	0	-3.8368
AGAP013359	4	0.026366	0.081967	0.947277	1140	3	-3.7496	0.83426	0.83465	0.994324	10921	0	-3.7496
AGAP001856	5	0.026391	0.095077	0.947277	1141	3	-4.9935	0.66365	0.66328	0.969947	8725	0	-4.9935
AGAP006870	6	0.026398	0.098752	0.953617	1142	3	-2.539	0.80148	0.80219	0.989	10502	0	-2.539
AGAP005633	5	0.02663	0.095849	0.94915	1143	3	-4.7662	0.55725	0.55675	0.963943	7381	0	-4.7662
AGAP009315	6	0.026644	0.099451	0.953617	1144	3	-2.4543	0.11175	0.18255	0.935113	1977	2	-2.4543
AGAP002516	4	0.026675	0.082839	0.947277	1145	4	-4.164	0.97333	0.97356	0.999887	12629	0	-4.164
AGAP012226	4	0.026675	0.082839	0.947277	1146	4	-4.017	0.97333	0.97356	0.999887	12630	0	-4.017
AGAP008683	3	0.026677	0.067486	0.942713	1147	3	-3.9927	0.97332	0.97349	0.999887	12628	0	-3.9927
AGAP027996	7	0.026682	0.10536	0.953617	1148	4	-1.6145	0.46102	0.47118	0.935113	6049	1	-1.6145
AGAP013770	5	0.026718	0.096132	0.950506	1149	4	-3.3298	0.033456	0.064578	0.935113	777	1	-3.3298
AGAP007146	5	0.026747	0.096226	0.950717	1150	4	-3.409	0.34201	0.34929	0.935113	4613	1	-3.409
AGAP008052	6	0.0268	0.099869	0.953617	1151	4	-4.4205	0.62382	0.62485	0.96923	8288	0	-4.4205
AGAP029732	4	0.026826	0.083281	0.947277	1152	3	-3.1078	0.9372	0.9375	0.999887	12162	0	-3.1078
AGAP002388	4	0.026853	0.08335	0.947277	1153	2	-3.4587	0.47889	0.4791	0.935113	6328	0	-3.4587
AGAP000278	7	0.026863	0.10596	0.953617	1154	4	-3.062	0.17037	0.26301	0.935113	2681	1	-3.062
AGAP012979	5	0.0269	0.096725	0.951099	1155	2	-1.7224	0.27159	0.29119	0.935113	3762	1	-1.7224
AGAP005656	6	0.026915	0.10021	0.953617	1156	4	-2.4642	0.85946	0.86009	0.995772	11225	0	-2.4642
AGAP008633	7	0.026933	0.10619	0.953617	1157	4	-1.9567	0.89866	0.89886	0.999245	11696	0	-1.9567
AGAP001125	4	0.026967	0.083652	0.947277	1158	2	-3.2676	0.39007	0.39	0.935113	5412	0	-3.2676
AGAP004443	4	0.026969	0.08366	0.947277	1159	3	-3.2723	0.92439	0.92468	0.999887	11998	0	-3.2723
AGAP006175	2	0.026973	0.04948	0.927897	1160	2	-5.104	0.97303	0.97309	0.999887	12623	0	-5.104
AGAP001870	5	0.027024	0.097116	0.951099	1161	5	-2.8157	0.97298	0.97293	0.999887	12620	0	-2.8157
AGAP029642	5	0.027024	0.097116	0.951099	1162	5	-2.628	0.97298	0.97293	0.999887	12621	0	-2.628
AGAP008665	5	0.027024	0.097116	0.951099	1163	5	-2.4965	0.97298	0.97293	0.999887	12622	0	-2.4965
AGAP028581	3	0.027051	0.06833	0.943382	1164	3	-4.3268	0.97295	0.97312	0.999887	12619	0	-4.3268
AGAP008842	6	0.027078	0.10068	0.953617	1165	3	-3.1497	0.02042	0.050792	0.935113	540	1	-3.1497
AGAP009341	5	0.027116	0.097415	0.951099	1166	3	-2.1188	0.66365	0.66328	0.969947	8657	0	-2.1188
AGAP000829	4	0.027184	0.084278	0.947277	1167	3	-3.6119	0.47889	0.4791	0.935113	6412	0	-3.6119
AGAP008188	5	0.027188	0.097647	0.951099	1168	4	-3.8734	0.94361	0.94333	0.999887	12248	0	-3.8734
AGAP029174	4	0.027236	0.084424	0.947277	1169	2	-3.4713	0.39007	0.39	0.935113	5424	0	-3.4713
AGAP009161	4	0.027243	0.084441	0.947277	1170	4	-4.0593	0.97276	0.97298	0.999887	12618	0	-4.0593
AGAP009177	4	0.027243	0.084441	0.947277	1171	4	-3.628	0.97276	0.97298	0.999887	12617	0	-3.628
AGAP001998	3	0.02725	0.068794	0.945241	1172	3	-4.6042	0.97275	0.97293	0.999887	12616	0	-4.6042
AGAP028473	6	0.027257	0.1012	0.953617	1173	5	-3.8159	0.62382	0.62485	0.96923	8122	0	-3.8159
AGAP004882	2	0.027327	0.050116	0.927897	1174	2	-5.1422	0.95841	0.95846	0.999887	12429	0	-5.1422
AGAP012217	7	0.027414	0.10768	0.953617	1175	6	-3.1063	0.99077	0.99089	0.999887	12875	0	-3.1063
AGAP008091	7	0.027437	0.10776	0.953617	1176	6	-2.997	0.21403	0.29834	0.935113	3173	1	-2.997
AGAP011421	5	0.027476	0.098574	0.953617	1177	4	-4.9729	0.96364	0.9636	0.999887	12502	0	-4.9729
AGAP000917	4	0.027489	0.085127	0.947277	1178	3	-2.5937	0.47889	0.4791	0.935113	6260	0	-2.5937
AGAP001338	4	0.027489	0.085127	0.947277	1179	3	-4.7688	0.84501	0.84536	0.995772	11008	0	-4.7688
AGAP006838	6	0.02749	0.10192	0.953617	1180	5	-2.9797	0.97921	0.97935	0.999887	12719	0	-2.9797
AGAP002737	4	0.02754	0.085261	0.947277	1181	4	-3.6343	0.97246	0.97267	0.999887	12615	0	-3.6343
AGAP001989	7	0.02756	0.10815	0.953617	1182	5	-3.9457	0.78247	0.78303	0.986614	10294	0	-3.9457
AGAP005713	5	0.027561	0.098856	0.953617	1183	5	-2.7484	0.97244	0.9724	0.999887	12614	0	-2.7484
AGAP029340	5	0.027561	0.098856	0.953617	1184	5	-3.6419	0.97244	0.9724	0.999887	12613	0	-3.6419
AGAP007532	7	0.027607	0.10831	0.953617	1185	6	-3.0412	0.34012	0.37949	0.935113	4603	1	-3.0412
AGAP003755	3	0.027751	0.06996	0.947277	1186	3	-3.7285	0.97225	0.97247	0.999887	12612	0	-3.7285
AGAP011442	7	0.02777	0.10881	0.953617	1187	6	-3.3809	0.68039	0.68069	0.977719	8994	0	-3.3809
AGAP001201	4	0.027795	0.086009	0.947277	1188	4	-3.5038	0.9722	0.97242	0.999887	12610	0	-3.5038
AGAP005145	4	0.027795	0.086009	0.947277	1189	4	-3.0209	0.9722	0.97242	0.999887	12611	0	-3.0209
AGAP010264	3	0.027816	0.070118	0.947277	1190	2	-3.3688	0.47991	0.47994	0.935113	6594	0	-3.3688
AGAP012811	3	0.027905	0.07031	0.947277	1191	2	-3.4727	0.14168	0.15236	0.935113	2317	1	-3.4727
AGAP005993	4	0.027918	0.086368	0.947277	1192	3	-3.6197	0.27613	0.2818	0.935113	3809	1	-3.6197
AGAP004409	7	0.028049	0.10972	0.953617	1193	5	-3.763	0.68039	0.68069	0.977719	9045	0	-3.763
AGAP013019	7	0.028049	0.10972	0.953617	1194	5	-3.763	0.92463	0.9249	0.999887	12004	0	-3.763
AGAP009711	5	0.028061	0.10048	0.953617	1195	3	-2.4119	0.35377	0.35943	0.935113	4833	1	-2.4119
AGAP029416	4	0.028081	0.08683	0.947277	1196	3	-2.32	0.58175	0.58161	0.963943	7606	0	-2.32
AGAP009225	6	0.028196	0.1039	0.953617	1197	3	-2.3148	0.47443	0.47685	0.935113	6114	1	-2.3148
AGAP013029	7	0.028202	0.11022	0.953617	1198	6	-3.5118	0.78247	0.78303	0.986614	10325	0	-3.5118
AGAP013734	3	0.028214	0.07105	0.947277	1199	3	-4.7854	0.97179	0.97201	0.999887	12607	0	-4.7854
AGAP012196	5	0.028227	0.10099	0.953617	1200	3	-2.9976	0.91895	0.91856	0.999887	11945	0	-2.9976
AGAP003339	7	0.028279	0.11043	0.953617	1201	4	-2.3797	0.78247	0.78303	0.986614	10322	0	-2.3797
AGAP013334	2	0.028279	0.051811	0.927897	1202	2	-3.3967	0.97172	0.97179	0.999887	12605	0	-3.3967
AGAP009946	5	0.028314	0.10125	0.953617	1203	3	-2.5907	0.82789	0.82779	0.994324	10786	0	-2.5907
AGAP005715	6	0.028318	0.10424	0.953617	1204	5	-3.2683	0.85946	0.86009	0.995772	11236	0	-3.2683
AGAP011115	6	0.02834	0.10431	0.953617	1205	4	-4.3773	0.72951	0.73015	0.978146	9580	0	-4.3773
AGAP007203	5	0.0284	0.10153	0.953617	1206	3	-4.9568	0.55725	0.55675	0.963943	7327	0	-4.9568
AGAP011070	5	0.028401	0.10153	0.953617	1207	5	-3.3481	0.9716	0.97157	0.999887	12604	0	-3.3481
AGAP000478	5	0.028401	0.10153	0.953617	1208	5	-2.6481	0.9716	0.97157	0.999887	12603	0	-2.6481
AGAP002455	5	0.02843	0.10163	0.953617	1209	3	-3.0505	0.90275	0.90238	0.999572	11744	0	-3.0505
AGAP005825	4	0.028457	0.087893	0.947277	1210	3	-2.6512	0.77176	0.77184	0.98618	10030	0	-2.6512
AGAP011173	1	0.028464	0.028512	0.879801	1211	1	-6.8306	0.97154	0.97175	0.999887	12602	0	-6.8306
AGAP029218	5	0.028512	0.10187	0.953617	1212	4	-4.9548	0.82789	0.82779	0.994324	10776	0	-4.9548
AGAP004150	4	0.028524	0.088064	0.947277	1213	3	-4.5518	0.47889	0.4791	0.935113	6212	0	-4.5518
AGAP011434	4	0.028529	0.088074	0.947277	1214	4	-3.2158	0.97147	0.97168	0.999887	12601	0	-3.2158
AGAP008775	4	0.028529	0.088074	0.947277	1215	4	-3.3901	0.97147	0.97168	0.999887	12600	0	-3.3901
AGAP006768	6	0.028581	0.10499	0.953617	1216	4	-3.1019	0.89096	0.89171	0.998389	11581	0	-3.1019
AGAP013335	7	0.028585	0.11141	0.953617	1217	4	-2.4854	0.78247	0.78303	0.986614	10290	0	-2.4854
AGAP011424	3	0.028653	0.072116	0.947277	1218	3	-5.5283	0.89696	0.89715	0.999245	11676	0	-5.5283
AGAP005449	2	0.028815	0.052756	0.927897	1219	2	-4.3529	0.87472	0.87459	0.998389	11369	0	-4.3529
AGAP010841	6	0.028863	0.10578	0.953617	1220	5	-2.6069	0.95096	0.95152	0.999887	12325	0	-2.6069
AGAP009019	3	0.028875	0.072612	0.947277	1221	3	-4.4303	0.89214	0.89232	0.998389	11599	0	-4.4303
AGAP012812	1	0.028943	0.028968	0.879801	1222	1	-3.0873	0.97106	0.97128	0.999887	12595	0	-3.0873
AGAP005954	6	0.028959	0.10606	0.953617	1223	4	-4.2145	0.37567	0.39047	0.935113	5039	1	-4.2145
AGAP009867	5	0.028969	0.10332	0.953617	1224	3	-3.5678	0.66365	0.66328	0.969947	8787	0	-3.5678
AGAP009881	4	0.028994	0.089346	0.947277	1225	4	-3.2334	0.95204	0.95235	0.999887	12351	0	-3.2334
AGAP001124	4	0.029007	0.089377	0.947277	1226	3	-2.849	0.93535	0.93565	0.999887	12129	0	-2.849
AGAP003920	4	0.029017	0.089399	0.947277	1227	1	-1.4781	0.28455	0.28926	0.935113	4046	1	-1.4781
AGAP008983	2	0.029036	0.053145	0.927897	1228	2	-5.4294	0.97096	0.97102	0.999887	12594	0	-5.4294
AGAP002048	5	0.029065	0.10362	0.953617	1229	5	-3.9416	0.97094	0.9709	0.999887	12592	0	-3.9416
AGAP007024	5	0.029065	0.10362	0.953617	1230	5	-2.4121	0.97094	0.9709	0.999887	12593	0	-2.4121
AGAP007776	6	0.029077	0.1064	0.953617	1231	4	-4.1143	0.44518	0.44992	0.935113	5877	1	-4.1143
AGAP005277	4	0.029121	0.089697	0.947277	1232	4	-3.5652	0.97088	0.97111	0.999887	12591	0	-3.5652
AGAP010847	6	0.029138	0.10657	0.953617	1233	5	-3.6913	0.93253	0.93304	0.999887	12108	0	-3.6913
AGAP001940	6	0.029138	0.10657	0.953617	1234	5	-3.1122	0.97921	0.97935	0.999887	12718	0	-3.1122
AGAP008851	4	0.029188	0.089908	0.947277	1235	2	-3.8243	0.35013	0.35043	0.935113	4675	1	-3.8243
AGAP001202	6	0.029202	0.10678	0.953617	1236	3	-3.0375	0.43042	0.43689	0.935113	5779	1	-3.0375
AGAP012839	2	0.029253	0.053523	0.927897	1237	2	-5.7315	0.97075	0.97082	0.999887	12589	0	-5.7315
AGAP011216	6	0.029259	0.10695	0.953617	1238	3	-2.138	0.30216	0.3334	0.935113	4214	1	-2.138
AGAP010617	6	0.029277	0.10699	0.953617	1239	5	-4.1247	0.35476	0.3736	0.935113	4838	1	-4.1247
AGAP004840	3	0.029387	0.073812	0.947277	1240	2	-3.3233	0.75298	0.75312	0.98618	9899	0	-3.3233
AGAP000316	3	0.029465	0.073995	0.947277	1241	3	-4.2294	0.97053	0.97074	0.999887	12587	0	-4.2294
AGAP001791	3	0.029465	0.073995	0.947277	1242	3	-3.9431	0.97053	0.97074	0.999887	12586	0	-3.9431
AGAP010943	4	0.029478	0.090702	0.947277	1243	4	-3.2064	0.97052	0.97077	0.999887	12585	0	-3.2064
AGAP029498	5	0.029493	0.10498	0.953617	1244	4	-3.9553	0.84224	0.84212	0.995772	10964	0	-3.9553
AGAP005169	5	0.029509	0.10504	0.953617	1245	3	-4.1086	0.77456	0.77412	0.98618	10219	0	-4.1086
AGAP008418	5	0.029652	0.10546	0.953617	1246	3	-1.5103	0.1908	0.2297	0.935113	2875	1	-1.5103
AGAP003469	6	0.029692	0.10816	0.953617	1247	5	-3.6228	0.86927	0.87	0.998389	11298	0	-3.6228
AGAP004115	6	0.029692	0.10816	0.953617	1248	5	-3.2865	0.62382	0.62485	0.96923	8100	0	-3.2865
AGAP002442	6	0.029692	0.10816	0.953617	1249	5	-3.5572	0.80148	0.80219	0.989	10492	0	-3.5572
AGAP009316	6	0.029696	0.10817	0.953617	1250	3	-3.3972	0.3625	0.37981	0.935113	4908	1	-3.3972
AGAP003730	5	0.029699	0.10561	0.953617	1251	4	-3.7722	0.96479	0.96478	0.999887	12513	0	-3.7722
AGAP006265	6	0.029718	0.10823	0.953617	1252	4	-2.7899	0.52366	0.52451	0.963943	6938	0	-2.7899
AGAP013118	5	0.029778	0.10585	0.953617	1253	4	-3.5173	0.92471	0.92439	0.999887	12019	0	-3.5173
AGAP000380	6	0.029797	0.10846	0.953617	1254	3	-2.0692	0.80148	0.80219	0.989	10513	0	-2.0692
AGAP001469	4	0.029809	0.091631	0.947277	1255	4	-3.3645	0.93932	0.9396	0.999887	12187	0	-3.3645
AGAP005394	4	0.029831	0.091684	0.947277	1256	3	-3.0131	0.58175	0.58161	0.963943	7735	0	-3.0131
AGAP001819	7	0.02985	0.11544	0.966441	1257	6	-3.3295	0.97458	0.97476	0.999887	12644	0	-3.3295
AGAP004915	4	0.029881	0.091829	0.947277	1258	1	-0.93366	0.1987	0.21557	0.935113	3026	1	-0.93366
AGAP000954	4	0.029887	0.091842	0.947277	1259	4	-3.2492	0.93932	0.9396	0.999887	12191	0	-3.2492
AGAP029078	5	0.029896	0.10622	0.953617	1260	4	-4.076	0.91895	0.91856	0.999887	11930	0	-4.076
AGAP011770	5	0.029896	0.10622	0.953617	1261	4	-3.7676	0.96479	0.96478	0.999887	12512	0	-3.7676
AGAP000687	5	0.029896	0.10622	0.953617	1262	4	-3.5168	0.17838	0.22071	0.935113	2760	1	-3.5168
AGAP006771	4	0.029936	0.09197	0.947277	1263	3	-4.2023	0.043127	0.076505	0.935113	947	1	-4.2023
AGAP028974	2	0.029939	0.054699	0.927897	1264	1	-3.422	0.27812	0.278	0.935113	3871	0	-3.422
AGAP000273	7	0.02996	0.11579	0.966441	1265	6	-3.7285	0.14423	0.22832	0.935113	2341	1	-3.7285
AGAP003709	4	0.029963	0.092054	0.947277	1266	4	-3.8502	0.97004	0.97028	0.999887	12580	0	-3.8502
AGAP003314	5	0.029964	0.10642	0.953617	1267	4	-2.628	0.136	0.19058	0.935113	2274	1	-2.628
AGAP002905	4	0.030041	0.092278	0.947277	1268	3	-4.4416	0.35363	0.35377	0.935113	4831	1	-4.4416
AGAP006622	6	0.030042	0.10917	0.953617	1269	3	-2.0403	0.10513	0.17333	0.935113	1896	2	-2.0403
AGAP003062	5	0.030101	0.10687	0.953617	1270	4	-4.0162	0.22584	0.25584	0.935113	3291	1	-4.0162
AGAP029639	5	0.030119	0.10694	0.953617	1271	5	-2.9976	0.96988	0.96985	0.999887	12578	0	-2.9976
AGAP004478	5	0.030119	0.10694	0.953617	1272	5	-3.9714	0.96988	0.96985	0.999887	12577	0	-3.9714
AGAP004170	6	0.030149	0.10947	0.953617	1273	2	-1.5927	0.38927	0.40159	0.935113	5398	1	-1.5927
AGAP029183	5	0.03017	0.10711	0.953617	1274	4	-3.3043	0.38794	0.39011	0.935113	5381	1	-3.3043
AGAP028644	4	0.03019	0.092707	0.947277	1275	3	-3.4452	0.91123	0.91162	0.999887	11848	0	-3.4452
AGAP011378	6	0.030213	0.10964	0.953617	1276	4	-2.559	0.62382	0.62485	0.96923	8097	0	-2.559
AGAP013368	6	0.030232	0.10968	0.953617	1277	5	-3.3366	0.10442	0.17226	0.935113	1887	1	-3.3366
AGAP007798	7	0.030288	0.11683	0.967678	1278	6	-3.432	0.98059	0.98086	0.999887	12735	0	-3.432
AGAP029480	7	0.03031	0.11692	0.967793	1279	5	-2.5076	0.081458	0.14525	0.935113	1556	1	-2.5076
AGAP012989	4	0.030325	0.093064	0.947277	1280	3	-3.1752	0.86603	0.86649	0.998389	11280	0	-3.1752
AGAP009582	3	0.030426	0.076175	0.947277	1281	2	-3.6967	0.66979	0.66986	0.972469	8962	0	-3.6967
AGAP007498	6	0.030426	0.11022	0.953617	1282	5	-2.4543	0.31845	0.34552	0.935113	4403	1	-2.4543
AGAP006507	7	0.030452	0.11735	0.967928	1283	5	-3.7142	0.92463	0.9249	0.999887	12003	0	-3.7142
AGAP029829	2	0.030519	0.055719	0.927897	1284	2	-3.4722	0.86821	0.86797	0.998389	11293	0	-3.4722
AGAP002039	5	0.030538	0.10824	0.953617	1285	4	-3.3869	0.94013	0.9398	0.999887	12203	0	-3.3869
AGAP012704	4	0.030543	0.093637	0.947277	1286	4	-3.7375	0.96946	0.96967	0.999887	12574	0	-3.7375
AGAP005643	5	0.03061	0.10849	0.953617	1287	4	-4.6126	0.27579	0.29455	0.935113	3808	1	-4.6126
AGAP008531	3	0.030631	0.076623	0.947277	1288	2	-1.66	0.69166	0.69195	0.978146	9127	0	-1.66
AGAP028405	6	0.030645	0.11087	0.953617	1289	5	-4.3844	0.93898	0.93959	0.999887	12177	0	-4.3844
AGAP002797	6	0.030645	0.11087	0.953617	1290	4	-2.8139	0.62382	0.62485	0.96923	8280	0	-2.8139
AGAP001336	4	0.03065	0.093933	0.947277	1291	3	-2.918	0.47889	0.4791	0.935113	6225	0	-2.918
AGAP001586	5	0.030682	0.10872	0.953617	1292	4	-1.7303	0.079309	0.13375	0.935113	1523	1	-1.7303
AGAP005478	3	0.030685	0.076754	0.947277	1293	3	-4.8239	0.91752	0.91781	0.999887	11919	0	-4.8239
AGAP013261	6	0.030699	0.111	0.953617	1294	5	-2.825	0.92185	0.92242	0.999887	11979	0	-2.825
AGAP013733	6	0.030721	0.11108	0.953617	1295	3	-1.6542	0.060023	0.10923	0.935113	1209	2	-1.6542
AGAP013269	4	0.030721	0.094144	0.947277	1296	3	-2.1931	0.86603	0.86649	0.998389	11274	0	-2.1931
AGAP012229	2	0.030773	0.056166	0.927897	1297	1	-4.5691	0.65255	0.65215	0.969947	8553	0	-4.5691
AGAP029764	5	0.03081	0.10913	0.953617	1298	5	-3.044	0.96919	0.96915	0.999887	12573	0	-3.044
AGAP009750	5	0.030817	0.10915	0.953617	1299	3	-2.5654	0.39748	0.39892	0.935113	5488	1	-2.5654
AGAP004272	6	0.030819	0.11134	0.953617	1300	4	-3.8216	0.83264	0.83339	0.994324	10840	0	-3.8216
AGAP029703	3	0.030847	0.077145	0.947277	1301	2	-2.4003	0.47991	0.47994	0.935113	6508	0	-2.4003
AGAP008037	5	0.030889	0.10938	0.953617	1302	4	-3.3358	0.9589	0.95883	0.999887	12432	0	-3.3358
AGAP005762	4	0.030895	0.094605	0.947277	1303	3	-3.5161	0.89486	0.89519	0.998389	11649	0	-3.5161
AGAP004744	3	0.030901	0.077269	0.947277	1304	1	-1.7784	0.47991	0.47994	0.935113	6602	0	-1.7784
AGAP004050	4	0.030906	0.094636	0.947277	1305	2	-1.7402	0.31423	0.31633	0.935113	4370	1	-1.7402
AGAP010724	4	0.030964	0.094799	0.947277	1306	4	-3.9622	0.95169	0.95197	0.999887	12347	0	-3.9622
AGAP008845	6	0.031017	0.1119	0.953617	1307	3	-2.8292	0.77676	0.77762	0.986614	10230	0	-2.8292
AGAP009672	3	0.031085	0.077664	0.947277	1308	2	-5.4763	0.55444	0.55441	0.963943	7151	0	-5.4763
AGAP006638	3	0.031159	0.07783	0.947277	1309	3	-3.3054	0.96884	0.96908	0.999887	12571	0	-3.3054
AGAP013426	3	0.031159	0.07783	0.947277	1310	3	-4.1827	0.96884	0.96908	0.999887	12572	0	-4.1827
AGAP000290	4	0.031163	0.095314	0.948183	1311	4	-3.7543	0.94723	0.94753	0.999887	12281	0	-3.7543
AGAP013163	3	0.031226	0.077997	0.947277	1312	1	-2.2583	0.74024	0.74035	0.978315	9819	0	-2.2583
AGAP008563	4	0.031248	0.095538	0.948529	1313	1	-1.4255	0.3248	0.32626	0.935113	4485	1	-1.4255
AGAP005889	4	0.031292	0.09564	0.948529	1314	2	-4.0668	0.23963	0.25001	0.935113	3443	1	-4.0668
AGAP007479	6	0.031333	0.11277	0.957824	1315	1	-1.5237	0.10437	0.17219	0.935113	1884	2	-1.5237
AGAP006051	3	0.031339	0.07825	0.947277	1316	3	-5.0941	0.96866	0.96892	0.999887	12570	0	-5.0941
AGAP002269	5	0.031408	0.11089	0.953617	1317	3	-2.2624	0.77456	0.77412	0.98618	10157	0	-2.2624
AGAP010821	6	0.03144	0.11308	0.958451	1318	2	0.31415	0.006442	0.018102	0.935113	214	3	0.31415
AGAP000660	4	0.031464	0.096128	0.950506	1319	3	-3.6369	0.82255	0.82298	0.994324	10746	0	-3.6369
AGAP002465	5	0.031476	0.11105	0.953617	1320	4	-2.7118	0.28899	0.30512	0.935113	4085	1	-2.7118
AGAP001661	6	0.031517	0.1133	0.958451	1321	5	-3.5627	0.1703	0.24256	0.935113	2678	1	-3.5627
AGAP006685	5	0.03155	0.11121	0.953617	1322	4	-3.6687	0.28741	0.30386	0.935113	4066	1	-3.6687
AGAP004831	5	0.031573	0.11126	0.953617	1323	3	-1.7396	0.77456	0.77412	0.98618	10171	0	-1.7396
AGAP012289	5	0.031627	0.1114	0.953617	1324	3	-2.6381	0.77456	0.77412	0.98618	10144	0	-2.6381
AGAP011689	4	0.031646	0.09663	0.951099	1325	4	-3.8988	0.96629	0.96652	0.999887	12538	0	-3.8988
AGAP010133	3	0.031724	0.079182	0.947277	1326	2	-5.4631	0.226	0.22828	0.935113	3293	1	-5.4631
AGAP002538	4	0.031751	0.096897	0.951099	1327	3	-3.2578	0.47889	0.4791	0.935113	6345	0	-3.2578
AGAP012081	5	0.031753	0.11167	0.953617	1328	3	-2.0414	0.55725	0.55675	0.963943	7401	0	-2.0414
AGAP005390	7	0.031758	0.12142	0.978785	1329	3	-1.5749	0.15276	0.23973	0.935113	2498	2	-1.5749
AGAP007863	3	0.031786	0.079319	0.947277	1330	3	-3.6268	0.96821	0.96845	0.999887	12559	0	-3.6268
AGAP005870	4	0.031793	0.097011	0.951099	1331	4	-3.5114	0.96821	0.96844	0.999887	12558	0	-3.5114
AGAP005093	3	0.031835	0.079415	0.947277	1332	2	-5.4602	0.86312	0.86301	0.998352	11246	0	-5.4602
AGAP029156	5	0.031956	0.11214	0.954565	1333	3	-2.8885	0.74008	0.73967	0.978315	9746	0	-2.8885
AGAP001919	4	0.031967	0.097485	0.951099	1334	2	-2.4595	0.58175	0.58161	0.963943	7799	0	-2.4595
AGAP007418	2	0.031983	0.05829	0.927897	1335	2	-4.3936	0.96802	0.96812	0.999887	12557	0	-4.3936
AGAP007056	2	0.032005	0.058327	0.927897	1336	1	-3.5141	0.20521	0.20523	0.935113	3089	1	-3.5141
AGAP009624	1	0.032109	0.032177	0.880644	1337	1	-5.084	0.96789	0.96824	0.999887	12555	0	-5.084
AGAP007956	5	0.032201	0.11271	0.957824	1338	4	-2.3482	0.77456	0.77412	0.98618	10127	0	-2.3482
AGAP029792	3	0.032215	0.080301	0.947277	1339	2	-3.1539	0.66979	0.66986	0.972469	8955	0	-3.1539
AGAP001323	4	0.032225	0.098182	0.953617	1340	4	-3.1697	0.96778	0.96802	0.999887	12554	0	-3.1697
AGAP000762	3	0.032253	0.080398	0.947277	1341	2	-2.8119	0.55444	0.55441	0.963943	7159	0	-2.8119
AGAP007281	4	0.032388	0.09863	0.953617	1342	4	-3.7377	0.96761	0.96784	0.999887	12551	0	-3.7377
AGAP006177	4	0.0325	0.098938	0.953617	1343	4	-3.5973	0.96629	0.96652	0.999887	12537	0	-3.5973
AGAP005126	4	0.032519	0.09898	0.953617	1344	3	-4.3055	0.83426	0.83465	0.994324	10896	0	-4.3055
AGAP010467	3	0.032566	0.081082	0.947277	1345	3	-3.4421	0.95933	0.95977	0.999887	12438	0	-3.4421
AGAP002199	6	0.032621	0.11644	0.967678	1346	4	-2.6836	0.77006	0.77093	0.98618	9988	0	-2.6836
AGAP002205	3	0.032685	0.081378	0.947277	1347	2	-4.2328	0.59091	0.59084	0.967411	7872	0	-4.2328
AGAP003834	4	0.032685	0.099415	0.953617	1348	2	-2.9437	0.16594	0.18914	0.935113	2635	1	-2.9437
AGAP013115	6	0.032709	0.11669	0.967678	1349	4	-3.1858	0.62382	0.62485	0.96923	8243	0	-3.1858
AGAP011183	6	0.032727	0.11674	0.967678	1350	4	-3.3275	0.90493	0.90547	0.999572	11762	0	-3.3275
AGAP008059	5	0.032732	0.11395	0.96097	1351	4	-2.9232	0.36719	0.37137	0.935113	4956	1	-2.9232
AGAP008000	6	0.032757	0.11682	0.967678	1352	5	-3.3302	0.98356	0.98369	0.999887	12782	0	-3.3302
AGAP006076	4	0.032812	0.099777	0.953617	1353	3	-2.7587	0.92218	0.92253	0.999887	11984	0	-2.7587
AGAP003901	4	0.032857	0.099894	0.953617	1354	4	-4.634	0.96714	0.96741	0.999887	12546	0	-4.634
AGAP012090	4	0.032857	0.099894	0.953617	1355	4	-3.4577	0.96714	0.96741	0.999887	12547	0	-3.4577
AGAP000405	5	0.032929	0.11443	0.964362	1356	4	-3.0478	0.79365	0.79336	0.989	10433	0	-3.0478
AGAP010607	7	0.032953	0.12514	0.982669	1357	4	-2.0861	0.54387	0.54477	0.963943	7086	1	-2.0861
AGAP009311	6	0.032969	0.11738	0.967928	1358	4	-2.8705	0.62382	0.62485	0.96923	8237	0	-2.8705
AGAP008013	3	0.03297	0.082012	0.947277	1359	3	-3.2005	0.96703	0.9673	0.999887	12545	0	-3.2005
AGAP001658	5	0.032984	0.11456	0.964866	1360	4	-1.8819	0.77456	0.77412	0.98618	10180	0	-1.8819
AGAP004336	4	0.033049	0.10044	0.953617	1361	3	-3.3465	0.75529	0.7556	0.98618	9923	0	-3.3465
AGAP008224	5	0.033097	0.11481	0.965654	1362	2	-1.5103	0.55725	0.55675	0.963943	7424	0	-1.5103
AGAP012288	7	0.033117	0.12563	0.984008	1363	5	-3.7814	0.44942	0.4617	0.935113	5953	1	-3.7814
AGAP002663	6	0.033189	0.118	0.969294	1364	4	-4.4408	0.18787	0.25401	0.935113	2850	1	-4.4408
AGAP028411	4	0.033321	0.1012	0.953617	1365	3	-3.4806	0.88256	0.88304	0.998389	11476	0	-3.4806
AGAP002369	6	0.033324	0.11838	0.970774	1366	4	-2.8023	0.85946	0.86009	0.995772	11228	0	-2.8023
AGAP012354	7	0.033334	0.1263	0.985273	1367	4	-2.1008	0.29338	0.34782	0.935113	4127	1	-2.1008
AGAP005642	5	0.033343	0.11539	0.966441	1368	4	-2.7208	0.84224	0.84212	0.995772	10987	0	-2.7208
AGAP008878	4	0.033362	0.10129	0.953617	1369	4	-4.0393	0.96664	0.96687	0.999887	12543	0	-4.0393
AGAP002046	4	0.033365	0.1013	0.953617	1370	3	-2.433	0.39007	0.39	0.935113	5427	0	-2.433
AGAP012869	5	0.033441	0.11562	0.966441	1371	3	-4.8683	0.85927	0.85912	0.995772	11148	0	-4.8683
AGAP011989	6	0.033444	0.11872	0.972201	1372	5	-3.3105	0.97694	0.97714	0.999887	12691	0	-3.3105
AGAP011459	5	0.033456	0.11565	0.966441	1373	2	-0.53733	0.55725	0.55675	0.963943	7416	0	-0.53733
AGAP001979	3	0.033495	0.083247	0.947277	1374	2	-3.4594	0.87178	0.87184	0.998389	11323	0	-3.4594
AGAP003274	5	0.033497	0.11576	0.966441	1375	3	-2.4662	0.55725	0.55675	0.963943	7325	0	-2.4662
AGAP007540	4	0.033523	0.10174	0.953617	1376	3	-1.8727	0.40062	0.40064	0.935113	5512	0	-1.8727
AGAP007685	5	0.033545	0.11587	0.966441	1377	3	-4.298	0.35788	0.36308	0.935113	4854	1	-4.298
AGAP011402	7	0.033547	0.12701	0.98721	1378	6	-4.4973	0.61197	0.61229	0.96923	8018	0	-4.4973
AGAP002525	3	0.033592	0.083491	0.947277	1379	3	-2.997	0.96641	0.96669	0.999887	12539	0	-2.997
AGAP002045	7	0.033622	0.12721	0.98824	1380	5	-2.1878	0.91003	0.91024	0.999887	11835	0	-2.1878
AGAP004573	4	0.033624	0.10203	0.953617	1381	2	-2.666	0.82255	0.82298	0.994324	10722	0	-2.666
AGAP028567	5	0.033638	0.11607	0.96756	1382	4	-3.6708	0.94571	0.94543	0.999887	12264	0	-3.6708
AGAP008254	5	0.033709	0.11625	0.967678	1383	4	-3.6932	0.96364	0.9636	0.999887	12499	0	-3.6932
AGAP000467	4	0.03375	0.10237	0.953617	1384	3	-4.5246	0.74648	0.74682	0.984066	9875	0	-4.5246
AGAP007942	4	0.03375	0.10237	0.953617	1385	4	-4.6363	0.94938	0.94964	0.999887	12303	0	-4.6363
AGAP008832	3	0.033926	0.084246	0.947277	1386	2	-1.5321	0.74024	0.74035	0.978315	9840	0	-1.5321
AGAP008721	5	0.033929	0.11675	0.967678	1387	3	-2.1884	0.36156	0.36633	0.935113	4888	1	-2.1884
AGAP003249	3	0.034007	0.084418	0.947277	1388	2	-5.4122	0.70622	0.70662	0.978146	9291	0	-5.4122
AGAP010206	4	0.034025	0.10313	0.953617	1389	4	-3.0406	0.96597	0.9662	0.999887	12531	0	-3.0406
AGAP001231	5	0.034092	0.11714	0.967928	1390	4	-4.2045	0.66365	0.66328	0.969947	8802	0	-4.2045
AGAP006914	6	0.034109	0.12052	0.975602	1391	5	-2.8918	0.92525	0.92584	0.999887	12035	0	-2.8918
AGAP000696	6	0.034109	0.12052	0.975602	1392	5	-3.2352	0.62382	0.62485	0.96923	8264	0	-3.2352
AGAP006130	2	0.034141	0.062112	0.929743	1393	1	-3.0432	0.17829	0.17844	0.935113	2754	1	-3.0432
AGAP001160	5	0.034172	0.11732	0.967928	1394	4	-3.5173	0.93072	0.93043	0.999887	12083	0	-3.5173
AGAP000918	3	0.034258	0.084979	0.947277	1395	3	-2.4937	0.88032	0.88031	0.998389	11458	0	-2.4937
AGAP008669	5	0.034285	0.1176	0.96864	1396	3	-3.3245	0.15692	0.20518	0.935113	2543	1	-3.3245
AGAP028109	3	0.03429	0.085057	0.947277	1397	3	-5.0479	0.96571	0.96597	0.999887	12522	0	-5.0479
AGAP000412	6	0.03434	0.12115	0.978785	1398	2	-2.1868	0.35908	0.37705	0.935113	4869	1	-2.1868
AGAP008146	5	0.034407	0.11787	0.969055	1399	4	-2.1206	0.74008	0.73967	0.978315	9737	0	-2.1206
AGAP011519	4	0.034424	0.10416	0.953617	1400	4	-4.1171	0.96558	0.9658	0.999887	12519	0	-4.1171
AGAP010985	4	0.034424	0.10416	0.953617	1401	4	-3.4234	0.96558	0.9658	0.999887	12520	0	-3.4234
AGAP003514	4	0.034424	0.10416	0.953617	1402	4	-3.0362	0.96558	0.9658	0.999887	12521	0	-3.0362
AGAP009329	6	0.034447	0.12148	0.978785	1403	4	-3.4714	0.55634	0.55725	0.963943	7207	0	-3.4714
AGAP004471	3	0.03452	0.085551	0.947277	1404	1	-0.96056	0.47991	0.47994	0.935113	6615	0	-0.96056
AGAP029354	4	0.034529	0.10444	0.953617	1405	3	-3.5924	0.032541	0.059339	0.935113	760	1	-3.5924
AGAP001767	6	0.034529	0.12173	0.979884	1406	4	-3.211	0.83264	0.83339	0.994324	10871	0	-3.211
AGAP009202	4	0.034547	0.1045	0.953617	1407	3	-3.9054	0.82255	0.82298	0.994324	10753	0	-3.9054
AGAP012882	3	0.034574	0.085663	0.947277	1408	2	-4.0369	0.77856	0.7785	0.986614	10242	0	-4.0369
AGAP006496	4	0.034622	0.10468	0.953617	1409	2	-2.5189	0.37243	0.37218	0.935113	5003	1	-2.5189
AGAP008596	7	0.034667	0.13052	0.98915	1410	4	-2.7391	0.16166	0.25152	0.935113	2592	1	-2.7391
AGAP028501	6	0.034684	0.12212	0.979884	1411	5	-4.2698	0.83264	0.83339	0.994324	10841	0	-4.2698
AGAP002183	6	0.03472	0.12222	0.979884	1412	5	-3.8374	0.83264	0.83339	0.994324	10853	0	-3.8374
AGAP006967	6	0.03472	0.12222	0.979884	1413	5	-3.5732	0.24887	0.29517	0.935113	3523	1	-3.5732
AGAP011348	4	0.034734	0.10497	0.953617	1414	3	-4.1454	0.8897	0.89002	0.998389	11550	0	-4.1454
AGAP012076	5	0.034772	0.11867	0.972201	1415	4	-4.7192	0.46098	0.4605	0.935113	6002	0	-4.7192
AGAP003290	6	0.034777	0.12238	0.980067	1416	5	-3.6171	0.49819	0.49942	0.954107	6808	1	-3.6171
AGAP008979	4	0.034829	0.10522	0.953617	1417	4	-2.1754	0.96517	0.96538	0.999887	12518	0	-2.1754
AGAP002256	4	0.034838	0.10525	0.953617	1418	2	-1.3612	0.58175	0.58161	0.963943	7848	0	-1.3612
AGAP006485	6	0.034856	0.12257	0.980274	1419	4	-3.8483	0.24188	0.29026	0.935113	3465	1	-3.8483
AGAP004258	4	0.03489	0.10538	0.953617	1420	3	-3.4569	0.89193	0.89224	0.998389	11597	0	-3.4569
AGAP002707	4	0.035097	0.10597	0.953617	1421	3	-3.2691	0.16465	0.18812	0.935113	2629	1	-3.2691
AGAP007856	6	0.03512	0.12331	0.981298	1422	5	-3.8405	0.62382	0.62485	0.96923	8303	0	-3.8405
AGAP002711	7	0.035165	0.13202	0.98915	1423	6	-4.3933	0.9865	0.98666	0.999887	12818	0	-4.3933
AGAP027997	7	0.035165	0.13202	0.98915	1424	6	-3.3809	0.19454	0.28692	0.935113	2916	1	-3.3809
AGAP002377	7	0.035174	0.13205	0.98915	1425	4	-2.1982	0.54826	0.5489	0.963943	7102	1	-2.1982
AGAP010738	4	0.035204	0.10626	0.953617	1426	4	-4.1144	0.9648	0.96501	0.999887	12516	0	-4.1144
AGAP028176	4	0.035204	0.10626	0.953617	1427	4	-4.0564	0.9648	0.96501	0.999887	12515	0	-4.0564
AGAP028460	6	0.035254	0.12369	0.981298	1428	4	-3.5412	0.72951	0.73015	0.978146	9562	0	-3.5412
AGAP012877	7	0.035316	0.13249	0.98915	1429	5	-1.4239	0.023421	0.057969	0.935113	598	2	-1.4239
AGAP006497	5	0.035333	0.11995	0.975602	1430	4	-3.7245	0.66365	0.66328	0.969947	8688	0	-3.7245
AGAP013121	4	0.035411	0.10685	0.953617	1431	2	-1.5382	0.29716	0.30064	0.935113	4170	1	-1.5382
AGAP000073	6	0.035519	0.12441	0.982483	1432	5	-2.7367	0.30543	0.33582	0.935113	4239	1	-2.7367
AGAP005796	5	0.035547	0.12045	0.975602	1433	2	-1.2874	0.44741	0.44689	0.935113	5888	1	-1.2874
AGAP029239	6	0.035547	0.12447	0.982483	1434	5	-2.9436	0.62382	0.62485	0.96923	8104	0	-2.9436
AGAP007615	6	0.035547	0.12447	0.982483	1435	4	-4.351	0.10683	0.17578	0.935113	1919	1	-4.351
AGAP029661	6	0.03556	0.12451	0.982483	1436	5	-3.5515	0.93898	0.93959	0.999887	12172	0	-3.5515
AGAP004863	3	0.035573	0.087904	0.947277	1437	3	-3.5391	0.96443	0.96466	0.999887	12510	0	-3.5391
AGAP006861	3	0.035652	0.088089	0.947277	1438	3	-3.5678	0.94165	0.94198	0.999887	12226	0	-3.5678
AGAP013158	7	0.035656	0.13356	0.98915	1439	5	-3.0132	0.40801	0.42905	0.935113	5569	1	-3.0132
AGAP011667	4	0.035698	0.10761	0.953617	1440	3	-2.3958	0.47889	0.4791	0.935113	6274	0	-2.3958
AGAP009720	2	0.035707	0.064739	0.935464	1441	2	-4.6207	0.96429	0.9644	0.999887	12509	0	-4.6207
AGAP000832	4	0.035787	0.10784	0.953617	1442	3	-4.0787	0.92296	0.92331	0.999887	11989	0	-4.0787
AGAP013179	6	0.035891	0.12543	0.983752	1443	3	-2.6264	0.72951	0.73015	0.978146	9567	0	-2.6264
AGAP007093	4	0.0359	0.10814	0.953617	1444	4	-3.1606	0.9641	0.96434	0.999887	12506	0	-3.1606
AGAP029783	6	0.035948	0.12558	0.984008	1445	3	-1.9662	0.83264	0.83339	0.994324	10821	0	-1.9662
AGAP000390	5	0.035971	0.12143	0.978785	1446	3	-2.4632	0.66365	0.66328	0.969947	8857	0	-2.4632
AGAP008051	7	0.036007	0.13457	0.98915	1447	5	-3.6318	0.89866	0.89886	0.999245	11700	0	-3.6318
AGAP004603	4	0.036022	0.10844	0.953617	1448	3	-3.664	0.79169	0.79196	0.988105	10407	0	-3.664
AGAP005983	6	0.036052	0.12588	0.984904	1449	5	-3.1504	0.94126	0.94186	0.999887	12223	0	-3.1504
AGAP008666	3	0.036117	0.089139	0.947277	1450	2	-5.3686	0.81159	0.81138	0.993896	10624	0	-5.3686
AGAP001664	6	0.036125	0.12608	0.985273	1451	5	-2.8203	0.95096	0.95152	0.999887	12322	0	-2.8203
AGAP012702	3	0.036162	0.089244	0.947277	1452	3	-4.267	0.96384	0.96409	0.999887	12505	0	-4.267
AGAP007201	3	0.036168	0.089256	0.947277	1453	3	-2.5481	0.96383	0.96408	0.999887	12504	0	-2.5481
AGAP013282	5	0.036172	0.12189	0.979884	1454	4	-4.8208	0.85927	0.85912	0.995772	11168	0	-4.8208
AGAP007063	5	0.036229	0.12203	0.979884	1455	2	-2.0861	0.55725	0.55675	0.963943	7497	0	-2.0861
AGAP013737	4	0.036233	0.10902	0.953617	1456	3	-2.7465	0.89486	0.89519	0.998389	11656	0	-2.7465
AGAP029515	6	0.036266	0.12646	0.985273	1457	4	-3.5058	0.72951	0.73015	0.978146	9582	0	-3.5058
AGAP010556	4	0.036271	0.10913	0.953617	1458	2	-1.6809	0.28833	0.29261	0.935113	4077	1	-1.6809
AGAP009016	7	0.036419	0.13583	0.98915	1459	5	-3.6268	0.68039	0.68069	0.977719	9050	0	-3.6268
AGAP011967	7	0.036419	0.13583	0.98915	1460	6	-3.3278	0.32816	0.37121	0.935113	4508	1	-3.3278
AGAP004824	2	0.036455	0.066043	0.939394	1461	1	-4.5904	0.6882	0.68796	0.978146	9091	0	-4.5904
AGAP028114	7	0.036495	0.13605	0.98915	1462	4	-2.6075	0.90657	0.90677	0.999764	11796	0	-2.6075
AGAP028684	5	0.036776	0.1233	0.981298	1463	2	-1.9404	0.070836	0.12116	0.935113	1404	1	-1.9404
AGAP006283	7	0.036826	0.13707	0.98915	1464	6	-2.9137	0.87576	0.87622	0.998389	11385	0	-2.9137
AGAP008502	7	0.036841	0.13711	0.98915	1465	2	-1.3129	0.68039	0.68069	0.977719	9023	0	-1.3129
AGAP005068	4	0.036869	0.11068	0.953617	1466	4	-3.9723	0.96313	0.96333	0.999887	12486	0	-3.9723
AGAP028448	6	0.036901	0.1282	0.98915	1467	3	-3.2589	0.17342	0.24457	0.935113	2710	1	-3.2589
AGAP002064	7	0.036912	0.13734	0.98915	1468	5	-3.6217	0.81973	0.82031	0.994324	10691	0	-3.6217
AGAP011956	5	0.036923	0.12364	0.981298	1469	3	-2.4003	0.030286	0.059756	0.935113	725	2	-2.4003
AGAP001477	4	0.037057	0.11117	0.953617	1470	3	-4.1987	0.39007	0.39	0.935113	5435	0	-4.1987
AGAP005794	4	0.037095	0.11128	0.953617	1471	3	-4.7943	0.92945	0.92968	0.999887	12069	0	-4.7943
AGAP007227	1	0.037097	0.037185	0.894104	1472	1	-2.0024	0.9629	0.96328	0.999887	12484	0	-2.0024
AGAP006905	3	0.0371	0.091356	0.947277	1473	2	-3.7821	0.47991	0.47994	0.935113	6571	0	-3.7821
AGAP005588	4	0.037116	0.11133	0.953617	1474	3	-3.707	0.83426	0.83465	0.994324	10920	0	-3.707
AGAP002634	2	0.037136	0.067216	0.941463	1475	2	-4.0299	0.96286	0.96298	0.999887	12483	0	-4.0299
AGAP011983	4	0.03723	0.11164	0.953617	1476	4	-3.9518	0.96277	0.96297	0.999887	12482	0	-3.9518
AGAP028565	3	0.037232	0.091633	0.947277	1477	3	-3.5063	0.96277	0.96307	0.999887	12481	0	-3.5063
AGAP008513	6	0.037233	0.12912	0.98915	1478	3	-1.723	0.081101	0.1393	0.935113	1551	1	-1.723
AGAP007371	3	0.037344	0.091895	0.947277	1479	2	-2.1235	0.66979	0.66986	0.972469	8943	0	-2.1235
AGAP000670	5	0.03739	0.1247	0.982619	1480	4	-0.99041	0.7253	0.72492	0.978146	9410	0	-0.99041
AGAP002857	4	0.037438	0.11217	0.954565	1481	3	-3.148	0.89978	0.9001	0.999245	11719	0	-3.148
AGAP007458	5	0.037479	0.1249	0.982619	1482	3	-3.4421	0.19924	0.23583	0.935113	3031	1	-3.4421
AGAP010364	4	0.03748	0.11227	0.954815	1483	4	-3.7404	0.96252	0.96274	0.999887	12480	0	-3.7404
AGAP011184	6	0.037513	0.12987	0.98915	1484	5	-3.7837	0.72951	0.73015	0.978146	9470	0	-3.7837
AGAP001303	6	0.037518	0.1299	0.98915	1485	3	-1.7363	0.89096	0.89171	0.998389	11588	0	-1.7363
AGAP010051	3	0.03767	0.092686	0.947277	1486	3	-3.5008	0.96233	0.96265	0.999887	12479	0	-3.5008
AGAP006602	4	0.037714	0.11293	0.958037	1487	3	-4.5227	0.92945	0.92968	0.999887	12072	0	-4.5227
AGAP001705	4	0.037722	0.11294	0.958037	1488	4	-2.8901	0.96228	0.96249	0.999887	12477	0	-2.8901
AGAP011904	7	0.037786	0.13996	0.98915	1489	5	-2.8176	0.78247	0.78303	0.986614	10304	0	-2.8176
AGAP003885	5	0.037826	0.12569	0.984008	1490	3	-4.7967	0.77456	0.77412	0.98618	10204	0	-4.7967
AGAP003983	3	0.037855	0.093102	0.947277	1491	2	-3.1802	0.69166	0.69195	0.978146	9126	0	-3.1802
AGAP029470	6	0.037874	0.13081	0.98915	1492	3	-1.8509	0.047767	0.09174	0.935113	1009	2	-1.8509
AGAP001321	4	0.037895	0.11339	0.958451	1493	3	-4.1167	0.3248	0.32626	0.935113	4478	1	-4.1167
AGAP001430	4	0.037896	0.11339	0.958451	1494	3	-3.9082	0.93395	0.93423	0.999887	12121	0	-3.9082
AGAP006913	4	0.037943	0.11351	0.958491	1495	3	-3.4711	0.37222	0.37198	0.935113	5001	1	-3.4711
AGAP003343	7	0.037987	0.14055	0.98915	1496	5	-1.3009	0.86053	0.86093	0.996594	11240	0	-1.3009
AGAP001710	4	0.037988	0.11363	0.958833	1497	2	-2.0298	0.47889	0.4791	0.935113	6336	0	-2.0298
AGAP003088	2	0.03808	0.068868	0.945268	1498	1	-3.5253	0.23753	0.23767	0.935113	3425	0	-3.5253
AGAP009092	3	0.038183	0.093818	0.947277	1499	2	-4.5166	0.83055	0.83023	0.994324	10806	0	-4.5166
AGAP001633	5	0.038193	0.12653	0.985273	1500	3	-4.0201	0.22988	0.25885	0.935113	3341	1	-4.0201
AGAP012999	2	0.038224	0.069119	0.945467	1501	1	-4.081	0.48008	0.48003	0.935113	6686	0	-4.081
AGAP013311	3	0.038237	0.093933	0.947277	1502	2	-2.9385	0.59091	0.59084	0.967411	7868	0	-2.9385
AGAP004340	3	0.03825	0.093956	0.947277	1503	2	-3.7633	0.83055	0.83023	0.994324	10807	0	-3.7633
AGAP008271	7	0.038308	0.14156	0.98915	1504	5	-2.5404	0.78247	0.78303	0.986614	10311	0	-2.5404
AGAP005383	6	0.038331	0.13204	0.98915	1505	4	-1.6388	0.044221	0.086724	0.935113	962	2	-1.6388
AGAP005919	5	0.038347	0.12688	0.986812	1506	3	-4.7877	0.74008	0.73967	0.978315	9742	0	-4.7877
AGAP008549	4	0.038417	0.11471	0.965478	1507	2	-2.0505	0.69631	0.69648	0.978146	9150	0	-2.0505
control_3R_391941	1	0.03845	0.038511	0.898036	1508	1	-6.5538	0.96155	0.96195	0.999887	12468	0	-6.5538
AGAP010601	2	0.038477	0.069545	0.947277	1509	2	-3.426	0.81639	0.81587	0.994324	10673	0	-3.426
AGAP008670	3	0.038583	0.094693	0.947277	1510	2	-3.7585	0.47991	0.47994	0.935113	6565	0	-3.7585
AGAP008901	3	0.038675	0.094907	0.947277	1511	3	-3.1925	0.96132	0.96173	0.999887	12465	0	-3.1925
AGAP000630	4	0.038678	0.1154	0.966441	1512	3	-3.5294	0.62814	0.62805	0.969947	8404	0	-3.5294
AGAP001798	3	0.038704	0.094985	0.947277	1513	2	-5.3206	0.30982	0.30935	0.935113	4296	0	-5.3206
AGAP028776	3	0.038721	0.095021	0.947277	1514	2	-2.5295	0.75298	0.75312	0.98618	9895	0	-2.5295
AGAP008148	4	0.038744	0.11559	0.966441	1515	4	-2.2066	0.96126	0.96147	0.999887	12463	0	-2.2066
AGAP007280	5	0.038787	0.12787	0.98915	1516	4	-3.6114	0.091561	0.15207	0.935113	1706	1	-3.6114
AGAP007548	6	0.03895	0.13368	0.98915	1517	5	-2.3146	0.72951	0.73015	0.978146	9615	0	-2.3146
AGAP008115	6	0.038995	0.13381	0.98915	1518	4	-3.3219	0.80148	0.80219	0.989	10499	0	-3.3219
AGAP012961	1	0.039038	0.039124	0.900102	1519	1	-5.5156	0.96096	0.96135	0.999887	12462	0	-5.5156
AGAP010156	3	0.039081	0.095828	0.94915	1520	3	-3.6352	0.96092	0.96134	0.999887	12461	0	-3.6352
AGAP006605	5	0.039127	0.12861	0.98915	1521	3	-4.7763	0.2282	0.25758	0.935113	3323	1	-4.7763
AGAP007696	4	0.039132	0.11666	0.967678	1522	1	-1.434	0.6386	0.63853	0.969947	8459	0	-1.434
AGAP002492	6	0.039139	0.1342	0.98915	1523	3	-3.0033	0.62382	0.62485	0.96923	8070	0	-3.0033
AGAP004138	4	0.03916	0.11673	0.967678	1524	4	-2.5878	0.96084	0.96108	0.999887	12460	0	-2.5878
AGAP008432	5	0.039194	0.12874	0.98915	1525	3	-1.5321	0.75454	0.75418	0.98618	9912	0	-1.5321
AGAP012132	6	0.039371	0.13484	0.98915	1526	2	-0.5812	0.052854	0.09908	0.935113	1096	2	-0.5812
AGAP010507	2	0.039415	0.071111	0.947277	1527	1	-3.8652	0.35328	0.3529	0.935113	4808	0	-3.8652
AGAP003177	4	0.039418	0.11737	0.967928	1528	1	-0.74894	0.14224	0.17041	0.935113	2320	1	-0.74894
AGAP009667	6	0.039456	0.13507	0.98915	1529	4	-3.3389	0.87895	0.87966	0.998389	11436	0	-3.3389
AGAP007806	4	0.039612	0.11789	0.969055	1530	4	-3.0293	0.96039	0.96063	0.999887	12459	0	-3.0293
AGAP009637	3	0.039635	0.097073	0.951099	1531	1	-1.5537	0.75298	0.75312	0.98618	9893	0	-1.5537
AGAP006457	3	0.039742	0.097316	0.951099	1532	3	-4.6706	0.9463	0.94673	0.999887	12269	0	-4.6706
AGAP002558	3	0.039743	0.097316	0.951099	1533	3	-3.4536	0.96026	0.9607	0.999887	12446	0	-3.4536
AGAP007887	5	0.039767	0.13008	0.98915	1534	4	-3.9245	0.10503	0.16946	0.935113	1894	1	-3.9245
AGAP002622	6	0.039786	0.13599	0.98915	1535	4	-2.636	0.97355	0.97384	0.999887	12631	0	-2.636
AGAP008919	4	0.039801	0.1184	0.970774	1536	3	-4.6979	0.11394	0.14854	0.935113	2005	1	-4.6979
AGAP006418	4	0.039801	0.1184	0.970774	1537	3	-4.4527	0.47889	0.4791	0.935113	6331	0	-4.4527
AGAP028373	1	0.039821	0.039888	0.90054	1538	1	-5.5018	0.96018	0.96054	0.999887	12445	0	-5.5018
AGAP011919	7	0.039823	0.14612	0.98915	1539	5	-3.6538	0.4002	0.42312	0.935113	5508	1	-3.6538
AGAP013231	6	0.039844	0.13614	0.98915	1540	4	-2.7086	0.0050142	0.014616	0.933556	163	1	-2.7086
AGAP000586	5	0.039862	0.1303	0.98915	1541	4	-3.3744	0.66365	0.66328	0.969947	8852	0	-3.3744
AGAP002397	5	0.039887	0.13035	0.98915	1542	3	-1.5842	0.39354	0.39532	0.935113	5458	1	-1.5842
AGAP009898	6	0.039894	0.13626	0.98915	1543	5	-3.5909	0.97694	0.97714	0.999887	12689	0	-3.5909
AGAP028107	3	0.039904	0.097654	0.951099	1544	3	-2.8334	0.91873	0.91899	0.999887	11924	0	-2.8334
AGAP006193	4	0.039989	0.11893	0.973264	1545	1	-1.2354	0.40395	0.40393	0.935113	5550	0	-1.2354
AGAP005722	7	0.040071	0.14691	0.98915	1546	2	-1.2614	0.16177	0.25168	0.935113	2595	1	-1.2614
AGAP008441	4	0.040132	0.11931	0.974527	1547	2	-1.1603	0.28102	0.28617	0.935113	4014	1	-1.1603
AGAP012455	2	0.040183	0.072459	0.947277	1548	2	-4.3668	0.95982	0.9599	0.999887	12442	0	-4.3668
AGAP006012	7	0.040196	0.14729	0.98915	1549	2	0.6228	0.0040351	0.013841	0.933556	124	4	0.6228
AGAP000234	4	0.040257	0.11964	0.975602	1550	3	-2.9391	0.77176	0.77184	0.98618	10078	0	-2.9391
AGAP001478	6	0.040272	0.13724	0.98915	1551	2	-1.0668	0.38736	0.40002	0.935113	5363	1	-1.0668
AGAP029819	6	0.040286	0.13728	0.98915	1552	5	-4.0162	0.62382	0.62485	0.96923	8307	0	-4.0162
AGAP002223	6	0.040331	0.1374	0.98915	1553	4	-3.9921	0.80148	0.80219	0.989	10473	0	-3.9921
AGAP013492	5	0.040332	0.13136	0.98915	1554	3	-2.2318	0.81524	0.81507	0.994324	10651	0	-2.2318
AGAP028060	7	0.040332	0.14769	0.98915	1555	6	-3.9334	0.92463	0.9249	0.999887	12010	0	-3.9334
AGAP002429	7	0.040332	0.14769	0.98915	1556	6	-3.5358	0.96421	0.96431	0.999887	12508	0	-3.5358
AGAP003680	4	0.040393	0.12	0.975602	1557	3	-3.7245	0.26992	0.27629	0.935113	3750	1	-3.7245
AGAP000702	5	0.040449	0.13163	0.98915	1558	3	-1.843	0.66365	0.66328	0.969947	8682	0	-1.843
AGAP007485	4	0.040461	0.12019	0.975602	1559	3	-4.3516	0.92093	0.92125	0.999887	11968	0	-4.3516
AGAP002341	4	0.040461	0.12019	0.975602	1560	3	-4.1924	0.83426	0.83465	0.994324	10918	0	-4.1924
AGAP013030	4	0.040542	0.1204	0.975602	1561	4	-3.0506	0.95946	0.95974	0.999887	12441	0	-3.0506
AGAP010505	6	0.040545	0.13796	0.98915	1562	2	-2.0629	0.44518	0.44992	0.935113	5870	1	-2.0629
AGAP005183	6	0.040555	0.13798	0.98915	1563	4	-4.0215	0.16247	0.23766	0.935113	2603	1	-4.0215
AGAP010358	3	0.040666	0.0994	0.953617	1564	3	-4.2735	0.95933	0.95977	0.999887	12436	0	-4.2735
AGAP002142	3	0.040666	0.0994	0.953617	1565	3	-3.8515	0.95933	0.95977	0.999887	12437	0	-3.8515
AGAP008213	5	0.040713	0.13222	0.98915	1566	2	-0.92794	0.66365	0.66328	0.969947	8887	0	-0.92794
AGAP005665	6	0.04079	0.13862	0.98915	1567	4	-3.3042	0.55036	0.5513	0.963943	7111	0	-3.3042
AGAP012708	7	0.040839	0.14923	0.98915	1568	4	-2.4975	0.96509	0.96517	0.999887	12517	0	-2.4975
AGAP029770	5	0.040978	0.13278	0.98915	1569	2	-0.89874	0.87464	0.87449	0.998389	11368	0	-0.89874
AGAP028085	6	0.041015	0.13925	0.98915	1570	4	-3.7994	0.071499	0.12553	0.935113	1415	2	-3.7994
AGAP001006	3	0.041032	0.10023	0.953617	1571	2	-2.7296	0.71322	0.71354	0.978146	9340	0	-2.7296
AGAP011374	5	0.041044	0.13293	0.98915	1572	2	-0.96056	0.17794	0.22041	0.935113	2746	1	-0.96056
AGAP008114	3	0.041072	0.10032	0.953617	1573	3	-3.4363	0.95893	0.95939	0.999887	12434	0	-3.4363
AGAP002451	5	0.041106	0.13308	0.98915	1574	4	-1.8809	0.77456	0.77412	0.98618	10161	0	-1.8809
AGAP000042	6	0.041126	0.13953	0.98915	1575	5	-1.7078	0.17713	0.24695	0.935113	2742	1	-1.7078
AGAP029403	7	0.041136	0.1501	0.98915	1576	5	-4.0945	0.34712	0.38451	0.935113	4657	1	-4.0945
AGAP005235	7	0.041178	0.15019	0.98915	1577	5	-3.2007	0.87576	0.87622	0.998389	11396	0	-3.2007
AGAP011329	5	0.041182	0.13325	0.98915	1578	4	-3.3295	0.94949	0.94927	0.999887	12308	0	-3.3295
AGAP004054	5	0.041223	0.13335	0.98915	1579	3	-3.0917	0.77456	0.77412	0.98618	10198	0	-3.0917
AGAP007704	6	0.041226	0.13979	0.98915	1580	3	-2.9001	0.62382	0.62485	0.96923	8124	0	-2.9001
AGAP008274	6	0.041344	0.1401	0.98915	1581	5	-3.3574	0.97921	0.97935	0.999887	12716	0	-3.3574
AGAP002852	7	0.041352	0.15074	0.98915	1582	4	-2.5617	0.40982	0.43044	0.935113	5584	1	-2.5617
AGAP000025	3	0.041379	0.10103	0.953617	1583	3	-3.4478	0.95862	0.95909	0.999887	12430	0	-3.4478
AGAP000255	4	0.041457	0.12279	0.980827	1584	2	-3.7266	0.11471	0.14912	0.935113	2014	1	-3.7266
AGAP005042	5	0.041531	0.13406	0.98915	1585	2	-2.2583	0.22246	0.25326	0.935113	3262	1	-2.2583
AGAP013403	4	0.041559	0.12305	0.981081	1586	1	-0.41986	0.051203	0.089296	0.935113	1074	2	-0.41986
AGAP008572	5	0.041578	0.13417	0.98915	1587	1	-0.96056	0.66365	0.66328	0.969947	8881	0	-0.96056
AGAP009918	6	0.041617	0.14084	0.98915	1588	3	-1.8587	0.31099	0.33994	0.935113	4351	1	-1.8587
AGAP010783	3	0.041622	0.10157	0.953617	1589	1	-0.53733	0.30079	0.30026	0.935113	4198	1	-0.53733
AGAP007982	6	0.041635	0.14088	0.98915	1590	5	-3.6929	0.96337	0.9637	0.999887	12490	0	-3.6929
AGAP001046	5	0.041667	0.13437	0.98915	1591	3	-2.5295	0.15411	0.20325	0.935113	2512	1	-2.5295
AGAP000471	6	0.041704	0.14106	0.98915	1592	4	-2.5409	0.36847	0.38459	0.935113	4969	1	-2.5409
AGAP029638	5	0.041728	0.1345	0.98915	1593	4	-3.5625	0.55725	0.55675	0.963943	7354	0	-3.5625
AGAP001333	4	0.041749	0.12355	0.981298	1594	3	-4.4758	0.77176	0.77184	0.98618	10062	0	-4.4758
AGAP029150	2	0.041789	0.075153	0.947277	1595	2	-4.8701	0.95821	0.95825	0.999887	12428	0	-4.8701
AGAP005801	6	0.041825	0.14138	0.98915	1596	4	-4.029	0.89096	0.89171	0.998389	11593	0	-4.029
AGAP010729	3	0.041837	0.10206	0.953617	1597	3	-3.0006	0.93934	0.93972	0.999887	12194	0	-3.0006
AGAP011557	4	0.041844	0.12377	0.981298	1598	3	-3.749	0.85346	0.85397	0.995772	11098	0	-3.749
AGAP004634	3	0.041865	0.10212	0.953617	1599	2	-4.0718	0.66979	0.66986	0.972469	8916	0	-4.0718
AGAP009120	4	0.041888	0.12389	0.981298	1600	3	-4.4618	0.58175	0.58161	0.963943	7811	0	-4.4618
AGAP013314	4	0.041953	0.12407	0.981561	1601	3	-4.4327	0.69631	0.69648	0.978146	9218	0	-4.4327
AGAP009070	4	0.041961	0.12409	0.981561	1602	4	-2.6814	0.95804	0.95833	0.999887	12421	0	-2.6814
AGAP005502	6	0.042003	0.14189	0.98915	1603	3	-2.5099	0.90493	0.90547	0.999572	11779	0	-2.5099
AGAP012799	2	0.042007	0.075549	0.947277	1604	2	-2.5844	0.95799	0.95803	0.999887	12420	0	-2.5844
AGAP003012	5	0.042023	0.13517	0.98915	1605	3	-1.9404	0.12993	0.1864	0.935113	2202	1	-1.9404
AGAP007684	3	0.042023	0.10247	0.953617	1606	3	-3.5005	0.95798	0.95845	0.999887	12419	0	-3.5005
AGAP003557	5	0.042151	0.13547	0.98915	1607	4	-4.1393	0.96035	0.96028	0.999887	12451	0	-4.1393
AGAP002879	3	0.042164	0.10277	0.953617	1608	2	-5.2568	0.65207	0.65219	0.969947	8514	0	-5.2568
AGAP002206	6	0.04218	0.14237	0.98915	1609	4	-3.1913	0.72951	0.73015	0.978146	9604	0	-3.1913
AGAP004814	5	0.042182	0.13554	0.98915	1610	4	-4.7303	0.96606	0.96602	0.999887	12534	0	-4.7303
AGAP010173	3	0.04221	0.10287	0.953617	1611	3	-3.5282	0.95779	0.95826	0.999887	12417	0	-3.5282
AGAP006440	2	0.042227	0.075927	0.947277	1612	2	-3.0518	0.89966	0.89953	0.999245	11706	0	-3.0518
AGAP012344	6	0.042251	0.14256	0.98915	1613	3	-2.2657	0.72951	0.73015	0.978146	9512	0	-2.2657
AGAP004474	4	0.042267	0.1249	0.982619	1614	3	-2.6073	0.77176	0.77184	0.98618	10055	0	-2.6073
AGAP007318	5	0.042289	0.13579	0.98915	1615	3	-2.5404	0.097342	0.16074	0.935113	1794	1	-2.5404
AGAP004839	2	0.042291	0.076027	0.947277	1616	2	-5.4141	0.95771	0.95773	0.999887	12416	0	-5.4141
AGAP029058	4	0.042334	0.12507	0.982669	1617	4	-2.8238	0.95767	0.95793	0.999887	12414	0	-2.8238
AGAP001425	4	0.042334	0.12507	0.982669	1618	4	-3.4768	0.95767	0.95793	0.999887	12415	0	-3.4768
AGAP006596	5	0.042438	0.13615	0.98915	1619	3	-3.7082	0.4722	0.4718	0.935113	6101	0	-3.7082
AGAP001400	6	0.042465	0.14314	0.98915	1620	5	-3.4327	0.62382	0.62485	0.96923	8173	0	-3.4327
AGAP011478	5	0.042563	0.13645	0.98915	1621	4	-3.5518	0.91895	0.91856	0.999887	11929	0	-3.5518
AGAP007263	6	0.042601	0.1435	0.98915	1622	4	-3.253	0.72951	0.73015	0.978146	9524	0	-3.253
AGAP008253	5	0.042645	0.13665	0.98915	1623	3	-0.99245	0.80509	0.80492	0.989	10569	0	-0.99245
AGAP011758	5	0.042762	0.13688	0.98915	1624	3	-3.4045	0.75472	0.75437	0.98618	9915	0	-3.4045
AGAP005833	6	0.042783	0.144	0.98915	1625	4	-2.873	0.068369	0.12119	0.935113	1351	1	-2.873
AGAP003481	4	0.04289	0.12652	0.985273	1626	4	-2.6064	0.95711	0.95739	0.999887	12412	0	-2.6064
AGAP012449	5	0.042911	0.13722	0.98915	1627	4	-3.5731	0.88864	0.88837	0.998389	11539	0	-3.5731
AGAP010640	5	0.042916	0.13723	0.98915	1628	4	-3.4822	0.8785	0.87833	0.998389	11415	0	-3.4822
AGAP000509	7	0.042968	0.15553	0.98915	1629	5	-3.5337	0.68039	0.68069	0.977719	9000	0	-3.5337
AGAP002643	5	0.042983	0.13739	0.98915	1630	4	-1.5113	0.26765	0.28803	0.935113	3728	1	-1.5113
AGAP002537	6	0.042996	0.14453	0.98915	1631	4	-3.4218	0.081892	0.14045	0.935113	1564	2	-3.4218
AGAP001433	5	0.043	0.13743	0.98915	1632	3	-4.2218	0.87655	0.87635	0.998389	11404	0	-4.2218
AGAP012450	2	0.043056	0.077365	0.947277	1633	1	-3.8255	0.35328	0.3529	0.935113	4803	0	-3.8255
AGAP003373	5	0.043167	0.13778	0.98915	1634	4	-3.5357	0.89425	0.89397	0.998389	11646	0	-3.5357
AGAP005248	5	0.043178	0.1378	0.98915	1635	3	-3.3233	0.08182	0.13755	0.935113	1562	2	-3.3233
AGAP010610	5	0.043207	0.13788	0.98915	1636	4	-3.5731	0.87512	0.87494	0.998389	11372	0	-3.5731
AGAP009453	6	0.043221	0.14514	0.98915	1637	5	-3.432	0.62382	0.62485	0.96923	8279	0	-3.432
AGAP000203	4	0.043223	0.12737	0.988867	1638	3	-4.4412	0.58175	0.58161	0.963943	7681	0	-4.4412
AGAP001284	5	0.043267	0.138	0.98915	1639	1	-0.57993	0.14757	0.1986	0.935113	2382	1	-0.57993
AGAP028695	3	0.043345	0.10538	0.953617	1640	2	-4.7226	0.27495	0.27474	0.935113	3792	1	-4.7226
AGAP000098	4	0.04335	0.12772	0.98915	1641	4	-2.3633	0.95665	0.95692	0.999887	12402	0	-2.3633
AGAP002281	7	0.043387	0.15677	0.98915	1642	5	-4.4022	0.23106	0.30856	0.935113	3350	1	-4.4022
AGAP009390	7	0.043426	0.15687	0.98915	1643	3	-1.7784	0.11157	0.18527	0.935113	1975	1	-1.7784
AGAP006583	1	0.043428	0.043523	0.919354	1644	1	-6.4601	0.95657	0.95691	0.999887	12401	0	-6.4601
AGAP001253	6	0.043485	0.14584	0.98915	1645	3	-2.3038	0.4319	0.43815	0.935113	5792	1	-2.3038
AGAP028027	5	0.0435	0.13852	0.98915	1646	2	-1.5103	0.22494	0.25515	0.935113	3279	1	-1.5103
AGAP007957	7	0.04355	0.15723	0.98915	1647	4	-2.6336	0.072436	0.13345	0.935113	1434	1	-2.6336
AGAP013201	4	0.043554	0.12827	0.98915	1648	3	-2.9441	0.85928	0.8598	0.995772	11179	0	-2.9441
AGAP001084	2	0.04356	0.078249	0.947277	1649	1	-4.726	0.7494	0.74911	0.98618	9885	0	-4.726
AGAP000346	7	0.043619	0.15745	0.98915	1650	5	-2.7762	0.89866	0.89886	0.999245	11699	0	-2.7762
AGAP004870	5	0.043622	0.13879	0.98915	1651	4	-3.1521	0.77456	0.77412	0.98618	10130	0	-3.1521
AGAP006471	6	0.043648	0.14626	0.98915	1652	4	-4.466	0.92029	0.92083	0.999887	11967	0	-4.466
AGAP006085	6	0.043648	0.14626	0.98915	1653	5	-4.4326	0.97921	0.97935	0.999887	12715	0	-4.4326
AGAP005848	3	0.043667	0.10609	0.953617	1654	2	-5.2357	0.21925	0.22194	0.935113	3228	1	-5.2357
AGAP029477	7	0.043682	0.15767	0.98915	1655	4	-3.3043	0.38952	0.41524	0.935113	5400	1	-3.3043
AGAP000198	7	0.043693	0.15771	0.98915	1656	4	-3.6637	0.27627	0.33672	0.935113	3811	1	-3.6637
AGAP009032	5	0.04371	0.13899	0.98915	1657	4	-3.1063	0.10772	0.17121	0.935113	1933	1	-3.1063
AGAP005288	3	0.043775	0.10634	0.953617	1658	3	-3.3809	0.95622	0.95672	0.999887	12399	0	-3.3809
AGAP011488	5	0.043826	0.13926	0.98915	1659	4	-4.5204	0.55725	0.55675	0.963943	7252	0	-4.5204
AGAP005480	6	0.043847	0.14676	0.98915	1660	3	-1.9493	0.30171	0.33309	0.935113	4211	1	-1.9493
AGAP007610	4	0.043903	0.12916	0.98915	1661	3	-2.7683	0.92439	0.92468	0.999887	11994	0	-2.7683
AGAP006532	4	0.04391	0.12919	0.98915	1662	2	-2.7278	0.77176	0.77184	0.98618	10059	0	-2.7278
AGAP002556	4	0.043919	0.12921	0.98915	1663	4	-3.685	0.95608	0.95637	0.999887	12398	0	-3.685
AGAP001717	4	0.043919	0.12921	0.98915	1664	4	-3.8508	0.95608	0.95637	0.999887	12397	0	-3.8508
AGAP007909	6	0.043925	0.147	0.98915	1665	5	-2.6193	0.72951	0.73015	0.978146	9489	0	-2.6193
AGAP006606	1	0.043934	0.044	0.921948	1666	1	-5.3528	0.95607	0.95638	0.999887	12396	0	-5.3528
AGAP008495	5	0.043977	0.13958	0.98915	1667	3	-2.5618	0.46098	0.4605	0.935113	6012	0	-2.5618
AGAP000760	4	0.044002	0.1294	0.98915	1668	4	-2.4813	0.95264	0.95295	0.999887	12356	0	-2.4813
AGAP029265	6	0.044018	0.14724	0.98915	1669	3	-2.5099	0.37305	0.3883	0.935113	5017	1	-2.5099
AGAP006584	3	0.044088	0.10704	0.953617	1670	3	-5.187	0.95591	0.95642	0.999887	12395	0	-5.187
AGAP028228	3	0.044143	0.10717	0.953617	1671	2	-3.4045	0.77856	0.7785	0.986614	10259	0	-3.4045
AGAP003774	4	0.044152	0.12977	0.98915	1672	4	-3.7454	0.93932	0.9396	0.999887	12192	0	-3.7454
AGAP002770	5	0.044155	0.13999	0.98915	1673	3	-2.4965	0.77456	0.77412	0.98618	10197	0	-2.4965
AGAP010142	4	0.044195	0.12989	0.98915	1674	2	-2.4899	0.47889	0.4791	0.935113	6155	0	-2.4899
AGAP006325	6	0.044273	0.14791	0.98915	1675	3	-2.0943	0.42838	0.43505	0.935113	5763	1	-2.0943
AGAP013366	5	0.044304	0.14033	0.98915	1676	4	-2.9976	0.74008	0.73967	0.978315	9780	0	-2.9976
AGAP005847	4	0.044387	0.1304	0.98915	1677	3	-4.8605	0.77176	0.77184	0.98618	10033	0	-4.8605
AGAP010863	3	0.044498	0.10793	0.953617	1678	2	-5.2217	0.4364	0.43626	0.935113	5819	0	-5.2217
AGAP028601	4	0.044536	0.13078	0.98915	1679	3	-4.2845	0.76084	0.76105	0.98618	9950	0	-4.2845
AGAP013210	6	0.044538	0.14859	0.98915	1680	5	-2.6362	0.15755	0.23454	0.935113	2551	1	-2.6362
AGAP028757	4	0.044551	0.13082	0.98915	1681	3	-3.7335	0.72969	0.73007	0.978146	9690	0	-3.7335
AGAP009117	4	0.044564	0.13085	0.98915	1682	3	-3.197	0.58175	0.58161	0.963943	7800	0	-3.197
AGAP008952	4	0.044622	0.13101	0.98915	1683	2	-2.0785	0.65969	0.6596	0.969947	8594	0	-2.0785
AGAP008508	5	0.044687	0.14116	0.98915	1684	1	-0.19149	0.11342	0.17507	0.935113	2000	1	-0.19149
AGAP011680	5	0.044857	0.14153	0.98915	1685	4	-3.46	0.96035	0.96028	0.999887	12456	0	-3.46
AGAP010757	5	0.04487	0.14156	0.98915	1686	4	-2.5186	0.66365	0.66328	0.969947	8756	0	-2.5186
AGAP002581	4	0.04489	0.13172	0.98915	1687	3	-4.5992	0.86603	0.86649	0.998389	11271	0	-4.5992
AGAP001959	4	0.044909	0.13177	0.98915	1688	4	-3.1425	0.95509	0.95536	0.999887	12377	0	-3.1425
AGAP005910	4	0.044909	0.13177	0.98915	1689	4	-2.6839	0.95509	0.95536	0.999887	12379	0	-2.6839
AGAP009971	4	0.044909	0.13177	0.98915	1690	4	-2.4368	0.95509	0.95536	0.999887	12378	0	-2.4368
AGAP002366	6	0.044925	0.14956	0.98915	1691	5	-3.9953	0.42334	0.43063	0.935113	5734	1	-3.9953
AGAP001264	4	0.045005	0.13198	0.98915	1692	3	-2.7143	0.47889	0.4791	0.935113	6322	0	-2.7143
AGAP007762	5	0.045176	0.14225	0.98915	1693	3	-3.6324	0.55725	0.55675	0.963943	7500	0	-3.6324
AGAP005346	4	0.045203	0.13249	0.98915	1694	3	-4.0722	0.85641	0.85693	0.995772	11124	0	-4.0722
AGAP028229	5	0.045219	0.14234	0.98915	1695	3	-2.8885	0.55725	0.55675	0.963943	7309	0	-2.8885
AGAP012763	3	0.045267	0.10958	0.953617	1696	1	-0.99245	0.017429	0.032638	0.935113	478	1	-0.99245
AGAP000422	6	0.045368	0.15068	0.98915	1697	4	-3.4513	0.78323	0.78394	0.987184	10332	0	-3.4513
AGAP007399	3	0.045375	0.10983	0.953617	1698	1	-1.3129	0.38667	0.38655	0.935113	5215	0	-1.3129
AGAP005758	5	0.045385	0.14273	0.98915	1699	3	-1.7413	0.84224	0.84212	0.995772	10990	0	-1.7413
AGAP007959	5	0.045397	0.14276	0.98915	1700	2	-1.9728	0.48898	0.48843	0.942395	6751	0	-1.9728
AGAP008444	4	0.045493	0.13328	0.98915	1701	2	-2.6248	0.47889	0.4791	0.935113	6324	0	-2.6248
AGAP013260	5	0.045556	0.14313	0.98915	1702	4	-3.8816	0.66365	0.66328	0.969947	8895	0	-3.8816
AGAP010260	2	0.045569	0.081566	0.947277	1703	2	-2.7003	0.95443	0.95445	0.999887	12375	0	-2.7003
AGAP013711	5	0.045657	0.14335	0.98915	1704	3	-2.3433	0.88483	0.88464	0.998389	11500	0	-2.3433
AGAP006756	6	0.045734	0.1516	0.98915	1705	4	-3.1095	0.72951	0.73015	0.978146	9507	0	-3.1095
AGAP008496	2	0.045789	0.081942	0.947277	1706	2	-4.6004	0.95421	0.95424	0.999887	12374	0	-4.6004
AGAP003173	5	0.04584	0.14379	0.98915	1707	2	-1.7784	0.30289	0.31648	0.935113	4227	1	-1.7784
AGAP012399	3	0.045856	0.1109	0.953617	1708	1	-1.235	0.26806	0.26805	0.935113	3733	1	-1.235
AGAP007456	7	0.045885	0.16417	0.98915	1709	4	-2.4741	0.040157	0.090484	0.935113	885	2	-2.4741
AGAP012859	6	0.04589	0.15201	0.98915	1710	3	-3.0677	0.72951	0.73015	0.978146	9459	0	-3.0677
AGAP001093	5	0.045908	0.14394	0.98915	1711	4	-3.7473	0.77456	0.77412	0.98618	10142	0	-3.7473
AGAP001536	3	0.045963	0.11115	0.953617	1712	1	-1.9728	0.55444	0.55441	0.963943	7165	0	-1.9728
AGAP007292	3	0.046037	0.11132	0.953617	1713	2	-5.1939	0.77856	0.7785	0.986614	10256	0	-5.1939
AGAP012742	3	0.04607	0.11139	0.953617	1714	2	-3.18	0.80367	0.80347	0.989	10524	0	-3.18
AGAP000778	6	0.046079	0.15247	0.98915	1715	2	-1.2389	0.16023	0.23618	0.935113	2582	1	-1.2389
AGAP029334	3	0.046124	0.11153	0.953617	1716	1	-2.2318	0.28214	0.28176	0.935113	4026	1	-2.2318
AGAP009252	4	0.046157	0.13495	0.98915	1717	4	-2.904	0.95384	0.95414	0.999887	12372	0	-2.904
AGAP004026	4	0.046157	0.13495	0.98915	1718	4	-2.7344	0.95384	0.95414	0.999887	12373	0	-2.7344
AGAP001387	5	0.046195	0.14459	0.98915	1719	1	-0.96056	0.39259	0.3944	0.935113	5454	1	-0.96056
AGAP010604	5	0.046207	0.14462	0.98915	1720	4	-3.5008	0.10697	0.17073	0.935113	1922	1	-3.5008
AGAP003740	5	0.046207	0.14462	0.98915	1721	4	-4.2147	0.3691	0.37312	0.935113	4979	1	-4.2147
AGAP009416	3	0.046249	0.1118	0.953617	1722	2	-3.6379	0.30982	0.30935	0.935113	4322	0	-3.6379
AGAP004007	6	0.046252	0.15293	0.98915	1723	2	-1.7444	0.13944	0.2217	0.935113	2300	2	-1.7444
AGAP007174	6	0.046256	0.15294	0.98915	1724	5	-2.0353	0.83264	0.83339	0.994324	10861	0	-2.0353
AGAP009651	5	0.046283	0.14478	0.98915	1725	2	-0.57993	0.34824	0.35468	0.935113	4662	1	-0.57993
AGAP000756	3	0.046294	0.11191	0.953617	1726	3	-4.6959	0.95371	0.95423	0.999887	12357	0	-4.6959
AGAP029822	4	0.046346	0.13543	0.98915	1727	3	-2.5773	0.93535	0.93565	0.999887	12130	0	-2.5773
AGAP007545	7	0.046365	0.16562	0.98915	1728	4	-1.8225	0.34703	0.38444	0.935113	4655	1	-1.8225
AGAP003639	7	0.04641	0.16576	0.98915	1729	5	-3.3869	0.98307	0.98334	0.999887	12772	0	-3.3869
AGAP001033	4	0.046414	0.13561	0.98915	1730	3	-1.9255	0.58175	0.58161	0.963943	7712	0	-1.9255
AGAP003280	5	0.046417	0.14507	0.98915	1731	4	-2.8596	0.70666	0.70635	0.978146	9302	0	-2.8596
AGAP010681	5	0.046431	0.1451	0.98915	1732	4	-4.6681	0.96364	0.9636	0.999887	12495	0	-4.6681
AGAP012909	5	0.046431	0.1451	0.98915	1733	4	-2.0187	0.66365	0.66328	0.969947	8788	0	-2.0187
AGAP001556	6	0.046434	0.15339	0.98915	1734	3	-2.7229	0.54213	0.54311	0.963943	7046	0	-2.7229
AGAP001405	6	0.046481	0.15352	0.98915	1735	4	-4.3741	0.01057	0.027932	0.935113	314	2	-4.3741
AGAP003073	4	0.046527	0.13591	0.98915	1736	3	-4.2812	0.82255	0.82298	0.994324	10728	0	-4.2812
AGAP007085	6	0.046637	0.1539	0.98915	1737	3	-1.8243	0.0088571	0.023904	0.935113	277	2	-1.8243
AGAP007531	5	0.046688	0.14564	0.98915	1738	4	-3.4952	0.25766	0.28022	0.935113	3627	1	-3.4952
AGAP006227	5	0.046688	0.14564	0.98915	1739	4	-3.3772	0.92471	0.92439	0.999887	12018	0	-3.3772
AGAP012589	5	0.046688	0.14564	0.98915	1740	4	-2.4014	0.66365	0.66328	0.969947	8846	0	-2.4014
AGAP005433	7	0.046721	0.16671	0.98915	1741	5	-2.8068	0.68039	0.68069	0.977719	9049	0	-2.8068
AGAP000317	6	0.046768	0.15427	0.98915	1742	5	-3.2726	0.30482	0.33538	0.935113	4236	1	-3.2726
AGAP006084	6	0.046872	0.15454	0.98915	1743	3	-2.9774	0.022372	0.055162	0.935113	573	1	-2.9774
AGAP001882	5	0.046899	0.14611	0.98915	1744	4	-4.6622	0.28245	0.29989	0.935113	4029	1	-4.6622
AGAP028170	3	0.046995	0.11342	0.958451	1745	2	-1.5961	0.71361	0.71394	0.978146	9341	0	-1.5961
AGAP008790	5	0.047005	0.14635	0.98915	1746	4	-2.4062	0.66365	0.66328	0.969947	8703	0	-2.4062
AGAP000284	5	0.047005	0.14635	0.98915	1747	4	-3.6114	0.89425	0.89397	0.998389	11608	0	-3.6114
AGAP004077	6	0.047007	0.15487	0.98915	1748	4	-2.8943	0.45254	0.45663	0.935113	5968	1	-2.8943
AGAP009828	4	0.047038	0.13722	0.98915	1749	2	-2.391	0.31568	0.31767	0.935113	4378	1	-2.391
AGAP004159	6	0.047098	0.15513	0.98915	1750	4	-3.1199	0.83264	0.83339	0.994324	10851	0	-3.1199
AGAP003423	4	0.047183	0.13758	0.98915	1751	3	-4.2421	0.27271	0.27874	0.935113	3773	1	-4.2421
AGAP001958	6	0.047255	0.15555	0.98915	1752	4	-2.8816	0.72951	0.73015	0.978146	9556	0	-2.8816
AGAP009512	6	0.047284	0.15562	0.98915	1753	4	-2.174	0.72951	0.73015	0.978146	9538	0	-2.174
AGAP003929	6	0.047284	0.15562	0.98915	1754	4	-4.0222	0.72951	0.73015	0.978146	9535	0	-4.0222
AGAP011296	5	0.047335	0.14705	0.98915	1755	3	-2.7296	0.47627	0.47589	0.935113	6124	0	-2.7296
AGAP002968	4	0.047356	0.13799	0.98915	1756	4	-3.5794	0.95264	0.95295	0.999887	12355	0	-3.5794
AGAP001981	5	0.047378	0.14715	0.98915	1757	3	-1.88	0.041901	0.077382	0.935113	921	2	-1.88
AGAP012843	2	0.047408	0.084599	0.947277	1758	2	-4.2617	0.78021	0.77987	0.986614	10268	0	-4.2617
AGAP006386	5	0.047454	0.14732	0.98915	1759	4	-3.4352	0.82789	0.82779	0.994324	10780	0	-3.4352
AGAP003150	5	0.047529	0.14748	0.98915	1760	4	-2.8052	0.32897	0.33819	0.935113	4512	1	-2.8052
AGAP011018	5	0.047585	0.14759	0.98915	1761	4	-3.4763	0.91895	0.91856	0.999887	11942	0	-3.4763
AGAP006985	6	0.04768	0.15666	0.98915	1762	4	-4.4379	0.061482	0.11135	0.935113	1233	2	-4.4379
AGAP010874	5	0.047758	0.14797	0.98915	1763	2	-1.76	0.55725	0.55675	0.963943	7211	0	-1.76
AGAP007938	5	0.047758	0.14797	0.98915	1764	3	-1.76	0.061076	0.10648	0.935113	1224	1	-1.76
AGAP009088	6	0.047806	0.15703	0.98915	1765	3	-1.7452	0.62382	0.62485	0.96923	8277	0	-1.7452
AGAP009550	5	0.047813	0.1481	0.98915	1766	3	-4.6498	0.38794	0.39011	0.935113	5388	1	-4.6498
AGAP010030	3	0.047846	0.11522	0.966441	1767	3	-3.946	0.95215	0.95261	0.999887	12352	0	-3.946
AGAP012440	3	0.047846	0.11522	0.966441	1768	3	-4.8274	0.95215	0.95261	0.999887	12353	0	-4.8274
AGAP029062	6	0.047857	0.15716	0.98915	1769	5	-2.8143	0.96828	0.96855	0.999887	12566	0	-2.8143
AGAP013736	5	0.047934	0.14836	0.98915	1770	4	-2.2561	0.4114	0.41189	0.935113	5598	1	-2.2561
AGAP029538	6	0.047977	0.15746	0.98915	1771	5	-2.4937	0.92029	0.92083	0.999887	11964	0	-2.4937
AGAP001563	6	0.047982	0.15747	0.98915	1772	5	-3.1564	0.98197	0.9821	0.999887	12754	0	-3.1564
AGAP007356	4	0.048032	0.13965	0.98915	1773	3	-2.5623	0.029665	0.054607	0.935113	716	1	-2.5623
AGAP011681	6	0.048095	0.15776	0.98915	1774	3	-1.3473	0.33544	0.35853	0.935113	4575	1	-1.3473
AGAP007264	5	0.04811	0.14877	0.98915	1775	4	-3.5063	0.1901	0.22918	0.935113	2870	1	-3.5063
AGAP010708	1	0.048177	0.048278	0.927897	1776	1	-6.3444	0.95182	0.95215	0.999887	12350	0	-6.3444
AGAP002891	4	0.04824	0.14016	0.98915	1777	3	-4.4937	0.81029	0.81075	0.993591	10616	0	-4.4937
AGAP003246	6	0.048241	0.15815	0.98915	1778	4	-2.1151	0.26717	0.30801	0.935113	3718	1	-2.1151
AGAP011985	4	0.048309	0.14032	0.98915	1779	4	-3.0419	0.95169	0.95197	0.999887	12346	0	-3.0419
AGAP006254	4	0.048309	0.14032	0.98915	1780	4	-3.0648	0.95169	0.95197	0.999887	12349	0	-3.0648
AGAP004455	5	0.048319	0.1492	0.98915	1781	3	-2.5093	0.16675	0.21224	0.935113	2645	1	-2.5093
AGAP006891	6	0.048364	0.15846	0.98915	1782	5	-2.7969	0.90493	0.90547	0.999572	11777	0	-2.7969
AGAP010243	3	0.048375	0.11639	0.967678	1783	3	-3.5391	0.95162	0.95209	0.999887	12345	0	-3.5391
AGAP005629	6	0.048452	0.15869	0.98915	1784	3	-1.1001	0.31346	0.34176	0.935113	4363	1	-1.1001
AGAP010980	4	0.048529	0.14084	0.98915	1785	2	-0.95852	0.26998	0.27633	0.935113	3751	1	-0.95852
AGAP007116	4	0.048582	0.14097	0.98915	1786	3	-3.3282	0.69631	0.69648	0.978146	9174	0	-3.3282
AGAP000369	6	0.048647	0.15921	0.98915	1787	5	-2.8828	0.80148	0.80219	0.989	10477	0	-2.8828
AGAP028413	7	0.048653	0.1723	0.991756	1788	5	-2.2086	0.42402	0.44145	0.935113	5747	1	-2.2086
AGAP002168	6	0.04869	0.15933	0.98915	1789	3	-2.3898	0.85946	0.86009	0.995772	11190	0	-2.3898
AGAP012268	5	0.048704	0.15006	0.98915	1790	4	-3.8645	0.06265	0.1089	0.935113	1258	1	-3.8645
AGAP000420	5	0.048723	0.1501	0.98915	1791	4	-2.7574	0.87017	0.87	0.998389	11310	0	-2.7574
AGAP029240	5	0.04873	0.15012	0.98915	1792	2	-0.57993	0.042968	0.079061	0.935113	941	2	-0.57993
AGAP001891	6	0.048731	0.15942	0.98915	1793	2	-0.90748	0.40977	0.41891	0.935113	5583	1	-0.90748
AGAP012240	6	0.048739	0.15944	0.98915	1794	5	-3.2544	0.24704	0.29387	0.935113	3509	1	-3.2544
AGAP001585	4	0.048741	0.14138	0.98915	1795	1	-1.1269	0.47889	0.4791	0.935113	6235	0	-1.1269
AGAP013775	3	0.048746	0.11719	0.967928	1796	3	-4.9796	0.95125	0.95169	0.999887	12336	0	-4.9796
AGAP029307	4	0.048812	0.14156	0.98915	1797	2	-2.8941	0.88589	0.88621	0.998389	11523	0	-2.8941
AGAP002339	7	0.048832	0.1728	0.991756	1798	5	-2.4686	0.14313	0.22688	0.935113	2327	2	-2.4686
AGAP005506	5	0.048961	0.15065	0.98915	1799	3	-4.4284	0.46098	0.4605	0.935113	6029	0	-4.4284
AGAP005473	2	0.048966	0.087226	0.947277	1800	2	-2.1848	0.95103	0.95101	0.999887	12335	0	-2.1848
AGAP009155	3	0.048994	0.1177	0.968678	1801	3	-3.8731	0.95101	0.95147	0.999887	12334	0	-3.8731
AGAP013258	5	0.04906	0.15088	0.98915	1802	4	-2.8509	0.96035	0.96028	0.999887	12457	0	-2.8509
AGAP006523	6	0.049061	0.16024	0.98915	1803	3	-2.0093	0.036965	0.076235	0.935113	837	1	-2.0093
AGAP004222	7	0.049074	0.17349	0.994016	1804	5	-3.2698	0.96171	0.96184	0.999887	12469	0	-3.2698
AGAP005254	1	0.049106	0.049266	0.927897	1805	1	-5.2318	0.95089	0.95122	0.999887	12321	0	-5.2318
AGAP002971	4	0.049189	0.14248	0.98915	1806	2	-2.6841	0.81479	0.8152	0.994324	10639	0	-2.6841
AGAP013544	5	0.049299	0.15144	0.98915	1807	4	-3.7814	0.66365	0.66328	0.969947	8801	0	-3.7814
AGAP010646	5	0.049299	0.15144	0.98915	1808	4	-3.4536	0.85927	0.85912	0.995772	11147	0	-3.4536
AGAP013152	5	0.049299	0.15144	0.98915	1809	4	-4.3608	0.95569	0.95551	0.999887	12391	0	-4.3608
AGAP008307	5	0.049299	0.15144	0.98915	1810	4	-3.4536	0.55725	0.55675	0.963943	7266	0	-3.4536
AGAP013511	6	0.049354	0.16098	0.98915	1811	2	-1.532	0.26139	0.30391	0.935113	3661	1	-1.532
control_3L_727548	1	0.049364	0.049526	0.927897	1812	1	-6.3172	0.95064	0.95097	0.999887	12319	0	-6.3172
AGAP008191	1	0.049465	0.049638	0.927897	1813	1	-6.316	0.95053	0.95087	0.999887	12318	0	-6.316
AGAP010001	4	0.049551	0.14338	0.98915	1814	3	-1.6957	0.58175	0.58161	0.963943	7843	0	-1.6957
AGAP003933	7	0.049557	0.17486	0.994936	1815	5	-2.2451	0.26417	0.32897	0.935113	3690	1	-2.2451
AGAP013141	6	0.049578	0.16158	0.98915	1816	3	-1.0367	0.62382	0.62485	0.96923	8228	0	-1.0367
AGAP006434	3	0.049651	0.11912	0.974202	1817	3	-1.3578	0.95035	0.95078	0.999887	12316	0	-1.3578
AGAP009524	5	0.04967	0.15225	0.98915	1818	3	-2.6192	0.74008	0.73967	0.978315	9752	0	-2.6192
AGAP007734	4	0.049693	0.14371	0.98915	1819	4	-3.8379	0.95031	0.9506	0.999887	12315	0	-3.8379
AGAP009939	5	0.049699	0.15232	0.98915	1820	4	-2.628	0.55725	0.55675	0.963943	7356	0	-2.628
AGAP029530	6	0.049797	0.16214	0.98915	1821	3	-2.9394	0.62382	0.62485	0.96923	8170	0	-2.9394
AGAP003729	5	0.049821	0.15256	0.98915	1822	2	-2.2714	0.80509	0.80492	0.989	10577	0	-2.2714
AGAP009574	3	0.049823	0.11946	0.975157	1823	2	-3.9808	0.25514	0.25582	0.935113	3582	1	-3.9808
AGAP000341	7	0.049857	0.17577	0.994936	1824	6	-2.4965	0.0068726	0.020741	0.935113	225	1	-2.4965
AGAP001789	2	0.049899	0.088809	0.947277	1825	2	-2.7809	0.9501	0.9501	0.999887	12314	0	-2.7809
AGAP008597	6	0.049921	0.16245	0.98915	1826	5	-3.0146	0.36364	0.38071	0.935113	4924	1	-3.0146
AGAP005818	6	0.049921	0.16245	0.98915	1827	5	-3.2492	0.80148	0.80219	0.989	10480	0	-3.2492
AGAP001743	5	0.049943	0.15284	0.98915	1828	4	-3.0054	0.040955	0.075951	0.935113	899	1	-3.0054
AGAP002564	1	0.049962	0.05015	0.927897	1829	1	-6.3035	0.95004	0.95039	0.999887	12313	0	-6.3035
AGAP006794	4	0.049975	0.14444	0.98915	1830	3	-3.8038	0.90824	0.90861	0.999887	11810	0	-3.8038
AGAP004754	7	0.049998	0.17617	0.994936	1831	6	-2.767	0.98977	0.98987	0.999887	12854	0	-2.767
AGAP029815	7	0.049999	0.17617	0.994936	1832	5	-3.8937	0.89866	0.89886	0.999245	11695	0	-3.8937
AGAP028159	3	0.050024	0.11989	0.975602	1833	2	-3.9634	0.83055	0.83023	0.994324	10808	0	-3.9634
AGAP002446	3	0.050036	0.11992	0.975602	1834	3	-3.4363	0.94996	0.95039	0.999887	12312	0	-3.4363
AGAP028194	6	0.050107	0.16295	0.98915	1835	2	-1.9372	0.19282	0.2573	0.935113	2898	1	-1.9372
AGAP009733	3	0.050178	0.12021	0.975602	1836	2	-2.3948	0.77024	0.77032	0.98618	10005	0	-2.3948
AGAP002066	5	0.050242	0.15349	0.98915	1837	3	-2.5881	0.80509	0.80492	0.989	10551	0	-2.5881
AGAP012353	6	0.05037	0.16361	0.98915	1838	2	-1.7415	0.2403	0.28917	0.935113	3451	1	-1.7415
AGAP013034	4	0.050371	0.14539	0.98915	1839	2	-1.7023	0.47889	0.4791	0.935113	6374	0	-1.7023
AGAP005043	4	0.050427	0.14553	0.98915	1840	3	-4.041	0.72969	0.73007	0.978146	9697	0	-4.041
AGAP011191	1	0.050441	0.050605	0.927897	1841	1	-2.7081	0.94956	0.9499	0.999887	12311	0	-2.7081
AGAP001907	6	0.050451	0.16381	0.98915	1842	4	-1.8211	0.89096	0.89171	0.998389	11572	0	-1.8211
AGAP012410	4	0.050452	0.14559	0.98915	1843	2	-3.2624	0.23434	0.24547	0.935113	3383	1	-3.2624
AGAP013046	6	0.050527	0.16399	0.98915	1844	5	-1.9116	0.85946	0.86009	0.995772	11206	0	-1.9116
AGAP012885	1	0.050551	0.050707	0.927897	1845	1	-2.7063	0.94945	0.9498	0.999887	12305	0	-2.7063
AGAP009508	1	0.05057	0.050722	0.927897	1846	1	-6.2888	0.94943	0.94978	0.999887	12304	0	-6.2888
AGAP009100	5	0.050686	0.15444	0.98915	1847	4	-2.4003	0.31928	0.33004	0.935113	4409	1	-2.4003
AGAP001960	5	0.050686	0.15444	0.98915	1848	4	-3.4421	0.23413	0.26212	0.935113	3378	1	-3.4421
AGAP001764	5	0.050687	0.15444	0.98915	1849	4	-2.7106	0.91895	0.91856	0.999887	11934	0	-2.7106
AGAP029398	3	0.050744	0.12145	0.978785	1850	3	-2.9836	0.94926	0.94971	0.999887	12302	0	-2.9836
AGAP028582	5	0.050758	0.1546	0.98915	1851	3	-2.8303	0.26708	0.28757	0.935113	3717	1	-2.8303
AGAP011368	6	0.050847	0.16484	0.98915	1852	1	-0.69195	0.05153	0.097148	0.935113	1078	2	-0.69195
AGAP005177	4	0.050867	0.14667	0.98915	1853	2	-2.8077	0.86603	0.86649	0.998389	11269	0	-2.8077
AGAP008108	6	0.050877	0.16491	0.98915	1854	4	-2.1416	0.52366	0.52451	0.963943	6944	0	-2.1416
AGAP003883	4	0.050919	0.14678	0.98915	1855	3	-3.6905	0.65969	0.6596	0.969947	8622	0	-3.6905
AGAP005772	3	0.050958	0.12194	0.979884	1856	2	-3.2547	0.035814	0.064066	0.935113	816	1	-3.2547
AGAP001283	5	0.051011	0.15517	0.98915	1857	3	-2.2755	0.87017	0.87	0.998389	11308	0	-2.2755
AGAP000416	6	0.051016	0.1653	0.98915	1858	4	-2.0129	0.29596	0.3289	0.935113	4153	1	-2.0129
AGAP001934	5	0.051058	0.15527	0.98915	1859	2	-0.96056	0.17396	0.21751	0.935113	2714	1	-0.96056
AGAP010094	3	0.05107	0.12218	0.979884	1860	3	-4.6057	0.94893	0.94937	0.999887	12301	0	-4.6057
AGAP028554	6	0.051074	0.16545	0.98915	1861	5	-3.581	0.62382	0.62485	0.96923	8102	0	-3.581
AGAP011136	5	0.051146	0.15546	0.98915	1862	2	-2.3883	0.4826	0.48205	0.936209	6709	0	-2.3883
AGAP002414	5	0.051159	0.15549	0.98915	1863	3	-4.6047	0.85927	0.85912	0.995772	11176	0	-4.6047
AGAP001250	6	0.051164	0.16567	0.98915	1864	3	-2.003	0.52366	0.52451	0.963943	6952	0	-2.003
AGAP012140	4	0.051183	0.14745	0.98915	1865	3	-4.2174	0.69631	0.69648	0.978146	9194	0	-4.2174
AGAP001411	7	0.051212	0.1797	0.999363	1866	4	-1.5749	0.074488	0.13617	0.935113	1456	1	-1.5749
AGAP010225	2	0.051213	0.090991	0.947277	1867	1	-4.5155	0.70772	0.70738	0.978146	9308	0	-4.5155
AGAP009675	4	0.051336	0.14785	0.98915	1868	4	-4.1894	0.94866	0.94894	0.999887	12296	0	-4.1894
AGAP009922	4	0.05134	0.14786	0.98915	1869	4	-2.8832	0.94866	0.94894	0.999887	12295	0	-2.8832
AGAP001617	4	0.05134	0.14786	0.98915	1870	4	-2.7791	0.94866	0.94894	0.999887	12298	0	-2.7791
AGAP011138	4	0.05134	0.14786	0.98915	1871	4	-3.8792	0.94866	0.94894	0.999887	12294	0	-3.8792
AGAP005595	4	0.05134	0.14786	0.98915	1872	4	-3.5388	0.94866	0.94894	0.999887	12300	0	-3.5388
AGAP002326	4	0.05134	0.14786	0.98915	1873	4	-2.967	0.94866	0.94894	0.999887	12297	0	-2.967
AGAP029665	4	0.05134	0.14786	0.98915	1874	4	-2.4749	0.94866	0.94894	0.999887	12299	0	-2.4749
AGAP006406	6	0.051364	0.16618	0.98915	1875	4	-2.1353	0.28066	0.31762	0.935113	4004	1	-2.1353
AGAP003082	4	0.051594	0.14848	0.98915	1876	3	-2.7935	0.35191	0.35216	0.935113	4697	1	-2.7935
AGAP007567	6	0.051615	0.16679	0.98915	1877	4	-3.9739	0.10437	0.17219	0.935113	1886	2	-3.9739
AGAP000697	4	0.051668	0.14868	0.98915	1878	3	-4.1791	0.58175	0.58161	0.963943	7702	0	-4.1791
AGAP004319	4	0.051716	0.1488	0.98915	1879	3	-2.9528	0.86603	0.86649	0.998389	11275	0	-2.9528
AGAP013301	4	0.051858	0.14919	0.98915	1880	3	-2.2562	0.86603	0.86649	0.998389	11261	0	-2.2562
AGAP009641	6	0.051914	0.16761	0.98915	1881	5	-3.4748	0.72951	0.73015	0.978146	9581	0	-3.4748
AGAP001247	6	0.051986	0.16779	0.98915	1882	5	-3.4454	0.62382	0.62485	0.96923	8289	0	-3.4454
AGAP001023	6	0.05201	0.16784	0.98915	1883	3	-2.1897	0.03905	0.079255	0.935113	867	1	-2.1897
AGAP008209	4	0.052075	0.14974	0.98915	1884	3	-2.9117	0.63956	0.63949	0.969947	8462	0	-2.9117
AGAP013079	4	0.052105	0.14982	0.98915	1885	2	-2.9377	0.87928	0.8798	0.998389	11445	0	-2.9377
AGAP003940	2	0.052109	0.09249	0.947277	1886	1	-2.0515	0.090245	0.094467	0.935113	1687	1	-2.0515
AGAP004633	1	0.052116	0.052261	0.927897	1887	1	-2.4441	0.94788	0.94822	0.999887	12289	0	-2.4441
AGAP012028	4	0.052128	0.14989	0.98915	1888	2	-2.8065	0.072694	0.11777	0.935113	1436	1	-2.8065
AGAP006058	6	0.052206	0.16836	0.98915	1889	5	-3.6831	0.97059	0.97083	0.999887	12588	0	-3.6831
AGAP011120	6	0.052221	0.16841	0.98915	1890	3	-1.9061	0.92525	0.92584	0.999887	12036	0	-1.9061
AGAP013184	6	0.052245	0.16847	0.98915	1891	4	-3.506	0.62382	0.62485	0.96923	8138	0	-3.506
AGAP029653	3	0.052264	0.12473	0.982619	1892	3	-3.145	0.92886	0.92911	0.999887	12060	0	-3.145
AGAP006050	5	0.052264	0.15791	0.98915	1893	4	-1.8526	0.8785	0.87833	0.998389	11420	0	-1.8526
AGAP004275	2	0.052324	0.092844	0.947277	1894	1	-3.4625	0.69708	0.69676	0.978146	9259	0	-3.4625
AGAP001397	3	0.052327	0.12486	0.982619	1895	3	-3.2369	0.94767	0.94812	0.999887	12286	0	-3.2369
AGAP007921	4	0.052424	0.15062	0.98915	1896	3	-1.6851	0.47889	0.4791	0.935113	6277	0	-1.6851
AGAP001597	7	0.052436	0.18319	0.999363	1897	4	-4.3068	0.84837	0.84886	0.995772	11037	0	-4.3068
AGAP003780	2	0.052455	0.093051	0.947277	1898	2	-3.3967	0.94754	0.94749	0.999887	12284	0	-3.3967
AGAP011752	1	0.052465	0.052596	0.927897	1899	1	-2.1788	0.94753	0.94784	0.999887	12283	0	-2.1788
AGAP000996	6	0.052468	0.16905	0.98915	1900	4	-3.1501	0.062314	0.11255	0.935113	1251	1	-3.1501
AGAP006708	2	0.052646	0.093361	0.947277	1901	2	-3.8928	0.82891	0.8285	0.994324	10797	0	-3.8928
AGAP002909	7	0.052681	0.18389	0.999363	1902	5	-2.0875	0.92463	0.9249	0.999887	12006	0	-2.0875
AGAP029752	4	0.052719	0.15134	0.98915	1903	2	-1.1258	0.041523	0.073938	0.935113	911	2	-1.1258
AGAP003381	5	0.052727	0.15893	0.98915	1904	3	-1.6076	0.418	0.41818	0.935113	5703	1	-1.6076
AGAP012101	4	0.052772	0.15148	0.98915	1905	4	-2.921	0.94723	0.94753	0.999887	12280	0	-2.921
scrambled82	1	0.052778	0.052923	0.927897	1906	1	-3.3814	0.94722	0.94753	0.999887	12279	0	-3.3814
AGAP002540	7	0.052812	0.18426	0.999363	1907	4	-2.5868	0.52317	0.52545	0.963943	6934	1	-2.5868
AGAP007040	5	0.052879	0.15927	0.98915	1908	4	-2.4239	0.28681	0.30338	0.935113	4063	1	-2.4239
AGAP005103	6	0.052947	0.17027	0.989933	1909	5	-3.3725	0.98303	0.98314	0.999887	12770	0	-3.3725
AGAP011868	2	0.052969	0.093918	0.947277	1910	2	-3.9649	0.79425	0.79389	0.989	10434	0	-3.9649
AGAP000671	4	0.052989	0.152	0.98915	1911	3	-3.6638	0.28961	0.29378	0.935113	4088	1	-3.6638
AGAP029535	6	0.052996	0.17042	0.989933	1912	5	-2.8704	0.93253	0.93304	0.999887	12103	0	-2.8704
AGAP011627	3	0.053009	0.12632	0.985273	1913	1	-0.53733	0.38667	0.38655	0.935113	5357	0	-0.53733
AGAP000673	5	0.053038	0.15963	0.98915	1914	3	-1.2157	0.095177	0.15749	0.935113	1765	1	-1.2157
AGAP004046	3	0.053063	0.12643	0.985273	1915	2	-2.4023	0.38667	0.38655	0.935113	5153	0	-2.4023
AGAP005931	5	0.053083	0.15973	0.98915	1916	3	-3.5447	0.24808	0.27271	0.935113	3518	1	-3.5447
AGAP007760	4	0.053103	0.15229	0.98915	1917	3	-2.4994	0.77176	0.77184	0.98618	10086	0	-2.4994
AGAP012343	7	0.053181	0.18525	0.999363	1918	2	-0.92794	0.49125	0.4968	0.951061	6771	1	-0.92794
AGAP006757	3	0.053188	0.1267	0.986046	1919	2	-5.0904	0.74024	0.74035	0.978315	9835	0	-5.0904
AGAP029420	6	0.053459	0.17156	0.991756	1920	5	-3.879	0.91369	0.91416	0.999887	11866	0	-3.879
AGAP000138	6	0.053488	0.17162	0.991756	1921	2	-1.0978	0.07904	0.13631	0.935113	1518	1	-1.0978
AGAP029035	2	0.053542	0.094885	0.947277	1922	1	-2.362	0.161	0.16167	0.935113	2587	1	-2.362
AGAP003833	5	0.05355	0.16072	0.98915	1923	4	-3.6637	0.96212	0.96211	0.999887	12472	0	-3.6637
AGAP001345	5	0.05355	0.16072	0.98915	1924	2	-0.96056	0.66365	0.66328	0.969947	8662	0	-0.96056
AGAP008205	4	0.053594	0.15351	0.98915	1925	3	-3.4832	0.80056	0.80092	0.989	10460	0	-3.4832
AGAP002023	7	0.053628	0.18651	0.999363	1926	6	-2.9818	0.68039	0.68069	0.977719	9044	0	-2.9818
AGAP009142	6	0.053637	0.17198	0.991756	1927	5	-3.9878	0.91369	0.91416	0.999887	11867	0	-3.9878
AGAP005244	4	0.053656	0.15368	0.98915	1928	3	-2.6079	0.58175	0.58161	0.963943	7815	0	-2.6079
AGAP028690	4	0.053727	0.15385	0.98915	1929	3	-4.3485	0.21531	0.22939	0.935113	3183	1	-4.3485
AGAP010895	6	0.053743	0.17227	0.991756	1930	2	-1.8232	0.23209	0.28352	0.935113	3360	1	-1.8232
AGAP013259	7	0.053757	0.18688	0.999363	1931	3	-2.0861	0.92463	0.9249	0.999887	12005	0	-2.0861
AGAP009587	3	0.053785	0.12797	0.98915	1932	3	-3.5057	0.94622	0.94665	0.999887	12268	0	-3.5057
AGAP002671	6	0.053804	0.17243	0.991756	1933	2	-1.7319	0.33595	0.35897	0.935113	4581	1	-1.7319
AGAP005450	6	0.05387	0.1726	0.991756	1934	4	-3.0445	0.50148	0.50266	0.958896	6820	1	-3.0445
AGAP008278	4	0.053873	0.15423	0.98915	1935	3	-3.5805	0.58175	0.58161	0.963943	7599	0	-3.5805
AGAP000816	5	0.053881	0.16143	0.98915	1936	3	-3.1591	0.71013	0.70994	0.978146	9321	0	-3.1591
AGAP005701	6	0.053883	0.17263	0.991756	1937	4	-2.0559	0.96828	0.96855	0.999887	12565	0	-2.0559
AGAP012916	1	0.053938	0.054037	0.927897	1938	1	-2.7301	0.94606	0.94636	0.999887	12267	0	-2.7301
AGAP028496	4	0.053958	0.15444	0.98915	1939	3	-2.7411	0.17954	0.20001	0.935113	2772	1	-2.7411
AGAP000417	6	0.053963	0.17286	0.991756	1940	5	-2.7282	0.91647	0.91701	0.999887	11907	0	-2.7282
AGAP002555	5	0.053967	0.16163	0.98915	1941	3	-3.353	0.48834	0.48781	0.941736	6742	0	-3.353
AGAP002573	5	0.053984	0.16167	0.98915	1942	2	-0.57993	0.38794	0.39011	0.935113	5370	1	-0.57993
AGAP011533	5	0.054045	0.1618	0.98915	1943	4	-3.3929	0.19305	0.23139	0.935113	2903	1	-3.3929
AGAP013406	5	0.054045	0.1618	0.98915	1944	4	-3.3929	0.012134	0.031262	0.935113	362	1	-3.3929
AGAP007468	3	0.054049	0.12854	0.98915	1945	3	-4.157	0.94595	0.94638	0.999887	12266	0	-4.157
AGAP012504	4	0.054127	0.15485	0.98915	1946	2	-3.7475	0.65969	0.6596	0.969947	8591	0	-3.7475
AGAP002444	4	0.05419	0.15501	0.98915	1947	2	-1.3201	0.47889	0.4791	0.935113	6187	0	-1.3201
AGAP010644	4	0.054261	0.15519	0.98915	1948	1	-1.0709	0.58175	0.58161	0.963943	7836	0	-1.0709
AGAP008107	5	0.054293	0.16237	0.98915	1949	2	-1.7966	0.2282	0.25758	0.935113	3322	1	-1.7966
AGAP012666	6	0.054301	0.17371	0.994094	1950	3	-2.7211	0.14054	0.22327	0.935113	2312	2	-2.7211
AGAP005501	4	0.054346	0.15539	0.98915	1951	4	-3.2732	0.94565	0.94599	0.999887	12261	0	-3.2732
AGAP000835	4	0.054346	0.15539	0.98915	1952	4	-2.9864	0.94565	0.94599	0.999887	12263	0	-2.9864
AGAP013654	4	0.054346	0.15539	0.98915	1953	4	-2.7107	0.94565	0.94599	0.999887	12262	0	-2.7107
AGAP000737	5	0.05439	0.16259	0.98915	1954	3	-2.1154	0.90275	0.90238	0.999572	11733	0	-2.1154
AGAP013461	5	0.05439	0.16259	0.98915	1955	3	-2.5297	0.93368	0.9334	0.999887	12119	0	-2.5297
AGAP002766	5	0.054407	0.16263	0.98915	1956	1	-1.2874	0.24595	0.27108	0.935113	3501	1	-1.2874
AGAP002616	5	0.054488	0.16282	0.98915	1957	3	-4.2896	0.9574	0.95726	0.999887	12413	0	-4.2896
AGAP012855	4	0.054543	0.15588	0.98915	1958	2	-2.1955	0.024111	0.045469	0.935113	613	1	-2.1955
AGAP028545	5	0.054642	0.16312	0.98915	1959	4	-3.3869	0.55725	0.55675	0.963943	7273	0	-3.3869
AGAP013430	5	0.054671	0.16318	0.98915	1960	4	-3.7426	0.81872	0.81853	0.994324	10685	0	-3.7426
AGAP028722	2	0.054688	0.096827	0.951099	1961	2	-3.9875	0.88604	0.8859	0.998389	11529	0	-3.9875
AGAP028147	6	0.054752	0.17486	0.994936	1962	2	-1.4349	0.35847	0.37653	0.935113	4860	1	-1.4349
AGAP008728	5	0.054752	0.16334	0.98915	1963	2	-2.0861	0.55725	0.55675	0.963943	7404	0	-2.0861
AGAP000158	4	0.054755	0.15641	0.98915	1964	1	-0.91235	0.21935	0.23274	0.935113	3230	1	-0.91235
AGAP008227	6	0.054771	0.1749	0.994936	1965	5	-2.8138	0.83264	0.83339	0.994324	10848	0	-2.8138
AGAP010656	3	0.054819	0.13025	0.98915	1966	2	-4.903	0.59091	0.59084	0.967411	7887	0	-4.903
AGAP028429	3	0.054872	0.13035	0.98915	1967	2	-3.18	0.38667	0.38655	0.935113	5341	0	-3.18
AGAP013111	5	0.054959	0.16379	0.98915	1968	2	-1.7033	0.66365	0.66328	0.969947	8775	0	-1.7033
AGAP008308	6	0.05496	0.17537	0.994936	1969	5	-2.2573	0.53366	0.53457	0.963943	7003	0	-2.2573
AGAP009619	5	0.055023	0.16394	0.98915	1970	3	-1.9038	0.7085	0.70822	0.978146	9315	0	-1.9038
AGAP010062	6	0.055069	0.17563	0.994936	1971	4	-3.4029	0.2417	0.29014	0.935113	3462	1	-3.4029
AGAP005944	7	0.055081	0.19062	0.999363	1972	5	-3.6045	0.43208	0.44786	0.935113	5795	1	-3.6045
AGAP000314	6	0.055119	0.17575	0.994936	1973	4	-2.2176	0.042053	0.083609	0.935113	923	2	-2.2176
AGAP003161	4	0.055147	0.15737	0.98915	1974	2	-2.2738	0.69631	0.69648	0.978146	9170	0	-2.2738
AGAP006002	6	0.055161	0.17584	0.994936	1975	3	-1.8768	0.37433	0.38937	0.935113	5027	1	-1.8768
AGAP006243	3	0.055173	0.13097	0.98915	1976	3	-3.2235	0.94483	0.94522	0.999887	12257	0	-3.2235
AGAP009027	3	0.055176	0.13097	0.98915	1977	2	-1.7166	0.47991	0.47994	0.935113	6553	0	-1.7166
AGAP001654	4	0.055245	0.15761	0.98915	1978	3	-4.2538	0.77176	0.77184	0.98618	10068	0	-4.2538
AGAP011532	5	0.055287	0.1645	0.98915	1979	4	-2.3069	0.96035	0.96028	0.999887	12453	0	-2.3069
AGAP009832	5	0.05539	0.16473	0.98915	1980	4	-3.3988	0.90856	0.9082	0.999887	11821	0	-3.3988
AGAP012219	5	0.05539	0.16473	0.98915	1981	4	-3.3809	0.96364	0.9636	0.999887	12501	0	-3.3809
AGAP006072	5	0.05539	0.16473	0.98915	1982	4	-3.3809	0.55725	0.55675	0.963943	7459	0	-3.3809
AGAP011078	5	0.05539	0.16473	0.98915	1983	4	-4.2413	0.96035	0.96028	0.999887	12452	0	-4.2413
AGAP013223	3	0.055528	0.13173	0.98915	1984	2	-1.4973	0.52745	0.5274	0.963943	6979	0	-1.4973
AGAP002317	4	0.055602	0.15849	0.98915	1985	1	-0.81815	0.29481	0.29844	0.935113	4141	1	-0.81815
AGAP001203	3	0.055623	0.13192	0.98915	1986	2	-3.9635	0.55444	0.55441	0.963943	7164	0	-3.9635
AGAP008515	5	0.055632	0.16522	0.98915	1987	3	-2.1298	0.91012	0.90974	0.999887	11837	0	-2.1298
AGAP003656	5	0.055638	0.16523	0.98915	1988	2	-2.2843	0.014547	0.035141	0.935113	421	2	-2.2843
AGAP013085	3	0.055677	0.13203	0.98915	1989	2	-4.0758	0.30982	0.30935	0.935113	4339	0	-4.0758
AGAP008137	6	0.055723	0.17722	0.997255	1990	5	-3.5892	0.85946	0.86009	0.995772	11198	0	-3.5892
AGAP010970	5	0.055814	0.16561	0.98915	1991	1	-0.92794	0.31552	0.32691	0.935113	4377	1	-0.92794
AGAP005267	3	0.055829	0.13233	0.98915	1992	1	-2.0861	0.83327	0.83293	0.994324	10891	0	-2.0861
AGAP003387	5	0.055902	0.16579	0.98915	1993	4	-4.5475	0.46098	0.4605	0.935113	6041	0	-4.5475
AGAP012835	3	0.055937	0.13255	0.98915	1994	3	-4.5458	0.94406	0.94445	0.999887	12254	0	-4.5458
AGAP028681	3	0.055937	0.13255	0.98915	1995	3	-3.1731	0.94406	0.94445	0.999887	12255	0	-3.1731
AGAP006915	3	0.055937	0.13255	0.98915	1996	3	-3.6295	0.94406	0.94445	0.999887	12256	0	-3.6295
AGAP011480	6	0.05595	0.17781	0.997255	1997	4	-1.9463	0.83264	0.83339	0.994324	10824	0	-1.9463
AGAP011722	6	0.055981	0.17788	0.997255	1998	4	-4.1951	0.14484	0.22648	0.935113	2348	1	-4.1951
AGAP009984	5	0.05599	0.16599	0.98915	1999	2	-1.109	0.46098	0.4605	0.935113	6042	0	-1.109
[truncated: 11,013 more rows]

## Sheet: RRA-ClodronateA-Vs-Liposome-R2
Gene ID	num	neg|score	neg|p-value	neg|fdr	neg|rank	neg|goodsgrna	neg|lfc	pos|score	pos|p-value	pos|fdr	pos|rank	pos|goodsgrna	pos|lfc
[truncated: 13,010 more rows]

## Sheet: RRA-ClodronateB-Vs-Liposome-R1
Gene ID	num	neg|score	neg|p-value	neg|fdr	neg|rank	neg|goodsgrna	neg|lfc	pos|score	pos|p-value	pos|fdr	pos|rank	pos|goodsgrna	pos|lfc
[truncated: 13,036 more rows]

[truncated: 12 more sheets: RRA-ClodronateB-Vs-Liposome-R2, Plot ClodronateA RRA-R1 Vs R2, Plot ClodronateB RRA-R1 Vs R2, Plot ClodronateA Vs B (RRA-avg), Top 50 hits Clodronate screens , Mapping input for GO analysis, PANGEA GSEA GO BP, PANGEA GSEA DRSC GLAD, PANGEA GSEA GO SLIM1 BP, PANGEA GSEA GO SLIM2 BP, PANGEA GSEA FlyBase Phenotype, PANGEA GSEA FlyBase Gene Groups]
