# Supplementary material for: A genome-wide CRISPR screen in Anopheles mosquito cells identifies fitness and immune cell function-related genes
Source: Nat Commun. 2025 Nov 24;16:10323. doi: 10.1038/s41467-025-65304-y (PMC12644648; doi:10.1038/s41467-025-65304-y)
Supplement: Supplementary file 11 — Source data [file 41467_2025_65304_MOESM11_ESM.zip]

Archive with 7 entries (6 files):
- Source Data- Combined File/
- Source Data- Combined File/Source Data- Figure 1.xlsx
- Source Data- Combined File/Source Data- Figure 2.xlsx
- Source Data- Combined File/Source Data- Figure 3.xlsx
- Source Data- Combined File/Source Data- Figure 4.xlsx
- Source Data- Combined File/Source Data- Figure 5.xlsx
- Source Data- Combined File/Source Data- Supplemental Information.xlsx
