# Supplementary material for: A genome-wide CRISPR screen in Anopheles mosquito cells identifies fitness and immune cell function-related genes
Source: Nat Commun. 2025 Nov 24;16:10323. doi: 10.1038/s41467-025-65304-y (PMC12644648; doi:10.1038/s41467-025-65304-y)
Supplement: Supplementary file 11 — Source data [file 41467_2025_65304_MOESM11_ESM.zip › Source Data- Combined File/Source Data- Figure 1.xlsx]

## Sheet: Fig 1b
Left: parts of whole (# guides/gene) total=12774					Right: parts of whole (# sgRNAs/category) total=90208
# guides/gene	# genes	%			Category	# sgRNAs	%
x 7	12323	96.47			protein-coding genes	87812	97.3439
x 3-6	301	2.36			non-protein-coding genes	951	1.05
x 1-2	150	1.17			intergenic controls	400	0.44
					scrambled controls	100	0.11
					controls (pilot screen)	461	0.51
					duplicated	484	0.54

## Sheet: Fig 1c
Rank bins	FDR_Rep1	FDR_Rep2
5	0	0
10	0	0
15	0	0
20	0	0
25	0	0
30	0	0
35	0	0
40	0	0
45	0	0
50	0	0
55	0	0
60	0	0
65	0	0
70	0	0
75	0	0
80	0	0
85	0	0
90	0	0
95	0	0
100	0	0
105	0	0
110	0	0
115	0	0
120	0	0
125	0	0
130	0	0
135	0	0.0175029
140	0	0.0168733
145	0	0.0162874
150	0	0.0157408
155	0	0.0152298
160	0.0147509	0.0147509
165	0.0143011	0.0143011
170	0.013878	0.013878
175	0.0134792	0.0134792
180	0.0131027	0.0131027
185	0.0127467	0.0127467
190	0.0124095	0.0124095
195	0.0120896	0.0120896
200	0.0117859	0.0117859
205	0.011497	0.011497
210	0.0112219	0.0112219
215	0.0109598	0.0109598
220	0.0107095	0.0107095
225	0.0104705	0.0104705
230	0.0102419	0.0102419
235	0.010023	0.010023
240	0.00981333	0.00981333
245	0.00961224	0.0192245
250	0.00941922	0.0188384
255	0.0092338	0.0184676
260	0.00905555	0.0181111
265	0.0177681	0.0177681
270	0.0174378	0.0174378
275	0.0171196	0.0171196
280	0.0168128	0.0168128
285	0.0165168	0.0165168
290	0.016231	0.016231
295	0.015955	0.015955
300	0.0156882	0.0156882
305	0.0154302	0.0154302
310	0.0151805	0.0151805
315	0.0149388	0.0149388
320	0.0147046	0.0147046
325	0.0144777	0.0144777
330	0.0142577	0.0213865
335	0.0140442	0.0210663
340	0.0138371	0.0276742
345	0.013636	0.0272719
350	0.0134406	0.0268812
355	0.0132508	0.0265015
360	0.0130662	0.0261324
365	0.0128867	0.0257735
370	0.0127121	0.0254242
375	0.0125422	0.0250843
380	0.0123767	0.0247534
385	0.0122156	0.0244311
390	0.0120585	0.0241171
395	0.0119055	0.023811
400	0.0117563	0.0293908
405	0.0116108	0.0290271
410	0.0114689	0.0286722
415	0.0113304	0.0283259
420	0.0111952	0.0279879
425	0.0110631	0.0276579
430	0.0109342	0.0273355
435	0.0108082	0.0270206
440	0.0106851	0.0320554
445	0.0105648	0.0369768
450	0.0104472	0.0417886
455	0.0103321	0.0413284
460	0.0102195	0.0408782
465	0.0101094	0.0404377
470	0.0100016	0.0450074
475	0.00989615	0.0544288
480	0.00979285	0.0538607
485	0.00969168	0.0581501
490	0.00959258	0.0575555
495	0.00949549	0.056973
500	0.00940035	0.0611023
505	0.00930709	0.0604961
510	0.00921566	0.0599018
515	0.00912602	0.0593191
520	0.0090381	0.0587476
525	0.00895186	0.062663
530	0.00886725	0.0620707
535	0.00878422	0.0614895
540	0.00870273	0.0609191
545	0.00862274	0.0603592
550	0.00854421	0.0640816
555	0.0084671	0.0677368
560	0.00839136	0.0713266
565	0.00831697	0.0706943
570	0.00824389	0.0700731
575	0.00817208	0.0694627
580	0.00810151	0.0729136
585	0.00803215	0.0722893
590	0.0119459	0.0716756
595	0.0118454	0.0750208
600	0.0117465	0.0743946
605	0.0116493	0.0737787
610	0.0115536	0.0770242
615	0.0114595	0.0802168
620	0.011367	0.0795688
625	0.0112759	0.0826899
630	0.0111863	0.0857614
635	0.011098	0.085085
640	0.0110112	0.0844192
645	0.0109257	0.0837638
650	0.0108415	0.0831185
655	0.0107587	0.082483
660	0.010677	0.0818572
665	0.0141288	0.0812408
670	0.0140232	0.0841394
675	0.0139192	0.0835152
680	0.0138167	0.0829003
685	0.0137157	0.0857232
690	0.0136162	0.0885052
695	0.0135181	0.0946265
700	0.0134214	0.097305
705	0.0133261	0.0999454
710	0.0132321	0.0992406
715	0.0131394	0.105115
720	0.013048	0.107646
725	0.0161974	0.110142
730	0.0160863	0.109387
735	0.0159767	0.108642
740	0.0158687	0.107907
745	0.015762	0.110334
750	0.0187881	0.118992
755	0.0186636	0.121313
760	0.0185406	0.120514
765	0.0184193	0.119725
770	0.0182995	0.121997
775	0.0181813	0.121209
780	0.0180646	0.123441
785	0.0179494	0.125646
790	0.0178356	0.124849
795	0.0177233	0.127017
800	0.0176124	0.126222
805	0.0175029	0.128354
810	0.0173947	0.127561
815	0.0172879	0.126778
820	0.0171823	0.126004
825	0.0170781	0.128085
830	0.0169751	0.132971
835	0.0168733	0.134986
840	0.0167727	0.136977
845	0.0166734	0.136166
850	0.0165752	0.135364
855	0.0164781	0.134571
860	0.0163822	0.136518
865	0.0162874	0.135728
870	0.0161937	0.134947
875	0.0161011	0.134175
880	0.0160095	0.13608
885	0.0159189	0.135311
890	0.0158294	0.142464
895	0.0157408	0.149538
900	0.0182622	0.148706
905	0.0181612	0.150478
910	0.0206415	0.152231
915	0.0205285	0.15653
920	0.0204169	0.155679
925	0.0203064	0.159913
930	0.0201971	0.164101
935	0.020089	0.165734
940	0.019982	0.164851
945	0.0198762	0.171432
950	0.0197714	0.170529
955	0.0196678	0.169635
960	0.0195653	0.171196
965	0.0194638	0.170308
970	0.0193634	0.169429
975	0.019264	0.170968
980	0.0191656	0.170094
985	0.0190682	0.171614
990	0.0189718	0.170746
995	0.0188764	0.176966
1000	0.0187819	0.178428
1005	0.0186883	0.179875
1010	0.0185957	0.178984
1015	0.018504	0.178101
1020	0.0184132	0.184132
1025	0.0183233	0.183233
1030	0.0182343	0.184622
1035	0.0226827	0.185998
1040	0.0225735	0.18736
1045	0.0247119	0.190956
1050	0.02683	0.192281
1055	0.0267027	0.191369
1060	0.0265766	0.194895
1065	0.028656	0.193979
1070	0.028522	0.193072
1075	0.0283892	0.196541
1080	0.0282577	0.197804
1085	0.0281273	0.199055
1090	0.0301519	0.200295
1095	0.0300141	0.201523
1100	0.0298775	0.20274
1105	0.0318667	0.208196
1110	0.0338379	0.207257
1115	0.033686	0.210537
1120	0.0335355	0.209597
1125	0.0333863	0.208664
1130	0.0353158	0.209818
1135	0.0351601	0.210961
1140	0.0350058	0.214153
1145	0.0348528	0.217317
1150	0.0347011	0.218413
1155	0.0345508	0.225596
1160	0.0364253	0.230694
1165	0.0382838	0.231718
1170	0.0401264	0.230727
1175	0.0399555	0.23374
1180	0.039786	0.232748
1185	0.0415989	0.233746
1190	0.041424	0.232763
1195	0.0412505	0.235717
1200	0.0410785	0.234734
1205	0.0409079	0.235707
1210	0.0407387	0.236673
1215	0.0425029	0.23763
1220	0.0423286	0.238579
1225	0.0440718	0.239521
1230	0.0438925	0.240455
1235	0.0437147	0.241381
1240	0.0435382	0.246086
1245	0.0452486	0.246982
1250	0.0450675	0.247871
1255	0.0467581	0.248753
1260	0.0465724	0.247765
1265	0.0482437	0.252352
1270	0.0499018	0.255054
1275	0.049706	0.255894
1280	0.0495117	0.256727
1285	0.0529721	0.257554
1290	0.0527666	0.260194
1295	0.0525628	0.262814
1300	0.054166	0.263608
1305	0.0557569	0.267993
1310	0.0573357	0.266969
1315	0.0571175	0.267738
1320	0.0586791	0.27028
1325	0.0620004	0.269259
1330	0.0635319	0.27354
1335	0.0632938	0.277789
1340	0.064809	0.278504
1345	0.066313	0.279213
1350	0.0678058	0.281655
1355	0.0692876	0.284079
1360	0.0690327	0.286486
1365	0.0687797	0.292314
1370	0.0719549	0.296386
1375	0.075107	0.297014
1380	0.0765355	0.297638
1385	0.076259	0.298257
1390	0.077673	0.300561
1395	0.0790769	0.302848
1400	0.0821472	0.305118
1405	0.0835252	0.305702
1410	0.0832288	0.307946
1415	0.0862518	0.310175
1420	0.0876008	0.310735
1425	0.0889402	0.311291
1430	0.0902703	0.311843
1435	0.0899555	0.312391
1440	0.089643	0.312936
1445	0.0909568	0.313476
1450	0.0922616	0.31725
1455	0.0935574	0.317772
1460	0.0932367	0.319899
1465	0.0929183	0.323612
1470	0.0941986	0.324107
1475	0.0954703	0.324599
1480	0.0967333	0.325087
1485	0.0979878	0.323992
1490	0.0976588	0.322904
1495	0.097332	0.321823
1500	0.0985719	0.323879
1505	0.0998037	0.322803
1510	0.102582	0.323287
1515	0.103792	0.323769
1520	0.104994	0.324247
1525	0.106189	0.323183
1530	0.111977	0.325194
1535	0.111612	0.327192
1540	0.112774	0.329177
1545	0.113927	0.331149
1550	0.11356	0.33008
1555	0.113194	0.329018
1560	0.112831	0.329467
1565	0.112471	0.331413
1570	0.112112	0.331852
1575	0.111756	0.335268
1580	0.114373	0.341633
1585	0.114012	0.343516
1590	0.116605	0.343911
1595	0.120654	0.342833
1600	0.12321	0.343227
1605	0.124288	0.345082
1610	0.125359	0.348382
1615	0.127877	0.348756
1620	0.13038	0.352025
1625	0.129978	0.35383
1630	0.131019	0.352744
1635	0.130618	0.354535
1640	0.13022	0.356316
1645	0.13125	0.358085
1650	0.135119	0.361266
1655	0.138965	0.36301
1660	0.141374	0.36333
1665	0.142358	0.363648
1670	0.146148	0.363964
1675	0.148513	0.364277
1680	0.149468	0.365986
1685	0.150417	0.366293
1690	0.15136	0.369374
1695	0.150913	0.372437
1700	0.150469	0.371341
1705	0.15278	0.371628
1710	0.155078	0.371913
1715	0.155994	0.373565
1720	0.159634	0.375207
1725	0.160531	0.37684
1730	0.161423	0.378463
1735	0.165016	0.380077
1740	0.167239	0.380333
1745	0.166759	0.380587
1750	0.167623	0.38084
1755	0.168483	0.381092
1760	0.169337	0.382675
1765	0.172846	0.38425
1770	0.172357	0.38449
1775	0.173194	0.387372
1780	0.174025	0.38892
1785	0.174852	0.389145
1790	0.175675	0.390679
1795	0.176492	0.393512
1800	0.177305	0.395026
1805	0.180714	0.397832
1810	0.181511	0.398029
1815	0.182304	0.398224
1820	0.181803	0.398419
1825	0.186448	0.401185
1830	0.185938	0.402652
1835	0.189268	0.402834
1840	0.192579	0.404289
1845	0.192057	0.405737
1850	0.194075	0.407176
1855	0.196081	0.406078
1860	0.199339	0.407509
1865	0.198804	0.407674
1870	0.199527	0.409094
1875	0.201498	0.409254
1880	0.203458	0.408165
1885	0.202918	0.409571
1890	0.206106	0.408487
1895	0.208039	0.408647
1900	0.208726	0.410041
1905	0.210641	0.410196
1910	0.21009	0.411579
1915	0.210766	0.410504
1920	0.211439	0.411879
1925	0.212109	0.410808
1930	0.215207	0.410959
1935	0.215863	0.412322
1940	0.217725	0.413678
1945	0.218372	0.413821
1950	0.217812	0.413963
1955	0.218455	0.416504
1960	0.219094	0.415441
1965	0.220925	0.416772
1970	0.221555	0.416905
1975	0.222182	0.418225
1980	0.222806	0.420724
1985	0.223426	0.422028
1990	0.225223	0.422146
1995	0.225835	0.42344
2000	0.227616	0.422381
2005	0.229389	0.424838
2010	0.228818	0.424948
2015	0.229415	0.426222
2020	0.23117	0.42749
2025	0.231758	0.427593
2030	0.234654	0.431163
2035	0.236384	0.431256
2040	0.238104	0.432499
2045	0.238669	0.432588
2050	0.238087	0.432677
2055	0.239791	0.432766
2060	0.240348	0.435132
2065	0.242038	0.435215
2070	0.242587	0.43643
2075	0.243133	0.435378
2080	0.243677	0.435459
2085	0.245343	0.43554
2090	0.245878	0.43562
2095	0.246411	0.43458
2100	0.248059	0.434662
2105	0.247469	0.435858
2110	0.250219	0.437049
2115	0.252956	0.438234
2120	0.255679	0.440521
2125	0.256182	0.441692
2130	0.257783	0.445062
2135	0.257179	0.445118
2140	0.259868	0.445174
2145	0.261449	0.448511
2150	0.263024	0.449651
2155	0.262413	0.450785
2160	0.265065	0.450827
2165	0.267704	0.449785
2170	0.269249	0.44983
2175	0.26863	0.452032
2180	0.271242	0.453147
2185	0.270622	0.454258
2190	0.270003	0.455363
2195	0.269388	0.455394
2200	0.269842	0.457558
2205	0.271358	0.457584
2210	0.273929	0.457611
2215	0.276489	0.458696
2220	0.275866	0.459776
2225	0.277355	0.459797
2230	0.278837	0.46087
2235	0.281362	0.462988
2240	0.282829	0.463002
2245	0.285334	0.46406
2250	0.285743	0.464072
2255	0.28615	0.464083
2260	0.287593	0.465132
2265	0.286958	0.465141
2270	0.287359	0.464116
2275	0.287759	0.465158
2280	0.288156	0.467225
2285	0.289579	0.466202
2290	0.292021	0.467233
2295	0.293429	0.468259
2300	0.294831	0.469281
2305	0.298263	0.469281
2310	0.298633	0.470296
2315	0.299001	0.472321
2320	0.298357	0.473325
2325	0.298724	0.473316
2330	0.29909	0.475321
2335	0.299454	0.475308
2340	0.299816	0.475294
2345	0.303179	0.475281
2350	0.304531	0.476266
2355	0.308866	0.477247
2360	0.312188	0.478224
2365	0.31252	0.479197
2370	0.31483	0.479176
2375	0.315155	0.48113
2380	0.315479	0.481105
2385	0.318752	0.484031
2390	0.320049	0.484982
2395	0.323299	0.483969
2400	0.32458	0.484915
2405	0.326832	0.485858
2410	0.328101	0.485823
2415	0.328393	0.485788
2420	0.331592	0.485754
2425	0.335746	0.486687
2430	0.335055	0.488582
2435	0.339185	0.490469
2440	0.339451	0.492348
2445	0.339716	0.493261
2450	0.33998	0.495127
2455	0.342155	0.496029
2460	0.344321	0.495974
2465	0.345526	0.494968
2470	0.345776	0.496815
2475	0.348869	0.497707
2480	0.350058	0.498596
2485	0.350297	0.501369
2490	0.35242	0.502246
2495	0.354535	0.504061
2500	0.356641	0.503052
2505	0.357803	0.505794
2510	0.360829	0.506656
2515	0.36291	0.508447
2520	0.365914	0.5093
2525	0.367977	0.511079
2530	0.369104	0.510996
2535	0.370227	0.51369
2540	0.371345	0.515449
2545	0.371537	0.515358
2550	0.373569	0.516187
2555	0.373756	0.517932
2560	0.375775	0.517836
2565	0.376872	0.517741
2570	0.377051	0.517647
2575	0.379052	0.518463
2580	0.379227	0.518368
2585	0.381216	0.51918
2590	0.383198	0.518177
2595	0.385171	0.518083
2600	0.385333	0.519793
2605	0.387295	0.520597
2610	0.387452	0.521397
2615	0.388505	0.522194
2620	0.391346	0.521197
2625	0.391494	0.521098
2630	0.391641	0.520999
2635	0.390898	0.52001
2640	0.392823	0.519025
2645	0.394742	0.520704
2650	0.395767	0.520607
2655	0.396789	0.519626
2660	0.399571	0.519531
2665	0.401463	0.519436
2670	0.402468	0.519342
2675	0.405224	0.520125
2680	0.406218	0.520905
2685	0.408083	0.520809
2690	0.409069	0.520712
2695	0.410051	0.521487
2700	0.411898	0.522259
2705	0.413739	0.523896
2710	0.416438	0.526392
2715	0.416535	0.52715
2720	0.41922	0.526181
2725	0.41845	0.526937
2730	0.418543	0.52769
2735	0.419493	0.527583
2740	0.42044	0.528333
2745	0.421383	0.52908
2750	0.42147	0.528117
2755	0.420705	0.528862
2760	0.422493	0.530453
2765	0.424274	0.531191
2770	0.426049	0.531926
2775	0.429508	0.531813
2780	0.42958	0.533388
2785	0.431335	0.534957
2790	0.432244	0.534839
2795	0.434828	0.5364
2800	0.437403	0.537956
2805	0.438296	0.537833
2810	0.440856	0.538546
2815	0.441739	0.539256
2820	0.443452	0.541627
2825	0.444328	0.542329
2830	0.445201	0.544687
2835	0.445243	0.547036
2840	0.447763	0.547725
2845	0.450275	0.547587
2850	0.451954	0.548272
2855	0.453628	0.548955
2860	0.454475	0.549636
2865	0.456138	0.551133
2870	0.456978	0.551808
2875	0.456999	0.551664
2880	0.45865	0.55152
2885	0.459481	0.550564
2890	0.458686	0.552047
2895	0.459514	0.553524
2900	0.461149	0.553379
2905	0.46197	0.553233
2910	0.464401	0.556314
2915	0.465214	0.555359
2920	0.466024	0.556818
2925	0.465227	0.555866
2930	0.465234	0.556519
2935	0.46524	0.557969
2940	0.466843	0.558615
2945	0.46844	0.558463
2950	0.470032	0.558312
2955	0.471618	0.559749
2960	0.471614	0.559595
2965	0.473192	0.560234
2970	0.474765	0.56087
2975	0.476333	0.563082
2980	0.478682	0.562137
2985	0.478666	0.561981
2990	0.479435	0.561826
2995	0.480984	0.561671
3000	0.482529	0.56308
3005	0.483287	0.565266
3010	0.484043	0.566665
3015	0.486353	0.56806
3020	0.486324	0.570226
3025	0.488622	0.570835
3030	0.491687	0.572215
3035	0.493969	0.572045
3040	0.496243	0.572648
3045	0.49774	0.57556
3050	0.497693	0.576924
3055	0.499182	0.575979
3060	0.499899	0.578104
3065	0.50138	0.577927
3070	0.501327	0.578513
3075	0.502801	0.580624
3080	0.50427	0.582728
3085	0.504973	0.583305
3090	0.506433	0.584638
3095	0.505615	0.58521
3100	0.506313	0.585022
3105	0.509275	0.586347
3110	0.509965	0.586158
3115	0.509899	0.58597
3120	0.510586	0.588039
3125	0.509769	0.588599
3130	0.511203	0.589907
3135	0.511884	0.589714
3140	0.512563	0.588775
3145	0.51324	0.589331
3150	0.513914	0.590629
3155	0.515331	0.59118
3160	0.514515	0.591729
3165	0.515184	0.591536
3170	0.516592	0.592082
3175	0.517995	0.591889
3180	0.519394	0.590958
3185	0.520051	0.59224
3190	0.522178	0.593517
3195	0.523563	0.593323
3200	0.524211	0.593862
3205	0.524857	0.595131
3210	0.524039	0.595665
3215	0.523954	0.595468
3220	0.523869	0.596001
3225	0.525966	0.596531
3230	0.525878	0.596334
3235	0.527241	0.596137
3240	0.527875	0.595941
3245	0.527784	0.595746
3250	0.52986	0.596272
3255	0.530487	0.596798
3260	0.532552	0.598041
3265	0.533173	0.598562
3270	0.53451	0.599799
3275	0.535843	0.601032
3280	0.537887	0.600831
3285	0.537782	0.602059
3290	0.538391	0.603996
3295	0.539709	0.605927
3300	0.540313	0.607142
3305	0.541625	0.608352
3310	0.541516	0.608851
3315	0.542114	0.609348
3320	0.542711	0.609843
3325	0.544717	0.609631
3330	0.546012	0.610829
3335	0.545897	0.610617
3340	0.547187	0.611809
3345	0.547771	0.612999
3350	0.550455	0.612784
3355	0.551732	0.613968
3360	0.552307	0.613753
3365	0.552184	0.614932
3370	0.553453	0.616108
3375	0.553328	0.61589
3380	0.555285	0.615673
3385	0.555851	0.614763
3390	0.557107	0.614548
3395	0.557669	0.615025
3400	0.558228	0.61619
3405	0.558786	0.616663
3410	0.559343	0.617823
3415	0.559897	0.618292
3420	0.561823	0.620131
3425	0.563742	0.619226
3430	0.564288	0.619007
3435	0.564832	0.620838
3440	0.564011	0.621981
3445	0.565916	0.621759
3450	0.566456	0.622218
3455	0.566994	0.621996
3460	0.568209	0.623131
3465	0.570097	0.624263
3470	0.570627	0.626067
3475	0.570481	0.627192
3480	0.57101	0.627639
3485	0.57221	0.627411
3490	0.572062	0.627184
3495	0.571915	0.626958
3500	0.572438	0.627403
3505	0.57229	0.628515
3510	0.572812	0.628288
3515	0.573999	0.629397
3520	0.574516	0.629835
3525	0.574367	0.629607
3530	0.574218	0.62938
3535	0.574733	0.629817
3540	0.576571	0.630915
3545	0.57642	0.63201
3550	0.576929	0.633102
3555	0.577438	0.634191
3560	0.578603	0.6333
3565	0.579108	0.633728
3570	0.579611	0.63284
3575	0.580112	0.633924
3580	0.581268	0.633693
3585	0.581111	0.634118
3590	0.582262	0.635195
3595	0.582757	0.636922
3600	0.583903	0.636689
3605	0.585045	0.637107
3610	0.586834	0.637524
3615	0.58732	0.637291
3620	0.587805	0.63641
3625	0.588935	0.63618
3630	0.58877	0.637242
3635	0.590542	0.637656
3640	0.591664	0.638713
3645	0.59407	0.639768
3650	0.594542	0.639534
3655	0.595012	0.641226
3660	0.595481	0.642273
3665	0.597229	0.642677
3670	0.598972	0.64308
3675	0.599433	0.643481
3680	0.601169	0.643882
3685	0.601626	0.644281
3690	0.602082	0.644044
3695	0.603172	0.643807
3700	0.604259	0.644839
3705	0.605976	0.645235
3710	0.606424	0.646894
3715	0.607502	0.647286
3720	0.608577	0.648308
3725	0.60902	0.648697
3730	0.609461	0.648456
3735	0.609901	0.648844
3740	0.611595	0.650486
3745	0.612031	0.65087
3750	0.612466	0.651253
3755	0.612899	0.65226
3760	0.612708	0.653264
3765	0.61314	0.654266
3770	0.612949	0.655265
3775	0.61338	0.656261
3780	0.61381	0.656634
3785	0.616098	0.656386
3790	0.617761	0.656758
3795	0.618801	0.657129
3800	0.617987	0.657498
3805	0.617791	0.657867
3810	0.618827	0.658851
3815	0.620476	0.660447
3820	0.620278	0.660197
3825	0.620693	0.661173
3830	0.621108	0.660922
3835	0.62091	0.661284
3840	0.622545	0.661645
3845	0.623565	0.662614
3850	0.624583	0.662972
3855	0.625599	0.663329
3860	0.626611	0.664293
3865	0.627015	0.664648
3870	0.627417	0.665001
3875	0.628423	0.665354
3880	0.629427	0.665705
3885	0.629824	0.66666
3890	0.630221	0.667612
3895	0.631821	0.667959
3900	0.632815	0.669509
3905	0.633807	0.669853
3910	0.633596	0.669596
3915	0.634585	0.671138
3920	0.63557	0.67088
3925	0.636554	0.67122
3930	0.636937	0.670963
3935	0.637917	0.671899
3940	0.638893	0.672832
3945	0.639272	0.673169
3950	0.640245	0.674692
3955	0.641215	0.676212
3960	0.642182	0.67595
3965	0.643739	0.676872
3970	0.644701	0.677202
3975	0.64448	0.67694
3980	0.644259	0.678447
3985	0.645217	0.67995
3990	0.644996	0.680862
3995	0.645363	0.681184
4000	0.646902	0.680919
4005	0.648437	0.68124
4010	0.648799	0.682145
4015	0.649743	0.683633
4020	0.649519	0.683366
4025	0.65046	0.683683
4030	0.651399	0.685163
4035	0.652917	0.686058
4040	0.653271	0.68637
4045	0.654783	0.687841
4050	0.656291	0.688729
4055	0.656639	0.689037
4060	0.656986	0.689922
4065	0.656754	0.691381
4070	0.656524	0.692261
4075	0.657445	0.692563
4080	0.657789	0.694014
4085	0.658707	0.695461
4090	0.658475	0.695758
4095	0.659389	0.696054
4100	0.659729	0.696349
4105	0.66064	0.697215
4110	0.661549	0.698079
4115	0.661885	0.697801
4120	0.662789	0.697523
4125	0.663692	0.697246
4130	0.664592	0.69697
4135	0.664923	0.697829
4140	0.66582	0.698119
4145	0.667847	0.698409
4150	0.668172	0.699829
4155	0.668497	0.70068
4160	0.669385	0.700965
4165	0.670835	0.700124
4170	0.671718	0.700972
4175	0.672599	0.701818
4180	0.672355	0.701539
4185	0.673234	0.701822
4190	0.67411	0.702664
4195	0.675543	0.704063
4200	0.675856	0.704342
4205	0.676168	0.705178
4210	0.675922	0.706012
4215	0.675676	0.705731
4220	0.675431	0.706006
4225	0.674632	0.706836
4230	0.674943	0.708219
4235	0.675808	0.709045
4240	0.677224	0.710421
4245	0.677532	0.711242
4250	0.677838	0.711509
4255	0.677042	0.712327
4260	0.677348	0.713143
4265	0.677654	0.714507
4270	0.67686	0.714769
4275	0.676617	0.715579
4280	0.676375	0.715839
4285	0.676133	0.716098
4290	0.676438	0.716904
4295	0.676197	0.717708
4300	0.676501	0.717964
4305	0.67735	0.71822
4310	0.677653	0.718475
4315	0.677955	0.719274
4320	0.678799	0.719527
4325	0.679641	0.720322
4330	0.680482	0.721116
4335	0.681861	0.721907
4340	0.681616	0.722156
4345	0.681911	0.722945
4350	0.681667	0.723732
4355	0.681961	0.723439
4360	0.682255	0.724224
4365	0.683623	0.725543
4370	0.684451	0.72525
4375	0.685814	0.72603
4380	0.686637	0.727879
4385	0.687994	0.729188
4390	0.689348	0.729961
4395	0.690699	0.730731
4400	0.689914	0.7315
4405	0.690728	0.732268
4410	0.692073	0.733033
4415	0.693414	0.733265
4420	0.694752	0.732966
4425	0.695028	0.733729
4430	0.695832	0.733959
4435	0.696634	0.73419
4440	0.697434	0.734419
4445	0.697177	0.734121
4450	0.697975	0.73435
4455	0.698245	0.736159
4460	0.698514	0.736385
4465	0.699308	0.736611
4470	0.700625	0.737886
4475	0.700366	0.73811
4480	0.701155	0.738857
4485	0.701942	0.739079
4490	0.702205	0.739823
4495	0.701946	0.740566
4500	0.70273	0.739743
4505	0.702991	0.739963
4510	0.703772	0.739663
4515	0.704551	0.738844
4520	0.70481	0.739583
4525	0.705068	0.740321
4530	0.705843	0.740021
4535	0.706616	0.74024
4540	0.706355	0.741491
4545	0.707126	0.742224
4550	0.706864	0.743471
4555	0.708148	0.744199
4560	0.7084	0.744412
4565	0.708652	0.744624
4570	0.709417	0.744836
4575	0.710179	0.74556
4580	0.709916	0.74577
4585	0.709653	0.74598
4590	0.709902	0.746701
4595	0.711172	0.746909
4600	0.711929	0.748137
4605	0.712174	0.749362
4610	0.712419	0.751094
4615	0.711647	0.752821
4620	0.711385	0.753022
4625	0.71163	0.752715
4630	0.711875	0.753422
4635	0.712625	0.753621
4640	0.712362	0.75382
4645	0.713616	0.753514
4650	0.714362	0.754217
4655	0.714602	0.75391
4660	0.714842	0.754108
4665	0.715584	0.754305
4670	0.715823	0.755004
4675	0.716562	0.754197
4680	0.7173	0.754895
4685	0.717536	0.756092
4690	0.717271	0.756286
4695	0.718006	0.757479
4700	0.717242	0.757172
4705	0.717975	0.757863
4710	0.718707	0.758552
4715	0.71894	0.758743
4720	0.718675	0.758933
4725	0.719901	0.758626
4730	0.720131	0.758816
4735	0.720857	0.759996
4740	0.720591	0.759689
4745	0.721315	0.759878
4750	0.720556	0.759571
4755	0.721771	0.761239
4760	0.722984	0.761425
4765	0.723702	0.761611
4770	0.723927	0.761304
4775	0.724152	0.762472
4780	0.724866	0.764128
4785	0.725089	0.763329
4790	0.725801	0.763512
4795	0.725534	0.763694
4800	0.726244	0.763876
4805	0.726464	0.763569
4810	0.72766	0.762775
4815	0.727391	0.762957
4820	0.72761	0.764599
4825	0.727828	0.765265
4830	0.728046	0.766415
4835	0.729234	0.767563
4840	0.729934	0.76774
4845	0.730149	0.767916
4850	0.730364	0.768091
4855	0.731061	0.7673
4860	0.731757	0.766993
4865	0.732933	0.766687
4870	0.733144	0.767826
4875	0.734317	0.768001
4880	0.735006	0.768656
4885	0.735214	0.76931
4890	0.735902	0.769483
4895	0.736587	0.769176
4900	0.737751	0.770306
4905	0.738433	0.770477
4910	0.738159	0.77017
4915	0.73884	0.769863
4920	0.739042	0.770034
4925	0.739721	0.770681
4930	0.739922	0.771327
4935	0.739648	0.772447
4940	0.740798	0.772615
4945	0.741472	0.773731
4950	0.741197	0.774845
4955	0.741396	0.77501
4960	0.741594	0.774701
4965	0.742265	0.774866
4970	0.743406	0.775974
4975	0.744545	0.776137
4980	0.74521	0.7763
4985	0.745874	0.776933
4990	0.746067	0.778505
4995	0.74532	0.779134
5000	0.745513	0.779762
5005	0.746643	0.779921
5010	0.746834	0.77961
5015	0.747025	0.780704
5020	0.74815	0.780861
5025	0.748806	0.781017
5030	0.749927	0.781174
5035	0.75058	0.78133
5040	0.751231	0.781485
5045	0.751416	0.782106
5050	0.752066	0.782725
5055	0.752714	0.783342
5060	0.753361	0.783495
5065	0.754007	0.783648
5070	0.755114	0.784263
5075	0.755756	0.784415
5080	0.756398	0.785952
5085	0.756576	0.786101
5090	0.756755	0.78579
5095	0.756933	0.78686
5100	0.75665	0.786549
5105	0.756369	0.785778
5110	0.756088	0.785927
5115	0.756266	0.786076
5120	0.756443	0.786683
5125	0.757078	0.78683
5130	0.757712	0.786521
5135	0.757431	0.787125
5140	0.758063	0.787272
5145	0.75915	0.787419
5150	0.760235	0.786654
5155	0.761318	0.787256
5160	0.761489	0.786948
5165	0.76166	0.787094
5170	0.762738	0.78724
5175	0.763361	0.787386
5180	0.764436	0.787985
5185	0.765056	0.789034
5190	0.76477	0.788726
5195	0.765389	0.789773
5200	0.765555	0.790367
5205	0.766172	0.79096
5210	0.766787	0.791551
5215	0.767401	0.792141
5220	0.768014	0.79318
5225	0.768626	0.793768
5230	0.768788	0.794354
5235	0.769846	0.794492
5240	0.770007	0.794629
5245	0.770167	0.794319
5250	0.770774	0.794902
5255	0.770933	0.795932
5260	0.771538	0.796513
5265	0.772587	0.797093
5270	0.773635	0.797672
5275	0.772901	0.79825
5280	0.773058	0.798826
5285	0.773658	0.799402
5290	0.772927	0.799977
5295	0.773526	0.80055
5300	0.774566	0.801123
5305	0.775163	0.801694
5310	0.775758	0.802264
5315	0.775911	0.801951
5320	0.776063	0.80252
5325	0.777097	0.803969
5330	0.778128	0.804095
5335	0.778278	0.80466
5340	0.778867	0.805664
5345	0.779455	0.805788
5350	0.78048	0.80635
5355	0.780627	0.806473
5360	0.78165	0.807034
5365	0.78267	0.807593
5370	0.783688	0.808151
5375	0.784269	0.808272
5380	0.784412	0.808393
5385	0.785426	0.808949
5390	0.785567	0.809069
5395	0.787013	0.809189
5400	0.787153	0.809743
5405	0.787293	0.810295
5410	0.787432	0.810414
5415	0.788005	0.811398
5420	0.787278	0.811948
5425	0.787849	0.812929
5430	0.78842	0.813908
5435	0.789421	0.814023
5440	0.789989	0.813706
5445	0.790556	0.814251
5450	0.790691	0.814364
5455	0.791686	0.814478
5460	0.79182	0.814591
5465	0.792384	0.814704
5470	0.792088	0.815246
5475	0.79265	0.816215
5480	0.792783	0.816326
5485	0.79377	0.816437
5490	0.794329	0.816548
5495	0.794887	0.817086
5500	0.79587	0.817622
5505	0.796	0.818158
5510	0.796129	0.818267
5515	0.796683	0.818801
5520	0.796811	0.819334
5525	0.796939	0.819017
5530	0.796218	0.818276
5535	0.795923	0.819656
5540	0.796051	0.82061
5545	0.797448	0.821139
5550	0.797998	0.821667
5555	0.798546	0.822617
5560	0.799516	0.822299
5565	0.79964	0.822824
5570	0.800607	0.822507
5575	0.80073	0.82261
5580	0.801694	0.823555
5585	0.802236	0.824077
5590	0.803197	0.82376
5595	0.802899	0.82512
5600	0.803857	0.82564
5605	0.80314	0.825322
5610	0.804097	0.825004
5615	0.804216	0.825105
5620	0.804335	0.825623
5625	0.804871	0.825723
5630	0.80499	0.826239
5635	0.80594	0.825922
5640	0.806058	0.826854
5645	0.807006	0.827368
5650	0.807537	0.827466
5655	0.808482	0.828394
5660	0.808182	0.829319
5665	0.808711	0.82983
5670	0.809239	0.830339
5675	0.809766	0.830847
5680	0.810292	0.831355
5685	0.810817	0.832274
5690	0.811754	0.832367
5695	0.812688	0.832872
5700	0.81321	0.832553
5705	0.813731	0.832645
5710	0.81384	0.833148
5715	0.813538	0.834061
5720	0.814467	0.833742
5725	0.814575	0.834243
5730	0.814274	0.834334
5735	0.814382	0.835242
5740	0.81449	0.835332
5745	0.815414	0.83583
5750	0.815521	0.835919
5755	0.815627	0.8356
5760	0.816548	0.835689
5765	0.816654	0.836592
5770	0.817165	0.83668
5775	0.817676	0.83758
5780	0.818186	0.837667
5785	0.818696	0.838565
5790	0.819609	0.839056
5795	0.820116	0.839142
5800	0.820622	0.839227
5805	0.821128	0.838908
5810	0.82244	0.838993
5815	0.822539	0.839886
5820	0.823042	0.839567
5825	0.82314	0.84086
5830	0.823641	0.841748
5835	0.823338	0.842233
5840	0.823034	0.843118
5845	0.823534	0.843601
5850	0.823632	0.844083
5855	0.824932	0.844964
5860	0.825429	0.844643
5865	0.826325	0.844323
5870	0.82682	0.844003
5875	0.826914	0.843684
5880	0.827807	0.844164
5885	0.827901	0.844642
5890	0.828393	0.844323
5895	0.828088	0.845597
5900	0.828579	0.845277
5905	0.828671	0.846151
5910	0.829161	0.846228
5915	0.830046	0.84591
5920	0.829345	0.846384
5925	0.830625	0.846461
5930	0.829924	0.847725
5935	0.830411	0.847802
5940	0.830501	0.847483
5945	0.830987	0.848743
5950	0.831077	0.848424
5955	0.831167	0.849287
5960	0.832043	0.849755
5965	0.832132	0.849829
5970	0.832221	0.849903
5975	0.833488	0.850369
5980	0.833968	0.850051
5985	0.834447	0.850516
5990	0.834925	0.850198
5995	0.83462	0.851054
6000	0.834315	0.851126
6005	0.834792	0.85198
6010	0.835659	0.852052
6015	0.836134	0.852903
6020	0.836998	0.853753
6025	0.837861	0.854602
6030	0.838722	0.85506
6035	0.83997	0.855907
6040	0.840828	0.855198
6045	0.841297	0.856043
6050	0.842152	0.856111
6055	0.842619	0.856178
6060	0.842311	0.856246
6065	0.842777	0.857087
6070	0.843242	0.856767
6075	0.84332	0.857221
6080	0.843398	0.858059
6085	0.84309	0.858896
6090	0.843939	0.858961
6095	0.844016	0.859411
6100	0.843708	0.859091
6105	0.84417	0.85954
6110	0.845015	0.85922
6115	0.845858	0.860052
6120	0.846317	0.860499
6125	0.846009	0.860179
6130	0.845701	0.860243
6135	0.846542	0.860306
6140	0.846998	0.860752
6145	0.847836	0.861578
6150	0.848672	0.862022
6155	0.849126	0.862465
6160	0.849198	0.862907
6165	0.84927	0.863349
6170	0.849342	0.86379
6175	0.849794	0.86423
6180	0.850245	0.864669
6185	0.850316	0.864349
6190	0.851145	0.86403
6195	0.850837	0.86409
6200	0.851286	0.864528
6205	0.851734	0.864965
6210	0.851426	0.865024
6215	0.851873	0.865838
6220	0.852696	0.865896
6225	0.853519	0.865954
6230	0.85434	0.866389
6235	0.854031	0.866446
6240	0.854474	0.866128
6245	0.854917	0.866561
6250	0.856109	0.866994
6255	0.8558	0.86705
6260	0.855866	0.867857
6265	0.855931	0.868287
6270	0.856745	0.869091
6275	0.857184	0.869894
6280	0.857995	0.870322
6285	0.858432	0.870749
6290	0.858869	0.87043
6295	0.859304	0.871229
6300	0.859739	0.871282
6305	0.860173	0.872079
6310	0.860607	0.872503
6315	0.860297	0.873298
6320	0.86073	0.873349
6325	0.861162	0.873771
6330	0.861223	0.874193
6335	0.862024	0.874243
6340	0.862454	0.873924
6345	0.863623	0.874344
6350	0.863312	0.874764
6355	0.863371	0.874814
6360	0.864167	0.875232
6365	0.864594	0.87565
6370	0.864284	0.876068
6375	0.86471	0.876116
6380	0.865135	0.876165
6385	0.865192	0.876948
6390	0.865616	0.877363
6395	0.866773	0.877778
6400	0.867562	0.878924
6405	0.867617	0.878971
6410	0.868038	0.879749
6415	0.868459	0.88016
6420	0.868147	0.88057
6425	0.867837	0.880615
6430	0.867892	0.881025
6435	0.868311	0.880705
6440	0.868729	0.881114
6445	0.869875	0.880794
6450	0.870655	0.881566
6455	0.870344	0.88161
6460	0.87076	0.881653
6465	0.870449	0.88206
6470	0.870864	0.882828
6475	0.870554	0.882871
6480	0.870968	0.883638
6485	0.871381	0.88368
6490	0.871433	0.883722
6495	0.871123	0.884125
6500	0.871535	0.884166
6505	0.871947	0.883847
6510	0.873079	0.883889
6515	0.873489	0.884291
6520	0.874618	0.885052
6525	0.875386	0.884373
6530	0.876152	0.884055
6535	0.876918	0.884814
6540	0.876964	0.884497
6545	0.878086	0.884896
6550	0.878132	0.885295
6555	0.878536	0.885335
6560	0.878224	0.885018
6565	0.878627	0.884344
6570	0.878315	0.885099
6575	0.879074	0.885139
6580	0.879475	0.885892
6585	0.880232	0.886644
6590	0.880632	0.886684
6595	0.880676	0.887078
6600	0.88143	0.887828
6605	0.881118	0.887866
6610	0.881161	0.887194
6615	0.881204	0.887942
6620	0.881602	0.888689
6625	0.882353	0.889434
6630	0.882041	0.889471
6635	0.88173	0.890568
6640	0.881772	0.890957
6645	0.881815	0.890993
6650	0.882915	0.891028
6655	0.883309	0.891064
6660	0.883702	0.891451
6665	0.883743	0.89219
6670	0.884136	0.892576
6675	0.884528	0.89261
6680	0.88527	0.892996
6685	0.884959	0.893029
6690	0.88605	0.893764
6695	0.887141	0.893798
6700	0.887529	0.893831
6705	0.888616	0.894214
6710	0.889003	0.894946
6715	0.889039	0.894978
6720	0.888378	0.89501
6725	0.888763	0.895391
6730	0.889149	0.895771
6735	0.889533	0.895803
6740	0.889221	0.896182
6745	0.889605	0.895865
6750	0.889294	0.895897
6755	0.890025	0.896275
6760	0.889713	0.896653
6765	0.890096	0.896684
6770	0.890131	0.897061
6775	0.890167	0.896745
6780	0.890202	0.897122
6785	0.890237	0.897498
6790	0.890618	0.897873
6795	0.890653	0.898248
6800	0.890343	0.898622
6805	0.890723	0.899341
6810	0.891102	0.899025
6815	0.891481	0.899398
6820	0.891859	0.900114
6825	0.891893	0.900142
6830	0.891927	0.900513
6835	0.891618	0.901227
6840	0.891652	0.901254
6845	0.892371	0.901624
6850	0.892747	0.901993
6855	0.893806	0.901677
6860	0.893497	0.901703
6865	0.893871	0.902072
6870	0.894586	0.902098
6875	0.894959	0.902465
6880	0.894991	0.902491
6885	0.895022	0.903199
6890	0.895053	0.902884
6895	0.895084	0.902909
6900	0.895456	0.903275
6905	0.895147	0.9033
6910	0.895517	0.903325
6915	0.895887	0.904029
6920	0.895918	0.904053
6925	0.896965	0.903739
6930	0.897333	0.903426
6935	0.898039	0.903112
6940	0.898406	0.903138
6945	0.898772	0.904176
6950	0.899813	0.904201
6955	0.900178	0.904562
6960	0.900205	0.904586
6965	0.900569	0.905284
6970	0.900933	0.905308
6975	0.901632	0.905331
6980	0.901994	0.905355
6985	0.902692	0.90605
6990	0.903053	0.906073
6995	0.902742	0.906767
7000	0.903103	0.906789
7005	0.903798	0.906811
7010	0.903822	0.907168
7015	0.903847	0.90719
7020	0.904205	0.906878
7025	0.903561	0.907235
7030	0.903586	0.907924
7035	0.903611	0.908279
7040	0.903302	0.908633
7045	0.90366	0.908654
7050	0.90435	0.908675
7055	0.904706	0.908696
7060	0.905062	0.908052
7065	0.905417	0.908074
7070	0.905772	0.908095
7075	0.906458	0.908116
7080	0.906812	0.908137
7085	0.907165	0.90849
7090	0.907849	0.908841
7095	0.908201	0.909523
7100	0.907892	0.909543
7105	0.907913	0.910224
7110	0.907934	0.910903
7115	0.907296	0.910593
7120	0.908306	0.910283
7125	0.908656	0.909973
7130	0.909006	0.910322
7135	0.909026	0.91067
7140	0.909375	0.911675
7145	0.909395	0.912022
7150	0.909087	0.912368
7155	0.909763	0.913042
7160	0.910438	0.913059
7165	0.91013	0.913077
7170	0.91015	0.913094
7175	0.909843	0.913112
7180	0.910189	0.913129
7185	0.910861	0.913147
7190	0.910228	0.91349
7195	0.910573	0.91416
7200	0.910918	0.914502
7205	0.910612	0.914518
7210	0.910956	0.914535
7215	0.911625	0.914876
7220	0.911644	0.914892
7225	0.911662	0.915558
7230	0.912005	0.915898
7235	0.912347	0.915589
7240	0.912689	0.916253
7245	0.913354	0.916915
7250	0.913371	0.916606
7255	0.914035	0.917268
7260	0.914698	0.917605
7265	0.914714	0.918588
7270	0.915052	0.919247
7275	0.915068	0.918938
7280	0.915084	0.919273
7285	0.914778	0.91993
7290	0.914794	0.920586
7295	0.915453	0.920276
7300	0.91579	0.92061
7305	0.916448	0.921264
7310	0.916783	0.921276
7315	0.917119	0.920967
7320	0.917453	0.920978
7325	0.917468	0.92131
7330	0.917482	0.921642
7335	0.917496	0.921973
7340	0.917829	0.922623
7345	0.917843	0.922634
7350	0.917857	0.922963
7355	0.91819	0.922974
7360	0.918203	0.922984
7365	0.918854	0.922994
7370	0.919185	0.923323
7375	0.919834	0.923969
7380	0.919847	0.923979
7385	0.920494	0.924306
7390	0.921141	0.924315
7395	0.920835	0.925276
7400	0.920847	0.924651
7405	0.921492	0.925294
7410	0.922137	0.925619
7415	0.92278	0.925944
7420	0.923107	0.926584
7425	0.923433	0.926908
7430	0.923443	0.926915
7435	0.923768	0.927239
7440	0.923462	0.927561
7445	0.923157	0.928513
7450	0.923482	0.92915
7455	0.923807	0.929785
7460	0.924131	0.929476
7465	0.924454	0.929482
7470	0.925092	0.930116
7475	0.9251	0.930121
7480	0.925109	0.930127
7485	0.925431	0.930132
7490	0.925753	0.930137
7495	0.926074	0.930143
7500	0.926708	0.930461
7505	0.927028	0.930466
7510	0.927348	0.930471
7515	0.927667	0.930476
7520	0.927674	0.931105
7525	0.928304	0.931421
7530	0.929245	0.931426
7535	0.929563	0.93143
7540	0.929879	0.931435
7545	0.929885	0.93175
7550	0.92989	0.931444
7555	0.930827	0.931448
7560	0.931142	0.931453
7565	0.931767	0.931767
7570	0.931461	0.931771
7575	0.931156	0.932085
7580	0.93178	0.93178
7585	0.932093	0.932093
7590	0.932097	0.932715
7595	0.932101	0.933028
7600	0.931797	0.93334
7605	0.931801	0.934268
7610	0.932421	0.934579
7615	0.933041	0.934581
7620	0.933352	0.935199
7625	0.933356	0.935509
7630	0.933359	0.935203
7635	0.933669	0.934898
7640	0.933979	0.9349
7645	0.934289	0.935823
7650	0.933984	0.936131
7655	0.9346	0.936132
7660	0.934602	0.936134
7665	0.935217	0.936747
7670	0.935219	0.936748
7675	0.935832	0.936749
7680	0.93675	0.93736
7685	0.937056	0.937666
7690	0.937362	0.937056
7695	0.937972	0.937362
7700	0.937972	0.937363
7705	0.937363	0.937668
7710	0.937668	0.937668
7715	0.93706	0.937364
7720	0.937668	0.937365
7725	0.937972	0.937365
7730	0.938276	0.937669
7735	0.937669	0.937973
7740	0.938276	0.938579
7745	0.938579	0.938579
7750	0.938881	0.938578
7755	0.939183	0.938881
7760	0.93888	0.939485
7765	0.939484	0.939484
7770	0.940087	0.940087
7775	0.940085	0.940085
7780	0.940084	0.940386
7785	0.939782	0.940987
7790	0.940383	0.940684
7795	0.940081	0.940682
7800	0.940079	0.941282
7805	0.940679	0.941581
7810	0.940678	0.94248
7815	0.940976	0.942177
7820	0.941574	0.942774
7825	0.942172	0.943371
7830	0.942469	0.943667
7835	0.942166	0.943663
7840	0.941565	0.944258
7845	0.94246	0.945151
7850	0.943055	0.944848
7855	0.943052	0.945142
7860	0.943347	0.945138
7865	0.943642	0.945134
7870	0.943937	0.945427
7875	0.943933	0.946018
7880	0.944227	0.946906
7885	0.944223	0.946901
7890	0.945111	0.94749
7895	0.945404	0.948078
7900	0.945993	0.948666
7905	0.946285	0.948362
7910	0.94628	0.948652
7915	0.946868	0.948942
7920	0.947158	0.949528
7925	0.947153	0.950112
7930	0.947443	0.950105
7935	0.947732	0.950689
7940	0.948022	0.950681
7945	0.948606	0.950378
7950	0.948895	0.95037
7955	0.948593	0.950362
7960	0.948881	0.950355
7965	0.949169	0.950641
7970	0.949162	0.950634
7975	0.949743	0.95092
7980	0.949736	0.951206
7985	0.950023	0.951198
7990	0.950602	0.95207
7995	0.950594	0.952648
8000	0.951173	0.952639
8005	0.950579	0.952923
8010	0.95145	0.953207
8015	0.951734	0.95349
8020	0.952311	0.95348
8025	0.952886	0.953471
8030	0.952877	0.953461
8035	0.952576	0.953452
8040	0.952567	0.953442
8045	0.95285	0.953433
8050	0.953132	0.953423
8055	0.953414	0.953705
8060	0.953986	0.954278
8065	0.953686	0.954558
8070	0.953967	0.95513
8075	0.953667	0.9557
8080	0.953947	0.955689
8085	0.954228	0.955678
8090	0.953638	0.955667
8095	0.954208	0.955657
8100	0.953619	0.956225
8105	0.954188	0.956503
8110	0.954467	0.956203
8115	0.954746	0.956192
8120	0.955025	0.955603
8125	0.955303	0.955592
8130	0.956158	0.95587
8135	0.956724	0.956147
8140	0.957001	0.955848
8145	0.957853	0.956125
8150	0.957841	0.956402
8155	0.958117	0.956678
8160	0.958104	0.95638
8165	0.957805	0.956368
8170	0.95808	0.956644
8175	0.958642	0.956633
8180	0.958916	0.956909
8185	0.959476	0.956897
8190	0.959463	0.956599
8195	0.960023	0.956588
8200	0.960295	0.956005
8205	0.959996	0.955708
8210	0.959983	0.955411
8215	0.960255	0.955115
8220	0.960812	0.955961
8225	0.961369	0.956236
8230	0.961925	0.95594
8235	0.962195	0.956214
8240	0.962465	0.956203
8245	0.96302	0.955907
8250	0.963289	0.955896
8255	0.963558	0.955886
8260	0.96411	0.955875
8265	0.964378	0.956148
8270	0.96493	0.956421
8275	0.965764	0.956126
8280	0.966031	0.956115
8285	0.966297	0.956388
8290	0.966846	0.95666
8295	0.966829	0.957497
8300	0.967659	0.957768
8305	0.968206	0.958321
8310	0.968188	0.958591
8315	0.96817	0.959143
8320	0.968434	0.959412
8325	0.968416	0.959118
8330	0.968679	0.95995
8335	0.968661	0.959655
8340	0.968361	0.960205
8345	0.968343	0.960473
8350	0.968044	0.961302
8355	0.967746	0.961008
8360	0.967728	0.961555
8365	0.967991	0.961541
8370	0.968253	0.962088
8375	0.968515	0.962073
8380	0.968777	0.962619
8385	0.969039	0.962884
8390	0.969579	0.963149
8395	0.96984	0.963413
8400	0.9701	0.963957
8405	0.969802	0.963663
8410	0.969226	0.963647
8415	0.969486	0.963911
8420	0.969746	0.964174
8425	0.969449	0.964994
8430	0.969152	0.965256
8435	0.968855	0.964962
8440	0.969115	0.964946
8445	0.968819	0.965208
8450	0.968246	0.96547
8455	0.967673	0.966009
8460	0.967656	0.966547
8465	0.967361	0.96653
8470	0.967621	0.967344
8475	0.968434	0.967603
8480	0.968416	0.968139
8485	0.968674	0.968674
8490	0.969209	0.968933
8495	0.969467	0.968915
8500	0.969724	0.969173
8505	0.969706	0.968603
8510	0.970514	0.96886
8515	0.970495	0.969393
8520	0.970476	0.96965
8525	0.970182	0.969632
8530	0.970438	0.969613
8535	0.970969	0.96987
8540	0.971225	0.970401
8545	0.97148	0.970107
8550	0.972009	0.970637
8555	0.971715	0.970892
8560	0.971695	0.971421
8565	0.971676	0.971128
8570	0.971383	0.971383
8575	0.97109	0.971637
8580	0.97107	0.971891
8585	0.971598	0.972417
8590	0.972124	0.972944
8595	0.97265	0.973196
8600	0.973449	0.973449
8605	0.973701	0.973428
8610	0.973135	0.97368
8615	0.973932	0.973659
8620	0.974183	0.973911
8625	0.97389	0.974434
8630	0.974413	0.974141
8635	0.974664	0.974664
8640	0.974371	0.974914
8645	0.974622	0.974893
8650	0.975143	0.974872
8655	0.975663	0.975392
8660	0.976184	0.976184
8665	0.976432	0.976974
8670	0.976681	0.977492
8675	0.976929	0.977199
8680	0.976907	0.977717
8685	0.977695	0.977965
8690	0.977672	0.978212
8695	0.977919	0.977919
8700	0.978435	0.977626
8705	0.97922	0.977873
8710	0.979735	0.978389
8715	0.98025	0.978904
8720	0.980226	0.97915
8725	0.979664	0.979395
8730	0.97964	0.979909
8735	0.979616	0.979885
8740	0.980129	0.980398
8745	0.980105	0.980105
8750	0.98035	0.980618
8755	0.97979	0.980861
8760	0.979766	0.980837
8765	0.98001	0.981348
8770	0.980253	0.980788
8775	0.980229	0.981299
8780	0.979938	0.981808
8785	0.980448	0.982051
8790	0.980958	0.982292
8795	0.981467	0.982534
8800	0.981443	0.982775
8805	0.981418	0.982484
8810	0.98166	0.982725
8815	0.982167	0.982965
8820	0.982408	0.983738
8825	0.982383	0.983181
8830	0.982358	0.983155
8835	0.982864	0.983926
8840	0.983104	0.984431
8845	0.982548	0.98467
8850	0.981993	0.984909
8855	0.982498	0.984617
8860	0.983003	0.984591
8865	0.983242	0.984829
8870	0.983216	0.985332
8875	0.982927	0.98557
8880	0.98343	0.986071
8885	0.98314	0.986044
8890	0.983379	0.986017
8895	0.983354	0.985727
8900	0.983592	0.9857
8905	0.984093	0.985937
8910	0.984594	0.986173
8915	0.984568	0.986409
8920	0.984805	0.986645
8925	0.984516	0.986355
8930	0.984752	0.986328
8935	0.984989	0.986039
8940	0.985225	0.986275
8945	0.985199	0.985985
8950	0.985172	0.985959
8955	0.98567	0.986194
8960	0.985644	0.986691
8965	0.98614	0.986664
8970	0.986375	0.986375
8975	0.986348	0.986871
8980	0.986583	0.986844
8985	0.986817	0.986817
8990	0.987051	0.986268
8995	0.987806	0.986763
9000	0.987778	0.986996
9005	0.98749	0.98723
9010	0.987723	0.987463
9015	0.988216	0.987435
9020	0.987668	0.987928
9025	0.987641	0.98816
9030	0.987613	0.988652
9035	0.987586	0.988624
9040	0.987558	0.988856
9045	0.98805	0.989346
9050	0.988022	0.989577
9055	0.987995	0.98929
9060	0.988226	0.98978
9065	0.988716	0.989751
9070	0.988688	0.989981
9075	0.98866	0.989953
9080	0.989407	0.989666
9085	0.989637	0.989637
9090	0.989867	0.989867
9095	0.989839	0.990097
9100	0.990326	0.990326
9105	0.990555	0.990297
9110	0.990784	0.990526
9115	0.991269	0.990755
9120	0.99124	0.990726
9125	0.991982	0.990697
9130	0.99221	0.990411
9135	0.99218	0.990896
9140	0.992151	0.990611
9145	0.992891	0.990582
9150	0.993117	0.99081
9155	0.993343	0.990525
9160	0.993569	0.991008
9165	0.993283	0.991235
9170	0.993764	0.991207
9175	0.993734	0.991178
9180	0.994215	0.991404
9185	0.99444	0.991631
9190	0.99492	0.991602
9195	0.994889	0.991317
9200	0.995368	0.991288
9205	0.995592	0.991514
9210	0.99556	0.991995
9215	0.996038	0.992475
9220	0.995753	0.992954
9225	0.995721	0.992924
9230	0.99569	0.993403
9235	0.995659	0.993627
9240	0.995882	0.993343
9245	0.995851	0.993567
9250	0.995819	0.994044
9255	0.996295	0.994521
9260	0.996264	0.99449
9265	0.996485	0.994207
9270	0.996454	0.994177
9275	0.996423	0.994146
9280	0.996391	0.994622
9285	0.996107	0.995097
9290	0.995823	0.995571
9295	0.996045	0.995792
9300	0.99677	0.996014
9305	0.997243	0.996487
9310	0.997715	0.996455
9315	0.997683	0.996676
9320	0.998155	0.996645
9325	0.998877	0.997116
9330	0.998593	0.997587
9335	0.998309	0.998309
9340	0.998528	0.99878
9345	0.998747	0.999249
9350	0.998715	0.999467
9355	0.999184	0.998933
9360	0.998901	0.998901
9365	0.998868	0.999119
9370	0.998836	0.999336
9375	0.998803	1.00005
9380	0.998771	1.00002
9385	0.999239	0.999988
9390	0.999456	0.999706
9395	0.999174	0.999673
9400	0.99989	0.99989
9405	0.999857	1.00011
9410	1	1
9415	1	1
9420	1	1
9425	1	1
9430	1	1
9435	1	1
9440	1	1
9445	1	1
9450	1	1
9455	1	1
9460	1	1
9465	1	1
9470	1	1
9475	1	1
9480	1	1
9485	1	1
9490	1	1
9495	1	1
9500	1	1
9505	1	1
9510	1	1
9515	1	1
9520	1	1
9525	1	1
9530	1	1
9535	1	1
9540	1	1
9545	1	1
9550	1	1
9555	1	1
9560	1	1
9565	1	1
9570	1	1
9575	1	1
9580	1	1
9585	1	1
9590	1	1
9595	1	1
9600	1	1
9605	1	1
9610	1	1
9615	1	1
9620	1	1
9625	1	1
9630	1	1
9635	1	1
9640	1	1
9645	1	1
9650	1	1
9655	1	1
9660	1	1
9665	1	1
9670	1	1
9675	1	1
9680	1	1
9685	1	1
9690	1	1
9695	1	1
9700	1	1
9705	1	1
9710	1	1
9715	1	1
9720	1	1
9725	1	1
9730	1	1
9735	1	1
9740	1	1
9745	1	1
9750	1	1
9755	1	1
9760	1	1
9765	1	1
9770	1	1
9775	1	1
9780	1	1
9785	1	1
9790	1	1
9795	1	1
9800	1	1
9805	1	1
9810	1	1
9815	1	1
9820	1	1
9825	1	1
9830	1	1
9835	1	1
9840	1	1
9845	1	1
9850	1	1
9855	1	1
9860	1	1
9865	1	1
9870	1	1
9875	1	1
9880	1	1
9885	1	1
9890	1	1
9895	1	1
9900	1	1
9905	1	1
9910	1	1
9915	1	1
9920	1	1
9925	1	1
9930	1	1
9935	1	1
9940	1	1
9945	1	1
9950	1	1
9955	1	1
9960	1	1
9965	1	1
9970	1	1
9975	1	1
9980	1	1
9985	1	1
9990	1	1
9995	1	1
[truncated: 731 more rows]

## Sheet: Fig 1d
	Left: parts of whole (FDR=0.05)			Right: parts of whole (FDR=0.1)
	Group	# fitness genes		Group	# fitness genes
	Rep 1	1270		Rep 1	1560
	Rep 2	450		Rep 2	625
	Rep 1&2	393		Rep 1&2	537

## Sheet: Fig 1e
Gene ID	KEGG ID	Gene Ontology Category	Cell KO Replicate 1, Z-score
AGAP011438	KEGG:aga030008	Cytoplasmic Ribosome	-14.801
AGAP005569	KEGG:aga030008	Cytoplasmic Ribosome	-18.243
AGAP003992	KEGG:aga030008	Cytoplasmic Ribosome	-13.171
AGAP001656	KEGG:aga030008	Cytoplasmic Ribosome	-20.107
AGAP010698	KEGG:aga030008	Cytoplasmic Ribosome	-18.965
AGAP006092	KEGG:aga030008	Cytoplasmic Ribosome	-13.094
AGAP009004	KEGG:aga030008	Cytoplasmic Ribosome	-12.782
AGAP001146	KEGG:aga030008	Cytoplasmic Ribosome	-14.497
AGAP008427	KEGG:aga030008	Cytoplasmic Ribosome	-9.181
AGAP010693	KEGG:aga030008	Cytoplasmic Ribosome	-18.976
AGAP006372	KEGG:aga030008	Cytoplasmic Ribosome	-18.737
AGAP003890	KEGG:aga030008	Cytoplasmic Ribosome	-8.7675
AGAP011244	KEGG:aga030008	Cytoplasmic Ribosome	-14.083
AGAP002063	KEGG:aga030008	Cytoplasmic Ribosome	-21.158
AGAP002171	KEGG:aga030008	Cytoplasmic Ribosome	-11.59
AGAP008163	KEGG:aga030008	Cytoplasmic Ribosome	-24.654
AGAP012204	KEGG:aga030008	Cytoplasmic Ribosome	-20.756
AGAP001529	KEGG:aga030008	Cytoplasmic Ribosome	-16.273
AGAP005149	KEGG:aga030008	Cytoplasmic Ribosome	-18.526
AGAP009504	KEGG:aga030008	Cytoplasmic Ribosome	-16.43
AGAP008087	KEGG:aga030008	Cytoplasmic Ribosome	-11.781
AGAP002808	KEGG:aga030008	Cytoplasmic Ribosome	-12.698
AGAP005871	KEGG:aga030008	Cytoplasmic Ribosome	-25.13
AGAP010491	KEGG:aga030008	Cytoplasmic Ribosome	-18.528
AGAP010498	KEGG:aga030008	Cytoplasmic Ribosome	-16.13
AGAP012125	KEGG:aga030008	Cytoplasmic Ribosome	-14.79
AGAP011713	KEGG:aga030008	Cytoplasmic Ribosome	-17.052
AGAP005957	KEGG:aga030008	Cytoplasmic Ribosome	-17.509
AGAP002362	KEGG:aga030008	Cytoplasmic Ribosome	-11.512
AGAP008481	KEGG:aga030008	Cytoplasmic Ribosome	-13.166
AGAP005406	KEGG:aga030008	Cytoplasmic Ribosome	-10.826
AGAP003847	KEGG:aga030008	Cytoplasmic Ribosome	-4.5665
AGAP004430	KEGG:aga030008	Cytoplasmic Ribosome	-9.1493
AGAP004090	KEGG:aga030008	Cytoplasmic Ribosome	-12.118
AGAP007050	KEGG:aga030008	Cytoplasmic Ribosome	-23.185
AGAP006205	KEGG:aga030008	Cytoplasmic Ribosome	-16.295
AGAP007388	KEGG:aga030008	Cytoplasmic Ribosome	-11.711
AGAP004064	KEGG:aga030008	Cytoplasmic Ribosome	-17.336
AGAP007699	KEGG:aga030008	Cytoplasmic Ribosome	-16.779
AGAP009929	KEGG:aga030008	Cytoplasmic Ribosome	-20.608
AGAP005375	KEGG:aga030008	Cytoplasmic Ribosome	-10.733
AGAP002004	KEGG:aga030008	Cytoplasmic Ribosome	-0.73443
AGAP008234	KEGG:aga030008	Cytoplasmic Ribosome	-25.953
AGAP001380	KEGG:aga030008	Cytoplasmic Ribosome	-20.283
AGAP003001	KEGG:aga030008	Cytoplasmic Ribosome	-12.224
AGAP009548	KEGG:aga030008	Cytoplasmic Ribosome	-4.9842
AGAP012655	KEGG:aga030008	Cytoplasmic Ribosome	-5.9608
AGAP000272	KEGG:aga030008	Cytoplasmic Ribosome	-16.139
AGAP012121	KEGG:aga030008	Cytoplasmic Ribosome	-17.406
AGAP000508	GO:0098798,0005763	Mitochondrial Ribosome	-13.237
AGAP008523	GO:0098798,0005763	Mitochondrial Ribosome	-2.9691
AGAP004113	GO:0098798,0005763	Mitochondrial Ribosome	-13.939
AGAP011716	GO:0098798,0005763	Mitochondrial Ribosome	-17.184
AGAP005927	GO:0098798,0005763	Mitochondrial Ribosome	-4.1757
AGAP004100	GO:0098798,0005763	Mitochondrial Ribosome	-8.1737
AGAP000857	GO:0098798,0005763	Mitochondrial Ribosome	-4.8026
AGAP002218	GO:0098798,0005763	Mitochondrial Ribosome	-12.483
AGAP000652	GO:0098798,0005763	Mitochondrial Ribosome	-9.9277
AGAP006916	GO:0098798,0005763	Mitochondrial Ribosome	-8.3459
AGAP001134	GO:0098798,0005763	Mitochondrial Ribosome	-18.685
AGAP006684	GO:0098798,0005763	Mitochondrial Ribosome	-11.143
AGAP005852	GO:0098798,0005763	Mitochondrial Ribosome	-5.5227
AGAP003770	GO:0098798,0005763	Mitochondrial Ribosome	-13.459
AGAP002713	GO:0098798,0005763	Mitochondrial Ribosome	-10.069
AGAP001134	GO:0098798,0005763	Mitochondrial Ribosome	-18.685
AGAP006802	GO:0098798,0005763	Mitochondrial Ribosome	-6.654
AGAP002407	GO:0098798,0005763	Mitochondrial Ribosome	-11.581
AGAP000890	GO:0098798,0005763	Mitochondrial Ribosome	-13.414
AGAP006650	GO:0098798,0005763	Mitochondrial Ribosome	-8.2659
AGAP004481	GO:0098798,0005763	Mitochondrial Ribosome	-7.4461
AGAP010656	KEGG:aga03040	Spliceosome	-19.041
AGAP008528	KEGG:aga03040	Spliceosome	-18.107
AGAP008925	KEGG:aga03040	Spliceosome	-6.0179
AGAP007212	KEGG:aga03040	Spliceosome	-7.9366
AGAP004776	KEGG:aga03040	Spliceosome	-7.3993
AGAP011149	KEGG:aga03040	Spliceosome	-14.636
AGAP005523	KEGG:aga03040	Spliceosome	-15.932
AGAP007246	KEGG:aga03040	Spliceosome	-17.565
AGAP003936	KEGG:aga03040	Spliceosome	-16.084
AGAP012380	KEGG:aga03040	Spliceosome	-18.275
AGAP002706	KEGG:aga03040	Spliceosome	-15.888
AGAP006755	KEGG:aga03040	Spliceosome	-11.028
AGAP008263	KEGG:aga03040	Spliceosome	-1.4698
AGAP004546	KEGG:aga03040	Spliceosome	-7.879
AGAP005652	KEGG:aga03040	Spliceosome	-2.9372
AGAP004912	KEGG:aga03040	Spliceosome	-4.9234
AGAP012045	KEGG:aga03040	Spliceosome	0.24177
AGAP003663	KEGG:aga03040	Spliceosome	-16.314
AGAP004745	KEGG:aga03040	Spliceosome	-3.285
AGAP001645	KEGG:aga03040	Spliceosome	5.2068
AGAP007670	KEGG:aga03040	Spliceosome	-12.276
AGAP011328	KEGG:aga03040	Spliceosome	-12.377
AGAP011035	KEGG:aga03040	Spliceosome	-13.871
AGAP006240	KEGG:aga03040	Spliceosome	-13.753
AGAP005549	KEGG:aga03040	Spliceosome	-18.741
AGAP001538	KEGG:aga03040	Spliceosome	-14.244
AGAP011907	KEGG:aga03040	Spliceosome	-3.3528
AGAP002780	KEGG:aga03040	Spliceosome	-15.854
AGAP009905	KEGG:aga03040	Spliceosome	-11.127
AGAP002956	KEGG:aga03040	Spliceosome	-16.466
AGAP002908	KEGG:aga03040	Spliceosome	-16.49
AGAP010553	KEGG:aga03040	Spliceosome	-13.258
AGAP009296	KEGG:aga03040	Spliceosome	-3.0337
AGAP005953	KEGG:aga03040	Spliceosome	-13.411
AGAP013519	KEGG:aga03040	Spliceosome	-18.279
AGAP009687	KEGG:aga03040	Spliceosome	-5.7985
AGAP006604	KEGG:aga03040	Spliceosome	-17.949
AGAP011837	KEGG:aga03040	Spliceosome	-15.894
AGAP002144	KEGG:aga03040	Spliceosome	-12.932
AGAP007392	KEGG:aga03040	Spliceosome	3.7158
AGAP012142	KEGG:aga03040	Spliceosome	-18.952
AGAP008163	KEGG:aga03040	Spliceosome	-24.654
AGAP010075	KEGG:aga03040	Spliceosome	-0.94356
AGAP008381	KEGG:aga03040	Spliceosome	-19.204
AGAP008549	KEGG:aga03040	Spliceosome	-7.1658
AGAP006245	KEGG:aga03040	Spliceosome	-3.0982
AGAP001145	KEGG:aga03040	Spliceosome	-16.995
AGAP001519	KEGG:aga03040	Spliceosome	-10.088
AGAP005640	KEGG:aga03040	Spliceosome	-17.518
AGAP009506	KEGG:aga03040	Spliceosome	4.4036
AGAP007825	KEGG:aga03040	Spliceosome	-6.0504
AGAP008298	KEGG:aga03040	Spliceosome	-9.4014
AGAP002954	KEGG:aga03040	Spliceosome	-8.4699
AGAP002305	KEGG:aga03040	Spliceosome	-12.491
AGAP005631	KEGG:aga03040	Spliceosome	-5.7646
AGAP010594	KEGG:aga03040	Spliceosome	-5.3224
AGAP001357	KEGG:aga03040	Spliceosome	5.5693
AGAP004944	KEGG:aga03040	Spliceosome	-0.15587
AGAP002076	KEGG:aga03040	Spliceosome	-20.576
AGAP004583	KEGG:aga03040	Spliceosome	-4.6911
AGAP011757	KEGG:aga03040	Spliceosome	4.2701
AGAP004521	KEGG:aga03040	Spliceosome	-15.984
AGAP012369	KEGG:aga03040	Spliceosome	-7.65
AGAP010515	KEGG:aga03040	Spliceosome	-3.4097
AGAP001879	KEGG:aga03040	Spliceosome	-9.6289
AGAP009810	KEGG:aga03040	Spliceosome	-2.7242
AGAP004509	KEGG:aga03040	Spliceosome	-6.5393
AGAP002301	KEGG:aga03040	Spliceosome	-11.553
AGAP004028	KEGG:aga03040	Spliceosome	-7.8351
AGAP009237	KEGG:aga03040	Spliceosome	-0.94239
AGAP003089	KEGG:aga03040	Spliceosome	-22.358
AGAP006365	KEGG:aga03040	Spliceosome	-21.925
AGAP010755	KEGG:aga03040	Spliceosome	-19.223
AGAP004070	KEGG:aga03040	Spliceosome	-7.9533
AGAP008236	KEGG:aga03040	Spliceosome	-9.2016
AGAP003891	KEGG:aga03040	Spliceosome	-18.289
AGAP001195	KEGG:aga03040	Spliceosome	-15.182
AGAP002547	KEGG:aga03040	Spliceosome	-22.559
AGAP002374	KEGG:aga03040	Spliceosome	-25.123
AGAP005015	KEGG:aga03040	Spliceosome	7.7594
AGAP010496	KEGG:aga03040	Spliceosome	-2.2396
AGAP009742	KEGG:aga03040	Spliceosome	-19.486
AGAP007325	KEGG:aga03040	Spliceosome	-6.3201
AGAP004592	KEGG:aga03040	Spliceosome	-13.874
AGAP008303	KEGG:aga03040	Spliceosome	-3.3018
AGAP006798	KEGG:aga03040	Spliceosome	-1.0441
AGAP013051	KEGG:aga03040	Spliceosome	4.4579
AGAP009082	KEGG:aga03050	Proteasome	-11.767
AGAP000201	KEGG:aga03050	Proteasome	3.0902
AGAP005535	KEGG:aga03050	Proteasome	-20.609
AGAP001440	KEGG:aga03050	Proteasome	-12.113
AGAP002061	KEGG:aga03050	Proteasome	-5.6361
AGAP001651	KEGG:aga03050	Proteasome	-11.606
AGAP008617	KEGG:aga03050	Proteasome	-16.603
AGAP002606	KEGG:aga03050	Proteasome	-8.4799
AGAP003851	KEGG:aga03050	Proteasome	-9.6122
AGAP005559	KEGG:aga03050	Proteasome	-11.537
AGAP002481	KEGG:aga03050	Proteasome	-11.729
AGAP001745	KEGG:aga03050	Proteasome	-11.036
AGAP011174	KEGG:aga03050	Proteasome	-15.169
AGAP007243	KEGG:aga03050	Proteasome	-24.639
AGAP001407	KEGG:aga03050	Proteasome	-21.419
AGAP000616	KEGG:aga03050	Proteasome	-10.232
AGAP011557	KEGG:aga03050	Proteasome	3.0684
AGAP003008	KEGG:aga03050	Proteasome	-19.461
AGAP000308	KEGG:aga03050	Proteasome	1.8508
AGAP002597	KEGG:aga03050	Proteasome	-2.4495
AGAP001995	KEGG:aga03050	Proteasome	-17.022
AGAP004960	KEGG:aga03050	Proteasome	-17.936
AGAP005423	KEGG:aga03050	Proteasome	-19.038
AGAP008816	KEGG:aga03050	Proteasome	-18.592
AGAP010253	KEGG:aga03050	Proteasome	-19.769
AGAP001973	KEGG:aga03050	Proteasome	-16.063
AGAP009271	KEGG:aga03050	Proteasome	-30.444
AGAP008837	KEGG:aga03050	Proteasome	-18.06
AGAP010718	KEGG:aga03050	Proteasome	-20.423
AGAP011444	KEGG:aga03050	Proteasome	-16.216
AGAP012608	KEGG:aga03050	Proteasome	-8.6444
AGAP007418	KEGG:aga03050	Proteasome	-13.023

## Sheet: Fig 1f
Gene ID	Drosophila ortholog Gene ID	MLE Z score (Anopheles)	MLE Z score (Drosophila)
AGAP000002	FBgn0262127	7.9734	-1.2447
AGAP000005	FBgn0278608	-26.139	-5.9869
AGAP000007	FBgn0037240	-4.0942	-3.6818
AGAP000008	FBgn0038145	-1.0085	-15.42
AGAP000009	FBgn0030412	0.74122	1.0503
AGAP000010	FBgn0000536	8.325	4.7267
AGAP000011	FBgn0030482	4.1963	5.8636
AGAP000012	FBgn0035064	-24.356	-24.43
AGAP000013	FBgn0031150	-1.5719	-0.66802
AGAP000014	FBgn0052512	3.4981	4.0877
AGAP000015	FBgn0003366	14.318	6.8517
AGAP000016	FBgn0031970	5.5649	3.749
AGAP000018	FBgn0015279	-21.882	-4.7223
AGAP000019	FBgn0267435	2.2164	4.5389
AGAP000021	FBgn0031268	2.1632	0.04018
AGAP000022	FBgn0037533	-6.9417	0.66635
AGAP000023	FBgn0086367	-2.4276	3.9632
AGAP000025	FBgn0061200	-0.18235	-8.6731
AGAP000028	FBgn0264607	1.6534	2.8891
AGAP000029	FBgn0261617	1.9478	-15.089
AGAP000033	FBgn0003218	6.5509	-0.38203
AGAP000035	FBgn0029688	-2.0749	-0.33435
AGAP000038	FBgn0010240	-2.4259	4.6171
AGAP000039	FBgn0030707	-0.62105	2.5508
AGAP000040	FBgn0023549	0.59003	3.9533
AGAP000041	FBgn0053548	2.2511	4.7076
AGAP000042	FBgn0025639	4.2035	-3.5488
AGAP000043	FBgn0283657	-18.033	-8.3213
AGAP000044	FBgn0030329	-0.12271	4.7097
AGAP000045	FBgn0024944	2.5177	1.627
AGAP000046	FBgn0033644	-3.4056	-1.9563
AGAP000047	FBgn0038819	8.1852	0.94124
AGAP000048	FBgn0015589	8.0932	4.6775
AGAP000049	FBgn0025571	-2.3244	-13.537
AGAP000051	FBgn0038511	0.24507	2.7706
AGAP000056	FBgn0262139	2.2109	1.6259
AGAP000057	FBgn0005561	1.035	2.7617
AGAP000062	FBgn0262636	1.5893	4.1408
AGAP000064	FBgn0025741	8.9551	-1.1966
AGAP000065	FBgn0025726	7.3894	5.7016
AGAP000067	FBgn0019650	-0.69057	1.6266
AGAP000068	FBgn0042696	-1.5744	1.5474
AGAP000069	FBgn0039937	3.1423	4.649
AGAP000070	FBgn0038603	0.58378	0.019191
AGAP000073	FBgn0025391	12.788	4.5372
AGAP000075	FBgn0031514	-0.22048	2.8201
AGAP000076	FBgn0261283	-12.429	-17.003
AGAP000078	FBgn0051122	-2.7856	-1.4221
AGAP000079	FBgn0038621	2.0693	-0.38164
AGAP000080	FBgn0004652	0.41097	-12.207
AGAP000081	FBgn0029175	-4.1277	-11.804
AGAP000082	FBgn0023512	-16.782	-11.901
AGAP000085	FBgn0030394	-7.66	6.4085
AGAP000088	FBgn0033292	2.3334	5.0828
AGAP000090	FBgn0022710	4.126	2.3161
AGAP000091	FBgn0030485	1.1346	3.5666
AGAP000092	FBgn0030509	6.1397	4.9852
AGAP000093	FBgn0030991	3.874	1.4938
AGAP000094	FBgn0030347	1.246	2.8058
AGAP000096	FBgn0040575	4.3157	4.9338
AGAP000097	FBgn0067783	6.8889	-5.4117
AGAP000098	FBgn0037679	2.9131	-3.3864
AGAP000100	FBgn0062411	6.1078	1.6087
AGAP000104	FBgn0260812	-2.9594	6.1246
AGAP000105		6.8689
AGAP000106	FBgn0031713	-23.872	-13.216
AGAP000107	FBgn0035113	8.432	-1.5142
AGAP000108	FBgn0037015	5.9834	4.5442
AGAP000109	FBgn0040529	-16.156	-6.1139
AGAP000110	FBgn0037892	-19.875	-13.406
AGAP000111		5.6387
AGAP000113	FBgn0265726	2.3972	6.496
AGAP000114	FBgn0003028	-4.0902	2.2343
AGAP000115	FBgn0004842	-2.0612	3.8296
AGAP000116	FBgn0027335	5.0768	2.6512
AGAP000117	FBgn0003390	0.39982	2.7036
AGAP000118	FBgn0029502	-19.986	-19.25
AGAP000120	FBgn0034451	-17.304	-9.1011
AGAP000121	FBgn0038606	1.3379	2.9931
AGAP000123	FBgn0030617	6.7833	3.8412
AGAP000124	FBgn0259166	7.7468	3.566
AGAP000126	FBgn0030808	5.951	3.403
AGAP000127	FBgn0038950	-3.3903	0.15765
AGAP000128	FBgn0029896	4.0918	4.7001
AGAP000129	FBgn0058470	1.8632	2.9548
AGAP000131	FBgn0058470	-1.2133	2.9548
AGAP000132	FBgn0052163	8.849	-0.033962
AGAP000133		0.59562
AGAP000136	FBgn0033578	3.5821	1.7516
AGAP000137	FBgn0267429	14.356	0.59809
AGAP000138	FBgn0266347	5.0228	1.6289
AGAP000139	FBgn0004406	-13.027	-19.987
AGAP000140	FBgn0039879	2.0281	2.9628
AGAP000141	FBgn0051224	-1.9183	-2.1889
AGAP000142	FBgn0083969	1.0177	1.7114
AGAP000144	FBgn0038256	-1.0138	4.4799
AGAP000147	FBgn0030864	-7.4487	1.4868
AGAP000149	FBgn0039055	12.235	-1.0961
AGAP000150		8.5549
AGAP000151		-0.78562
AGAP000153	FBgn0261053	2.9473	-3.1549
AGAP000154	FBgn0038733	-1.6201	-0.55649
AGAP000155	FBgn0065035	-0.48341	6.7524
AGAP000156	FBgn0030090	1.3197	6.5399
AGAP000159	FBgn0030268	-0.17604	-4.0055
AGAP000160	FBgn0085345	0.79768	-0.11473
AGAP000162	FBgn0031148	6.4428	0.01
AGAP000163	FBgn0025814	3.1722	0.54539
AGAP000164	FBgn0039602	2.5597	2.7896
AGAP000165	FBgn0025814	7.5467	0.54539
AGAP000166	FBgn0033170	-1.6458	1.0744
AGAP000167	FBgn0030608	11.333	8.4445
AGAP000168	FBgn0027343	3.1713	3.8077
AGAP000169	FBgn0038889	-2.1532	-10.844
AGAP000170	FBgn0030718	-15.473	-16.309
AGAP000171	FBgn0030809	5.3474	-11.163
AGAP000173	FBgn0034940	-12.66	-7.2705
AGAP000177	FBgn0033725	3.1914	-0.82515
AGAP000179	FBgn0041194	-0.67386	2.0105
AGAP000180	FBgn0020513	1.4502	-14.259
AGAP000181	FBgn0039882	1.5767	1.961
AGAP000182	FBgn0039629	4.0212	4.0154
AGAP000183		3.0367
AGAP000184	FBgn0002719	7.6825	-4.4162
AGAP000185	FBgn0026086	1.8027	7.0669
AGAP000187	FBgn0028421	8.5313	1.4922
AGAP000188	FBgn0039464	3.3955	3.9563
AGAP000189	FBgn0026262	1.551	-7.9214
AGAP000190	FBgn0020912	6.4421	3.6279
AGAP000191	FBgn0051157	-1.3796	0.41082
AGAP000192	FBgn0015032	-2.0258	4.648
AGAP000194	FBgn0015032	5.5607	4.648
AGAP000195	FBgn0038320	10.503	-10.097
AGAP000196	FBgn0034114	4.1532	-0.7899
AGAP000198	FBgn0263132	3.5358	2.3473
AGAP000199	FBgn0032923	3.0428	1.8896
AGAP000200	FBgn0039601	-4.4564	-8.5118
AGAP000201	FBgn0038166	3.0902	1.4186
AGAP000202		-0.11388
AGAP000203	FBgn0259178	1.6034	2.3954
AGAP000204	FBgn0025393	3.0541	3.8245
AGAP000205	FBgn0000542	-0.93459	0.87635
AGAP000209	FBgn0029830	2.5925	1.5578
AGAP000210	FBgn0029831	-0.0034021	2.667
AGAP000211	FBgn0029831	-4.8387	2.667
AGAP000213	FBgn0086704	0.14489	5.2352
AGAP000215	FBgn0004102	4.1261	3.8576
AGAP000216	FBgn0027495	9.8434	-0.70456
AGAP000217	FBgn0028369	-7.1266	3.8971
AGAP000218	FBgn0028369	-1.13	3.8971
AGAP000219	FBgn0052819	6.3862	0.01
AGAP000220	FBgn0038463	3.9465	1.5199
AGAP000222	FBgn0053208	1.2808	-2.8692
AGAP000223	FBgn0029997	-5.3983	4.3887
AGAP000225	FBgn0015773	9.1997	4.9683
AGAP000226	FBgn0036080	1.8095	2.8491
AGAP000230	FBgn0041625	8.6112	3.6084
AGAP000232	FBgn0259927	-7.9623	3.1125
AGAP000233	FBgn0030961	9.6847	3.4209
AGAP000234	FBgn0283473	0.70457	0.01
AGAP000235	FBgn0026084	7.5551	2.7526
AGAP000236	FBgn0000479	3.4382	3.4303
AGAP000237	FBgn0265784	-6.9458	-0.96327
AGAP000238	FBgn0261386	-0.85786	0.01
AGAP000239	FBgn0030914	1.3765	4.0665
AGAP000240	FBgn0038233	4.7761	5.8657
AGAP000241	FBgn0038321	-4.9054	2.9157
AGAP000242	FBgn0037383	-11.282	-7.1552
AGAP000243	FBgn0026374	4.0118	5.8088
AGAP000244		-1.095
AGAP000245		-1.9572
AGAP000246	FBgn0031196	3.4353	2.9343
AGAP000247	FBgn0031195	10.84	2.6398
AGAP000248	FBgn0031194	2.2604	1.8428
AGAP000249	FBgn0030839	8.9297	4.6057
AGAP000250	FBgn0030874	-3.8567	-8.4413
AGAP000251	FBgn0030499	0.51252	1.0932
AGAP000252	FBgn0039252	1.3044	-8.838
AGAP000253	FBgn0033905	3.7382	1.5902
AGAP000255	FBgn0001624	0.24281	4.3764
AGAP000256	FBgn0259215	10.765	2.0163
AGAP000258	FBgn0031988	4.6235	3.5321
AGAP000260	FBgn0014391	5.6452	-10.703
AGAP000261	FBgn0030990	0.62936	-0.8421
AGAP000264	FBgn0032876	0.20169	2.1893
AGAP000266	FBgn0261803	2.9265	2.9099
AGAP000267		10.348
AGAP000268		-3.6217
AGAP000269	FBgn0029819	1.1742	1.0664
AGAP000270	FBgn0030061	-10.883	-10.593
AGAP000271	FBgn0266572	-1.6292	6.1264
AGAP000272	FBgn0033754	-16.139	-14.783
AGAP000273	FBgn0040236	3.79	7.149
AGAP000274	FBgn0025827	-2.1555	2.9352
AGAP000275	FBgn0029994	-3.0802	6.1666
AGAP000277	FBgn0029995	7.4094	2.5294
AGAP000278	FBgn0039678	14.943	2.9572
AGAP000279	FBgn0039685	5.6154	1.3516
AGAP000280	FBgn0013972	-2.3346	2.4042
AGAP000281	FBgn0035238	-3.2482	-5.3757
AGAP000283	FBgn0036614	5.7285	-1.4505
AGAP000284	FBgn0003312	2.9622	1.2972
AGAP000285	FBgn0040384	-3.2979	4.4695
AGAP000286	FBgn0031144	0.45942	-2.4495
AGAP000287	FBgn0033883	2.4093	-11.232
AGAP000288	FBgn0033883	4.5633	-11.232
AGAP000289	FBgn0033883	-1.7899	-11.232
AGAP000290	FBgn0032507	2.4052	1.4097
AGAP000291	FBgn0038683	-15.313	-10.999
AGAP000292	FBgn0264006	4.7914	4.227
AGAP000293	FBgn0036250	14.424	2.4291
AGAP000294	FBgn0030156	1.1733	3.6316
AGAP000295	FBgn0030234	3.6811	0.74556
AGAP000296		8.4655
AGAP000297	FBgn0030309	3.0385	5.9099
AGAP000298	FBgn0261245	-0.52694	5.0763
AGAP000299		-1.5357
AGAP000300	FBgn0003189	1.9708	-9.4692
AGAP000301	FBgn0015336	3.6886	2.4958
AGAP000303	FBgn0030027	4.6789	2.1583
AGAP000304	FBgn0000394	3.192	3.9834
AGAP000305	FBgn0026562	9.0524	-0.53569
AGAP000306	FBgn0001197	-14.658	-17.885
AGAP000307	FBgn0004456	0.28604	5.6598
AGAP000308	FBgn0029133	1.8508	-6.5027
AGAP000309	FBgn0030884	3.7399	1.2698
AGAP000310	FBgn0261524	8.7835	3.0003
AGAP000311	FBgn0038053	-1.4835	-2.1646
AGAP000313	FBgn0036381	3.1652	3.4137
AGAP000314	FBgn0085430	4.211	5.6353
AGAP000315	FBgn0030925	2.3807	6.9941
AGAP000316	FBgn0030759	6.6925	4.4451
AGAP000317	FBgn0013753	7.4379	-3.4399
AGAP000319	FBgn0040207	8.1735	4.0666
AGAP000320	FBgn0003654	-11.378	-2.9021
AGAP000321	FBgn0030052	-2.8655	3.2014
AGAP000322	FBgn0030791	2.0681	3.7841
AGAP000324	FBgn0031189	8.3782	2.7326
AGAP000325	FBgn0027084	-19.442	-17.678
AGAP000326	FBgn0030352	6.9611	-11.172
AGAP000327	FBgn0030558	-4.4025	2.9593
AGAP000328	FBgn0039136	11.448	1.9831
AGAP000329	FBgn0015519	6.4867	5.5727
AGAP000330	FBgn0030030	6.3883	3.2774
AGAP000331	FBgn0261260	7.6039	1.6701
AGAP000332	FBgn0003977	-4.5908	-10.881
AGAP000334		4.1152
AGAP000336	FBgn0261793	4.323	1.2813
AGAP000337	FBgn0029992	-12.17	-12.049
AGAP000338	FBgn0032811	-5.538	-17.02
AGAP000339	FBgn0032812	-23.584	-8.1824
AGAP000340	FBgn0038638	7.9711	2.9698
AGAP000341	FBgn0034365	0.46079	-0.77541
AGAP000342	FBgn0024913	5.3735	4.8871
AGAP000343	FBgn0034271	4.0727	3.3588
AGAP000344	FBgn0039481	3.2648	5.6303
AGAP000345	FBgn0039480	3.2592	6.0895
AGAP000346	FBgn0003495	2.7633	1.6835
AGAP000347	FBgn0039722	5.6544	0.19251
AGAP000348	FBgn0003861	0.20317	2.8587
AGAP000349	FBgn0037234	-0.84988	0.28071
AGAP000351	FBgn0004842	-1.0322	3.8296
AGAP000352	FBgn0029170	1.429	3.9692
AGAP000355	FBgn0030578	7.1741	5.2645
AGAP000356	FBgn0250842	2.4894	-4.6522
AGAP000357	FBgn0250842	8.9937	-4.6522
AGAP000360	FBgn0259677	4.2069	7.7791
AGAP000361	FBgn0260005	-2.4688	0.55046
AGAP000363	FBgn0016975	-1.3865	2.8681
AGAP000364	FBgn0016976	2.4752	3.5456
AGAP000365	FBgn0044872	1.7556	2.3147
AGAP000366		0.16472
AGAP000367	FBgn0031143	11.11	1.9566
AGAP000369	FBgn0029909	6.7555	5.266
AGAP000372	FBgn0029907	4.2538	4.8776
AGAP000374	FBgn0004391	-5.3332	-18.394
AGAP000375	FBgn0010808	1.6443	-0.43352
AGAP000376	FBgn0022355	3.8181	4.4699
AGAP000377	FBgn0024997	0.48246	3.9875
AGAP000378	FBgn0030520	-3.5024	0.65395
AGAP000379	FBgn0037633	5.9974	-6.706
AGAP000380	FBgn0052549	3.7214	1.2552
AGAP000382	FBgn0259223	-0.0019073	3.6546
AGAP000383	FBgn0052547	3.5385	2.7583
AGAP000385	FBgn0027280	2.8878	4.1513
AGAP000387	FBgn0024994	11.339	3.4078
AGAP000388	FBgn0030748	0.54817	5.1602
AGAP000389	FBgn0266757	3.0926	4.4551
AGAP000390	FBgn0030747	7.9467	1.2858
AGAP000391	FBgn0010416	-16.284	-12.773
AGAP000392	FBgn0260858	-11.961	-20.933
AGAP000393	FBgn0030745	3.1126	0.52648
AGAP000394	FBgn0064126	0.43419	-0.33278
AGAP000395	FBgn0004003	-1.1938	2.4138
AGAP000396	FBgn0038519	2.4597	-2.2503
AGAP000397	FBgn0010926	-9.4483	-6.2934
AGAP000398	FBgn0039836	1.0905	-10.901
AGAP000400	FBgn0030738	-5.8418	-1.1309
AGAP000401	FBgn0030056	2.3889	-2.466
AGAP000402	FBgn0031312	-15.278	-10.039
AGAP000403	FBgn0015778	9.7079	-13.204
AGAP000405	FBgn0037958	8.3103	0.35247
AGAP000406	FBgn0026181	7.9623	-0.10938
AGAP000407	FBgn0034585	-1.0363	5.002
AGAP000410	FBgn0041210	-6.8179	2.1772
AGAP000412	FBgn0030973	0.26228	6.074
AGAP000415	FBgn0050016	8.512	0.9991
AGAP000416	FBgn0037024	6.247	1.3318
AGAP000417		7.3664
AGAP000420	FBgn0035313	9.5816	5.9034
AGAP000421	FBgn0028343	6.1538	-14.976
AGAP000422	FBgn0031005	9.7085	5.5017
AGAP000426	FBgn0031263	2.6752	-1.2198
AGAP000427	FBgn0004649	6.5401	5.1899
AGAP000428	FBgn0024973	7.4288	-3.3935
AGAP000430	FBgn0261086	5.9367	1.6136
AGAP000431	FBgn0039683	5.5524	0.49009
AGAP000432	FBgn0023530	6.7498	0.24847
AGAP000433	FBgn0029959	3.4935	2.8661
AGAP000434	FBgn0031149	1.2155	4.6429
AGAP000436	FBgn0029913	8.3783	2.1062
AGAP000438	FBgn0030800	6.2189	-9.2915
AGAP000439	FBgn0024841	-2.4718	-2.0233
AGAP000441	FBgn0029905	-0.60569	-4.9283
AGAP000444	FBgn0033972	-16.305	-8.3697
AGAP000445	FBgn0039747	7.5349	3.8174
AGAP000446	FBgn0039862	0.77398	2.5848
AGAP000447	FBgn0030217	-14.876	-16.002
AGAP000448	FBgn0030218	10.569	5.3346
AGAP000449	FBgn0052677	-0.75085	2.2044
AGAP000452	FBgn0026313	0.63373	3.7808
AGAP000453	FBgn0052016	-5.5405	10.596
AGAP000454	FBgn0086712	-13.897	-9.4945
AGAP000457	FBgn0086768	11.366	1.042
AGAP000458	FBgn0030508	0.68686	3.0427
AGAP000460	FBgn0030913	4.1692	1.9402
AGAP000461	FBgn0267001	4.5378	3.1771
AGAP000463	FBgn0039229	0.88934	-7.7745
AGAP000466	FBgn0000024	2.082	2.1399
AGAP000467	FBgn0003656	9.053	-0.40559
AGAP000468	FBgn0036950	4.6939	4.2546
AGAP000469	FBgn0030838	1.3613	2.9726
AGAP000471	FBgn0030555	8.8335	7.817
AGAP000472	FBgn0003463	5.4514	4.4699
AGAP000473	FBgn0032036	-1.6333	-0.75317
AGAP000474	FBgn0015270	-9.0071	-7.3721
AGAP000475	FBgn0262871	6.7064	2.7984
AGAP000476	FBgn0026150	7.743	-2.2885
AGAP000478	FBgn0037244	6.813	-19.455
AGAP000479	FBgn0023514	-14.689	-12.963
AGAP000480	FBgn0038609	-1.9833	-6.1405
AGAP000481	FBgn0036659	0.892	2.2293
AGAP000482		4.3929
AGAP000483	FBgn0038890	-1.3731	0.0072623
AGAP000485	FBgn0034624	6.1619	4.3257
AGAP000489	FBgn0025936	0.039635	-3.053
AGAP000491	FBgn0030743	-14.168	-10.562
AGAP000495	FBgn0010602	-5.5273	-20.153
AGAP000496	FBgn0033081	-19.36	-11.987
AGAP000497		-5.5967
AGAP000498	FBgn0031145	-6.1909	-18.837
AGAP000499	FBgn0029713	-0.63405	0.68367
AGAP000500	FBgn0015623	4.2203	0.0805
AGAP000504	FBgn0031118	-1.1601	1.1663
AGAP000506	FBgn0003515	1.3512	1.2927
AGAP000507	FBgn0030787	-20.465	-12.675
AGAP000508	FBgn0030786	-13.237	-16.428
AGAP000509	FBgn0030997	5.3338	2.2856
AGAP000512	FBgn0003345	6.0762	-2.3077
AGAP000513	FBgn0030447	1.3025	2.2004
AGAP000519	FBgn0261549	1.5465	3.3009
AGAP000520	FBgn0260006	5.2237	5.371
AGAP000521	FBgn0033792	2.1465	-0.015989
AGAP000522	FBgn0028645	6.981	1.9496
AGAP000523	FBgn0039830	-17.295	-21.404
AGAP000526	FBgn0020660	1.6873	0.01
AGAP000528		-1.6095
AGAP000529	FBgn0285911	-21.976	-15.467
AGAP000530	FBgn0038608	1.7912	1.6717
AGAP000531	FBgn0037251	-10.61	-16.552
AGAP000532	FBgn0026428	4.2628	2.3018
AGAP000533	FBgn0005616	8.2605	-7.9231
AGAP000534	FBgn0030882	-3.0934	0.01
AGAP000535	FBgn0259229	5.4507	2.6372
AGAP000537	FBgn0031957	-2.6179	2.4172
AGAP000538	FBgn0052571	7.7749	1.6498
AGAP000539	FBgn0030815	5.2037	4.0705
AGAP000540	FBgn0030816	-9.3709	2.5824
AGAP000541	FBgn0010198	-27.84	-15.752
AGAP000543	FBgn0053544	-1.0297	5.8445
AGAP000544	FBgn0031183	-0.37415	0.7342
AGAP000546	FBgn0031992	3.8539	5.7867
AGAP000547	FBgn0261064	-9.6278	-2.498
AGAP000548		0.89311
AGAP000549	FBgn0030612	7.4432	3.0554
AGAP000550	FBgn0051004	2.7621	5.9812
AGAP000551	FBgn0039827	4.702	5.638
AGAP000552	FBgn0029736	5.1675	-0.36325
AGAP000553	FBgn0003996	9.3837	2.4816
AGAP000554	FBgn0031115	3.9466	2.4857
AGAP000555	FBgn0002641	2.9486	3.823
AGAP000556	FBgn0040650	5.1219	2.9324
AGAP000558	FBgn0259170	-0.52195	-0.36594
AGAP000559		-10.72
AGAP000560	FBgn0024992	3.5675	-4.7694
AGAP000561	FBgn0001308	-0.21137	-4.2334
AGAP000562	FBgn0011661	-0.69523	-0.91215
AGAP000563	FBgn0039056	0.65799	-10.408
AGAP000564	FBgn0030026	5.2113	-1.9525
AGAP000565	FBgn0037170	-20.129	0.26309
AGAP000566	FBgn0026149	2.633	-1.6158
AGAP000567	FBgn0085478	6.2427	0.79122
AGAP000570	FBgn0030929	6.7998	5.0608
AGAP000571	FBgn0030926	0.74729	7.2786
AGAP000572	FBgn0030926	4.114	7.2786
AGAP000573	FBgn0030051	7.2431	1.756
AGAP000574	FBgn0030964	5.7947	2.6141
AGAP000575	FBgn0011606	-2.6891	-6.1304
AGAP000577	FBgn0052626	8.8919	-13.066
AGAP000578	FBgn0267796	2.5145	2.9104
AGAP000579	FBgn0261675	13.756	4.1375
AGAP000586	FBgn0037533	-1.1189	0.66635
AGAP000587	FBgn0267033	3.6659	0.81018
AGAP000588		-1.4763
AGAP000589	FBgn0023216	-3.2599	-15.582
AGAP000591	FBgn0051005	-8.4142	-13.617
AGAP000594	FBgn0030725	1.2871	3.0488
AGAP000595	FBgn0052699	-3.7736	-1.878
AGAP000596	FBgn0052699	0.49619	-1.878
AGAP000597	FBgn0037338	6.3896	1.5331
AGAP000598	FBgn0052857	0.916	0.01
AGAP000599	FBgn0052579	5.7464	2.3156
AGAP000601	FBgn0001189	2.8933	2.1853
AGAP000602	FBgn0260935	-12.606	-6.2062
AGAP000603		10.934
AGAP000604		5.8592
AGAP000605		3.0954
AGAP000606	FBgn0038653	9.425	2.0053
AGAP000607		2.7353
AGAP000609		5.3041
AGAP000610		3.3768
AGAP000611		5.2425
AGAP000614	FBgn0037188	3.7953	-1.657
AGAP000615	FBgn0028475	0.74615	-2.0497
AGAP000616	FBgn0028684	-10.232	-13.845
AGAP000617	FBgn0039111	-24.983	-15.142
AGAP000618	FBgn0039112	0.78102	3.07
AGAP000619	FBgn0030945	4.7211	-6.6211
AGAP000620	FBgn0261610	8.075	4.041
AGAP000621	FBgn0029807	3.9508	9.0751
AGAP000622	FBgn0263594	1.023	4.0861
AGAP000627	FBgn0015024	-25.912	-16.84
AGAP000629	FBgn0260006	5.3432	5.371
AGAP000630	FBgn0030613	-2.2102	1.8836
AGAP000631	FBgn0261383	-16.164	-17.751
AGAP000633	FBgn0029820	8.4456	3.5693
AGAP000634	FBgn0029798	-14.883	-16.154
AGAP000635	FBgn0029834	2.9385	3.4742
AGAP000642	FBgn0039682	6.6418	2.5773
AGAP000643	FBgn0039682	5.6422	2.5773
AGAP000646	FBgn0262656	-10.498	-12.149
AGAP000649	FBgn0033769	8.7389	-1.3012
AGAP000651	FBgn0000042	-26.367	-2.2793
AGAP000652	FBgn0030552	-9.9277	-7.7365
AGAP000654	FBgn0038834	-24.83	-19.838
AGAP000655	FBgn0004403	-2.1209	-0.24762
AGAP000656	FBgn0030930	1.0011	3.1945
AGAP000658	FBgn0038201	5.6905	8.737
AGAP000659	FBgn0021764	-1.4517	5.8041
AGAP000660	FBgn0029912	7.9146	6.2561
AGAP000662	FBgn0036134	-16.41	-14.846
AGAP000666	FBgn0029763	-13.882	-10.409
AGAP000668	FBgn0027620	-0.62781	-3.8952
AGAP000669	FBgn0250838	-9.2466	-18.183
AGAP000670	FBgn0030545	-3.243	5.0863
AGAP000671	FBgn0015789	3.3641	-0.66629
AGAP000672	FBgn0030151	4.1892	-3.2837
AGAP000673	FBgn0020378	3.0362	0.11411
AGAP000674	FBgn0000233	-0.75103	1.1634
AGAP000675	FBgn0032886	3.3045	3.9017
AGAP000676	FBgn0039508	3.2308	3.765
AGAP000678	FBgn0266848	0.78838	-10.86
AGAP000679	FBgn0037818	8.9468	-0.3113
AGAP000680	FBgn0029915	13.465	3.5829
AGAP000681	FBgn0037435	-4.2172	0.7254
AGAP000682	FBgn0039509	-0.77577	-5.6979
AGAP000684	FBgn0004395	3.4381	-12.199
AGAP000686	FBgn0260933	1.8804	2.7828
AGAP000687	FBgn0030162	5.503	3.0932
AGAP000688	FBgn0052698	2.6276	2.0993
AGAP000689		2.0861
AGAP000690		1.1545
AGAP000691		7.3409
AGAP000692	FBgn0000277	8.586	2.521
AGAP000694	FBgn0000277	-0.63062	2.521
AGAP000695	FBgn0030161	5.2556	-1.098
AGAP000696	FBgn0263216	11.673	0.089911
AGAP000697	FBgn0052694	2.7967	-1.5469
AGAP000698	FBgn0033451	4.2687	2.8507
AGAP000699	FBgn0033451	6.7264	2.8507
AGAP000700	FBgn0266186	0.62641	-16.135
AGAP000702	FBgn0259150	2.305	3.8293
AGAP000703	FBgn0259994	5.7594	5.7319
AGAP000705	FBgn0033885	5.3678	1.1985
AGAP000706	FBgn0036826	6.6573	3.502
AGAP000707	FBgn0016754	-1.1066	5.7393
AGAP000708	FBgn0030087	1.3439	0.91751
AGAP000711	FBgn0029686	-12.435	-0.46201
AGAP000713	FBgn0052666	2.1439	0.61075
AGAP000714	FBgn0029966	2.1981	5.8998
AGAP000715	FBgn0029962	7.1209	2.5551
AGAP000717	FBgn0031011	7.7982	0.1485
AGAP000718	FBgn0031002	3.5011	3.5423
AGAP000719	FBgn0014455	-2.4515	-15.998
AGAP000720	FBgn0264975	4.9487	8.2783
AGAP000723	FBgn0030276	-3.5171	-12.108
AGAP000724	FBgn0030998	5.9652	3.4616
AGAP000725	FBgn0030345	-0.32801	0.016864
AGAP000726	FBgn0030581	0.7279	-0.12472
AGAP000727	FBgn0003301	2.493	-1.1156
AGAP000728	FBgn0030941	-3.3923	2.2712
AGAP000731	FBgn0265598	7.5386	5.8787
AGAP000732	FBgn0051103	9.3961	3.547
AGAP000733	FBgn0026777	-1.0226	0.26344
AGAP000735	FBgn0027087	-30.821	-17.321
AGAP000736	FBgn0030514	2.9443	7.4035
AGAP000737	FBgn0027574	-3.7235	4.0678
AGAP000738	FBgn0031036	-11.504	-7.9442
AGAP000739	FBgn0285947	-18.247	-14.566
AGAP000740	FBgn0035999	1.8833	4.0859
AGAP000743		-2.6329
AGAP000744	FBgn0039481	6.2498	5.6303
AGAP000745	FBgn0039481	7.7507	5.6303
AGAP000747	FBgn0014006	1.4468	1.7316
AGAP000748	FBgn0002789	-3.2452	-0.49167
AGAP000749	FBgn0038774	4.2862	2.1713
AGAP000750	FBgn0037174	2.3873	3.53
AGAP000751	FBgn0035640	0.44448	-12.336
AGAP000752	FBgn0064116	-6.4278	0.1569
AGAP000755	FBgn0085354	-3.6419	2.7231
AGAP000756	FBgn0030778	4.8274	4.0391
AGAP000757	FBgn0027791	13.045	4.1131
AGAP000758	FBgn0086362	4.0678	4.2163
AGAP000759	FBgn0039835	-10.182	-3.2329
AGAP000760	FBgn0036210	11.712	0.59251
AGAP000761	FBgn0031117	7.4529	1.5983
AGAP000762	FBgn0286828	-3.881	-9.1866
AGAP000763	FBgn0003169	1.0941	1.6172
AGAP000765	FBgn0039831	8.2851	1.6622
AGAP000767	FBgn0030703	0.10123	1.3913
AGAP000768	FBgn0259923	1.9176	1.7629
AGAP000769	FBgn0030850	5.9853	2.5111
AGAP000770	FBgn0038058	-9.618	-11.831
AGAP000771	FBgn0260940	-22.494	-1.6073
AGAP000772		-0.40899
AGAP000773	FBgn0004666	-0.90272	0.88506
AGAP000774	FBgn0051158	6.1553	-0.97002
AGAP000776	FBgn0011225	3.6319	3.6988
AGAP000777	FBgn0031036	-5.805	-7.9442
AGAP000778	FBgn0038926	-0.6437	2.6688
AGAP000779	FBgn0004606	-14.434	0.37112
AGAP000780	FBgn0026749	-13.143	-0.13959
AGAP000781	FBgn0030480	-23.315	-12.856
AGAP000783	FBgn0004655	5.1654	-3.7138
AGAP000784	FBgn0033226	4.0399	1.8459
AGAP000785	FBgn0030331	0.028024	3.5786
AGAP000787	FBgn0259174	4.5872	0.62544
AGAP000788	FBgn0004511	6.0005	4.9979
AGAP000790	FBgn0030334	4.0328	3.8031
AGAP000791	FBgn0030330	-1.4212	4.84
AGAP000792	FBgn0035371	7.9933	-5.1882
AGAP000793	FBgn0083984	1.8598	-0.27093
AGAP000794	FBgn0039909	-20.102	-19.098
AGAP000795	FBgn0001296	6.6715	-3.1281
AGAP000797	FBgn0261931	3.6033	0.60136
AGAP000798	FBgn0038840	2.4007	3.5612
AGAP000801	FBgn0038837	-4.3319	1.037
AGAP000804	FBgn0034415	5.2654	3.7629
AGAP000805	FBgn0038839	2.5263	0.14512
AGAP000806	FBgn0087011	1.1326	0.91804
AGAP000808	FBgn0025624	0.040569	6.6384
AGAP000809	FBgn0264743	-0.4526	3.1514
AGAP000810	FBgn0038816	10.845	2.3646
AGAP000812	FBgn0017572	3.923	-15.205
AGAP000813	FBgn0030092	-15.484	-11.235
AGAP000814	FBgn0032476	7.7561	-1.8036
AGAP000815	FBgn0004657	9.5498	-0.14027
AGAP000818	FBgn0038037	6.3536	-1.6765
AGAP000819	FBgn0003720	2.5629	6.0586
AGAP000820	FBgn0039805	5.6975	5.6149
AGAP000821	FBgn0052816	3.8955	5.8498
AGAP000822		-1.316
AGAP000823	FBgn0027865	-3.5305	2.2586
AGAP000824	FBgn0024234	4.9799	2.8138
AGAP000825	FBgn0029944	7.2647	3.1374
AGAP000826	FBgn0029693	-15.294	-10.023
AGAP000829	FBgn0003464	8.3478	2.8564
AGAP000830	FBgn0019972	-0.28261	-5.7547
AGAP000831	FBgn0030658	4.2153	2.2048
AGAP000832	FBgn0038438	9.3175	-5.0026
AGAP000833	FBgn0036713	4.1537	2.5305
AGAP000834	FBgn0027556	7.1948	3.9353
AGAP000835	FBgn0003023	2.3278	4.7488
AGAP000840	FBgn0030844	2.4326	3.1753
AGAP000841	FBgn0030391	0.233	2.654
AGAP000842	FBgn0039689	-15.284	-8.3772
AGAP000843	FBgn0039360	-13.891	-0.24789
AGAP000844	FBgn0053203	-0.38209	2.4537
AGAP000847	FBgn0265998	-6.0342	-3.9467
AGAP000848	FBgn0266354	3.2828	3.4674
AGAP000849	FBgn0029971	-15.304	-7.9094
AGAP000850	FBgn0031106	1.0113	-0.41601
AGAP000851	FBgn0034877	-2.2486	-9.167
AGAP000853	FBgn0030796	4.2274	6.3264
AGAP000854		6.1823
AGAP000855	FBgn0030654	4.0306	6.9588
AGAP000856	FBgn0030554	5.1097	-4.942
AGAP000857	FBgn0030686	-4.8026	-6.3833
AGAP000858	FBgn0023489	-0.1358	2.0875
AGAP000861	FBgn0031174	2.8097	-1.3311
AGAP000862	FBgn0027588	-14.079	-7.5678
AGAP000863	FBgn0259245	6.7998	3.8639
AGAP000864	FBgn0031768	4.8493	-0.74664
AGAP000865	FBgn0025836	4.0468	7.9335
AGAP000868	FBgn0001404	-4.1998	-18.014
AGAP000869	FBgn0000163	5.6027	2.1545
AGAP000870	FBgn0026375	4.838	5.5843
AGAP000871	FBgn0053532	8.5099	-2.0341
AGAP000875	FBgn0263772	2.0804	4.6069
AGAP000877	FBgn0010019	2.4258	6.3187
AGAP000878	FBgn0000137	11.37	6.4766
AGAP000879	FBgn0004034	1.549	5.7099
AGAP000881	FBgn0036857	5.5752	-0.99132
AGAP000882	FBgn0262112	6.317	-4.4273
AGAP000883	FBgn0029176	-24.112	-19.758
AGAP000884	FBgn0028476	-8.5579	-2.786
AGAP000885	FBgn0051445	-0.43271	4.6243
AGAP000886	FBgn0038039	-5.8258	0.11429
AGAP000887	FBgn0031093	10.603	-1.1055
AGAP000888	FBgn0031117	5.059	1.5983
AGAP000890	FBgn0034727	-13.414	-17.002
AGAP000892	FBgn0035544	5.6794	1.4208
AGAP000893	FBgn0039257	1.776	3.2232
AGAP000894	FBgn0039260	-6.6552	-1.3753
AGAP000896	FBgn0032033	-16.246	-12.598
AGAP000897	FBgn0260747	4.4048	-1.1108
AGAP000898	FBgn0029157	10.535	3.7496
AGAP000899	FBgn0250862	4.0327	3.1336
AGAP000901	FBgn0030478	-0.47722	-13.405
AGAP000903	FBgn0000524	4.6246	0.15881
AGAP000907	FBgn0038733	5.0606	-0.55649
AGAP000908	FBgn0033206	-7.0807	-8.8971
AGAP000909	FBgn0030734	2.4811	3.3572
AGAP000911	FBgn0035440	3.1229	-1.2316
AGAP000912	FBgn0029976	6.5191	-0.49562
AGAP000913	FBgn0030109	8.6423	4.9508
AGAP000915	FBgn0039816	6.5104	8.118
AGAP000917	FBgn0028474	8.5423	-14.43
AGAP000918	FBgn0260944	3.0477	-1.2054
AGAP000919	FBgn0260944	12.002	-1.2054
AGAP000920	FBgn0260944	4.8457	-1.2054
AGAP000921	FBgn0028474	6.8187	-14.43
AGAP000922	FBgn0024288	5.1291	4.105
AGAP000923	FBgn0025463	7.2518	-7.3057
AGAP000924	FBgn0030956	5.0228	4.2432
AGAP000926	FBgn0027279	8.5377	2.7061
AGAP000928	FBgn0035233	0.23622	-2.5616
AGAP000929	FBgn0001083	-3.2425	5.4266
AGAP000930	FBgn0029903	3.173	4.646
AGAP000932	FBgn0259228	-5.6557	4.9627
AGAP000933	FBgn0040780	6.3422	-3.1407
AGAP000934	FBgn0038272	-18.283	-6.6261
AGAP000935	FBgn0038271	-16.505	-22.095
AGAP000938	FBgn0038084	11.027	1.2563
AGAP000939	FBgn0025809	-0.22846	2.7622
AGAP000940	FBgn0029814	1.4793	5.0966
AGAP000945	FBgn0261244	-0.026345	3.7702
AGAP000947	FBgn0250732	-3.2799	-22.302
AGAP000948	FBgn0032465	4.9551	-10.364
AGAP000949	FBgn0030341	6.6134	3.3507
AGAP000950	FBgn0038319	-13.005	-20.137
AGAP000951	FBgn0030944	-6.1411	0.86816
AGAP000952	FBgn0030616	-20.999	-17.43
AGAP000953	FBgn0024733	-5.1082	-18.413
AGAP000954	FBgn0039790	0.36985	-2.18
AGAP000955	FBgn0039770	5.8276	6.4076
AGAP000957	FBgn0039771	6.6615	2.8236
AGAP000958	FBgn0028646	-7.799	7.2021
AGAP000960	FBgn0039773	0.35817	2.751
AGAP000961	FBgn0033987	1.0389	1.7179
AGAP000962	FBgn0086778	2.0917	3.8931
AGAP000963	FBgn0031146	0.94636	3.5021
AGAP000964	FBgn0031146	3.2121	3.5021
AGAP000965	FBgn0086675	0.83487	3.6851
AGAP000966	FBgn0000038	5.8539	0.82461
AGAP000968	FBgn0285925	-3.5775	-0.85456
AGAP000969	FBgn0082582	2.2836	4.9646
AGAP000970	FBgn0027654	5.5011	4.7923
AGAP000971	FBgn0039776	3.1399	6.522
AGAP000973	FBgn0039774	6.6599	2.8728
AGAP000975	FBgn0052638	2.2609	-0.51466
AGAP000977	FBgn0032822	-13.861	-9.8992
AGAP000978	FBgn0015271	-13.875	-13.915
AGAP000981	FBgn0000057	5.2203	0.85916
AGAP000982	FBgn0033479	9.5692	1.5981
AGAP000983	FBgn0000482	-10.465	-10.734
AGAP000984	FBgn0003053	4.6606	4.5097
AGAP000985	FBgn0011742	-7.3174	-12.25
AGAP000986	FBgn0022770	1.5364	2.3873
AGAP000987	FBgn0031097	5.0319	4.5032
AGAP000988	FBgn0031097	2.9547	4.5032
AGAP000989	FBgn0031097	1.234	4.5032
AGAP000990	FBgn0035799	5.1471	2.3505
AGAP000991	FBgn0021750	-19.737	-13.93
AGAP000992	FBgn0029851	2.201	4.2874
AGAP000994	FBgn0032864	-1.1219	0.89869
AGAP000995	FBgn0260860	-12.158	-2.3117
AGAP000996	FBgn0015926	-2.4641	5.9815
AGAP000997	FBgn0032642	-17.401	-7.357
AGAP000998	FBgn0051072	1.2546	4.5665
AGAP001004	FBgn0262473	-4.4775	5.4033
AGAP001005	FBgn0025866	2.7567	2.5561
AGAP001006	FBgn0040687	3.283	3.6459
AGAP001007	FBgn0039565	6.2028	-0.49678
AGAP001008	FBgn0051157	4.7513	0.41082
AGAP001010	FBgn0030662	-6.4817	8.8709
AGAP001011	FBgn0060296	3.5318	5.2087
AGAP001012	FBgn0026397	8.9176	2.5456
AGAP001013		8.0692
AGAP001014		7.1919
AGAP001015	FBgn0004647	6.6127	4.1449
AGAP001018	FBgn0036219	4.0513	0.41619
AGAP001019	FBgn0003044	-9.5343	0.01
AGAP001021	FBgn0086450	-1.6012	3.9652
AGAP001022	FBgn0259231	13.179	2.8597
AGAP001023	FBgn0038294	5.2144	-0.046036
AGAP001024	FBgn0039454	9.6555	4.1037
AGAP001025	FBgn0036839	7.0997	4.0548
AGAP001026	FBgn0033241	8.9015	1.2198
AGAP001027	FBgn0036316	12.278	-10.935
AGAP001028	FBgn0024807	0.027944	-0.43924
AGAP001029	FBgn0000376	-4.2384	-18.117
AGAP001032	FBgn0051694	0.36627	-6.4288
AGAP001033	FBgn0027546	3.6666	4.4004
AGAP001034	FBgn0029003	-0.46037	0.93289
AGAP001035	FBgn0031006	-10.907	3.1263
AGAP001036	FBgn0264691	-3.2034	5.0898
AGAP001037	FBgn0026150	3.9902	-2.2885
AGAP001038	FBgn0287185	-1.703	0.30123
AGAP001039	FBgn0003486	3.0284	0.23628
AGAP001040	FBgn0052803	7.3059	4.5697
AGAP001041	FBgn0037242	7.9279	2.017
AGAP001043	FBgn0000117	9.0711	4.2175
AGAP001045	FBgn0038601	-11.661	-1.4847
AGAP001073	FBgn0029822	-2.5676	0.651
AGAP001081	FBgn0024273	-10.313	2.282
AGAP001082	FBgn0000416	-0.91796	-3.5452
AGAP001083	FBgn0039808	3.502	6.5602
AGAP001093	FBgn0001297	0.95679	-13.884
AGAP001099	FBgn0039227	-15.205	-1.0831
AGAP001101	FBgn0029690	1.1279	3.5178
AGAP001103	FBgn0010269	-17.778	-12.283
AGAP001110	FBgn0052758	6.2987	3.2283
AGAP001112	FBgn0037162	5.1344	1.4064
AGAP001116	FBgn0031860	-0.11469	3.0131
AGAP001117	FBgn0045495	9.527	6.8687
AGAP001119	FBgn0032416	2.3022	1.5691
AGAP001124	FBgn0032287	1.4877	2.4981
AGAP001126	FBgn0052600	1.8876	4.9202
AGAP001130	FBgn0260780	3.6217	3.7708
AGAP001132	FBgn0038547	3.6255	3.5013
AGAP001133	FBgn0030354	-20.322	-17.621
AGAP001134	FBgn0030692	-18.685	-16.295
AGAP001135	FBgn0284442	-20.337	-14.854
AGAP001136	FBgn0038461	-10.543	-8.3686
AGAP001137		7.471
AGAP001138	FBgn0019644	-9.2189	-22.784
AGAP001141	FBgn0033998	-15.239	-10.811
AGAP001144	FBgn0030996	1.7756	-0.74161
AGAP001145	FBgn0050342	-16.995	-18.044
AGAP001146	FBgn0038597	-14.497	-14.339
AGAP001147	FBgn0038596	4.5519	0.72023
AGAP001149	FBgn0030630	-21.379	-10.544
AGAP001150	FBgn0037622	4.1071	-0.5771
AGAP001151	FBgn0020238	-6.7238	-10.307
AGAP001152	FBgn0037478	-3.6256	-15.543
AGAP001154	FBgn0011715	0.34366	-12.067
AGAP001156	FBgn0037540	-11.233	-15.698
AGAP001157	FBgn0011230	0.37107	-2.3236
AGAP001159	FBgn0027518	-1.2779	-6.4503
AGAP001160	FBgn0051100	4.3474	1.7862
AGAP001161	FBgn0019940	-4.3993	0.16146
AGAP001162	FBgn0019940	2.4448	0.16146
AGAP001165	FBgn0039201	0.35739	1.6487
AGAP001167	FBgn0039404	-11.691	-10.311
AGAP001168	FBgn0052685	2.8514	-7.7161
AGAP001169	FBgn0041249	-5.9526	6.9448
AGAP001170	FBgn0041229	0.33358	1.7426
AGAP001171	FBgn0041249	-6.1414	6.9448
AGAP001172	FBgn0035870	4.8801	2.3288
AGAP001173	FBgn0041231	4.447	2.1463
AGAP001174		0.09971
AGAP001175	FBgn0030437	2.6718	3.277
AGAP001176	FBgn0085218	2.2442	3.6235
AGAP001177	FBgn0026144	4.1604	2.6668
AGAP001179	FBgn0026207	-12.145	-9.1751
AGAP001181	FBgn0032088	1.016	2.2726
AGAP001182		-2.8612
AGAP001183	FBgn0030510	3.7617	0.75721
AGAP001184	FBgn0029948	5.7104	5.3472
AGAP001187	FBgn0004198	-9.1813	-0.0056815
AGAP001189	FBgn0034474	3.2406	5.4422
AGAP001190	FBgn0263235	-0.11082	3.2515
AGAP001192		4.1581
AGAP001193		6.2255
AGAP001194	FBgn0259108	3.6918	4.2298
AGAP001195	FBgn0022942	-15.182	-20.59
AGAP001196		0.56202
AGAP001197	FBgn0031289	0.38229	2.7224
AGAP001199	FBgn0263235	7.1134	3.2515
AGAP001200	FBgn0034618	-2.5755	3.5344
AGAP001202	FBgn0037144	3.8756	-0.66424
AGAP001203	FBgn0052036	-2.0053	1.6204
AGAP001205	FBgn0029091	0.90058	1.3203
AGAP001206	FBgn0052037	11.117	0.17738
AGAP001207	FBgn0054039	2.7975	1.772
AGAP001208	FBgn0030648	3.6057	-2.2211
AGAP001209	FBgn0036913	-3.3119	-3.4736
AGAP001212	FBgn0037906	-0.65049	-4.0541
AGAP001213	FBgn0051374	3.8591	1.0078
AGAP001215		7.2105
AGAP001217	FBgn0037900	3.9175	-0.21446
AGAP001220	FBgn0039631	-2.1107	5.6021
AGAP001222	FBgn0038396	2.4593	-3.7017
AGAP001223	FBgn0037561	-12.243	-10.776
AGAP001225	FBgn0015772	-2.1728	2.3278
AGAP001227	FBgn0026433	-5.9242	-11.49
AGAP001230	FBgn0039760	5.6212	5.0527
AGAP001231	FBgn0038583	2.7479	-0.015599
AGAP001234	FBgn0038344	-9.5898	-15.994
AGAP001235	FBgn0026576	-19.41	-8.5701
AGAP001236	FBgn0051100	6.5616	1.7862
AGAP001237	FBgn0001276	-1.3639	-1.8503
AGAP001238	FBgn0035761	-0.28187	1.963
AGAP001239	FBgn0053512	2.8203	-2.957
AGAP001240	FBgn0038701	1.6751	1.5354
AGAP001241	FBgn0038431	0.39118	2.2873
AGAP001244	FBgn0038431	6.4087	2.2873
AGAP001246	FBgn0038431	3.6136	2.2873
AGAP001247	FBgn0038431	4.5279	2.2873
AGAP001248	FBgn0038431	1.7825	2.2873
AGAP001249	FBgn0038431	-3.5766	2.2873
AGAP001250	FBgn0038431	7.4806	2.2873
AGAP001251	FBgn0038431	-0.0044961	2.2873
AGAP001253	FBgn0038432	0.48003	2.4568
AGAP001255	FBgn0027375	1.3926	-4.5031
AGAP001257	FBgn0035978	6.2601	-9.5949
AGAP001259	FBgn0052406	4.2053	1.8823
AGAP001264	FBgn0034439	2.3438	2.4212
AGAP001265	FBgn0031064	2.875	3.6242
AGAP001267	FBgn0010380	-7.8952	-6.7965
AGAP001268	FBgn0031059	0.75467	0.49786
AGAP001269	FBgn0035144	-1.9203	-2.6681
AGAP001270	FBgn0051223	-9.856	-4.3945
AGAP001272	FBgn0038769	5.666	4.5684
AGAP001273	FBgn0027338	-9.4168	-17.455
AGAP001274	FBgn0034138	-19.913	-20.592
AGAP001276	FBgn0034177	-10.052	-13.611
AGAP001277	FBgn0039505	3.5653	3.2606
AGAP001279	FBgn0011826	1.0148	4.5504
AGAP001281	FBgn0039081	1.3917	-1.1546
AGAP001283	FBgn0039081	5.3288	-1.1546
AGAP001284	FBgn0039081	-1.3585	-1.1546
AGAP001285	FBgn0039402	-14.525	-2.2981
AGAP001286	FBgn0026679	0.78411	-15.783
AGAP001290	FBgn0004913	-4.8074	-7.672
AGAP001291	FBgn0003002	3.3227	1.9601
AGAP001292	FBgn0265464	-5.1443	1.9818
AGAP001296	FBgn0260794	1.0282	-10.276
AGAP001297	FBgn0031039	2.9574	3.1619
AGAP001299	FBgn0037279	-13.251	-16.648
AGAP001300	FBgn0038739	-2.3527	-3.5506
AGAP001301	FBgn0037280	2.0885	3.0826
AGAP001302	FBgn0010750	-6.9958	-14.647
AGAP001303		8.4041
AGAP001306	FBgn0284255	-7.0903	-12.226
AGAP001307	FBgn0036136	-13.71	-16.278
AGAP001308	FBgn0052137	-2.9731	2.8745
AGAP001309	FBgn0038452	5.1461	3.2281
AGAP001311	FBgn0036335	-6.211	-22.227
AGAP001312	FBgn0004888	5.5718	-11.534
AGAP001314	FBgn0043455	2.842	-8.9814
AGAP001315	FBgn0264693	5.7331	-3.3301
AGAP001318	FBgn0035203	5.3234	-15.944
AGAP001319	FBgn0035204	3.571	0.98084
AGAP001320	FBgn0264561	4.0935	6.3895
AGAP001322	FBgn0037998	-10.87	-6.2892
AGAP001323		0.79183
AGAP001325	FBgn0038570	8.7799	2.4221
AGAP001328	FBgn0023097	3.8692	-8.8204
AGAP001329	FBgn0036592	3.6235	2.4583
AGAP001330	FBgn0004509	-0.35383	1.6708
AGAP001331	FBgn0050428	1.036	1.8568
AGAP001332	FBgn0050428	6.9236	1.8568
AGAP001333	FBgn0003515	7.141	1.2927
AGAP001334	FBgn0039336	-13.149	-8.3209
AGAP001335	FBgn0011760	-15.852	-8.1859
AGAP001336	FBgn0029898	4.3056	3.1941
AGAP001337	FBgn0023524	5.7862	5.5126
AGAP001338	FBgn0052533	9.1656	2.0804
AGAP001339	FBgn0265174	3.3277	-0.76834
AGAP001340	FBgn0035414	-1.7201	0.32883
AGAP001341	FBgn0030038	0.87823	2.5617
AGAP001342	FBgn0030039	-8.2679	6.8866
AGAP001343	FBgn0023550	16.972	3.4436
AGAP001347	FBgn0023506	2.0072	3.078
AGAP001348	FBgn0034012	5.5394	1.109
AGAP001349	FBgn0038564	3.4464	-2.8141
AGAP001352	FBgn0028920	10.742	2.0131
AGAP001354	FBgn0028534	4.6829	3.7344
AGAP001355	FBgn0028534	9.867	3.7344
AGAP001356	FBgn0000024	6.0685	2.1399
AGAP001357	FBgn0037644	5.5693	-6.4151
AGAP001358	FBgn0037705	3.5864	-2.5854
AGAP001361	FBgn0033607	-5.7975	-9.0973
AGAP001362	FBgn0046222	-16.898	-18.93
AGAP001364	FBgn0085220	2.171	-6.9211
AGAP001365	FBgn0027563	0.14061	4.6753
AGAP001366	FBgn0027563	10.479	4.6753
AGAP001367	FBgn0036144	9.6897	2.0298
AGAP001368	FBgn0034210	1.8521	4.545
AGAP001369	FBgn0052082	8.1119	2.881
AGAP001370	FBgn0261986	5.0767	2.6995
AGAP001371	FBgn0037898	4.2038	4.1482
AGAP001372	FBgn0051363	5.4097	-0.84902
AGAP001373	FBgn0038546	-6.2094	-6.4826
AGAP001374		-0.86527
AGAP001376	FBgn0033112	-2.9889	4.4267
AGAP001377	FBgn0033112	-1.6445	4.4267
AGAP001379	FBgn0038880	3.4315	3.7201
AGAP001380	FBgn0034915	-20.283	-20.555
AGAP001381	FBgn0261800	-0.72456	0.57741
AGAP001384	FBgn0000273	0.25591	-1.3613
AGAP001386	FBgn0026577	-2.3674	2.2313
AGAP001387		-6.2687
AGAP001388	FBgn0038851	5.3828	2.1664
AGAP001389	FBgn0038852	2.2822	0.18539
AGAP001390	FBgn0030551	2.4952	3.5292
AGAP001391	FBgn0028468	0.72252	-0.51081
AGAP001393	FBgn0036804	-19.011	-12.666
AGAP001395	FBgn0036817	4.3395	2.5871
AGAP001396	FBgn0030465	9.4334	2.5095
AGAP001397	FBgn0030640	2.9409	4.3813
AGAP001398	FBgn0030641	3.1091	2.8001
AGAP001399	FBgn0008635	-16.004	-20.246
AGAP001400	FBgn0051109	-0.58573	0.071465
AGAP001401	FBgn0039126	8.9987	-5.2787
AGAP001402	FBgn0029685	6.995	-1.2716
AGAP001403	FBgn0030481	-1.7093	-15.459
AGAP001404	FBgn0037141	7.1856	1.2424
AGAP001405	FBgn0034500	5.0669	-1.6184
AGAP001406	FBgn0029857	-8.166	-0.69386
AGAP001407	FBgn0028685	-21.419	-16.167
AGAP001408	FBgn0029785	-23.048	-13
AGAP001409	FBgn0011281	3.0315	2.8196
AGAP001410	FBgn0038156	13.525	0.42292
AGAP001411	FBgn0037007	-1.649	1.2612
AGAP001412	FBgn0004644	4.4776	2.2612
AGAP001413		3.1033
AGAP001414	FBgn0038666	-8.9791	-15.086
AGAP001415	FBgn0261262	-0.042724	0.49612
AGAP001416	FBgn0037462	7.9681	2.9939
AGAP001418	FBgn0051195	6.1169	0.68426
AGAP001419	FBgn0038826	-4.3206	-9.3309
AGAP001420	FBgn0014869	-7.2073	-18.458
AGAP001423	FBgn0039241	-2.4101	-11.981
AGAP001424	FBgn0039562	3.177	0.19034
AGAP001426	FBgn0010340	-18.663	-12.251
AGAP001427	FBgn0051635	7.0198	0.10244
AGAP001428		-7.2035
AGAP001429	FBgn0038221	0.12688	5.6009
AGAP001430	FBgn0285913	5.509	4.5703
AGAP001432	FBgn0040466	2.8257	0.27767
AGAP001433	FBgn0038727	4.3598	3.5366
AGAP001435	FBgn0051216	3.7671	4.2942
AGAP001438	FBgn0037261	-3.2499	-1.5461
AGAP001440	FBgn0028689	-12.113	-15.745
AGAP001441	FBgn0085377	3.9594	6.2106
AGAP001442	FBgn0039417	9.1172	1.7841
AGAP001443	FBgn0038007	3.9149	0.46877
AGAP001444	FBgn0038755	0.04352	-2.4315
AGAP001445	FBgn0037972	1.6375	0.32763
AGAP001447	FBgn0250820	-16.537	-18.266
AGAP001448	FBgn0037475	4.364	1.2412
AGAP001449	FBgn0051248	4.4013	-0.034138
AGAP001450	FBgn0037473	2.9976	0.8576
AGAP001451	FBgn0261238	-3.7833	-3.8762
AGAP001452	FBgn0023528	6.6712	4.7482
AGAP001453	FBgn0034631	-5.867	-18.346
AGAP001454	FBgn0029665	-10.052	-8.8446
AGAP001455	FBgn0031023	1.6207	3.1864
AGAP001458	FBgn0037802	6.9241	1.8225
AGAP001459	FBgn0029897	-22.084	-20.145
AGAP001460	FBgn0267790	-14.372	2.8095
AGAP001461	FBgn0039876	-0.61547	0.89069
AGAP001462	FBgn0017414	8.4555	-1.5461
AGAP001463	FBgn0039335	-2.2186	4.6249
AGAP001464	FBgn0004396	3.224	3.5024
AGAP001468	FBgn0262867	-3.4025	1.3634
AGAP001469	FBgn0046704	-2.4088	2.0347
AGAP001470	FBgn0010452	2.3452	4.0977
AGAP001471	FBgn0020386	-14.75	-17.142
AGAP001472	FBgn0052296	-2.6958	0.9094
AGAP001473	FBgn0039184	10.533	2.6882
AGAP001474	FBgn0011581	5.407	4.343
AGAP001476	FBgn0004646	11.356	4.762
AGAP001477	FBgn0027106	-1.1848	4.1354
AGAP001478	FBgn0010399	2.0639	2.6709
AGAP001480	FBgn0263346	3.6126	3.8462
AGAP001481	FBgn0037332	-5.7537	-5.6007
AGAP001482	FBgn0015402	-15.729	-12.738
AGAP001484	FBgn0000330	-4.637	1.1895
AGAP001485	FBgn0052645	-3.2749	4.4799
AGAP001486	FBgn0250871	8.2717	1.0412
AGAP001487	FBgn0085387	4.0758	3.5718
AGAP001488	FBgn0027108	-21.439	3.6605
AGAP001490	FBgn0030457	-2.0584	4.5874
AGAP001492	FBgn0030456	5.7169	4.107
AGAP001495	FBgn0024184	10.839	4.0189
AGAP001498	FBgn0025632	6.7466	3.7207
AGAP001499	FBgn0025631	-0.1627	4.8745
AGAP001500	FBgn0025626	-4.9181	6.708
AGAP001501	FBgn0038257	-0.71726	8.3296
AGAP001502	FBgn0036334	-13.301	-18.794
AGAP001504	FBgn0036146	7.394	0.35913
AGAP001505	FBgn0264389	1.3192	0.95401
AGAP001506	FBgn0004623	8.4577	4.7037
AGAP001507	FBgn0036147	1.5521	5.0595
AGAP001508	FBgn0032283	10.064	0.70515
AGAP001509	FBgn0032282	0.24809	3.6807
AGAP001510	FBgn0032283	5.539	0.70515
AGAP001511		-2.1949
AGAP001512	FBgn0040319	1.7478	-22.66
AGAP001513	FBgn0030114	-4.876	4.9262
AGAP001514	FBgn0037255	1.7111	-9.7229
AGAP001515	FBgn0023540	0.8667	2.3436
AGAP001518	FBgn0027866	-14.662	-4.9314
AGAP001519	FBgn0263599	-10.088	-16.745
AGAP001520	FBgn0036428	2.2835	0.77803
AGAP001521	FBgn0036374	-3.6185	-10.948
AGAP001522	FBgn0051453	0.0084323	-14.617
AGAP001524	FBgn0039807	1.4509	2.2894
AGAP001527	FBgn0264560	-13.963	-5.3982
AGAP001528	FBgn0035415	1.1626	2.777
AGAP001529	FBgn0011824	-16.273	-7.6426
AGAP001531	FBgn0038337	1.0549	-1.6816
AGAP001533	FBgn0027505	0.16891	-0.65625
AGAP001534	FBgn0053080	2.6684	2.3136
AGAP001535	FBgn0005386	-7.103	-4.3893
AGAP001536	FBgn0028550	-0.044822	-1.703
AGAP001538	FBgn0015818	-14.244	-17.976
AGAP001539	FBgn0026080	-12.288	-7.1087
AGAP001543	FBgn0039469	7.8081	3.4001
AGAP001544	FBgn0031831	6.4794	2.852
AGAP001545	FBgn0037899	-16.301	-10.315
AGAP001546	FBgn0037896	0.27119	4.4694
AGAP001548	FBgn0047135	3.5836	-0.67756
AGAP001549	FBgn0037901	8.6154	-1.0885
AGAP001550	FBgn0037895	4.3822	1.1172
AGAP001551	FBgn0038454	-11.119	-6.5552
AGAP001552	FBgn0030317	2.1552	4.8556
AGAP001553	FBgn0030317	0.7989	4.8556
AGAP001554	FBgn0038365	-0.14858	1.4501
AGAP001555	FBgn0005642	0.67528	-11.447
AGAP001556	FBgn0011279	3.86	3.6081
AGAP001557	FBgn0036279	8.211	5.225
AGAP001558	FBgn0036278	3.3458	4.1491
AGAP001559	FBgn0035205	-11.718	-17.037
AGAP001560	FBgn0025776	8.7677	3.1707
AGAP001561	FBgn0036742	5.242	3.915
AGAP001563	FBgn0035266	0.00059606	-3.6465
AGAP001564	FBgn0030049	-10.626	-6.6345
AGAP001565	FBgn0032321	-13.181	-9.2573
AGAP001566	FBgn0039536	-0.90384	3.5964
AGAP001568	FBgn0036242	1.2791	6.1555
AGAP001569	FBgn0002772	6.5175	3.0247
AGAP001570	FBgn0266579	3.7858	5.9904
AGAP001572		2.912
AGAP001581	FBgn0051191	8.8935	2.5592
AGAP001583	FBgn0026239	9.2909	0.64289
AGAP001586	FBgn0037556	4.3404	1.752
AGAP001587	FBgn0028670	-0.74279	0.99523
AGAP001588	FBgn0038613	7.0538	3.3127
AGAP001589	FBgn0039849	3.7251	0.54822
AGAP001590	FBgn0020299	1.0555	4.5759
AGAP001591	FBgn0038247	3.8668	0.54934
AGAP001592	FBgn0004622	1.5944	5.6751
AGAP001593	FBgn0010323	7.3633	3.9691
AGAP001594	FBgn0037747	7.1203	-3.3262
AGAP001595	FBgn0261599	-24.684	-24.679
AGAP001596	FBgn0053299	8.9923	-0.65019
AGAP001597	FBgn0260386	4.6084	4.8074
AGAP001599		-1.251
AGAP001604	FBgn0030735	1.5936	2.4924
AGAP001606	FBgn0034733	-0.19874	3.3254
AGAP001609	FBgn0260866	8.7674	1.9113
AGAP001610	FBgn0034741	5.9636	3.4415
AGAP001611	FBgn0030683	-0.28494	-15.999
AGAP001613	FBgn0034914	14.793	4.9173
AGAP001614	FBgn0039663	3.6831	1.111
AGAP001615	FBgn0039696	0.63043	-1.5166
AGAP001616		1.3733
AGAP001617	FBgn0015795	2.5004	-23.713
AGAP001618	FBgn0000576	6.3466	3.9147
AGAP001620	FBgn0039104	0.41259	4.9049
AGAP001621	FBgn0039751	-0.56403	4.5111
AGAP001622	FBgn0002773	6.4147	2.927
AGAP001623	FBgn0051028	8.7042	5.1787
AGAP001624	FBgn0051030	2.8144	1.8209
AGAP001625	FBgn0039749	5.2928	5.2081
AGAP001627	FBgn0039844	2.5026	4.3686
AGAP001629	FBgn0032205	6.6359	1.0139
AGAP001630	FBgn0086355	-13.283	-11.09
AGAP001631	FBgn0039839	6.2888	5.8749
AGAP001632	FBgn0085376	5.9536	2.9456
AGAP001633	FBgn0005666	2.0448	3.1159
AGAP001634	FBgn0038652	1.1858	0.33221
AGAP001635	FBgn0038652	-2.658	0.33221
AGAP001636	FBgn0260399	-13.769	-8.2905
AGAP001638	FBgn0038098	3.3142	0.88484
AGAP001639	FBgn0038100	2.615	-1.639
AGAP001640	FBgn0265297	2.3057	-18.943
AGAP001643	FBgn0265297	0.13764	-18.943
AGAP001644	FBgn0030467	3.4056	2.3614
AGAP001645	FBgn0285954	5.2068	-11.23
AGAP001646	FBgn0085405	3.3067	-0.39549
AGAP001647	FBgn0051109	5.4366	0.071465
AGAP001648	FBgn0033439	6.0768	-1.137
AGAP001649	FBgn0051414	10.901	1.0192
AGAP001650	FBgn0039109	0.53551	3.1594
AGAP001651	FBgn0028691	-11.606	-5.3529
AGAP001652	FBgn0024740	4.4513	0.94291
AGAP001653	FBgn0017566	-5.1608	-24.609
AGAP001655	FBgn0036987	-2.9008	0.17005
AGAP001656	FBgn0031764	-20.107	-11.5
AGAP001657	FBgn0002565	6.458	3.8386
AGAP001658	FBgn0039584	-0.1677	2.0542
AGAP001660	FBgn0013813	-2.6449	2.378
AGAP001661	FBgn0051051	9.56	0.9567
AGAP001662	FBgn0003137	3.4407	3.7087
AGAP001664	FBgn0004783	1.016	-10.841
AGAP001666	FBgn0004783	5.1926	-10.841
AGAP001667	FBgn0004783	2.1789	-10.841
AGAP001668	FBgn0004783	3.9128	-10.841
AGAP001670	FBgn0039588	-15.11	-5.1414
AGAP001671	FBgn0000659	7.7731	3.388
AGAP001674	FBgn0016061	14.696	4.6852
AGAP001675		1.5194
AGAP001676	FBgn0000047	6.1595	0.29132
AGAP001677	FBgn0040394	-11.562	-10.721
AGAP001681	FBgn0028467	-5.5865	6.3009
AGAP001682	FBgn0030669	0.11522	3.5057
AGAP001683	FBgn0013759	-0.80415	-0.27961
AGAP001684	FBgn0043791	-3.7778	0.96732
AGAP001685	FBgn0027868	-10.59	-18.952
AGAP001686	FBgn0261067	-16.329	4.0535
AGAP001687	FBgn0034249	0.089276	0.28729
AGAP001688	FBgn0027535	-4.1404	-5.7635
AGAP001690	FBgn0053547	11.936	2.1028
AGAP001694	FBgn0266672	-12.955	-2.3963
AGAP001699	FBgn0038803	-0.41227	0.35561
AGAP001700	FBgn0287182	-8.0866	-2.731
AGAP001701	FBgn0264922	-24.765	-20.723
AGAP001703	FBgn0043012	-3.9271	3.6134
AGAP001704	FBgn0038876	-5.8737	-18.605
AGAP001705	FBgn0085599	1.7032	1.5565
AGAP001707	FBgn0038211	1.0836	5.7832
AGAP001708	FBgn0051326	10.102	6.6915
AGAP001710	FBgn0052133	-13.812	-20.93
AGAP001711	FBgn0017567	-8.8839	-11.459
AGAP001712	FBgn0038369	-7.9763	-3.806
AGAP001713	FBgn0086687	-19.672	-23.825
AGAP001715	FBgn0038049	-1.3863	-20.648
AGAP001716	FBgn0039530	-3.8758	2.0448
AGAP001717		3.0387
AGAP001718	FBgn0037779	10.736	-1.5339
AGAP001719	FBgn0037779	9.1517	-1.5339
AGAP001720	FBgn0037778	-16.086	-15.314
AGAP001721	FBgn0028327	-5.4895	0.2759
AGAP001722	FBgn0034076	-1.1058	3.7425
AGAP001723	FBgn0039084	0.00069625	-0.78675
AGAP001724	FBgn0010591	-6.0259	-4.631
AGAP001725	FBgn0266450	9.4916	-0.068712
AGAP001726	FBgn0266418	3.5336	0.81945
AGAP001728		-1.8024
AGAP001729	FBgn0038424	-8.0499	-10.587
AGAP001730	FBgn0039858	-4.2578	-0.85069
AGAP001731	FBgn0037760	3.9355	0.31842
AGAP001732	FBgn0015737	5.3444	2.6197
AGAP001733	FBgn0266670	-5.5557	-3.8017
AGAP001734	FBgn0039234	1.4569	1.5292
AGAP001735	FBgn0036214	17.556	2.708
AGAP001736	FBgn0051119	6.8954	2.2833
AGAP001737	FBgn0032054	-22.186	-17.77
AGAP001738	FBgn0037566	-5.0452	-16.55
AGAP001741	FBgn0010433	-0.050873	1.2289
AGAP001742	FBgn0038929	2.8102	5.3363
AGAP001743	FBgn0035849	8.1865	-0.65746
AGAP001744	FBgn0034938	-15.795	-15.685
AGAP001745	FBgn0028692	-11.036	-9.7886
AGAP001747	FBgn0264712	7.8729	-0.11023
AGAP001748	FBgn0001311	-0.77329	-0.73832
AGAP001749	FBgn0037312	-6.3558	-7.7303
AGAP001750		-0.92951
AGAP001751	FBgn0013576	-3.2278	-7.2651
AGAP001752	FBgn0033915	-0.99704	1.6129
AGAP001753	FBgn0000640	-0.92633	2.9291
AGAP001756	FBgn0035523	4.8897	0.92431
AGAP001757	FBgn0030104	3.6633	4.0285
AGAP001759	FBgn0262125	-15.866	-17.8
AGAP001760	FBgn0037358	-10.579	-5.1094
AGAP001761	FBgn0040918	-12.997	-26.589
AGAP001762	FBgn0034110	6.943	0.53062
AGAP001763	FBgn0265187	5.3902	4.4939
AGAP001764	FBgn0039475	-0.44057	2.8914
AGAP001765	FBgn0086757	2.7847	-0.090428
AGAP001766	FBgn0039089	2.397	2.7518
AGAP001767	FBgn0038271	-2.1377	-22.095
AGAP001768	FBgn0039098	1.6205	3.1864
AGAP001773	FBgn0266429	6.3239	3.7323
AGAP001777	FBgn0039644	-3.0366	3.9032
AGAP001778	FBgn0039930	6.9347	-3.3545
AGAP001780	FBgn0002431	-15.902	-10.431
AGAP001781	FBgn0259789	2.4233	3.8416
AGAP001782	FBgn0035173	6.3905	-2.6179
AGAP001783	FBgn0040208	-0.43186	-0.98828
AGAP001786	FBgn0261885	4.3372	-21.117
AGAP001787	FBgn0038429	-2.6328	-0.94984
AGAP001791	FBgn0027570	-2.2786	-2.3435
AGAP001792	FBgn0287225	-7.1213	-19.12
AGAP001793	FBgn0000147	-12.927	-0.41977
AGAP001794	FBgn0000283	-8.0313	-7.2987
AGAP001795	FBgn0027378	-7.146	-13.009
AGAP001797	FBgn0003721	3.0705	-1.9953
AGAP001799	FBgn0004117	5.0823	4.697
AGAP001800	FBgn0028400	8.1245	0.42268
AGAP001802	FBgn0029870	-10.959	-19.607
AGAP001803	FBgn0039488	-12.102	-1.6278
AGAP001804	FBgn0020392	-13.086	-5.8755
AGAP001805	FBgn0011272	-14.828	-21.229
AGAP001806	FBgn0040397	-0.62199	5.3783
AGAP001807	FBgn0085440	2.2937	4.6878
AGAP001809	FBgn0038358	1.6303	-2.2934
AGAP001810	FBgn0038195	3.5953	-14.436
AGAP001811	FBgn0037501	7.771	1.7128
AGAP001812	FBgn0037501	0.92367	1.7128
AGAP001813	FBgn0004828	-14.22	-4.1492
AGAP001814	FBgn0051019	-4.0254	6.1796
AGAP001815	FBgn0030995	3.7358	0.92669
AGAP001816	FBgn0051249	3.7851	-4.5677
AGAP001817	FBgn0051360	3.6877	-2.9905
AGAP001818	FBgn0051249	6.8556	-4.5677
AGAP001819	FBgn0038784	4.8965	1.5167
AGAP001820	FBgn0022787	-7.4098	-12.831
AGAP001823	FBgn0283536	0.24137	-8.1117
AGAP001824	FBgn0083950	-0.90684	1.924
AGAP001825	FBgn0030162	8.1181	3.0932
AGAP001826	FBgn0087002	5.0198	-0.13259
AGAP001827	FBgn0023529	-14.789	-14.387
AGAP001828	FBgn0023526	3.1538	3.7218
AGAP001854	FBgn0027864	3.1816	6.106
AGAP001859	FBgn0038195	3.5274	-14.436
AGAP001861	FBgn0033292	4.243	5.0828
AGAP001862	FBgn0035385	7.0892	-0.28217
AGAP001863	FBgn0038180	-3.0002	3.0023
AGAP001865	FBgn0035122	-7.1061	-19.037
AGAP001867	FBgn0010303	3.4128	1.6558
AGAP001870	FBgn0030574	0.33846	2.6103
AGAP001871	FBgn0029666	-1.2829	4.2684
AGAP001872	FBgn0029672	0.10106	-10.271
AGAP001873	FBgn0038809	5.4661	0.3429
AGAP001874	FBgn0004636	-1.3258	-3.0237
AGAP001878	FBgn0031043	-9.1958	-17.131
AGAP001879	FBgn0000377	-9.6289	-10.547
AGAP001881	FBgn0051343	0.92	2.3328
AGAP001882	FBgn0283649	7.5272	3.7469
AGAP001884	FBgn0286222	-13.157	-17.819
AGAP001885	FBgn0031782	-7.5494	-3.2975
AGAP001886	FBgn0243516	0.19014	2.2463
AGAP001887	FBgn0050077	2.5045	-7.6384
AGAP001888	FBgn0030327	1.3401	-2.0856
AGAP001890	FBgn0262146	5.402	2.817
AGAP001891	FBgn0042105	5.0201	0.38893
AGAP001892	FBgn0037517	4.4028	3.3276
AGAP001893	FBgn0042105	11.254	0.38893
AGAP001894	FBgn0037465	8.3572	-2.8375
AGAP001895	FBgn0037659	1.8997	-4.0551
AGAP001896	FBgn0028708	1.7661	2.6764
AGAP001899	FBgn0287184	2.6356	0.28716
AGAP001900	FBgn0000018	-0.15558	-0.27884
AGAP001901	FBgn0020633	1.3694	-18.696
AGAP001902	FBgn0041191	-18.847	-19.729
AGAP001903	FBgn0262559	-17.55	-12.266
AGAP001905	FBgn0263603	5.5448	-13.269
AGAP001907	FBgn0037949	5.9893	0.2264
AGAP001908	FBgn0040212	6.9956	5.6304
AGAP001910	FBgn0002622	-24.63	-16.238
AGAP001911	FBgn0039857	-13.342	-19.026
AGAP001912	FBgn0037590	-0.7775	4.2536
AGAP001913	FBgn0003011	1.7074	3.4994
AGAP001914	FBgn0011573	-18.199	-11.222
AGAP001915	FBgn0035468	3.3506	3.741
AGAP001916	FBgn0053556	-0.56466	2.9595
AGAP001917	FBgn0002775	6.4961	-13.15
AGAP001918	FBgn0035294	-5.0162	-7.3178
AGAP001919	FBgn0025678	-0.099975	-5.1778
AGAP001923	FBgn0050394	-1.9456	-2.5894
AGAP001924	FBgn0038211	7.1417	5.7832
AGAP001925	FBgn0085400	3.1021	1.8992
AGAP001928	FBgn0015268	2.791	-14.496
AGAP001929	FBgn0259113	-6.2542	-9.6388
AGAP001930	FBgn0004838	-13.44	-18.567
AGAP001931	FBgn0038285	2.5079	-1.7612
AGAP001932	FBgn0038285	5.0294	-1.7612
AGAP001934		2.888
AGAP001935	FBgn0264449	9.4544	4.2869
AGAP001938	FBgn0266570	6.8485	2.533
AGAP001939	FBgn0038810	-7.3401	-4.0999
AGAP001940	FBgn0037340	4.3746	-7.3742
AGAP001941	FBgn0037341	6.6751	-9.1127
AGAP001943	FBgn0030336	-10.358	-5.6144
AGAP001944	FBgn0283468	-18.205	-22.162
AGAP001945	FBgn0037265	6.3729	-3.234
AGAP001946		5.5248
AGAP001947	FBgn0027508	8.856	-1.3448
AGAP001948	FBgn0005355	-1.1794	-2.0809
AGAP001950	FBgn0040298	0.6286	-8.3601
AGAP001951	FBgn0038742	6.1051	4.2118
AGAP001952	FBgn0035915	3.5329	3.4427
AGAP001953	FBgn0037917	10.519	-0.85622
AGAP001955	FBgn0038763	-16.07	-1.4691
AGAP001956	FBgn0037782	3.4994	1.6908
AGAP001959	FBgn0037472	9.002	-0.63329
AGAP001960	FBgn0032228	3.6937	-2.8109
AGAP001962	FBgn0039396	-1.333	1.8943
AGAP001964	FBgn0032213	4.3222	2.5392
AGAP001965	FBgn0029950	-1.2722	3.843
AGAP001966	FBgn0250757	3.4732	2.5257
AGAP001967	FBgn0004698	7.4606	2.3495
AGAP001969	FBgn0029856	-3.9872	5.8825
AGAP001970	FBgn0029856	5.833	5.8825
AGAP001971	FBgn0003943	1.299	-4.4565
AGAP001972	FBgn0038055	-0.73229	-11.052
AGAP001973	FBgn0023175	-16.063	-23.644
AGAP001974	FBgn0036834	10.738	1.7821
AGAP001975	FBgn0037603	-6.4396	-10.426
AGAP001976	FBgn0038893	-24.188	-16.121
AGAP001978	FBgn0011766	-16.209	-17.103
AGAP001979	FBgn0001253	1.8998	2.8099
AGAP001981	FBgn0028532	6.4557	4.1426
AGAP001982	FBgn0038394	3.3047	0.34573
AGAP001983	FBgn0250839	3.9055	0.099282
AGAP001984	FBgn0038894	2.8013	4.2309
AGAP001985	FBgn0038295	7.5493	0.78318
AGAP001986	FBgn0039348	-11.403	-21.084
AGAP001987	FBgn0039347	1.0085	2.4142
AGAP001988		8.2391
AGAP001989		0.19331
AGAP001990	FBgn0037950	17.777	-1.1595
AGAP001993	FBgn0011666	-3.094	-8.5735
AGAP001994	FBgn0030093	-4.4672	-2.151
AGAP001995	FBgn0086134	-17.022	-21.89
AGAP001996	FBgn0038042	-1.2405	1.9783
AGAP001997	FBgn0038046	4.0066	-8.1007
AGAP001998	FBgn0038307	-3.5014	-5.7307
AGAP001999	FBgn0002932	-6.7151	-0.99319
AGAP002000	FBgn0039380	-1.0117	8.2267
AGAP002002	FBgn0030892	0.10351	4.5872
AGAP002003	FBgn0034027	-0.71296	1.8868
AGAP002004	FBgn0036640	-0.73443	-0.46209
AGAP002005	FBgn0087011	2.6893	0.91804
AGAP002006	FBgn0005775	8.7057	2.1132
AGAP002007	FBgn0005775	-4.7118	2.1132
AGAP002008	FBgn0031320	-2.1185	5.7565
AGAP002010	FBgn0035583	3.5143	-0.40272
AGAP002011	FBgn0028699	0.29759	-1.1683
AGAP002012	FBgn0035578	4.2978	-1.6033
AGAP002013	FBgn0035577	-3.1296	-3.7446
AGAP002016	FBgn0030245	10.499	6.4789
AGAP002017	FBgn0040373	1.1595	5.1651
AGAP002020	FBgn0029888	1.0856	-5.2774
AGAP002021	FBgn0030421	4.8084	2.0307
AGAP002022	FBgn0016034	-20.145	0.28753
AGAP002023	FBgn0034447	3.1785	-2.8976
AGAP002024	FBgn0037702	-7.0926	4.4417
AGAP002025	FBgn0039682	4.127	2.5773
AGAP002026	FBgn0029980	-5.4198	-18.202
AGAP002028	FBgn0037442	7.1901	-4.1847
AGAP002032	FBgn0265048	5.6696	0.96404
AGAP002033	FBgn0038373	3.7544	0.84913
AGAP002035	FBgn0037466	-2.8929	-4.1261
AGAP002036	FBgn0261064	6.0998	-2.498
AGAP002037	FBgn0000447	3.8147	-9.2291
AGAP002038	FBgn0027794	-6.1412	-6.5988
AGAP002039	FBgn0026592	1.3736	-0.36834
AGAP002040	FBgn0040388	-0.54915	2.5121
AGAP002041	FBgn0037698	9.844	3.1783
AGAP002043	FBgn0051663	2.8297	4.1728
AGAP002044	FBgn0041625	3.0969	3.6084
AGAP002045	FBgn0026397	3.9926	2.5456
AGAP002046	FBgn0026389	5.7519	1.7844
AGAP002047	FBgn0039213	-1.9379	-9.5758
AGAP002048	FBgn0005596	-3.9246	-11.95
AGAP002050	FBgn0051121	3.171	3.1404
AGAP002052	FBgn0040601	3.7147	2.8176
AGAP002053		10.977
AGAP002054	FBgn0036688	8.1776	1.058
AGAP002055	FBgn0001089	5.2724	4.265
AGAP002056	FBgn0260746	-2.9795	3.2292
AGAP002058	FBgn0260746	9.4203	3.2292
AGAP002060	FBgn0031734	9.0576	5.7005
AGAP002061	FBgn0028688	-5.6361	-13.851
AGAP002062	FBgn0039557	-2.1528	0.094984
AGAP002063	FBgn0038964	-21.158	-11.269
AGAP002064	FBgn0030694	-0.9445	4.9798
AGAP002065	FBgn0038966	8.4358	1.1387
AGAP002066	FBgn0038965	8.0184	2.1647
AGAP002067	FBgn0038961	-1.8952	0.15231
AGAP002068	FBgn0038960	8.0421	4.1355
AGAP002069	FBgn0051005	10.466	-13.617
AGAP002070	FBgn0038958	0.8111	1.9938
AGAP002071	FBgn0039890	0.55009	2.1734
AGAP002072	FBgn0046258	1.9935	2.7663
AGAP002073	FBgn0003330	-15.212	2.5303
AGAP002074	FBgn0030418	2.2772	-3.3043
AGAP002075	FBgn0000063	-2.6393	-11.411
AGAP002076	FBgn0266599	-20.576	-28.451
AGAP002077	FBgn0033060	-15.094	-16.385
AGAP002078	FBgn0001280	-3.0696	3.2826
AGAP002079	FBgn0052683	1.0095	1.184
AGAP002080	FBgn0039429	10.333	2.005
AGAP002081	FBgn0029976	5.7885	-0.49562
AGAP002085	FBgn0051997	-0.39262	4.1233
AGAP002086	FBgn0036180	-15.363	-3.7413
AGAP002087	FBgn0040890	-4.1331	-15.665
AGAP002089	FBgn0032221	10.397	0.36169
AGAP002090	FBgn0031866	2.0942	2.8142
AGAP002091	FBgn0000052	3.2349	-9.1975
AGAP002092	FBgn0031882	4.8247	5.2939
AGAP002093	FBgn0031865	4.5158	5.8497
AGAP002094	FBgn0262124	-3.3313	2.0596
AGAP002097	FBgn0000221	-3.8959	-11.6
AGAP002098		7.5656
AGAP002099	FBgn0036988	1.1577	-2.3128
AGAP002100	FBgn0051320	-15.135	-4.1009
AGAP002101	FBgn0027086	-13.86	-17.092
AGAP002102	FBgn0002570	5.7251	2.031
AGAP002104	FBgn0086604	3.0922	2.2266
AGAP002105	FBgn0039830	1.0056	-21.404
AGAP002107	FBgn0029882	-4.7393	1.0103
AGAP002108	FBgn0031044	4.0332	1.8143
AGAP002109	FBgn0062413	-11.78	-5.3175
AGAP002110	FBgn0032677	-12.778	2.3928
AGAP002111	FBgn0032169	2.999	0.088921
AGAP002112	FBgn0029874	1.5746	4.2271
AGAP002114	FBgn0262699	-12.024	-18.835
AGAP002117	FBgn0030410	-0.21878	3.7579
AGAP002118	FBgn0030878	0.73299	1.4168
AGAP002119	FBgn0259168	2.6725	-13.259
AGAP002120	FBgn0038304	0.019156	-0.55774
AGAP002121	FBgn0051155	-17.297	-10.496
AGAP002122	FBgn0002626	-24.628	-23.981
AGAP002123	FBgn0026597	-7.885	-10.11
AGAP002124	FBgn0038079	6.0176	1.475
AGAP002125	FBgn0039033	0.75765	2.5813
AGAP002127	FBgn0011745	-17.465	-20.299
AGAP002128	FBgn0038686	-12.318	-14.688
AGAP002129	FBgn0261479	-24.541	-14.515
AGAP002132	FBgn0026441	3.0711	1.7734
AGAP002133	FBgn0039189	-0.20504	-8.3132
AGAP002134	FBgn0029766	6.4372	3.3026
AGAP002135	FBgn0038282	4.9004	0.65097
AGAP002136	FBgn0028424	2.3929	0.29514
AGAP002137	FBgn0031320	4.5124	5.7565
AGAP002138	FBgn0038236	-0.4728	2.5496
AGAP002140		-16.789
AGAP002141	FBgn0035228	-2.3732	-3.9881
AGAP002144	FBgn0036733	-12.932	-11.899
AGAP002146		3.2032
AGAP002150	FBgn0263397	7.5373	1.1438
AGAP002151	FBgn0031769	-10.767	1.9554
AGAP002154	FBgn0265045	5.9686	4.247
AGAP002155	FBgn0004914	6.9128	-8.5298
AGAP002156	FBgn0025595	0.21406	1.589
AGAP002157	FBgn0031850	-0.83477	3.1412
AGAP002159	FBgn0032129	8.3894	0.94269
AGAP002161	FBgn0010379	-14.605	-7.1442
AGAP002162	FBgn0037619	6.8208	-3.4811
AGAP002166	FBgn0263987	5.6061	13.168
AGAP002167	FBgn0030364	-4.2273	1.6589
AGAP002168	FBgn0029681	6.7988	4.1708
AGAP002170	FBgn0030853	-16.415	-21.126
AGAP002171	FBgn0026196	-11.59	-18.451
AGAP002172	FBgn0000028	-10.541	7.0926
AGAP002173	FBgn0039451	-0.79242	0.16749
AGAP002176	FBgn0023179	3.3132	2.9882
AGAP002177	FBgn0037815	-13.076	-16.352
AGAP002178	FBgn0001235	1.5791	-2.3744
AGAP002181	FBgn0035948	4.8481	2.5294
AGAP002182	FBgn0086706	-24.371	-14.306
AGAP002183	FBgn0035947	-12.262	-3.9465
AGAP002184	FBgn0038725	-0.53302	2.2929
AGAP002185	FBgn0038723	-4.0184	0.72232
AGAP002186	FBgn0066101	1.4453	3.8021
AGAP002189	FBgn0039682	0.043609	2.5773
AGAP002191	FBgn0039682	5.5062	2.5773
AGAP002192	FBgn0039358	0.316	2.9184
AGAP002194	FBgn0283680	0.31481	5.8658
AGAP002195	FBgn0037601	-2.3748	0.65409
AGAP002196	FBgn0037601	2.4936	0.65409
AGAP002197	FBgn0038236	2.6325	2.5496
AGAP002198	FBgn0038074	-1.6326	1.9455
AGAP002199	FBgn0038073	6.5299	4.1595
AGAP002200	FBgn0037213	8.9561	-0.42333
AGAP002202	FBgn0038236	5.0481	2.5496
AGAP002204	FBgn0038007	4.6117	0.46877
AGAP002206	FBgn0038236	12.166	2.5496
AGAP002208	FBgn0038236	-0.030972	2.5496
AGAP002209	FBgn0038236	5.3273	2.5496
AGAP002210	FBgn0038076	-6.298	3.4443
AGAP002211	FBgn0038236	-3.6814	2.5496
AGAP002212	FBgn0051176	1.212	1.715
AGAP002214	FBgn0052176	-9.5974	-6.0006
AGAP002215	FBgn0037541	3.0652	-0.63114
AGAP002216	FBgn0030411	1.4394	0.85024
AGAP002218	FBgn0014023	-12.483	-7.4245
AGAP002220	FBgn0037713	1.8165	-14.664
AGAP002221	FBgn0021874	-23.056	-20.031
AGAP002222	FBgn0037539	-3.8713	2.5158
AGAP002223	FBgn0030246	2.4414	2.2887
AGAP002224	FBgn0017561	-2.9373	3.8142
AGAP002227	FBgn0051472	8.7483	-3.6656
AGAP002228	FBgn0035103	-3.1644	-0.43552
AGAP002229	FBgn0261929	6.4974	0.18895
AGAP002231	FBgn0034975	3.0731	-12.779
AGAP002232	FBgn0087012	-1.9828	-2.0932
AGAP002234	FBgn0037436	0.39192	-0.32718
AGAP002236	FBgn0038391	6.1049	0.6244
AGAP002238	FBgn0003507	-16.437	-16.85
AGAP002239	FBgn0038302	2.1628	2.6259
AGAP002241	FBgn0039740	-5.9628	-6.2388
AGAP002242	FBgn0038303	1.1882	2.9294
AGAP002243	FBgn0039955	5.0408	2.9727
AGAP002244	FBgn0033724	-3.997	-0.012871
AGAP002245	FBgn0050354	9.6759	4.7956
AGAP002246	FBgn0040022	-7.0112	-5.7893
AGAP002247	FBgn0040020	-18.96	-0.19809
AGAP002250	FBgn0040056	2.4435	5.2914
AGAP002251	FBgn0058045	-17.561	-6.3498
AGAP002253	FBgn0038877	-1.8473	0.59623
AGAP002257	FBgn0040334	7.2616	1.5488
AGAP002258	FBgn0037262	-14.649	-8.1057
AGAP002260	FBgn0037980	-10.079	-11.004
AGAP002261	FBgn0004390	-0.65599	1.1299
AGAP002262	FBgn0024150	-1.4425	3.7481
AGAP002263	FBgn0041342	-20.865	-19.083
AGAP002264	FBgn0266918	-1.1372	2.0971
AGAP002265	FBgn0024285	-9.6552	-22.84
AGAP002266	FBgn0035425	2.9833	-4.2551
AGAP002268	FBgn0053519	1.9695	2.5591
AGAP002269	FBgn0036911	8.1874	3.728
AGAP002270	FBgn0039102	1.4911	3.3805
AGAP002272	FBgn0261788	7.2184	1.3878
AGAP002273	FBgn0053265	2.8298	6.2576
AGAP002274	FBgn0250754	0.4289	-3.7182
AGAP002275	FBgn0035870	-3.2999	2.3288
AGAP002276	FBgn0087039	3.7233	2.6571
AGAP002278	FBgn0038376	-6.5145	-6.4886
AGAP002279	FBgn0039131	2.6633	4.6859
AGAP002280	FBgn0039741	2.8986	-3.8437
AGAP002281	FBgn0038223	1.3551	4.3634
AGAP002282	FBgn0003867	2.2195	1.6545
AGAP002284	FBgn0031020	-17.799	-14.907
AGAP002285	FBgn0037731	5.0816	0.01
AGAP002286	FBgn0038871	1.7246	0.26352
AGAP002287	FBgn0038870	-4.2364	-1.9014
AGAP002288	FBgn0263782	-2.2188	-10.705
AGAP002289	FBgn0039113	2.8137	3.3702
AGAP002291	FBgn0000527	-1.5854	1.8793
AGAP002292		-5.4821
AGAP002293		0.11253
AGAP002294	FBgn0027087	-0.6889	-17.321
AGAP002295	FBgn0020407	-17.402	-4.7787
AGAP002296	FBgn0264307	-3.1304	2.2771
AGAP002297	FBgn0266129	1.4667	6.1294
AGAP002298		2.5582
AGAP002299	FBgn0034279	2.9576	4.0013
AGAP002300	FBgn0038269	-11.924	-13.546
AGAP002301	FBgn0001491	-11.553	-12.695
AGAP002302	FBgn0033549	0.695	-0.073067
AGAP002305	FBgn0039558	-12.491	-5.4858
AGAP002306	FBgn0003279	-28.094	-23.256
AGAP002308	FBgn0015781	6.7676	0.1288
AGAP002309	FBgn0267449	3.3421	4.6676
AGAP002310	FBgn0039709	4.7959	4.8769
AGAP002312	FBgn0051301	1.0889	0.33291
AGAP002313	FBgn0051301	4.138	0.33291
AGAP002315	FBgn0039705	0.79817	3.1186
AGAP002316	FBgn0039704	-3.8927	3.9361
AGAP002317	FBgn0000078	3.1488	2.097
AGAP002318	FBgn0000078	4.0848	2.097
AGAP002320	FBgn0035044	-8.6595	4.7776
AGAP002321	FBgn0039633	-0.1404	-0.46062
AGAP002322	FBgn0039038	-5.7988	3.4812
AGAP002323	FBgn0085404	6.5575	4.728
AGAP002324	FBgn0263390	2.269	1.3379
AGAP002325	FBgn0017590	3.6121	1.3495
AGAP002326	FBgn0052364	1.2086	6.6633
AGAP002327	FBgn0042179	8.8048	-1.631
AGAP002328	FBgn0030797	4.9411	3.4986
AGAP002329	FBgn0039543	-1.7953	1.7798
AGAP002330	FBgn0039233	-9.0714	-17.865
AGAP002331	FBgn0013953	1.8007	5.5012
AGAP002332	FBgn0038234	-17.021	-12.999
AGAP002334	FBgn0039141	4.0566	1.5123
AGAP002335	FBgn0005649	-3.4112	-21.556
AGAP002336	FBgn0031016	-1.3219	1.8223
AGAP002337	FBgn0040227	-14.219	-12.496
AGAP002338	FBgn0031310	-15.349	-6.5011
AGAP002339	FBgn0031535	-0.53719	5.1867
AGAP002340	FBgn0037249	-12.476	-18.899
AGAP002341	FBgn0031538	-6.7774	2.0095
AGAP002342	FBgn0004369	-3.2348	5.8725
AGAP002344	FBgn0026206	-2.0706	-9.5934
AGAP002345	FBgn0052707	-15.862	-16.799
AGAP002346	FBgn0004403	-13.405	-0.24762
AGAP002347	FBgn0031099	-2.3839	1.5734
AGAP002348	FBgn0030789	-17.255	-18.931
AGAP002349	FBgn0033750	-8.0273	-0.86252
AGAP002350	FBgn0004169	-1.8909	2.9012
AGAP002351	FBgn0039120	-4.9027	-13.897
AGAP002352	FBgn0039044	12.696	-1.8804
AGAP002353	FBgn0043825	-1.5247	2.6661
AGAP002354	FBgn0262740	-3.1249	2.1541
AGAP002355	FBgn0001145	-0.53897	3.1037
AGAP002356	FBgn0052528	-2.3998	2.1563
AGAP002357	FBgn0052576	-14.071	-12.824
AGAP002358	FBgn0003360	0.52014	-18.212
AGAP002359	FBgn0027843	0.34699	2.9404
AGAP002360	FBgn0027843	0.97227	2.9404
AGAP002361	FBgn0030870	2.4854	4.5959
AGAP002362	FBgn0066304	-11.512	-17.265
AGAP002363	FBgn0039265	0.069516	2.2179
AGAP002364	FBgn0019960	-5.8622	-0.76127
AGAP002365	FBgn0038163	-3.509	0.66987
AGAP002366	FBgn0038641	2.284	3.0733
AGAP002367	FBgn0038642	1.42	4.2499
AGAP002369	FBgn0270928	-2.4307	2.6682
AGAP002370	FBgn0000303	5.0042	0.95384
AGAP002371	FBgn0024329	12.454	-2.2082
AGAP002372	FBgn0003267	0.60798	0.49276
AGAP002374	FBgn0001215	-25.123	-0.16148
AGAP002375	FBgn0038903	-6.0007	-8.2571
AGAP002377	FBgn0037548	-4.1916	0.41219
AGAP002378	FBgn0038467	-13.544	-14.453
AGAP002379	FBgn0031990	-1.505	3.8683
AGAP002381	FBgn0039734	9.7533	4.8183
AGAP002382	FBgn0263256	11.664	2.2341
AGAP002384	FBgn0037250	-3.8576	-6.1076
AGAP002385	FBgn0266722	-15.483	-1.579
AGAP002386	FBgn0037252	-4.7886	-1.8582
AGAP002387	FBgn0000032	13.352	4.8358
AGAP002389	FBgn0038571	-4.1985	2.9958
AGAP002390	FBgn0039730	2.422	2.3888
AGAP002391	FBgn0039084	-0.65891	-0.78675
AGAP002393	FBgn0265351	9.8901	-2.5816
AGAP002395	FBgn0024733	-21.763	-18.413
AGAP002396	FBgn0011336	-8.2774	-5.8693
AGAP002397	FBgn0029689	-3.0627	6.1579
AGAP002398	FBgn0037832	3.936	3.1953
AGAP002399	FBgn0001090	3.9458	3.9343
AGAP002400	FBgn0261380	-11.659	-14.722
AGAP002402	FBgn0038332	-0.54421	1.2491
AGAP002403	FBgn0037911	4.5288	0.22083
AGAP002404	FBgn0039632	-4.4646	1.2703
AGAP002405	FBgn0037378	1.3934	-4.6336
AGAP002406	FBgn0038586	-0.19136	-0.68246
AGAP002407	FBgn0051450	-11.581	-15.674
AGAP002408	FBgn0037652	-3.6029	-6.5785
AGAP002409	FBgn0038811	6.9755	-13.502
AGAP002411	FBgn0020278	0.93201	-1.0986
AGAP002412	FBgn0263863	-11.301	-5.1846
AGAP002415	FBgn0030893	4.8856	3.2847
AGAP002417	FBgn0015036	-1.1873	4.3839
AGAP002418	FBgn0005670	2.3388	3.8989
AGAP002419	FBgn0011576	2.4471	2.7174
AGAP002420	FBgn0052076	-1.1104	3.1635
AGAP002421	FBgn0036143	-5.089	5.4145
AGAP002422	FBgn0036891	-4.9984	1.9891
AGAP002423	FBgn0039192	3.7779	3.1978
AGAP002424	FBgn0284221	5.1413	5.0731
AGAP002425	FBgn0036975	-3.2729	0.59747
AGAP002426	FBgn0035243	1.5222	-16.025
AGAP002427	FBgn0004380	3.0188	-0.7641
AGAP002428	FBgn0036433	6.9517	3.6676
AGAP002429	FBgn0003388	-4.4009	0.13993
AGAP002430		3.8711
AGAP002431	FBgn0040318	0.56074	3.9111
AGAP002432	FBgn0035670	1.8975	-0.85473
AGAP002434	FBgn0013765	-0.82324	0.8462
AGAP002435	FBgn0034099	-2.3538	1.8076
AGAP002436	FBgn0028372	-4.2393	4.2653
AGAP002437	FBgn0039713	-14.412	-18.566
AGAP002439	FBgn0040899	-21.418	-17.055
AGAP002440	FBgn0010341	-8.7036	-0.45981
AGAP002441	FBgn0039478	-3.0286	3.9546
AGAP002442	FBgn0030541	3.6751	6.4364
AGAP002443	FBgn0019940	0.38473	0.16146
AGAP002444	FBgn0002940	3.2676	2.443
AGAP002445	FBgn0267709	6.4674	0.01
AGAP002446	FBgn0266569	-2.216	2.8325
AGAP002448	FBgn0262874	4.39	4.0828
AGAP002449	FBgn0050438	9.3971	-2.9484
AGAP002451	FBgn0260004	2.2396	1.0662
AGAP002453	FBgn0032538	-5.0402	0.61326
AGAP002454	FBgn0044871	-1.3695	-1.0774
AGAP002457	FBgn0038180	8.3726	3.0023
AGAP002458		-1.8073
AGAP002459	FBgn0040153	9.1284	1.3122
AGAP002460	FBgn0004897	-2.6399	5.3053
AGAP002461	FBgn0039266	-11.494	-2.145
AGAP002462	FBgn0019940	-0.63363	0.16146
AGAP002463	FBgn0039137	5.0312	1.7447
AGAP002464	FBgn0015221	-1.3771	6.3848
AGAP002465	FBgn0015222	6.2061	4.3848
AGAP002466	FBgn0037690	2.2183	-1.6667
AGAP002468	FBgn0036825	-18.131	-21.62
AGAP002469	FBgn0015772	-3.4276	2.3278
AGAP002470	FBgn0053002	-21.507	-9.6927
AGAP002471	FBgn0031254	5.7322	2.6488
AGAP002472	FBgn0260962	-24.913	-20.187
AGAP002473	FBgn0262512	-17.72	-17.751
AGAP002474	FBgn0027873	-14.478	-16.027
AGAP002475	FBgn0034098	-11.469	2.3052
AGAP002476	FBgn0052251	-7.9395	0.61073
AGAP002480	FBgn0050094	3.7613	2.3556
AGAP002481	FBgn0028695	-11.729	-14.892
AGAP002482	FBgn0036623	9.5798	-4.6621
AGAP002483	FBgn0036160	1.7726	2.6704
AGAP002484	FBgn0039040	5.3224	3.8729
AGAP002485		3.5881
AGAP002486	FBgn0037797	1.0001	1.8336
AGAP002487	FBgn0052532	2.9972	1.8069
AGAP002488	FBgn0261573	-11.684	-12.965
AGAP002491		1.4993
AGAP002492	FBgn0005427	6.0228	4.6595
AGAP002493	FBgn0085443	-1.3551	4.5491
AGAP002494	FBgn0029974	-1.9955	4.4431
AGAP002496	FBgn0041174	-5.8995	-11.486
AGAP002497	FBgn0052772	-5.1789	4.3853
AGAP002498	FBgn0038593	-10.297	-15.245
AGAP002499	FBgn0023537	0.33748	5.697
AGAP002501	FBgn0030208	-13.292	-1.5852
AGAP002502	FBgn0023213	-4.6872	-11.552
AGAP002505	FBgn0264386	-1.3756	4.1357
AGAP002506	FBgn0002576	8.0431	2.268
AGAP002507	FBgn0036484	-2.937	1.3708
AGAP002508	FBgn0051343	3.0529	2.3328
AGAP002509	FBgn0260049	1.271	0.61654
AGAP002510	FBgn0036962	1.2989	2.8456
AGAP002511	FBgn0052227	-0.069153	2.349
AGAP002513	FBgn0036967	-10.707	4.4696
AGAP002514	FBgn0037149	-4.6518	-3.9647
AGAP002515	FBgn0259712	8.4847	0.87564
AGAP002516	FBgn0027532	0.00037905	4.2307
AGAP002517	FBgn0260756	4.5851	-2.6468
AGAP002518	FBgn0037146	5.7212	3.4433
AGAP002519	FBgn0004514	-2.4304	3.7788
AGAP002520	FBgn0051548	0.59407	-1.4064
AGAP002521	FBgn0037354	-0.67911	1.5744
AGAP002522	FBgn0025807	-9.2166	-2.5091
AGAP002523	FBgn0001324	1.0614	-3.0321
AGAP002524	FBgn0035896	5.4289	2.1094
AGAP002525	FBgn0037135	-4.5429	-8.8767
AGAP002526	FBgn0052448	-2.3364	0.51223
AGAP002527	FBgn0283724	0.34252	-3.1312
AGAP002528	FBgn0266724	-11.569	-8.9704
AGAP002529	FBgn0262738	-3.1156	3.5759
AGAP002530		1.198
AGAP002531	FBgn0263602	-5.2458	-11.616
AGAP002532	FBgn0010317	-0.44349	-2.2181
AGAP002533	FBgn0002283	-3.3952	0.028391
AGAP002534	FBgn0035964	-1.1826	3.7369
AGAP002535	FBgn0023517	0.25261	0.91202
AGAP002536	FBgn0040351	-1.0519	3.9188
AGAP002537	FBgn0038901	2.8438	3.8673
AGAP002539	FBgn0262117	-15.271	-9.4129
AGAP002540	FBgn0038000	10.783	-0.84735
AGAP002541	FBgn0038013	-1.6927	-0.54817
AGAP002543	FBgn0038002	5.0366	0.98014
AGAP002544	FBgn0003651	6.5499	1.8552
AGAP002547	FBgn0022943	-22.559	-20.408
AGAP002549	FBgn0032217	2.2348	0.88803
AGAP002550	FBgn0051324	5.4596	4.2695
AGAP002551	FBgn0039415	3.1913	5.3511
AGAP002552	FBgn0039415	9.0541	5.3511
AGAP002554	FBgn0039861	-14.453	-7.6353
AGAP002555	FBgn0037601	4.5957	0.65409
AGAP002556	FBgn0011282	-0.027511	-2.0833
AGAP002557	FBgn0001112	2.9254	2.6645
AGAP002559	FBgn0037323	1.3909	1.0369
AGAP002560	FBgn0037324	6.2347	-0.29914
AGAP002564	FBgn0000064	-14.805	-20.895
AGAP002566	FBgn0039419	-1.8628	-0.8994
AGAP002567	FBgn0034491	-2.9118	2.798
AGAP002568	FBgn0024188	-15.062	-11.24
AGAP002569	FBgn0028399	6.8646	-1.1072
AGAP002570	FBgn0036629	-19.305	-20.987
AGAP002572		-1.598
AGAP002573	FBgn0264895	6.7471	3.6659
AGAP002575	FBgn0030357	6.3305	3.3891
AGAP002576	FBgn0030358	4.3054	1.3737
AGAP002577	FBgn0263111	4.4158	4.3679
AGAP002578	FBgn0263111	1.7304	4.3679
AGAP002580	FBgn0003227	3.6721	-1.143
AGAP002581	FBgn0003227	4.0577	-1.143
AGAP002583	FBgn0038292	-1.4435	1.0431
AGAP002585	FBgn0038098	4.1082	0.88484
AGAP002586	FBgn0266064	-0.61283	-1.8152
AGAP002587	FBgn0031010	-0.023086	2.7029
AGAP002588		-9.6585
AGAP002591	FBgn0053207	2.4462	0.86312
AGAP002592	FBgn0053126	0.38595	1.6458
AGAP002593	FBgn0053126	1.5051	1.6458
AGAP002594	FBgn0051659	1.3025	1.24
AGAP002595	FBgn0038355	-3.036	0.40842
AGAP002596	FBgn0039180	3.103	5.1286
AGAP002597		-2.4495
AGAP002598	FBgn0038961	-0.34916	0.15231
AGAP002599	FBgn0029856	0.46079	5.8825
AGAP002601	FBgn0028999	3.801	2.1667
AGAP002602	FBgn0024194	3.5642	-1.0844
AGAP002603	FBgn0042712	-4.3138	-9.1413
AGAP002604	FBgn0085290	3.0173	4.1336
AGAP002605	FBgn0026751	-7.8511	3.6582
AGAP002606	FBgn0028693	-8.4799	-4.8003
AGAP002607	FBgn0030293	-12.306	-9.5793
AGAP002608	FBgn0025640	0.94452	3.9615
AGAP002609	FBgn0029937	0.61134	4.8603
AGAP002610	FBgn0029939	12.446	4.9821
AGAP002613	FBgn0020765	-5.4889	1.7236
AGAP002614	FBgn0039215	5.7329	3.8246
AGAP002615	FBgn0035824	4.9751	2.1484
AGAP002616	FBgn0037606	2.8543	-2.2416
AGAP002617	FBgn0085423	1.1444	3.9626
AGAP002619	FBgn0022349	5.4517	-8.5075
AGAP002620	FBgn0003065	5.4795	2.8012
AGAP002621	FBgn0003065	7.2386	2.8012
AGAP002622	FBgn0039872	2.8555	1.562
AGAP002623	FBgn0039501	-4.0408	4.2774
AGAP002625	FBgn0038315	3.7072	1.5219
AGAP002626	FBgn0033672	2.6233	-3.6797
AGAP002627	FBgn0038771	3.0809	2.7011
AGAP002629	FBgn0030999	4.4007	3.8165
AGAP002630	FBgn0058002	-5.6754	0.01
AGAP002631	FBgn0040606	7.5913	4.6954
AGAP002632	FBgn0040606	6.7704	4.6954
AGAP002633	FBgn0041231	0.28132	2.1463
AGAP002634	FBgn0039420	-1.8448	6.2845
AGAP002635		-1.7428
AGAP002637		-5.5544
AGAP002640	FBgn0026396	-2.2603	4.022
AGAP002641	FBgn0267709	7.3021	0.01
AGAP002642	FBgn0015546	5.7935	0.92824
AGAP002643	FBgn0032895	1.2634	3.5629
AGAP002644	FBgn0037989	9.2026	-1.522
AGAP002645	FBgn0011710	-8.7223	-2.7434
AGAP002647	FBgn0011754	-1.5438	3.1964
AGAP002648	FBgn0262719	2.9352	1.5819
AGAP002649	FBgn0026083	-3.9044	-5.8214
AGAP002650	FBgn0038929	6.2329	5.3363
AGAP002652	FBgn0037298	-2.2652	0.88828
AGAP002653	FBgn0030007	-6.9769	-18.749
AGAP002654	FBgn0034598	-10.86	-15.419
AGAP002655	FBgn0265297	-8.3115	-18.943
AGAP002656	FBgn0032517	-13.007	-16.55
AGAP002657	FBgn0031094	-14.184	-10.994
AGAP002661	FBgn0031092	4.7421	1.8936
AGAP002662	FBgn0038649	-13.494	-20.832
AGAP002663	FBgn0004359	1.409	3.6894
AGAP002664	FBgn0037359	-5.174	-5.2114
AGAP002667	FBgn0037874	-13.448	-15.655
AGAP002669	FBgn0263831	-4.3981	-5.327
AGAP002671	FBgn0050037	4.1775	-0.15617
AGAP002672	FBgn0039290	2.0484	2.2357
AGAP002677	FBgn0083946	1.6818	4.0598
AGAP002678	FBgn0039282	3.0172	5.3287
AGAP002680	FBgn0259152	1.4688	-0.52201
AGAP002684	FBgn0022069	-4.9164	-13.194
AGAP002685	FBgn0052672	0.3038	-1.0407
AGAP002687	FBgn0001330	-14.772	-13.265
AGAP002689	FBgn0260440	8.1971	0.18439
AGAP002690	FBgn0011774	-6.235	-8.4611
AGAP002691	FBgn0035103	-0.25292	-0.43552
AGAP002692	FBgn0031052	-12.775	-15.296
AGAP002693	FBgn0030672	-9.2273	6.4651
AGAP002695	FBgn0261811	1.4638	-2.4258
AGAP002703	FBgn0038126	10.326	2.4777
AGAP002704	FBgn0030717	-5.5444	-5.0214
AGAP002705	FBgn0030240	-10.028	1.0967
AGAP002706	FBgn0261791	-15.888	-15.42
AGAP002708	FBgn0030723	7.5034	3.8532
AGAP002709	FBgn0030017	5.9414	3.5617
AGAP002711	FBgn0261873	10.806	4.7662
AGAP002712	FBgn0030434	-2.6068	-8.226
AGAP002713	FBgn0030433	-10.069	-10.833
AGAP002715	FBgn0261954	-2.6702	-9.0879
AGAP002717	FBgn0023536	-2.1632	6.4471
AGAP002718	FBgn0027601	0.062051	3.6682
AGAP002720	FBgn0033873	0.3848	0.015949
AGAP002721	FBgn0003965	5.9255	4.0341
AGAP002722	FBgn0030715	5.142	4.7646
AGAP002723	FBgn0052544	3.5572	1.0095
AGAP002724	FBgn0052603	-2.1649	3.4267
AGAP002726	FBgn0034517	-1.5934	5.0331
AGAP002727		2.2345
AGAP002728	FBgn0027291	3.3111	0.91948
AGAP002729	FBgn0003969	-3.0702	2.0003
AGAP002730	FBgn0026666	-16.406	-20.063
AGAP002731	FBgn0027296	-14.205	-10.146
AGAP002733	FBgn0054038	0.75605	5.8187
AGAP002734	FBgn0032168	-6.8744	-12.02
AGAP002735	FBgn0034975	-5.3444	-12.779
AGAP002736	FBgn0003209	-8.6533	-6.9019
AGAP002737	FBgn0265045	-0.082961	4.247
AGAP002740	FBgn0030431	-4.6948	-6.1478
AGAP002741	FBgn0003862	-13.825	-10.046
AGAP002742	FBgn0010622	-10.01	-14.795
AGAP002743	FBgn0029573	-1.2336	2.3914
AGAP002744	FBgn0040359	4.4021	1.9951
AGAP002747		4.8703
AGAP002748	FBgn0003093	1.8906	1.8203
AGAP002751	FBgn0038531	-2.7269	2.6859
AGAP002752	FBgn0037718	-2.4771	-6.6233
AGAP002754	FBgn0037328	-18.047	-11.94
AGAP002755		7.679
AGAP002757	FBgn0037720	-2.0607	-0.55518
AGAP002758	FBgn0037653	-12.046	0.37948
AGAP002761	FBgn0042083	-0.5627	-3.4633
AGAP002762	FBgn0037632	-21.138	-19.133
AGAP002763	FBgn0029966	-1.4089	5.8998
AGAP002764	FBgn0030451	-0.12674	3.7138
AGAP002765	FBgn0030509	-0.071626	4.9852
AGAP002766	FBgn0030509	0.16172	4.9852
AGAP002767	FBgn0030509	2.1092	4.9852
AGAP002769	FBgn0030509	-0.38061	4.9852
AGAP002770	FBgn0038565	-2.3907	5.1758
AGAP002775	FBgn0038569	-3.3047	-8.2536
AGAP002776	FBgn0039867	-17.45	-17.556
AGAP002777	FBgn0038426	-3.6692	-18.016
AGAP002778	FBgn0020272	-16.013	-5.7248
AGAP002779	FBgn0010282	-10.757	-14.353
AGAP002780	FBgn0035692	-15.854	-20.646
AGAP002782	FBgn0037624	-8.8279	-9.9374
AGAP002783	FBgn0038082	11.337	0.053729
AGAP002784	FBgn0003319	-1.2282	3.3653
AGAP002787	FBgn0037941	7.2391	1.1948
AGAP002789		7.4105
AGAP002790	FBgn0000108	9.8923	4.2036
AGAP002791	FBgn0032750	8.3179	-7.0813
AGAP002793	FBgn0264089	11.694	-0.59957
AGAP002795		-12.053
AGAP002796	FBgn0040321	-3.8665	2.4217
AGAP002797	FBgn0038840	1.7815	3.5612
AGAP002798	FBgn0040321	2.47	2.4217
AGAP002799	FBgn0040321	1.5104	2.4217
AGAP002800	FBgn0000316	6.9916	3.1039
AGAP002801	FBgn0066114	-0.85376	4.1607
AGAP002802	FBgn0000635	2.6075	4.9039
AGAP002804	FBgn0037782	-0.11513	1.6908
AGAP002807	FBgn0004656	-6.7372	-11.928
AGAP002808	FBgn0029714	-12.698	-20.447
AGAP002809	FBgn0037356	-4.4974	-18.171
AGAP002810	FBgn0051475	-2.3074	1.5752
AGAP002812	FBgn0003206	8.2923	-2.8424
AGAP002814	FBgn0259986	-0.13583	0.17331
AGAP002815	FBgn0011653	2.0674	-0.49829
AGAP002816	FBgn0261274	-5.414	-5.9484
AGAP002817	FBgn0040696	-1.4887	0.49208
AGAP002818	FBgn0035505	-2.0764	4.3042
AGAP002819	FBgn0040697	0.8689	2.7214
AGAP002820	FBgn0003710	-0.93978	1.3295
AGAP002821	FBgn0030522	4.4908	3.088
AGAP002822	FBgn0037831	-1.015	-2.1476
AGAP002823	FBgn0051390	-1.144	-13.601
AGAP002824	FBgn0004841	-1.6136	2.2241
AGAP002826	FBgn0040350	4.7692	4.3732
AGAP002828	FBgn0261574	0.12654	-0.94376
AGAP002830	FBgn0020385	3.8433	-0.3182
[truncated: 7,406 more rows]
