# Supplementary material for: A genome-wide CRISPR screen in Anopheles mosquito cells identifies fitness and immune cell function-related genes
Source: Nat Commun. 2025 Nov 24;16:10323. doi: 10.1038/s41467-025-65304-y (PMC12644648; doi:10.1038/s41467-025-65304-y)
Supplement: Supplementary file 11 — Source data [file 41467_2025_65304_MOESM11_ESM.zip › Source Data- Combined File/Source Data- Figure 2.xlsx]

## Sheet: Fig 2a
	drug (μM)	Liposome			Clodronate
	1840	0.098541	0.065928	0.073151	0.009822	0.011147	0.011121
	920	0.136973	0.095681	0.103349	0.007127	0.004707	0.007437
	460	0.191486	0.172547	0.16498	0.0166	0.013579	0.017748
	230	0.311607	0.277722	0.262509	0.022681	0.018327	0.02237
	115	0.493618	0.428832	0.393326	0.036586	0.033119	0.037368
	57.5	0.686626	0.616125	0.599512	0.055811	0.051299	0.057239
	28.75	1.3722	1.35512	1.27901	0.090438	0.074806	0.089545
	14.375	0.887464	0.963141	0.914747	0.214931	0.181444	0.190146
	7.1875	0.944672	1.12415	0.994318	0.74393	0.635389	0.632148
	3.59375	1.04839	1.00309	0.897359	1.66469	1.69534	1.65739
	1.79688	1.02183	1.09891	0.973916	1.16053	1.09029	1.2594
	0.898438	1.03075	1.05465	0.9946	1.01526	1.01822	1.08906
	0.449219	1.03447	1.00945	1.05196	0.979525	1.03843	0.965478
	0.224609	1.04473	0.988844	1.07477	1.01619	0.941309	1.0141
	0.112305	1.03752	1.01971	1.05482	1.03529	1.02631	1.04718
	0.0561523	1.01516	1.02002	1.04854	1.06085	0.982761	1.05634
	0.0280762	1.02455	1.03407	0.999628	1.08444	1.03074	1.0158
	0.0140381	1.09162	1.08365	0.97696	1.10069	1.0666	1.15304

## Sheet: Fig 2c
		Clodronate A					Clodronate B					Clodronate A Vs B
	Gene ID	log(posscore-R1)*-1	log(posscore-R2)*-1	average		Gene ID	log(posscore-R1)*-1	log(posscore-R2)*-1	average		Gene ID	RRA average Clodrosome A	RRA average Clodrosome B
	AGAP011497	0.934532	#N/A	#N/A		AGAP004559	#N/A	#N/A	#N/A		AGAP011497	#N/A	0.810886
	AGAP004559	0.934532	#N/A	#N/A		scrambled10	#N/A	#N/A	#N/A		AGAP004559	#N/A	#N/A
	scrambled10	0.934532	#N/A	#N/A		AGAP028975	0.903994	#N/A	#N/A		scrambled10	#N/A	#N/A
	scrambled59	0.934532	#N/A	#N/A		AGAP000242	0.903994	#N/A	#N/A		scrambled59	#N/A	0.820073
	AGAP006782	0.934532	#N/A	#N/A		AGAP001914	#N/A	#N/A	#N/A		AGAP006782	#N/A	1.79013
	AGAP002394	1.0291	#N/A	#N/A		AGAP003701	#N/A	0.736151	#N/A		AGAP002394	#N/A	1.0936
	AGAP028975	1.0291	#N/A	#N/A		AGAP011363	#N/A	#N/A	#N/A		AGAP028975	#N/A	#N/A
	AGAP000242	1.09526	#N/A	#N/A		AGAP012912	0.73037	#N/A	#N/A		AGAP000242	#N/A	#N/A
	AGAP003701	1.1523	#N/A	#N/A		AGAP028916	1.03255	#N/A	#N/A		AGAP003701	#N/A	#N/A
	AGAP011363	1.20414	#N/A	#N/A		AGAP002127	0.903994	#N/A	#N/A		AGAP011363	#N/A	#N/A
	AGAP012912	1.29682	#N/A	#N/A		AGAP004615	#N/A	#N/A	#N/A		AGAP012912	#N/A	#N/A
	AGAP004081	1.29682	#N/A	#N/A		AGAP013307	#N/A	#N/A	#N/A		AGAP004081	#N/A	0.987168
	AGAP004615	1.29682	#N/A	#N/A		control_3R_440252	1.56377	#N/A	#N/A		AGAP004615	#N/A	#N/A
	AGAP013307	1.33546	#N/A	#N/A		AGAP028907	#N/A	#N/A	#N/A		AGAP013307	#N/A	#N/A
	AGAP010308	1.40534	#N/A	#N/A		AGAP004657	#N/A	#N/A	#N/A		AGAP010308	#N/A	1.42163
	control_3R_440252	1.49524	#N/A	#N/A		AGAP009105	6.83301	7.0645	6.94875		control_3R_440252	#N/A	#N/A
	AGAP004657	2.03133	#N/A	#N/A		AGAP008336	5.14072	5.54238	5.34155		AGAP004657	#N/A	#N/A
	AGAP008154	6.86723	5.54512	6.20618		AGAP001488	4.51989	6.01444	5.26717		AGAP009105	5.32949	#N/A
	AGAP009105	5.42002	5.23896	5.32949		AGAP001645	5.69897	4.60655	5.15276		AGAP001488	3.93389	#N/A
	AGAP028116	4.71498	4.09409	4.40454		AGAP010585	4.07484	5.6965	4.88567		AGAP011017	3.59708	#N/A
	AGAP003534	4.73504	3.88992	4.31248		AGAP027996	4.61881	4.273	4.4459		AGAP000939	3.03943	#N/A
	AGAP009993	4.63626	3.47719	4.05672		AGAP004588	4.30578	4.11895	4.21237		AGAP008757	2.9836	#N/A
	AGAP004097	3.89647	4.1769	4.03668		AGAP011017	3.27456	4.33296	3.80376		AGAP011572	2.89544	#N/A
	AGAP008930	3.63818	4.33707	3.98763		AGAP004382	3.72517	3.72538	3.72528		AGAP007006	2.88441	#N/A
	AGAP001488	4.08227	3.7855	3.93389		AGAP008757	3.65158	3.72001	3.6858		AGAP001645	2.85541	#N/A
	AGAP013061	1.96043	5.48806	3.72425		AGAP012805	4.14676	3.17569	3.66123		AGAP008336	2.83965	#N/A
	AGAP011547	2.98039	4.44608	3.71323		AGAP003004	3.50336	3.64966	3.57651		AGAP006266	2.81143	#N/A
	AGAP011017	4.07805	3.11611	3.59708		AGAP000886	3.64946	3.39441	3.52194		AGAP008768	2.72034	#N/A
	AGAP004564	3.86	3.29576	3.57788		AGAP002672	3.91396	3.08241	3.49819		AGAP004501	2.7056	#N/A
	AGAP012858	3.15538	3.73504	3.44521		AGAP009993	3.40068	3.54348	3.47208		AGAP010109	2.65736	#N/A
	AGAP028778	3.38141	3.47304	3.42722		AGAP012977	3.39422	3.50354	3.44888		AGAP001564	2.57258	#N/A
	AGAP003285	3.4129	3.30372	3.35831		AGAP010194	3.33144	3.52909	3.43026		AGAP029478	2.52049	#N/A
	AGAP013435	2.81913	3.89527	3.3572		AGAP008768	2.77757	3.91318	3.34537		AGAP012697	2.48721	#N/A
	AGAP005542	3.01836	3.65236	3.33536		AGAP003534	3.31503	3.34863	3.33183		AGAP011170	2.41907	#N/A
	AGAP011562	3.7054	2.92838	3.31689		AGAP010965	3.15862	3.42121	3.28991		AGAP004563	2.41393	#N/A
	AGAP009432	3.45957	3.17387	3.31672		AGAP002172	3.32131	3.23677	3.27904		AGAP004382	2.39981	#N/A
	AGAP010677	2.63455	3.99004	3.31229		AGAP007006	3.30709	3.23474	3.27092		AGAP001355	2.39657	#N/A
	AGAP012129	2.22588	4.38074	3.30331		AGAP000939	3.39245	3.13587	3.26416		AGAP008660	2.37832	#N/A
	AGAP004532	3.50464	3.08188	3.29326		AGAP012087	4.38222	2.12137	3.2518		AGAP003135	2.36608	#N/A
	AGAP011685	2.69672	3.73793	3.21732		AGAP006758	4.07889	2.42349	3.25119		AGAP007085	2.34478	#N/A
	AGAP000190	4.44783	1.92289	3.18536		AGAP003872	2.81338	3.6226	3.21799		AGAP012977	2.33541	#N/A
	AGAP004887	4.20279	2.11442	3.1586		AGAP029478	3.21496	3.16685	3.19091		AGAP012377	2.32904	#N/A
	AGAP029102	2.93	3.38164	3.15582		AGAP005256	3.49823	2.83295	3.16559		AGAP003004	2.29603	#N/A
	AGAP003081	3.23682	3.06767	3.15224		AGAP004106	2.85023	3.36854	3.10938		AGAP009662	2.29012	#N/A
	AGAP007150	3.56274	2.68181	3.12228		AGAP003416	3.38519	2.7955	3.09034		AGAP010902	2.28529	#N/A
	AGAP012340	3.04327	3.17594	3.1096		AGAP005388	3.08205	3.05595	3.069		AGAP000262	2.27516	#N/A
	AGAP006236	3.38294	2.7463	3.06462		AGAP001901	3.28156	2.8443	3.06293		AGAP003416	2.27485	#N/A
	AGAP001419	2.42485	3.6642	3.04452		AGAP004208	2.4129	3.71276	3.06283		AGAP000886	2.25283	#N/A
	AGAP012913	2.97556	3.10675	3.04115		AGAP012377	2.41699	3.70056	3.05878		AGAP006758	2.23886	#N/A
	AGAP000939	2.66537	3.4135	3.03943		AGAP006266	2.89832	3.20879	3.05356		AGAP008752	2.23223	#N/A
	AGAP003904	3.61613	2.42079	3.01846		AGAP028557	3.06979	3.02653	3.04816		AGAP006687	2.21232	#N/A
	AGAP028785	2.86896	3.16107	3.01501		AGAP010109	3.02815	3.05236	3.04025		AGAP029461	2.2101	#N/A
	AGAP002257	3.08199	2.93588	3.00893		AGAP002734	3.54201	2.52631	3.03416		AGAP003872	2.20988	#N/A
	AGAP008757	3.3246	2.6426	2.9836		AGAP004202	3.96597	2.06705	3.01651		AGAP000330	2.20968	#N/A
	AGAP001589	3.00281	2.89012	2.94647		AGAP001564	3.04751	2.98326	3.01539		AGAP000277	2.18746	#N/A
	AGAP009246	2.79583	3.08194	2.93888		AGAP002257	2.9077	3.09346	3.00058		AGAP001636	2.1415	#N/A
	AGAP000879	2.79334	3.07714	2.93524		AGAP011572	3.38929	2.60291	2.9961		AGAP002224	2.12452	#N/A
	AGAP008922	2.94355	2.89154	2.91754		AGAP012829	2.82842	3.10662	2.96752		AGAP001278	2.12003	#N/A
	AGAP012141	3.24211	2.58228	2.91219		AGAP003562	2.19111	3.73189	2.9615		AGAP009684	2.11819	#N/A
	AGAP011572	2.56996	3.22093	2.89544		AGAP001636	2.74223	3.15554	2.94888		AGAP029632	2.10041	#N/A
	AGAP007006	2.79331	2.97551	2.88441		AGAP028135	2.95869	2.89829	2.92849		AGAP002194	2.066	#N/A
	AGAP013540	3.15922	2.55468	2.85695		AGAP012817	2.96261	2.88753	2.92507		AGAP004654	2.05036	#N/A
	AGAP001645	3.08729	2.62353	2.85541		AGAP004563	2.19719	3.62366	2.91043		AGAP012181	2.04744	#N/A
	AGAP008336	2.69999	2.97931	2.83965		AGAP010555	2.86287	2.93712	2.89999		AGAP003146	2.04507	#N/A
	AGAP005959	3.15525	2.51138	2.83331		AGAP004022	2.91507	2.85836	2.88671		AGAP008783	2.04252	#N/A
	AGAP000114	3.07719	2.57864	2.82792		AGAP006687	2.18903	3.56561	2.87732		AGAP013345	2.03402	#N/A
	AGAP008293	3.00582	2.62417	2.815		AGAP005612	3.18739	2.54578	2.86658		AGAP010555	2.02882	#N/A
	AGAP006266	3.04057	2.5823	2.81143		AGAP029461	2.83009	2.89853	2.86431		AGAP013406	2.01071	#N/A
	AGAP028040	2.63272	2.95971	2.79622		AGAP001032	2.94688	2.7789	2.86289		AGAP012829	2.00393	#N/A
	AGAP028425	3.20307	2.3731	2.78808		AGAP012129	2.94688	2.74683	2.84686		AGAP002162	2.00329	#N/A
	AGAP011613	1.95727	3.61845	2.78786		AGAP004501	2.83015	2.83033	2.83024		AGAP028870	1.98676	#N/A
	AGAP010384	2.70399	2.81881	2.7614		AGAP010902	2.46348	3.18983	2.82665		AGAP028907	1.98154	#N/A
	AGAP005130	3.38454	2.10165	2.7431		AGAP011723	2.8071	2.8383	2.8227		AGAP007692	1.98132	#N/A
	AGAP029101	2.77234	2.70659	2.73947		AGAP008783	2.69124	2.95113	2.82119		AGAP005688	1.97631	#N/A
	AGAP001754	2.93584	2.53942	2.73763		AGAP000190	2.47859	3.1583	2.81845		AGAP005663	1.96279	#N/A
	AGAP001240	2.64555	2.82678	2.73617		AGAP010930	2.78049	2.78068	2.78059		AGAP012805	1.94621	#N/A
	AGAP008768	2.0582	3.38249	2.72034		AGAP028116	2.51583	3.02039	2.76811		AGAP004208	1.94259	#N/A
	AGAP004501	2.76221	2.649	2.7056		AGAP005408	2.86167	2.66736	2.76451		AGAP011932	1.9424	#N/A
	AGAP002395	2.81881	2.57253	2.69567		AGAP010677	2.67024	2.84667	2.75845		AGAP013267	1.92914	#N/A
	AGAP005670	2.83085	2.55782	2.69434		AGAP011170	2.15254	3.35873	2.75564		AGAP003975	1.92625	#N/A
	AGAP008859	2.7107	2.67797	2.69433		AGAP004510	2.0165	3.4876	2.75205		AGAP028557	1.9205	#N/A
	AGAP003350	2.55605	2.82071	2.68838		AGAP012697	2.42355	3.0418	2.73268		AGAP005401	1.91925	#N/A
	AGAP009418	3.1916	2.18225	2.68692		AGAP008660	2.71128	2.71146	2.71137		AGAP003994	1.91879	#N/A
	AGAP004431	2.345	3.02319	2.68409		AGAP003212	2.41833	2.98155	2.69994		AGAP011720	1.91783	#N/A
	AGAP002631	2.30122	3.05675	2.67899		AGAP003135	2.54561	2.85121	2.69841		AGAP003231	1.90861	#N/A
	AGAP007948	2.57219	2.75501	2.6636		AGAP002261	2.145	3.24082	2.69291		AGAP010194	1.88799	#N/A
	AGAP010109	2.73316	2.58157	2.65736		AGAP007226	2.38676	2.96265	2.67471		AGAP011320	1.88185	#N/A
	AGAP013476	2.53831	2.72888	2.63359		AGAP029534	2.67933	2.66442	2.67188		AGAP004890	1.847	#N/A
	AGAP002819	2.51681	2.74043	2.62862		AGAP005241	2.53091	2.81234	2.67163		AGAP010585	1.83999	#N/A
	AGAP012749	2.59084	2.6616	2.62622		AGAP008154	2.29151	3.03408	2.6628		AGAP003022	1.82789	#N/A
	AGAP010006	3.57841	1.6724	2.6254		AGAP009398	2.63106	2.66226	2.64666		AGAP010930	1.81932	#N/A
	AGAP028466	2.84318	2.38156	2.61237		AGAP008678	2.35468	2.91721	2.63595		AGAP011307	1.80744	#N/A
	AGAP009803	3.10373	2.06211	2.58292		AGAP005959	2.35289	2.91721	2.63505		AGAP000734	1.80524	#N/A
	AGAP001564	2.53687	2.60829	2.57258		AGAP011613	2.62512	2.63899	2.63206		AGAP003018	1.80267	#N/A
	AGAP001471	2.4042	2.72033	2.56226		AGAP005401	2.71525	2.54564	2.63045		AGAP008526	1.80261	#N/A
	AGAP008111	2.62075	2.46938	2.54506		AGAP013406	2.59297	2.65876	2.62586		AGAP006946	1.79342	#N/A
	AGAP008611	2.39829	2.66535	2.53182		AGAP002395	2.77723	2.47389	2.62556		AGAP012817	1.78329	#N/A
	AGAP005054	2.99089	2.06739	2.52914		AGAP029102	2.76764	2.48142	2.62453		AGAP007226	1.78145	#N/A
	AGAP009150	2.35111	2.70393	2.52752		AGAP028100	2.55983	2.6847	2.62227		AGAP001482	1.78032	#N/A
	AGAP029478	2.71005	2.33092	2.52049		AGAP006493	2.62454	2.61663	2.62059		AGAP010216	1.77419	#N/A
	AGAP011383	3.13988	1.89603	2.51795		AGAP007085	3.29285	1.94127	2.61706		AGAP013200	1.76139	#N/A
	AGAP001909	2.25024	2.73447	2.49236		AGAP002215	2.64935	2.58471	2.61703		AGAP008682	1.7603	#N/A
	AGAP006908	2.31734	2.66655	2.49195		AGAP009662	2.65859	2.56373	2.61116		AGAP008133	1.75549	#N/A
	AGAP029212	2.0115	2.96879	2.49015		AGAP007150	2.82813	2.38544	2.60678		AGAP008852	1.75183	#N/A
	AGAP012697	1.31965	3.65478	2.48721		AGAP000330	2.70132	2.50147	2.6014		AGAP002734	1.75013	#N/A
	AGAP005749	2.13465	2.8253	2.47998		AGAP008293	2.7255	2.47034	2.59792		AGAP004726	1.74963	#N/A
	AGAP013290	1.87582	3.08225	2.47903		AGAP009451	2.46309	2.73154	2.59731		AGAP009958	1.74581	#N/A
	AGAP004021	2.39533	2.55081	2.47307		AGAP011785	2.65369	2.53161	2.59265		AGAP007273	1.73824	#N/A
	AGAP003844	1.8987	3.04385	2.47128		AGAP001355	2.63277	2.5413	2.58704		AGAP007954	1.7354	#N/A
	AGAP005223	2.23779	2.69005	2.46392		AGAP002049	3.15209	2.01463	2.58336		AGAP002172	1.7099	#N/A
	AGAP000940	2.37884	2.52635	2.4526		AGAP010366	2.52285	2.64142	2.58213		AGAP000599	1.7089	#N/A
	AGAP002976	2.15353	2.71756	2.43554		AGAP010408	3.19297	1.94827	2.57062		AGAP029640	1.70884	#N/A
	AGAP009591	1.36544	3.49341	2.42943		AGAP008852	2.53841	2.59982	2.56912		AGAP009118	1.70799	#N/A
	AGAP002231	2.79814	2.05972	2.42893		AGAP005772	2.575	2.55799	2.5665		AGAP005241	1.70286	#N/A
	AGAP004420	2.85158	2.00525	2.42842		AGAP005760	2.71289	2.41923	2.56606		AGAP006070	1.69712	#N/A
	AGAP003608	2.48642	2.36932	2.42787		AGAP002976	1.97237	3.14196	2.55716		AGAP013255	1.6851	#N/A
	AGAP011170	2.69815	2.13999	2.41907		AGAP011729	2.59334	2.50692	2.55013		AGAP005240	1.68333	#N/A
	AGAP004563	1.95024	2.87762	2.41393		AGAP004887	3.42647	1.66246	2.54446		AGAP008116	1.68046	#N/A
	AGAP009769	1.2049	3.61323	2.40907		AGAP011642	2.05402	3.0346	2.54431		AGAP008739	1.67869	#N/A
	AGAP000186	2.53502	2.27788	2.40645		AGAP002693	2.04802	3.03826	2.54314		AGAP006493	1.67862	#N/A
	AGAP005761	1.93843	2.87192	2.40518		AGAP001589	2.58241	2.49663	2.53952		AGAP005388	1.66882	#N/A
	AGAP009560	1.93267	2.87374	2.4032		AGAP007534	2.62137	2.45628	2.53882		AGAP012336	1.66708	#N/A
	AGAP004382	2.42083	2.37879	2.39981		AGAP000277	2.26407	2.81183	2.53795		AGAP029339	1.66616	#N/A
	AGAP001355	2.61204	2.1811	2.39657		AGAP003022	2.65066	2.42169	2.53618		AGAP012138	1.64534	#N/A
	AGAP008802	2.16116	2.6164	2.38878		AGAP012858	2.47737	2.59465	2.53601		AGAP012018	1.63932	#N/A
	AGAP028130	2.46006	2.30048	2.38027		AGAP001754	2.66378	2.40257	2.53317		AGAP006388	1.63094	#N/A
	AGAP008660	2.30541	2.45123	2.37832		AGAP009317	2.23943	2.81248	2.52595		AGAP005187	1.62517	#N/A
	AGAP006007	1.79814	2.94405	2.37109		AGAP011562	2.44959	2.59642	2.523		AGAP008359	1.62006	#N/A
	AGAP011817	2.29252	2.44216	2.36734		AGAP000114	2.61167	2.43229	2.52198		AGAP029354	1.61582	#N/A
	AGAP003135	3.1706	1.56157	2.36608		AGAP013255	2.44704	2.58383	2.51543		AGAP028513	1.61227	#N/A
	AGAP012877	1.63039	3.09773	2.36406		AGAP000599	2.01241	3.01263	2.51252		AGAP012775	1.60855	#N/A
	AGAP001441	2.26251	2.45118	2.35685		AGAP010599	2.56355	2.45157	2.50756		AGAP001082	1.60784	#N/A
	AGAP006624	2.21067	2.48738	2.34903		AGAP028870	2.54017	2.47464	2.50741		AGAP003080	1.6054	#N/A
	AGAP013231	2.2998	2.39529	2.34754		AGAP007128	2.5022	2.50654	2.50437		AGAP004147	1.60191	#N/A
	AGAP011889	2.60225	2.0892	2.34573		AGAP000262	2.39289	2.60866	2.50077		AGAP028271	1.60019	#N/A
	AGAP007597	2.35905	2.33078	2.34491		AGAP002224	2.54814	2.44176	2.49495		AGAP002320	1.59835	#N/A
	AGAP007085	2.05271	2.63686	2.34478		AGAP012181	2.61869	2.34162	2.48015		AGAP010033	1.59716	#N/A
	AGAP001334	2.07872	2.60988	2.3443		AGAP007692	2.42997	2.52691	2.47844		AGAP011723	1.58206	#N/A
	AGAP013361	2.59558	2.08314	2.33936		AGAP013476	2.54958	2.40385	2.47672		AGAP029428	1.57388	#N/A
	AGAP012977	2.0576	2.61322	2.33541		AGAP003146	2.13427	2.81773	2.476		AGAP000314	1.56946	#N/A
	AGAP007029	2.16028	2.50857	2.33443		AGAP008359	2.578	2.3716	2.4748		AGAP007349	1.56535	#N/A
	AGAP011248	2.66204	1.99632	2.32918		AGAP008752	2.45129	2.49046	2.47088		AGAP006489	1.56224	#N/A
	AGAP012377	2.24248	2.4156	2.32904		AGAP010384	2.47392	2.4627	2.46831		AGAP029534	1.54669	#N/A
	AGAP006520	2.10549	2.53891	2.3222		AGAP013435	3.05492	1.87943	2.46717		AGAP002672	1.53594	#N/A
	AGAP007050	2.27842	2.35534	2.31688		AGAP005240	2.54955	2.38082	2.46519		AGAP029373	1.53352	#N/A
	AGAP012615	2.32037	2.30931	2.31484		AGAP029119	2.58846	2.34148	2.46497		AGAP006251	1.53329	#N/A
	AGAP009751	2.27189	2.35721	2.31455		AGAP008036	3.0454	1.8771	2.46125		AGAP009080	1.53144	#N/A
	AGAP006674	2.95782	1.65357	2.30569		AGAP004036	3.0422	1.86912	2.45566		AGAP028588	1.53085	#N/A
	AGAP000480	2.41157	2.18295	2.29726		AGAP005757	2.51952	2.38154	2.45053		AGAP004859	1.52956	#N/A
	AGAP003004	2.01043	2.58163	2.29603		AGAP009432	2.31244	2.5808	2.44662		AGAP006916	1.52955	#N/A
	AGAP004335	2.68108	1.89994	2.29051		AGAP006916	2.47383	2.40963	2.44173		AGAP006173	1.52659	#N/A
	AGAP009662	2.20148	2.37875	2.29012		AGAP003018	2.39124	2.48793	2.43958		AGAP005119	1.51999	#N/A
	AGAP010389	1.99632	2.58314	2.28973		AGAP007068	2.6212	2.25527	2.43824		AGAP029250	1.51838	#N/A
	AGAP005838	2.05644	2.51992	2.28818		AGAP004654	2.68192	2.18778	2.43485		AGAP003212	1.51746	#N/A
	AGAP010902	1.94085	2.62973	2.28529		AGAP008287	2.19111	2.6742	2.43266		AGAP005872	1.51423	#N/A
	AGAP001656	2.51544	2.04275	2.2791		AGAP009118	2.34638	2.50693	2.42666		AGAP008374	1.51401	#N/A
	AGAP011901	2.28078	2.27468	2.27773		AGAP011547	2.92147	1.91822	2.41985		AGAP005625	1.51254	#N/A
	AGAP003686	2.21498	2.34039	2.27768		AGAP007954	2.86066	1.97737	2.41901		AGAP005029	1.50914	#N/A
	AGAP000262	2.7974	1.75291	2.27516		AGAP009684	2.5373	2.29099	2.41415		AGAP004202	1.50841	#N/A
	AGAP003416	1.64294	2.90675	2.27485		AGAP009958	2.32802	2.48582	2.40692		AGAP011058	1.50348	#N/A
	AGAP005963	2.29267	2.22956	2.26111		AGAP011320	2.55247	2.26057	2.40652		AGAP010989	1.49742	#N/A
	AGAP013419	2.00402	2.51415	2.25909		AGAP007327	1.65781	3.152	2.40491		AGAP009317	1.49724	#N/A
	AGAP010586	2.25227	2.26523	2.25875		AGAP001909	2.41655	2.39308	2.40482		AGAP007766	1.49703	#N/A
	AGAP000886	2.16512	2.34054	2.25283		AGAP029632	2.16015	2.64902	2.40458		AGAP009112	1.49573	#N/A
	AGAP029582	2.65037	1.84799	2.24918		AGAP010033	2.49674	2.30327	2.4		AGAP006863	1.49389	#N/A
	AGAP012056	2.17077	2.32155	2.24616		AGAP001948	2.15905	2.64092	2.39999		AGAP028061	1.49039	#N/A
	AGAP001036	2.23906	2.25019	2.24463		AGAP001925	2.65886	2.12842	2.39364		AGAP011096	1.48836	#N/A
	AGAP001652	3.03522	1.44352	2.23937		AGAP009150	2.41965	2.36257	2.39111		AGAP009216	1.4853	#N/A
	AGAP006758	1.85764	2.62008	2.23886		AGAP003260	2.5959	2.18578	2.39084		AGAP004970	1.48478	#N/A
	AGAP028562	2.22281	2.24457	2.23369		AGAP003618	2.24947	2.52427	2.38687		AGAP012235	1.48333	#N/A
	AGAP008752	1.82417	2.6403	2.23223		AGAP029754	2.58697	2.17801	2.38249		AGAP010513	1.4827	#N/A
	AGAP006687	1.63686	2.78779	2.21232		AGAP029469	2.29452	2.45447	2.3745		AGAP013305	1.48243	#N/A
	AGAP029461	2.57605	1.84415	2.2101		AGAP011096	1.26837	3.47864	2.37351		AGAP008268	1.47402	#N/A
	AGAP003872	1.77979	2.63997	2.20988		AGAP011720	2.86006	1.87775	2.3689		AGAP013565	1.47111	#N/A
	AGAP000330	1.98414	2.43522	2.20968		AGAP000931	2.21335	2.52115	2.36725		AGAP002209	1.46915	#N/A
	AGAP001012	1.91169	2.5043	2.20799		AGAP028119	2.26695	2.45186	2.3594		AGAP004312	1.46819	#N/A
	AGAP007499	2.31682	2.09552	2.20617		AGAP028130	2.60105	2.11612	2.35859		AGAP009688	1.46605	#N/A
	AGAP007025	1.33449	3.06771	2.2011		AGAP005820	2.31527	2.40141	2.35834		AGAP009451	1.46505	#N/A
	AGAP000258	1.93599	2.46294	2.19946		AGAP011685	2.35572	2.35167	2.35369		AGAP009012	1.46452	#N/A
	AGAP013362	2.17635	2.22154	2.19894		AGAP013267	2.01745	2.6892	2.35333		AGAP001662	1.46339	#N/A
	AGAP005459	2.47334	1.91739	2.19537		AGAP006863	2.24864	2.45688	2.35276		AGAP010474	1.45953	#N/A
	AGAP005115	1.42364	2.95491	2.18927		AGAP001334	2.55782	2.14173	2.34977		AGAP028526	1.45361	#N/A
	AGAP008394	2.38321	1.99315	2.18818		AGAP008526	2.607	2.07911	2.34306		AGAP010366	1.45318	#N/A
	AGAP000277	1.91575	2.45917	2.18746		AGAP001482	2.54966	2.12959	2.33962		AGAP008036	1.45286	#N/A
	AGAP007743	2.39693	1.97708	2.187		AGAP009251	2.39885	2.27673	2.33779		AGAP003789	1.45094	#N/A
	AGAP006143	1.73154	2.64106	2.1863		AGAP001278	2.37496	2.29015	2.33255		AGAP001404	1.44657	#N/A
	AGAP001623	2.11573	2.24814	2.18193		AGAP006007	1.86163	2.80112	2.33138		AGAP011721	1.44645	#N/A
	AGAP001472	2.99585	1.36648	2.18117		AGAP029830	2.20009	2.46035	2.33022		AGAP012833	1.44609	#N/A
	AGAP000120	1.1724	3.17286	2.17263		AGAP029575	2.11292	2.5441	2.32851		AGAP010965	1.44583	#N/A
	control_2R_136310	2.37807	1.96597	2.17202		AGAP006143	2.61314	2.02964	2.32139		AGAP005772	1.44204	#N/A
	AGAP028730	2.06914	2.26323	2.16619		AGAP002162	2.39012	2.24924	2.31968		AGAP001395	1.44191	#N/A
	AGAP029503	1.82901	2.4972	2.1631		AGAP004147	2.43104	2.20798	2.31951		AGAP005256	1.44006	#N/A
	AGAP029295	2.09488	2.21226	2.15357		AGAP011984	2.51952	2.11612	2.31782		AGAP009551	1.43725	#N/A
	AGAP001040	1.97428	2.32931	2.1518		AGAP013345	2.3269	2.30773	2.31731		AGAP010346	1.43237	#N/A
	AGAP000341	2.16288	2.12415	2.14351		AGAP005797	1.91844	2.7142	2.31632		AGAP010408	1.43213	#N/A
	AGAP006280	2.09557	2.18782	2.14169		AGAP001036	2.40063	2.22897	2.3148		AGAP009700	1.42652	#N/A
	AGAP001636	2.10955	2.17344	2.1415		AGAP001395	2.14206	2.4843	2.31318		AGAP012315	1.42425	#N/A
	AGAP002480	1.59518	2.68719	2.14119		AGAP028207	2.44234	2.18232	2.31233		AGAP011036	1.42423	#N/A
	AGAP011028	1.93468	2.3362	2.13544		AGAP005187	2.431	2.19263	2.31182		AGAP005143	1.42303	#N/A
	AGAP005985	2.32758	1.93817	2.13287		AGAP006228	2.35981	2.26004	2.30992		AGAP005793	1.42101	#N/A
	AGAP013228	2.16925	2.09203	2.13064		AGAP006388	2.4035	2.21529	2.3094		AGAP012191	1.4185	#N/A
	AGAP004667	1.93825	2.31767	2.12796		AGAP007349	2.04026	2.57088	2.30557		AGAP007616	1.41606	#N/A
	AGAP002224	2.19203	2.05701	2.12452		AGAP007499	2.21663	2.37716	2.2969		AGAP005797	1.41582	#N/A
	AGAP003769	2.41119	1.83514	2.12317		AGAP011877	2.05722	2.53517	2.2962		AGAP007068	1.41319	#N/A
	AGAP008269	1.61626	2.62967	2.12296		AGAP005029	2.98527	1.59428	2.28977		AGAP028716	1.41265	#N/A
	AGAP006810	2.22787	2.01609	2.12198		AGAP002586	2.51952	2.05365	2.28658		AGAP007035	1.41011	#N/A
	AGAP010994	2.30682	1.93427	2.12054		AGAP028271	2.26354	2.30957	2.28656		AGAP004036	1.40929	#N/A
	AGAP001278	1.93059	2.30948	2.12003		AGAP002194	2.22885	2.33989	2.28437		AGAP008867	1.40532	#N/A
	AGAP009684	2.38162	1.85477	2.11819		AGAP006520	2.36129	2.20665	2.28397		AGAP008914	1.40142	#N/A
	AGAP009513	1.97416	2.25528	2.11472		AGAP005663	2.25945	2.30412	2.28179		AGAP005757	1.40099	#N/A
	AGAP001905	2.32509	1.90309	2.11409		AGAP012775	1.5397	3.0218	2.28075		AGAP009403	1.39396	#N/A
	AGAP009388	2.19521	2.03119	2.1132		AGAP012913	2.14824	2.40974	2.27899		AGAP013333	1.39366	#N/A
	AGAP010690	2.23432	1.99055	2.11243		AGAP008611	2.27378	2.28131	2.27754		AGAP005784	1.39342	#N/A
	AGAP028546	2.47592	1.73542	2.10567		AGAP011843	2.02009	2.52811	2.2741		AGAP007128	1.39158	#N/A
	AGAP006447	2.28964	1.91743	2.10353		AGAP029640	1.9965	2.55151	2.274		AGAP006012	1.38998	#N/A
	AGAP002809	2.26986	1.93207	2.10096		AGAP001746	2.18823	2.34427	2.26625		AGAP005820	1.38737	#N/A
	AGAP029632	2.39992	1.8009	2.10041		AGAP002859	2.15144	2.37261	2.26203		AGAP003444	1.38652	#N/A
	AGAP006241	1.95676	2.23774	2.09725		AGAP012340	2.26098	2.26212	2.26155		AGAP011877	1.3849	#N/A
	AGAP009363	2.11057	2.08083	2.0957		AGAP006070	2.63416	1.88516	2.25966		AGAP011127	1.38478	#N/A
	AGAP006477	2.28786	1.90084	2.09435		AGAP029554	2.75326	1.76183	2.25754		AGAP009398	1.375	#N/A
	AGAP002575	1.39244	2.79409	2.09326		AGAP003975	2.42778	2.08323	2.2555		AGAP029051	1.37044	#N/A
	AGAP029765	2.24922	1.92937	2.0893		AGAP028120	1.91062	2.59721	2.25392		AGAP009214	1.37023	#N/A
	AGAP029521	2.04209	2.13536	2.08872		AGAP029339	2.4142	2.08914	2.25167		AGAP005312	1.36894	#N/A
	AGAP010277	2.01259	2.15	2.0813		AGAP002819	2.75085	1.74203	2.24644		AGAP004220	1.3679	#N/A
	AGAP012625	2.22058	1.94085	2.08071		AGAP029354	2.09831	2.37064	2.23447		AGAP011051	1.36637	#N/A
	AGAP003017	2.2317	1.91542	2.07356		AGAP004220	2.28112	2.17656	2.22884		AGAP004106	1.36486	#N/A
	AGAP011890	1.13642	3.00419	2.0703		AGAP029579	2.17155	2.28563	2.22859		AGAP011104	1.36373	#N/A
	AGAP002194	3.30521	0.826785	2.066		AGAP005963	2.20964	2.24106	2.22535		AGAP012132	1.35995	#N/A
	AGAP008423	1.87442	2.23339	2.0539		AGAP010346	2.01219	2.43779	2.22499		AGAP028758	1.35625	#N/A
	AGAP004654	1.64944	2.45128	2.05036		AGAP004532	2.22716	2.21698	2.22207		AGAP011909	1.35294	#N/A
	AGAP000882	2.26758	1.82895	2.04826		AGAP009214	1.96397	2.48013	2.22205		AGAP000014	1.35095	#N/A
	AGAP012181	2.34165	1.75323	2.04744		AGAP010731	2.23215	2.20047	2.21631		AGAP013148	1.34652	#N/A
	AGAP003146	2.15666	1.93349	2.04507		AGAP002869	1.71512	2.71209	2.2136		AGAP003802	1.34269	#N/A
	AGAP013486	2.12894	1.96102	2.04498		AGAP001662	1.71285	2.71287	2.21286		AGAP008008	1.34111	#N/A
	AGAP007251	2.1306	1.95715	2.04388		AGAP012868	2.05432	2.35958	2.20695		AGAP011785	1.34041	#N/A
	AGAP008783	1.91851	2.16653	2.04252		AGAP011846	2.24219	2.17079	2.20649		AGAP028218	1.33832	#N/A
	AGAP013345	2.12627	1.94176	2.03402		AGAP002982	2.09153	2.3152	2.20337		AGAP011729	1.33561	#N/A
	AGAP028225	2.24381	1.81996	2.03189		AGAP002911	1.61903	2.78667	2.20285		AGAP006071	1.33223	#N/A
	AGAP002511	2.35025	1.71119	2.03072		AGAP006977	2.01861	2.38046	2.19953		AGAP006554	1.32949	#N/A
	AGAP010555	2.03011	2.02752	2.02882		AGAP011978	2.10725	2.28572	2.19648		AGAP010564	1.32745	#N/A
	AGAP006047	1.94512	2.1096	2.02736		AGAP008831	3.06397	1.32885	2.19641		AGAP002061	1.31759	#N/A
	AGAP005340	1.91123	2.14042	2.02582		AGAP010216	1.85742	2.53505	2.19624		AGAP007001	1.30918	#N/A
	AGAP009130	1.84239	2.20402	2.02321		AGAP002312	2.23989	2.15033	2.19511		AGAP006384	1.30857	#N/A
	AGAP028712	1.52194	2.51452	2.01823		AGAP011951	2.28061	2.10323	2.19192		AGAP004008	1.30702	#N/A
	AGAP012720	2.67301	1.36302	2.01802		AGAP028061	2.05109	2.31201	2.18155		AGAP007305	1.30373	#N/A
	AGAP007101	2.33359	1.70204	2.01782		AGAP008133	2.459	1.90236	2.18068		AGAP013186	1.3028	#N/A
	AGAP028619	1.81767	2.2154	2.01653		AGAP005248	2.13383	2.2193	2.17657		AGAP004190	1.30026	#N/A
	AGAP013406	1.916	2.10543	2.01071		AGAP005784	2.18501	2.16555	2.17528		AGAP005938	1.29963	#N/A
	AGAP003620	2.68649	1.33114	2.00882		AGAP003994	2.20528	2.14298	2.17413		AGAP010731	1.29841	#N/A
	AGAP010112	1.89922	2.11342	2.00632		AGAP003061	1.78779	2.55394	2.17087		AGAP011634	1.29175	#N/A
	AGAP007557	2.26328	1.74792	2.0056		AGAP004312	2.00701	2.33306	2.17004		AGAP006228	1.29127	#N/A
	AGAP011815	1.79223	2.21748	2.00485		AGAP011036	2.19111	2.14296	2.16704		AGAP002215	1.28809	#N/A
	AGAP012829	1.98493	2.02293	2.00393		AGAP004667	2.49965	1.83425	2.16695		AGAP029240	1.28713	#N/A
	AGAP002162	2.50263	1.50396	2.00329		AGAP000314	1.96051	2.36494	2.16272		AGAP005172	1.28472	#N/A
	AGAP012714	2.23052	1.77127	2.00089		AGAP028466	2.12638	2.19856	2.16247		AGAP006461	1.2838	#N/A
	AGAP011583	3.08039	0.920132	2.00026		AGAP008805	3.1494	1.1697	2.15955		AGAP007953	1.28235	#N/A
	AGAP028990	2.43835	1.55819	1.99827		AGAP011817	2.09574	2.21913	2.15743		AGAP010254	1.28128	#N/A
	AGAP005238	1.71967	2.27205	1.99586		AGAP010661	2.243	2.06772	2.15536		AGAP002911	1.27871	#N/A
	AGAP005619	1.8464	2.14511	1.99575		AGAP004989	2.26041	2.04971	2.15506		AGAP011171	1.27807	#N/A
	AGAP002906	2.06466	1.92416	1.99441		AGAP009363	2.12698	2.18241	2.1547		AGAP007552	1.27778	#N/A
	AGAP004845	1.95386	2.02284	1.98835		AGAP004890	2.29818	2.00488	2.15153		AGAP008487	1.27573	#N/A
	AGAP028870	2.02203	1.95148	1.98676		AGAP013105	1.8755	2.42704	2.15127		AGAP028639	1.27552	#N/A
	AGAP006897	1.48374	2.48479	1.98427		AGAP005688	2.01897	2.28326	2.15111		AGAP001029	1.27222	#N/A
	AGAP011249	1.62115	2.34449	1.98282		AGAP005761	2.53921	1.76183	2.15052		AGAP011843	1.27017	#N/A
	AGAP028907	1.87054	2.09253	1.98154		AGAP007193	2.05821	2.24262	2.15041		AGAP029773	1.26785	#N/A
	AGAP007692	2.10044	1.8622	1.98132		AGAP012138	3.14543	1.15207	2.14875		AGAP002954	1.26155	#N/A
	AGAP012763	1.75873	2.20379	1.98126		AGAP000734	2.13748	2.14842	2.14295		AGAP005615	1.26089	#N/A
	AGAP002202	1.80914	2.14875	1.97894		AGAP013031	2.14329	2.13918	2.14124		AGAP000411	1.25657	#N/A
	AGAP004937	1.60903	2.34632	1.97768		AGAP012625	3.1494	1.12376	2.13658		control_X_62497	1.25427	#N/A
	AGAP005688	1.86934	2.08327	1.97631		AGAP013231	2.09748	2.17371	2.1356		AGAP011374	1.25221	#N/A
	AGAP004430	2.43147	1.51833	1.9749		AGAP006946	2.15254	2.11612	2.13433		AGAP007031	1.25121	#N/A
	AGAP008971	1.45617	2.4875	1.97184		AGAP000974	2.35037	1.91621	2.13329		AGAP003412	1.24754	#N/A
	AGAP010372	1.8269	2.10518	1.96604		AGAP002202	1.97025	2.28707	2.12866		AGAP012840	1.24545	#N/A
	AGAP005989	1.85242	2.07607	1.96424		AGAP004726	2.46148	1.78455	2.12301		AGAP028135	1.24251	#N/A
	AGAP005663	2.00639	1.91919	1.96279		AGAP029545	2.18392	2.05128	2.1176		AGAP009948	1.23995	#N/A
	AGAP010441	2.02252	1.90049	1.96151		AGAP013472	2.04699	2.18462	2.11581		AGAP006977	1.23515	#N/A
	AGAP029692	1.79089	2.13161	1.96125		AGAP011097	2.34714	1.87634	2.11174		AGAP001925	1.23497	#N/A
	AGAP029393	2.03105	1.89069	1.96087		AGAP011932	1.65918	2.55713	2.10815		AGAP011150	1.23409	#N/A
	AGAP028180	1.8369	2.08041	1.95865		AGAP009700	2.6356	1.57947	2.10753		AGAP008459	1.22953	#N/A
	AGAP028548	1.79431	2.11681	1.95556		AGAP001082	1.52748	2.68294	2.10521		AGAP029536	1.22263	#N/A
	AGAP006234	1.88766	2.02254	1.9551		AGAP010989	2.46567	1.74335	2.10451		AGAP005098	1.21712	#N/A
	AGAP003052	1.5004	2.40765	1.95402		AGAP001756	1.70154	2.48342	2.09248		AGAP002464	1.21658	#N/A
	AGAP010124	1.87157	2.0358	1.95369		AGAP013459	1.76958	2.40863	2.08911		control_3L_488910	1.21399	#N/A
	AGAP009000	1.83316	2.07137	1.95226		AGAP005619	2.16539	2.00463	2.08501		AGAP010925	1.21239	#N/A
	AGAP007099	2.07612	1.82643	1.95128		AGAP001353	3.26931	0.897978	2.08364		AGAP029579	1.21234	#N/A
	AGAP011767	1.82157	2.07868	1.95012		AGAP005885	2.09248	2.07434	2.08341		AGAP006986	1.20926	#N/A
	AGAP008186	1.67152	2.2275	1.94951		AGAP004706	2.5476	1.6186	2.0831		AGAP003927	1.20868	#N/A
	AGAP011157	2.83189	1.06154	1.94671		AGAP008802	2.0677	2.09593	2.08181		AGAP007170	1.20851	#N/A
	AGAP012805	1.68058	2.21184	1.94621		AGAP005183	1.99034	2.16508	2.07771		AGAP011796	1.20743	#N/A
	AGAP004208	1.72807	2.15712	1.94259		AGAP002320	1.81327	2.3395	2.07638		AGAP012949	1.20741	#N/A
	AGAP011932	2.2263	1.65851	1.9424		AGAP000186	2.06105	2.0909	2.07597		AGAP006506	1.20668	#N/A
	AGAP001152	2.66791	1.21405	1.94098		AGAP005075	1.52748	2.62423	2.07585		AGAP001171	1.20516	#N/A
	AGAP007422	1.69743	2.17491	1.93617		AGAP003231	2.1018	2.04696	2.07438		AGAP001948	1.2026	#N/A
	control_2R_137978	1.84771	2.02361	1.93566		AGAP008210	1.65431	2.49314	2.07373		AGAP008425	1.20149	#N/A
	AGAP001242	1.79417	2.07174	1.93296		AGAP005962	2.19417	1.95086	2.07252		AGAP006948	1.20147	#N/A
	AGAP005585	2.27318	1.59107	1.93212		AGAP011171	2.31527	1.8267	2.07098		AGAP002384	1.20139	#N/A
	AGAP005138	1.04133	2.82071	1.93102		AGAP002105	1.79694	2.34097	2.06895		AGAP000117	1.20099	#N/A
	AGAP013267	1.35811	2.50018	1.92914		AGAP007809	2.30567	1.83115	2.06841		AGAP003726	1.2003	#N/A
	AGAP003667	2.16581	1.69118	1.92849		AGAP028730	2.05334	2.08058	2.06696		AGAP006167	1.1981	#N/A
	AGAP003975	1.79339	2.05912	1.92625		AGAP003372	1.84285	2.28756	2.0652		AGAP000018	1.19778	#N/A
	AGAP004391	1.51925	2.33069	1.92497		AGAP008459	2.05402	2.07533	2.06467		control_2L_83441	1.19711	#N/A
	AGAP012317	0.878539	2.96803	1.92328		AGAP005390	2.34932	1.77765	2.06349		AGAP002824	1.19599	#N/A
	AGAP028557	1.63956	2.20143	1.9205		control_2L_83441	2.04607	2.06892	2.05749		AGAP001391	1.1952	#N/A
	AGAP005401	2.01863	1.81987	1.91925		AGAP002544	2.09444	2.02054	2.05749		AGAP009026	1.19365	#N/A
	AGAP003994	1.7115	2.12608	1.91879		AGAP007025	1.97815	2.1368	2.05747		AGAP013457	1.19272	#N/A
	AGAP011720	1.95695	1.8787	1.91783		AGAP028785	2.11651	1.99097	2.05374		AGAP028102	1.18925	#N/A
	AGAP007755	2.53306	1.30083	1.91694		AGAP012873	2.08267	2.0238	2.05323		AGAP027999	1.18875	#N/A
	AGAP003231	1.95343	1.86379	1.90861		AGAP009745	1.75706	2.34607	2.05157		AGAP010789	1.18863	#N/A
	AGAP028017	2.28554	1.53164	1.90859		AGAP008374	2.14519	1.95156	2.04837		AGAP011278	1.18791	#N/A
	AGAP006508	1.94966	1.86138	1.90552		AGAP012811	2.03127	2.06249	2.04688		AGAP008843	1.18275	#N/A
	AGAP004061	2.06312	1.74773	1.90543		AGAP008682	2.2612	1.82959	2.0454		AGAP006955	1.18149	#N/A
	AGAP009759	1.36669	2.43468	1.90069		AGAP000413	2.52692	1.56344	2.04518		AGAP028916	1.18118	#N/A
	AGAP000438	2.33493	1.46515	1.90004		AGAP029572	2.41202	1.67615	2.04408		AGAP008378	1.1809	#N/A
	AGAP000579	1.90011	1.89709	1.8986		AGAP007862	2.27221	1.81372	2.04297		AGAP011829	1.1793	#N/A
	AGAP004700	2.1228	1.67412	1.89846		AGAP003444	2.18816	1.89596	2.04206		AGAP013539	1.17503	#N/A
	AGAP007614	2.37102	1.42539	1.8982		AGAP029101	2.02809	2.05011	2.0391		AGAP001928	1.17486	#N/A
	AGAP012318	1.94313	1.85307	1.8981		AGAP002707	2.16088	1.91475	2.03781		AGAP013587	1.17414	#N/A
	AGAP009875	2.06806	1.72728	1.89767		AGAP007017	2.04838	2.02697	2.03767		AGAP011476	1.17291	#N/A
	AGAP013439	1.89544	1.89829	1.89687		AGAP000230	1.78667	2.28756	2.03711		AGAP001238	1.17246	#N/A
	AGAP006115	1.88051	1.91268	1.8966		AGAP012833	2.28704	1.78281	2.03492		AGAP006721	1.16493	#N/A
	AGAP006460	1.62599	2.16536	1.89567		AGAP029503	1.98657	2.08285	2.03471		AGAP010767	1.16151	#N/A
	AGAP010993	2.02531	1.76445	1.89488		AGAP011307	2.12137	1.94719	2.03428		AGAP006400	1.15433	#N/A
	AGAP000398	1.04371	2.73698	1.89034		AGAP010564	1.82953	2.23731	2.03342		AGAP002862	1.15289	#N/A
	AGAP010194	1.83761	1.93836	1.88799		AGAP005119	1.9818	2.07335	2.02757		AGAP009411	1.14924	#N/A
	AGAP002629	2.00205	1.77299	1.88752		AGAP008366	1.7821	2.27055	2.02632		AGAP007632	1.1472	#N/A
	AGAP009567	1.90798	1.86417	1.88607		AGAP001330	1.73662	2.31142	2.02402		AGAP002127	1.14702	#N/A
	AGAP011320	1.83085	1.93285	1.88185		AGAP001588	2.07695	1.96936	2.02315		AGAP003260	1.14696	#N/A
	AGAP004758	1.7306	2.03101	1.88081		AGAP005383	2.64231	1.39561	2.01896		AGAP005725	1.14681	#N/A
	AGAP009342	2.3242	1.43452	1.87936		AGAP029350	1.97667	2.0588	2.01773		AGAP010728	1.14586	#N/A
	AGAP008973	1.49428	2.2544	1.87434		AGAP012366	0.998526	3.03222	2.01537		AGAP006879	1.14509	#N/A
	AGAP002019	2.1028	1.64268	1.87274		AGAP000882	2.15641	1.86906	2.01273		AGAP008095	1.14482	#N/A
	AGAP028518	1.46699	2.27783	1.87241		AGAP009160	2.48602	1.53816	2.01209		AGAP006141	1.14151	#N/A
	AGAP013226	1.93	1.81228	1.87114		AGAP009216	2.04536	1.97852	2.01194		AGAP003700	1.13967	#N/A
	AGAP007477	1.91618	1.82258	1.86938		AGAP029671	2.02336	1.99987	2.01162		AGAP002312	1.13916	#N/A
	AGAP001448	1.78231	1.94485	1.86358		AGAP013598	1.97869	2.04044	2.00957		AGAP012643	1.13771	#N/A
	AGAP011131	2.24196	1.48224	1.8621		AGAP006073	1.91119	2.10691	2.00905		AGAP001038	1.13524	#N/A
	AGAP000252	2.01486	1.70228	1.85857		AGAP012018	2.15254	1.85319	2.00286		AGAP003770	1.13378	#N/A
	AGAP003276	1.77887	1.92478	1.85183		AGAP029393	1.9615	2.03572	1.99861		AGAP005073	1.13277	#N/A
	AGAP010907	0.802554	2.8931	1.84782		AGAP005312	2.11817	1.87828	1.99822		AGAP012366	1.12956	#N/A
	AGAP004890	1.96174	1.73227	1.847		AGAP005725	1.88569	2.10448	1.99508		AGAP012662	1.12619	#N/A
	AGAP009261	1.91186	1.77101	1.84144		AGAP001040	1.83887	2.14684	1.99286		AGAP013106	1.12495	#N/A
	AGAP013691	1.70888	1.97184	1.84036		AGAP006093	1.8514	2.1337	1.99255		AGAP008626	1.1247	#N/A
	AGAP028607	1.81231	1.86777	1.84004		AGAP002631	1.28415	2.69575	1.98995		AGAP009194	1.12347	#N/A
	AGAP010585	2.06944	1.61053	1.83999		AGAP011927	1.97127	2.00839	1.98983		AGAP008292	1.12004	#N/A
	AGAP000952	2.12581	1.54754	1.83667		AGAP006774	2.0647	1.90721	1.98595		AGAP006093	1.11905	#N/A
	AGAP002549	1.90087	1.77109	1.83598		AGAP028588	2.24678	1.72255	1.98467		AGAP000870	1.11787	#N/A
	AGAP003207	1.96106	1.70161	1.83133		AGAP001471	1.65431	2.3016	1.97796		AGAP007636	1.11781	#N/A
	AGAP010035	1.79615	1.86627	1.83121		AGAP001905	1.56516	2.39027	1.97771		AGAP028424	1.1164	#N/A
	AGAP010436	2.3451	1.31547	1.83029		AGAP029250	1.46642	2.48884	1.97763		AGAP013472	1.11399	#N/A
	AGAP011792	1.99093	1.66708	1.829		AGAP007273	2.07997	1.87254	1.97625		AGAP007231	1.11309	#N/A
	AGAP003022	1.77109	1.88469	1.82789		AGAP013439	2.30937	1.64281	1.97609		AGAP007729	1.11166	#N/A
	AGAP010821	2.19098	1.4628	1.82689		AGAP005629	1.88599	2.06415	1.97507		AGAP029600	1.11039	#N/A
	AGAP009096	2.06216	1.59105	1.8266		AGAP001171	1.68271	2.26674	1.97472		AGAP028207	1.11034	#N/A
	AGAP004568	2.22216	1.42862	1.82539		AGAP009080	2.11012	1.83827	1.97419		AGAP002586	1.10985	#N/A
	AGAP010930	1.70609	1.93256	1.81932		AGAP002906	2.02385	1.92187	1.97286		AGAP009528	1.10638	#N/A
	AGAP029610	1.8876	1.73995	1.81377		AGAP009948	1.85409	2.08524	1.96966		AGAP029684	1.10536	#N/A
	AGAP011307	1.81203	1.80286	1.80744		AGAP007636	1.91836	2.01922	1.96879		AGAP000248	1.10414	#N/A
	AGAP000734	1.58353	2.02695	1.80524		AGAP010139	1.80738	2.12959	1.96848		AGAP010599	1.10374	#N/A
	AGAP008782	2.02699	1.58049	1.80374		AGAP004093	2.34927	1.5822	1.96573		AGAP008654	1.10165	#N/A
	AGAP003018	2.30461	1.30073	1.80267		AGAP029200	2.19111	1.73821	1.96466		AGAP007119	1.10159	#N/A
	AGAP008526	1.50795	2.09727	1.80261		AGAP013228	1.91539	2.01349	1.96444		AGAP004243	1.10149	#N/A
	AGAP011883	2.33963	1.2593	1.79946		AGAP012336	2.1829	1.74422	1.96356		AGAP008071	1.10123	#N/A
	AGAP028371	1.55278	2.04525	1.79901		AGAP006047	2.09656	1.83047	1.96351		AGAP009852	1.10083	#N/A
	AGAP012502	2.01469	1.57861	1.79665		AGAP028180	1.71523	2.21011	1.96267		AGAP002409	1.09984	#N/A
	AGAP002170	1.9238	1.66589	1.79484		AGAP000604	2.10979	1.81522	1.9625		AGAP007279	1.09984	#N/A
	AGAP006178	1.72416	1.86449	1.79432		AGAP003207	2.04699	1.87677	1.96188		AGAP005760	1.09966	#N/A
	AGAP007866	1.72177	1.86509	1.79343		AGAP006897	2.23485	1.68323	1.95904		AGAP009745	1.09713	#N/A
	AGAP006946	1.19595	2.39089	1.79342		AGAP006384	1.88965	2.02764	1.95864		AGAP011507	1.09649	#N/A
	AGAP004566	1.88051	1.70397	1.79224		AGAP004190	1.99004	1.92694	1.95849		AGAP006096	1.09512	#N/A
	AGAP029491	0.96409	2.61973	1.79191		AGAP003789	2.13149	1.7841	1.95779		AGAP028558	1.09425	#N/A
	AGAP013281	1.92922	1.65343	1.79133		AGAP006721	2.27388	1.64142	1.95765		AGAP005819	1.0909	#N/A
	AGAP000360	1.92201	1.6552	1.7886		AGAP006443	1.88482	2.02964	1.95723		AGAP007606	1.09063	#N/A
	AGAP004224	1.86458	1.7111	1.78784		AGAP000788	2.15176	1.76158	1.95667		AGAP013157	1.08988	#N/A
	AGAP011804	2.32433	1.25046	1.7874		AGAP004859	2.21791	1.69525	1.95658		AGAP005658	1.08912	#N/A
	AGAP002036	1.5121	2.06222	1.78716		AGAP013200	2.14033	1.76802	1.95418		AGAP000686	1.08638	#N/A
	AGAP028073	2.28091	1.29264	1.78678		AGAP008867	2.23864	1.66886	1.95375		AGAP003616	1.08408	#N/A
	AGAP003398	1.55826	2.015	1.78663		AGAP003616	2.00432	1.9016	1.95296		AGAP011719	1.08392	#N/A
	AGAP006726	1.73717	1.83177	1.78447		AGAP012840	2.00547	1.89904	1.95226		AGAP009673	1.08131	#N/A
	AGAP012817	2.33963	1.22696	1.78329		AGAP028990	2.29485	1.60924	1.95204		AGAP003565	1.08109	#N/A
	AGAP007226	1.69037	1.87254	1.78145		AGAP008626	2.31155	1.59224	1.95189		AGAP000810	1.08058	#N/A
	AGAP001482	1.9671	1.59354	1.78032		AGAP007766	1.65533	2.24556	1.95045		AGAP009791	1.07829	#N/A
	AGAP008479	1.82518	1.73497	1.78008		AGAP029582	1.89012	2.01045	1.95028		AGAP028525	1.07819	#N/A
	AGAP009786	2.08046	1.47237	1.77641		AGAP003080	1.98284	1.91222	1.94753		AGAP010271	1.0775	#N/A
	AGAP009728	1.88599	1.6639	1.77495		AGAP000177	2.10594	1.78888	1.94741		AGAP006951	1.07254	#N/A
	AGAP029220	1.72656	1.82249	1.77453		AGAP002476	1.93934	1.95456	1.94695		AGAP000714	1.07216	#N/A
	AGAP010216	1.28759	2.26079	1.77419		AGAP007755	1.81341	2.0782	1.94581		AGAP009450	1.07212	#N/A
	AGAP007095	1.02303	2.52399	1.77351		AGAP029825	1.52291	2.36731	1.94511		AGAP003486	1.07195	#N/A
	AGAP001519	0.974776	2.56992	1.77235		AGAP009638	1.65529	2.23426	1.94478		AGAP029671	1.07039	#N/A
	scrambled30	1.57744	1.96525	1.77135		AGAP013737	2.03345	1.85304	1.94324		AGAP010139	1.06951	#N/A
	AGAP012803	1.7246	1.81256	1.76858		AGAP011412	2.29251	1.59152	1.94201		AGAP008011	1.0678	#N/A
	AGAP005616	1.51837	2.01797	1.76817		AGAP000880	1.99306	1.89049	1.94178		AGAP029402	1.06597	#N/A
	AGAP013463	0.748873	2.78569	1.76728		AGAP013148	2.03824	1.83884	1.93854		AGAP029624	1.06312	#N/A
	AGAP011030	1.57456	1.95668	1.76562		AGAP006012	1.81619	2.05178	1.93399		AGAP011674	1.06222	#N/A
	AGAP011849	2.37401	1.15673	1.76537		AGAP007305	1.49692	2.37044	1.93368		AGAP007720	1.06134	#N/A
	AGAP000507	1.84835	1.6796	1.76398		AGAP029346	1.36855	2.49688	1.93271		AGAP001384	1.05928	#N/A
	AGAP008627	1.9667	1.55854	1.76262		AGAP009534	2.36053	1.50411	1.93232		AGAP011765	1.05843	#N/A
	AGAP013200	1.6216	1.90118	1.76139		AGAP011796	2.36658	1.49731	1.93195		AGAP007193	1.05706	#N/A
	AGAP009349	2.00238	1.51955	1.76096		AGAP008382	2.12029	1.74203	1.93116		AGAP007858	1.05694	#N/A
	AGAP008682	1.58518	1.93543	1.7603		AGAP008095	1.77139	2.0795	1.92545		AGAP011534	1.05507	#N/A
	AGAP009443	2.0584	1.45395	1.75618		AGAP003927	1.51488	2.33164	1.92326		control_X_53187	1.05219	#N/A
	AGAP008133	2.03177	1.4792	1.75549		AGAP007053	1.58293	2.26204	1.92249		AGAP011933	1.05149	#N/A
	AGAP009196	1.82684	1.68344	1.75514		AGAP008930	1.76782	2.07533	1.92157		AGAP009824	1.05027	#N/A
	AGAP002443	2.01135	1.49701	1.75418		AGAP012235	2.0701	1.77086	1.92048		AGAP009380	1.04926	#N/A
	AGAP001512	2.16725	1.33805	1.75265		AGAP000899	1.8276	2.01093	1.91926		AGAP011516	1.04882	#N/A
	AGAP008852	2.16812	1.33553	1.75183		AGAP003420	2.78797	1.04933	1.91865		AGAP013140	1.04832	#N/A
	AGAP002734	1.2397	2.26057	1.75013		AGAP010991	1.85063	1.98502	1.91782		AGAP012433	1.04443	#N/A
	AGAP010718	1.73549	1.76397	1.74973		AGAP013281	1.88975	1.94066	1.91521		AGAP007637	1.0435	#N/A
	AGAP004726	1.83395	1.66531	1.74963		AGAP029502	2.24188	1.58838	1.91513		AGAP008282	1.04104	#N/A
	AGAP008406	1.82901	1.66833	1.74867		AGAP011719	1.91077	1.91822	1.91449		AGAP002508	1.04075	#N/A
	AGAP012608	2.67728	0.815082	1.74618		AGAP009026	1.22944	2.59824	1.91384		AGAP007999	1.03992	#N/A
	AGAP009958	1.52742	1.96421	1.74581		AGAP001240	1.73473	2.0923	1.91352		AGAP005218	1.03961	#N/A
	AGAP006034	1.50252	1.98792	1.74522		AGAP011634	2.11047	1.71548	1.91297		AGAP006073	1.03493	#N/A
	AGAP001013	1.70642	1.78233	1.74437		AGAP010713	2.06635	1.75684	1.91159		AGAP008285	1.03427	#N/A
	AGAP010471	1.67537	1.80585	1.74061		AGAP005942	1.70448	2.11692	1.9107		AGAP012755	1.03381	#N/A
	AGAP011696	2.13698	1.34249	1.73974		control_3L_488910	2.00716	1.81228	1.90972		AGAP009994	1.0313	#N/A
	AGAP003582	1.36685	2.11095	1.7389		AGAP006489	1.88683	1.93148	1.90915		AGAP003061	1.03069	#N/A
	AGAP007273	1.68565	1.79083	1.73824		AGAP011970	2.07533	1.74203	1.90868		AGAP005997	1.02924	#N/A
	AGAP004867	1.86223	1.61384	1.73804		AGAP011476	2.37338	1.44136	1.90737		AGAP001914	1.02841	#N/A
	AGAP011908	1.97535	1.49817	1.73676		AGAP002824	1.83378	1.98076	1.90727		AGAP002859	1.02714	#N/A
	AGAP007954	1.73698	1.73382	1.7354		AGAP008116	1.89012	1.92329	1.9067		AGAP009084	1.0244	#N/A
	AGAP010146	2.33067	1.13811	1.73439		AGAP012141	1.92819	1.88329	1.90574		AGAP029830	1.0219	#N/A
	AGAP004992	2.40053	1.05827	1.7294		AGAP002875	2.26695	1.54227	1.90461		AGAP011334	1.02174	#N/A
	AGAP009563	1.63345	1.82469	1.72907		AGAP012315	1.86179	1.9431	1.90244		AGAP007998	1.02094	#N/A
	AGAP029296	1.37404	2.08193	1.72799		AGAP005872	1.97461	1.82458	1.89959		AGAP002787	1.02061	#N/A
	AGAP005095	1.95425	1.49331	1.72378		AGAP013141	1.73662	2.06231	1.89947		AGAP012027	1.01746	#N/A
	AGAP003143	2.01958	1.41901	1.71929		AGAP012317	2.19111	1.60462	1.89787		AGAP029332	1.01674	#N/A
	AGAP004947	1.84961	1.5867	1.71816		AGAP011104	1.92075	1.86873	1.89474		AGAP005046	1.01646	#N/A
	AGAP029599	1.70099	1.73313	1.71706		AGAP009130	2.01302	1.77578	1.8944		AGAP006840	1.01563	#N/A
	AGAP028982	1.70983	1.72129	1.71556		AGAP000930	1.93304	1.85527	1.89416		AGAP001583	1.01307	#N/A
	AGAP012987	1.36017	2.06873	1.71445		AGAP007616	1.94954	1.83836	1.89395		AGAP010312	1.01161	#N/A
	AGAP029551	1.75473	1.67148	1.71311		AGAP007422	1.39379	2.3939	1.89384		AGAP004588	1.00955	#N/A
	AGAP003091	1.70165	1.72331	1.71248		AGAP007557	2.04298	1.739	1.89099		AGAP006480	1.00829	#N/A
	AGAP028572	1.4751	1.94877	1.71193		AGAP028513	2.03918	1.74196	1.89057		AGAP004022	1.00735	#N/A
	AGAP002172	1.76173	1.65807	1.7099		AGAP000686	1.91797	1.86138	1.88968		AGAP000474	1.00649	#N/A
	AGAP000599	2.2104	1.2074	1.7089		AGAP006647	2.07242	1.70531	1.88887		AGAP001402	1.00647	#N/A
	AGAP029640	1.67636	1.74131	1.70884		AGAP006441	1.548	2.22829	1.88814		AGAP001032	1.00539	#N/A
	AGAP000308	1.45344	1.96389	1.70867		AGAP012545	2.28256	1.49282	1.88769		AGAP005171	1.00265	#N/A
	AGAP009118	1.76879	1.6472	1.70799		AGAP005625	2.43742	1.33441	1.88592		AGAP007264	1.00162	#N/A
	AGAP013120	1.30551	2.11012	1.70781		AGAP012132	1.72732	2.04409	1.8857		AGAP029512	0.999616	#N/A
	AGAP007800	2.22666	1.18106	1.70386		AGAP004993	2.29251	1.47877	1.88564		AGAP002485	0.999005	#N/A
	AGAP001572	1.30443	2.10239	1.70341		AGAP012743	1.54897	2.21677	1.88287		AGAP008006	0.997442	#N/A
	AGAP005241	1.32403	2.08168	1.70286		AGAP008739	2.19111	1.56344	1.87728		AGAP012811	0.995032	#N/A
	AGAP013376	2.77386	0.631416	1.70264		AGAP002352	1.91966	1.83404	1.87685		AGAP004988	0.993468	#N/A
	AGAP004223	1.70045	1.69489	1.69767		AGAP005073	1.68453	2.06849	1.87651		AGAP013535	0.992877	#N/A
	AGAP006070	1.24727	2.14697	1.69712		AGAP028522	2.01936	1.73316	1.87626		AGAP004651	0.991751	#N/A
	AGAP008099	1.80707	1.58499	1.69603		AGAP009551	1.7231	2.02574	1.87442		AGAP013141	0.990787	#N/A
	AGAP004029	1.25579	2.13601	1.6959		AGAP003350	1.79694	1.95001	1.87347		AGAP007534	0.989331	#N/A
	AGAP028168	1.02099	2.36264	1.69181		AGAP005432	2.04838	1.69525	1.87181		AGAP008880	0.989231	#N/A
	AGAP001644	1.38267	1.99965	1.69116		AGAP005223	1.81491	1.9286	1.87175		AGAP007888	0.986005	#N/A
	AGAP002126	0.812028	2.56211	1.68707		AGAP000438	1.79934	1.93731	1.86832		AGAP002322	0.985263	#N/A
	AGAP010736	1.33585	2.03676	1.68631		AGAP005829	1.7345	2.00194	1.86822		AGAP004496	0.985187	#N/A
	AGAP005009	1.3012	2.07072	1.68596		AGAP004059	1.71395	2.02228	1.86811		AGAP001685	0.984909	#N/A
	AGAP005980	1.46	1.91179	1.68589		AGAP009112	1.78434	1.94658	1.86546		AGAP005248	0.982741	#N/A
	AGAP013255	1.58478	1.78542	1.6851		AGAP001656	1.84451	1.88532	1.86492		AGAP003457	0.981205	#N/A
	AGAP003573	2.35508	1.01186	1.68347		AGAP010513	1.85521	1.87351	1.86436		AGAP028445	0.980371	#N/A
	AGAP005240	1.84967	1.51698	1.68333		AGAP010907	1.8398	1.8876	1.8637		AGAP005942	0.976822	#N/A
	AGAP001981	1.37778	1.98784	1.68281		AGAP001581	2.06107	1.66228	1.86167		AGAP009471	0.975829	#N/A
	AGAP005979	1.90077	1.46239	1.68158		AGAP005989	1.94723	1.77518	1.86121		AGAP011441	0.975142	#N/A
	AGAP004500	1.95703	1.40499	1.68101		AGAP001981	1.77265	1.94858	1.86062		AGAP010831	0.973969	#N/A
	AGAP008116	2.34276	1.01815	1.68046		AGAP011150	1.80391	1.91339	1.85865		AGAP006422	0.97274	#N/A
	AGAP028889	1.35074	2.00682	1.67878		AGAP009411	1.81341	1.8987	1.85606		AGAP009371	0.972407	#N/A
	AGAP008739	2.0582	1.29918	1.67869		AGAP006948	2.09213	1.61802	1.85508		control_3R_436893	0.971814	#N/A
	AGAP006493	1.61142	1.74581	1.67862		AGAP013333	1.52878	2.18069	1.85474		AGAP004848	0.969001	#N/A
	AGAP007323	1.95028	1.40348	1.67688		AGAP029240	2.1369	1.56872	1.85281		AGAP011642	0.968367	#N/A
	AGAP011913	1.36685	1.98624	1.67655		AGAP029428	1.72823	1.97127	1.84975		control_3R_398895	0.965733	#N/A
	AGAP004749	1.46352	1.88917	1.67635		AGAP010348	1.96055	1.73821	1.84938		AGAP013428	0.962747	#N/A
	AGAP011189	1.67772	1.67248	1.6751		AGAP013463	1.36855	2.33009	1.84932		AGAP002595	0.962682	#N/A
	AGAP000355	1.91503	1.4336	1.67431		AGAP006674	2.10044	1.59312	1.84678		AGAP004265	0.960123	#N/A
	AGAP003547	2.06533	1.28327	1.6743		AGAP003759	1.40149	2.28848	1.84499		AGAP005612	0.958559	#N/A
	AGAP000137	1.53538	1.81211	1.67374		AGAP012386	1.82246	1.86595	1.84421		AGAP029119	0.957896	#N/A
	AGAP003550	2.27842	1.06408	1.67125		AGAP001152	2.51952	1.1647	1.84211		AGAP028613	0.956225	#N/A
	AGAP005388	1.66859	1.66904	1.66882		AGAP001760	2.06876	1.61163	1.84019		AGAP007017	0.95511	#N/A
	AGAP002593	1.20277	2.13329	1.66803		AGAP004651	1.80749	1.87254	1.84001		AGAP002141	0.954611	#N/A
	AGAP012336	1.64195	1.6922	1.66708		AGAP001010	2.42229	1.25658	1.83943		AGAP005786	0.954565	#N/A
	AGAP029339	1.38502	1.94731	1.66616		AGAP029388	1.87517	1.79959	1.83738		AGAP006800	0.954277	#N/A
	AGAP003189	2.1004	1.22913	1.66477		AGAP007939	1.53891	2.13494	1.83692		AGAP029028	0.953335	#N/A
	AGAP003655	1.36923	1.95339	1.66131		AGAP007120	1.32089	2.34097	1.83093		AGAP010383	0.951538	#N/A
	AGAP007604	1.59251	1.72862	1.66057		AGAP005172	1.72308	1.93746	1.83027		AGAP002567	0.95042	#N/A
	AGAP006084	1.6503	1.66306	1.65668		AGAP004021	1.82019	1.83908	1.82964		AGAP002125	0.949963	#N/A
	AGAP010669	1.78178	1.52271	1.65224		AGAP009084	1.8056	1.85121	1.8284		AGAP001900	0.947081	#N/A
	AGAP007308	2.09183	1.20404	1.64794		AGAP003726	1.76369	1.89293	1.82831		AGAP013769	0.946756	#N/A
	AGAP012138	1.3392	1.95148	1.64534		AGAP027981	1.46033	2.19455	1.82744		AGAP012946	0.943108	#N/A
	AGAP003008	1.83106	1.45923	1.64515		AGAP009012	1.71303	1.94059	1.82681		AGAP010348	0.942713	#N/A
	AGAP005863	1.81511	1.47515	1.64513		AGAP008006	1.61572	2.02159	1.81865		AGAP001179	0.942295	#N/A
	AGAP028566	1.4406	1.84783	1.64422		AGAP002217	1.96867	1.66778	1.81823		AGAP001776	0.942085	#N/A
	AGAP000984	1.98288	1.30407	1.64348		AGAP003802	2.0954	1.53807	1.81673		AGAP004975	0.941487	#N/A
	AGAP003288	1.1322	2.14742	1.63981		AGAP010403	1.83917	1.79247	1.81582		AGAP005864	0.940166	#N/A
	AGAP012577	1.61402	1.66522	1.63962		AGAP005793	1.78426	1.84728	1.81577		AGAP003593	0.937068	#N/A
	AGAP012018	1.19499	2.08365	1.63932		AGAP003415	2.19111	1.43871	1.81491		AGAP003256	0.936863	#N/A
	AGAP008819	1.9555	1.32126	1.63838		AGAP000808	1.65431	1.97127	1.81279		AGAP002578	0.936392	#N/A
	AGAP006256	1.9084	1.36377	1.63609		AGAP007035	1.35059	2.27386	1.81222		AGAP000575	0.936092	#N/A
	AGAP028209	1.60903	1.66075	1.63489		AGAP001419	1.77198	1.85097	1.81148		AGAP001272	0.935677	#N/A
	AGAP005292	1.79266	1.47097	1.63181		AGAP009688	1.9272	1.69223	1.80971		AGAP002217	0.935255	#N/A
	AGAP006388	1.85257	1.4093	1.63094		AGAP000575	2.04838	1.56774	1.80806		AGAP028543	0.934291	#N/A
	AGAP003510	1.01899	2.24029	1.62964		AGAP028073	1.83434	1.77926	1.8068		AGAP006148	0.933136	#N/A
	AGAP011803	1.28402	1.97273	1.62838		AGAP007998	1.71865	1.89429	1.80647		AGAP029195	0.93007	#N/A
	AGAP005061	1.27598	1.97947	1.62773		AGAP007763	1.60686	2.00541	1.80614		AGAP011195	0.929632	#N/A
	AGAP002726	2.00451	1.24695	1.62573		AGAP002309	1.85511	1.7554	1.80526		AGAP011693	0.928275	#N/A
	AGAP005187	1.5463	1.70404	1.62517		AGAP000978	1.79377	1.80704	1.80041		AGAP010132	0.927643	#N/A
	AGAP002427	1.1572	2.0892	1.6232		AGAP011374	1.8498	1.75073	1.80026		AGAP009415	0.927586	#N/A
	AGAP008359	1.79708	1.44305	1.62006		AGAP012662	1.25626	2.34317	1.79972		AGAP001823	0.927583	#N/A
	AGAP000933	1.2942	1.94558	1.61989		AGAP003608	1.81576	1.77689	1.79633		AGAP010403	0.927017	#N/A
	AGAP001023	1.40838	1.83083	1.6196		AGAP013457	1.85007	1.7422	1.79614		AGAP008873	0.925737	#N/A
	AGAP009703	1.08814	2.15102	1.61958		AGAP028716	1.88693	1.70507	1.796		AGAP007828	0.92343	#N/A
	AGAP029664	2.05384	1.18319	1.61851		AGAP008269	1.65637	1.93539	1.79588		AGAP005427	0.923331	#N/A
	AGAP029354	1.48757	1.74408	1.61582		AGAP029691	1.70364	1.88743	1.79554		AGAP028522	0.922731	#N/A
	AGAP002287	2.66204	0.568347	1.61519		AGAP002788	1.89473	1.69523	1.79498		AGAP002309	0.922368	#N/A
	AGAP028513	1.66932	1.55522	1.61227		AGAP028758	1.63844	1.95032	1.79438		AGAP008299	0.918274	#N/A
	AGAP012775	1.61834	1.59875	1.60855		AGAP009893	1.8183	1.76838	1.79334		AGAP028103	0.9166	#N/A
	AGAP001082	1.26834	1.94734	1.60784		AGAP009728	2.06379	1.51958	1.79168		control_2L_83272	0.916476	#N/A
	AGAP004784	1.65746	1.55631	1.60689		AGAP001404	1.73662	1.84658	1.7916		AGAP001620	0.91364	#N/A
	AGAP000366	1.69458	1.51758	1.60608		AGAP006251	1.71654	1.86458	1.79056		AGAP012007	0.912482	#N/A
	AGAP004095	1.46246	1.74917	1.60581		AGAP006782	1.38879	2.19146	1.79013		AGAP008167	0.911907	#N/A
	AGAP003080	1.4702	1.7406	1.6054		AGAP002118	1.78715	1.78947	1.78831		AGAP013266	0.911265	#N/A
	AGAP000493	2.07834	1.13163	1.60499		AGAP010474	2.15254	1.4236	1.78807		AGAP008559	0.909637	#N/A
	AGAP005909	0.280312	2.92838	1.60434		AGAP013189	1.79073	1.78526	1.78799		AGAP002537	0.908927	#N/A
	AGAP008486	1.07244	2.13527	1.60385		AGAP029692	1.76303	1.80916	1.7861		AGAP011927	0.9083	#N/A
	AGAP011092	1.73466	1.47269	1.60368		AGAP005143	1.9113	1.65952	1.78541		AGAP004921	0.9073	#N/A
	AGAP010835	1.11424	2.09105	1.60265		AGAP008497	1.25326	2.31651	1.78489		AGAP013018	0.905239	#N/A
	AGAP011523	1.54937	1.65584	1.6026		AGAP006624	1.88965	1.67877	1.78421		AGAP002982	0.905127	#N/A
	AGAP004147	1.58598	1.61784	1.60191		AGAP007632	1.65171	1.9161	1.78391		AGAP008935	0.901429	#N/A
	AGAP001367	1.51851	1.68386	1.60119		AGAP028017	1.97947	1.58401	1.78174		AGAP029517	0.901014	#N/A
	AGAP001449	2.08524	1.11684	1.60104		AGAP006173	2.4211	1.14107	1.78108		AGAP003933	0.900777	#N/A
	AGAP011016	1.8739	1.32783	1.60086		control_3R_441557	1.87592	1.68413	1.78003		AGAP001587	0.900616	#N/A
	AGAP003493	2.03484	1.16647	1.60065		AGAP004391	1.86299	1.69674	1.77987		AGAP000356	0.898953	#N/A
	AGAP013477	1.43919	1.76145	1.60032		AGAP005864	1.79694	1.76183	1.77938		AGAP002643	0.898135	#N/A
	AGAP028271	1.08374	2.11665	1.60019		AGAP006800	1.7423	1.81451	1.77841		AGAP004384	0.897735	#N/A
	AGAP002320	0.950704	2.246	1.59835		AGAP029773	1.39054	2.16205	1.77629		AGAP006935	0.897663	#N/A
	AGAP000637	1.67896	1.51764	1.5983		AGAP000137	1.79553	1.75582	1.77567		AGAP011274	0.897233	#N/A
	AGAP011325	1.23306	1.96301	1.59804		AGAP005216	1.7597	1.78907	1.77438		AGAP008199	0.897085	#N/A
	AGAP012475	1.43703	1.75731	1.59717		AGAP010427	2.04495	1.50372	1.77434		AGAP002788	0.89608	#N/A
	AGAP010033	2.35352	0.840794	1.59716		AGAP002954	1.67788	1.86951	1.77369		AGAP007627	0.895872	#N/A
	AGAP004067	1.42767	1.76427	1.59597		AGAP028889	1.31546	2.22829	1.77187		AGAP029367	0.895708	#N/A
	AGAP010039	1.48076	1.70979	1.59528		AGAP009159	1.7961	1.74642	1.77126		AGAP007608	0.895211	#N/A
	AGAP029718	1.60988	1.57093	1.5904		AGAP029373	1.78619	1.75031	1.76825		AGAP001544	0.895186	#N/A
	AGAP010058	1.04842	2.12867	1.58854		AGAP001011	1.8453	1.6877	1.7665		AGAP003368	0.895066	#N/A
	AGAP012406	1.29557	1.87929	1.58743		AGAP029610	1.66859	1.86072	1.76466		AGAP004158	0.894514	#N/A
	AGAP003930	1.81432	1.35809	1.5862		AGAP007104	2.33111	1.1929	1.76201		AGAP028724	0.894464	#N/A
	AGAP005069	1.59015	1.58019	1.58517		AGAP012249	1.94615	1.5769	1.76153		AGAP002735	0.892639	#N/A
	AGAP007777	1.28845	1.8789	1.58368		AGAP009380	1.71039	1.81265	1.76152		AGAP005645	0.892053	#N/A
	AGAP011723	1.3365	1.82763	1.58206		AGAP009144	1.72739	1.79388	1.76063		AGAP006981	0.891781	#N/A
	AGAP004599	1.48286	1.68077	1.58181		AGAP003573	1.64149	1.87589	1.75869		AGAP007939	0.891137	#N/A
	AGAP011245	1.4171	1.74584	1.58147		AGAP027999	1.64844	1.86784	1.75814		AGAP009554	0.889032	#N/A
	AGAP028684	1.14975	2.00954	1.57964		AGAP002531	1.74	1.77397	1.75698		AGAP009085	0.888865	#N/A
	AGAP000461	1.80916	1.34933	1.57925		AGAP007031	2.13743	1.37427	1.75585		AGAP008195	0.888037	#N/A
	AGAP006744	1.46	1.69544	1.57772		AGAP002209	1.79983	1.71039	1.75511		AGAP011492	0.887393	#N/A
	AGAP010886	1.74941	1.40303	1.57622		AGAP005412	1.83177	1.6759	1.75384		AGAP000844	0.886181	#N/A
	AGAP008613	2.09471	1.05762	1.57617		AGAP000166	2.11246	1.39006	1.75126		AGAP001159	0.884421	#N/A
	AGAP000298	1.57368	1.57605	1.57487		AGAP007280	1.90201	1.60022	1.75112		AGAP009122	0.883626	#N/A
	AGAP007280	1.03829	2.11007	1.57418		AGAP008487	1.86646	1.63515	1.75081		AGAP012439	0.883195	#N/A
	AGAP029428	1.68081	1.46694	1.57388		AGAP011763	1.65431	1.84689	1.7506		AGAP011512	0.882489	#N/A
	AGAP003261	1.82766	1.31594	1.5718		AGAP000356	1.95865	1.54079	1.74972		AGAP012911	0.88164	#N/A
	AGAP009857	1.70883	1.43405	1.57144		AGAP013535	1.91435	1.58451	1.74943		AGAP007272	0.881196	#N/A
	AGAP000314	1.3762	1.76271	1.56946		AGAP002384	1.73243	1.76475	1.74859		AGAP004919	0.881125	#N/A
	AGAP009199	2.30818	0.830473	1.56932		AGAP006508	2.15125	1.34454	1.7479		AGAP004735	0.881041	#N/A
	AGAP002235	1.4452	1.69073	1.56796		AGAP002379	1.44477	2.04952	1.74715		AGAP001525	0.880574	#N/A
	AGAP004465	2.0974	1.03826	1.56783		AGAP028562	1.5858	1.90514	1.74547		AGAP010228	0.879439	#N/A
	AGAP000705	2.17391	0.961579	1.56774		AGAP003575	1.04114	2.44783	1.74448		AGAP006788	0.878417	#N/A
	AGAP006128	1.65197	1.48221	1.56709		AGAP006951	1.7441	1.74429	1.7442		AGAP008509	0.878205	#N/A
	AGAP028155	0.991272	2.13958	1.56543		AGAP005938	1.37158	2.11612	1.74385		AGAP003294	0.877877	#N/A
	AGAP007349	1.78015	1.35055	1.56535		AGAP008781	1.77728	1.70759	1.74244		AGAP029043	0.876672	#N/A
	AGAP013112	2.20859	0.916784	1.56269		AGAP009403	1.63194	1.8502	1.74107		AGAP011681	0.875793	#N/A
	AGAP006489	0.938585	2.1859	1.56224		AGAP013305	1.68397	1.79803	1.741		AGAP029679	0.875074	#N/A
	AGAP004259	1.64252	1.47979	1.56116		AGAP001859	1.87543	1.60464	1.74003		AGAP005383	0.874452	#N/A
	AGAP001596	1.70553	1.41582	1.56067		AGAP002932	3.1494	0.330488	1.73995		AGAP013031	0.874222	#N/A
	AGAP006054	1.30869	1.80886	1.55877		AGAP028518	1.75186	1.71747	1.73466		AGAP010000	0.874167	#N/A
	AGAP013508	1.69973	1.41569	1.55771		AGAP004564	1.70448	1.76389	1.73418		AGAP000163	0.87373	#N/A
	AGAP012737	1.84254	1.2691	1.55582		AGAP002643	2.58274	0.885556	1.73415		AGAP028779	0.872452	#N/A
	AGAP011966	1.9041	1.2074	1.55575		AGAP010538	1.6905	1.77705	1.73377		AGAP007808	0.872365	#N/A
	AGAP029605	2.17159	0.937343	1.55446		AGAP005749	1.76917	1.69519	1.73218		AGAP002531	0.871845	#N/A
	AGAP006035	1.63786	1.46742	1.55264		AGAP008381	2.04838	1.41517	1.73177		AGAP002837	0.871252	#N/A
	AGAP012118	1.19113	1.9141	1.55262		AGAP005623	1.70259	1.7606	1.7316		AGAP007465	0.870696	#N/A
	AGAP012670	0.785951	2.31778	1.55187		AGAP029460	1.89313	1.56933	1.73123		AGAP010226	0.870611	#N/A
	AGAP011279	1.92518	1.17782	1.5515		AGAP010387	1.70115	1.75803	1.72959		AGAP009914	0.870291	#N/A
	AGAP002097	1.3881	1.71043	1.54926		AGAP000317	1.78391	1.67518	1.72955		AGAP012109	0.869698	#N/A
	AGAP000569	1.73528	1.35936	1.54732		AGAP007297	1.59171	1.86665	1.72918		AGAP002869	0.86957	#N/A
	AGAP002028	0.418198	2.67541	1.5468		AGAP003412	1.75034	1.70646	1.7284		AGAP003148	0.869039	#N/A
	AGAP029534	1.59881	1.49458	1.54669		AGAP006477	1.81537	1.64079	1.72808		AGAP029554	0.86896	#N/A
	AGAP003013	0.945425	2.14548	1.54545		AGAP000366	1.65107	1.80244	1.72676		AGAP003382	0.868109	#N/A
	AGAP002636	2.20553	0.882961	1.54425		AGAP003043	1.73662	1.71568	1.72615		AGAP004375	0.866702	#N/A
	AGAP012518	1.2435	1.84339	1.54345		AGAP028526	2.03202	1.41655	1.72429		AGAP009192	0.862877	#N/A
	AGAP010691	2.35144	0.735206	1.54333		AGAP028980	1.6371	1.81104	1.72407		AGAP013511	0.86281	#N/A
	AGAP012655	1.16463	1.91847	1.54155		AGAP004431	1.73203	1.71573	1.72388		AGAP004537	0.862055	#N/A
	AGAP005668	1.69332	1.38634	1.53983		AGAP004919	1.7646	1.68173	1.72316		AGAP002496	0.860912	#N/A
	AGAP011690	1.82568	1.25264	1.53916		AGAP007699	1.83124	1.61336	1.7223		AGAP001025	0.860489	#N/A
	AGAP005538	1.64809	1.42766	1.53788		AGAP011127	2.15254	1.29171	1.72212		AGAP007082	0.860305	#N/A
	AGAP002672	1.01351	2.05836	1.53594		AGAP012562	1.59851	1.84533	1.72192		AGAP005390	0.85994	#N/A
	AGAP003180	1.75923	1.3103	1.53476		AGAP010124	1.71052	1.72841	1.71947		AGAP010612	0.859933	#N/A
	AGAP003386	1.45956	1.60977	1.53466		AGAP000952	1.29513	2.14296	1.71905		AGAP005183	0.85941	#N/A
	AGAP002706	1.69233	1.37659	1.53446		AGAP012047	1.68601	1.75205	1.71903		AGAP028491	0.859065	#N/A
	AGAP029373	2.06713	0.999913	1.53352		AGAP028650	1.58047	1.85577	1.71812		AGAP009245	0.857631	#N/A
	AGAP006251	1.89887	1.16771	1.53329		AGAP028687	1.78244	1.65189	1.71716		AGAP007402	0.856388	#N/A
	AGAP001372	1.48493	1.57901	1.53197		AGAP004970	1.33994	2.09304	1.71649		AGAP029502	0.853876	#N/A
	AGAP009080	1.3791	1.68378	1.53144		AGAP007675	1.67859	1.75414	1.71637		AGAP013343	0.850587	#N/A
	AGAP011205	1.31934	1.74254	1.53094		AGAP005689	2.29349	1.13894	1.71621		AGAP007284	0.84938	#N/A
	AGAP028588	1.23061	1.83109	1.53085		AGAP013565	1.79137	1.64085	1.71611		AGAP005512	0.849152	#N/A
	AGAP028463	1.48792	1.57346	1.53069		AGAP011051	1.49252	1.93667	1.71459		AGAP002370	0.848542	#N/A
	AGAP004859	1.84863	1.2105	1.52956		AGAP013140	2.15254	1.27657	1.71455		AGAP029253	0.847743	#N/A
	AGAP006916	1.34679	1.71231	1.52955		AGAP008195	1.65431	1.77348	1.7139		AGAP009240	0.847563	#N/A
	AGAP029749	1.19354	1.8628	1.52817		AGAP010767	1.79694	1.62932	1.71313		AGAP006323	0.847334	#N/A
	AGAP028151	1.44303	1.61053	1.52678		AGAP003285	1.67646	1.74761	1.71203		AGAP029572	0.846771	#N/A
	AGAP006173	1.72698	1.3262	1.52659		AGAP007552	1.71048	1.71303	1.71175		AGAP011495	0.846315	#N/A
	AGAP012228	1.82053	1.23104	1.52579		AGAP012949	1.85927	1.56311	1.71119		AGAP004007	0.845407	#N/A
	AGAP000563	1.42289	1.62661	1.52475		AGAP009829	2.27382	1.14625	1.71004		AGAP002337	0.844537	#N/A
	AGAP002504	1.30564	1.74364	1.52464		AGAP008859	1.65431	1.76183	1.70807		AGAP000899	0.844116	#N/A
	AGAP002705	1.87199	1.17036	1.52117		AGAP013539	1.58087	1.83413	1.7075		AGAP008637	0.84386	#N/A
	AGAP011420	1.54622	1.49572	1.52097		AGAP008914	1.91077	1.50411	1.70744		AGAP029109	0.843645	#N/A
	AGAP005119	1.52654	1.51343	1.51999		AGAP000870	1.7645	1.65024	1.70737		AGAP008831	0.841618	#N/A
	AGAP003902	1.67387	1.36361	1.51874		AGAP003095	1.70017	1.71209	1.70613		AGAP005504	0.839086	#N/A
	AGAP001985	1.6588	1.37852	1.51866		AGAP009946	1.58279	1.8267	1.70475		AGAP001997	0.838534	#N/A
	AGAP003656	1.83723	1.19965	1.51844		AGAP028047	1.4497	1.9579	1.7038		AGAP011979	0.837176	#N/A
	AGAP005560	2.50608	0.530694	1.51839		AGAP005046	1.4322	1.97539	1.70379		AGAP011687	0.836622	#N/A
	AGAP029250	1.76038	1.27639	1.51838		AGAP011721	1.83905	1.5673	1.70318		AGAP028458	0.835266	#N/A
	AGAP003212	1.43847	1.59645	1.51746		AGAP012026	1.64418	1.76183	1.70301		AGAP007372	0.833487	#N/A
	AGAP012950	1.32031	1.71068	1.51549		AGAP004496	1.7217	1.67882	1.70026		AGAP006255	0.832437	#N/A
	AGAP002514	1.33061	1.69914	1.51488		AGAP003398	1.8741	1.52328	1.69869		AGAP005931	0.832252	#N/A
	AGAP005872	1.55652	1.47193	1.51423		AGAP008285	1.72888	1.66744	1.69816		AGAP008366	0.829541	#N/A
	AGAP008374	1.84515	1.18288	1.51401		AGAP011058	1.62095	1.7715	1.69622		AGAP011739	0.828227	#N/A
	AGAP005625	2.98456	0.0405293	1.51254		AGAP005032	1.65766	1.73377	1.69571		AGAP010686	0.826684	#N/A
	AGAP011536	2.02445	0.998829	1.51164		AGAP010994	1.60678	1.78254	1.69466		AGAP007379	0.826575	#N/A
	AGAP005029	1.16415	1.85412	1.50914		AGAP010587	1.64161	1.73867	1.69014		AGAP012543	0.826433	#N/A
	AGAP000901	2.32123	0.696199	1.50871		AGAP028425	1.72721	1.65156	1.68938		AGAP006393	0.825847	#N/A
	AGAP011246	1.08676	1.93052	1.50864		AGAP011534	1.61572	1.76183	1.68877		AGAP012873	0.825062	#N/A
	AGAP004202	1.45	1.56681	1.50841		AGAP003457	1.73974	1.63519	1.68746		AGAP005962	0.823973	#N/A
	AGAP004518	1.48233	1.53347	1.5079		AGAP006461	1.80341	1.57135	1.68738		AGAP003543	0.823374	#N/A
	AGAP004581	1.41333	1.6004	1.50686		AGAP004095	1.85319	1.51808	1.68564		AGAP000008	0.821992	#N/A
	AGAP005469	1.59327	1.42008	1.50668		AGAP006554	1.53187	1.83923	1.68555		AGAP008905	0.821797	#N/A
	AGAP001637	1.37831	1.62938	1.50385		AGAP006879	1.78057	1.58598	1.68328		AGAP007134	0.821463	#N/A
	AGAP005635	1.96811	1.03892	1.50351		AGAP006506	1.61563	1.75019	1.68291		AGAP005781	0.820655	#N/A
	AGAP011058	1.58458	1.42239	1.50348		AGAP001391	1.23575	2.12937	1.68256		AGAP010661	0.819725	#N/A
	AGAP005102	1.27952	1.72661	1.50306		AGAP011403	1.83428	1.52925	1.68177		AGAP012570	0.819406	#N/A
	AGAP028609	1.41953	1.58274	1.50114		AGAP007251	1.94908	1.41437	1.68172		AGAP007162	0.818934	#N/A
	AGAP028708	1.31639	1.68512	1.50076		AGAP010250	1.93524	1.42763	1.68144		AGAP005998	0.818614	#N/A
	AGAP011677	1.46	1.54032	1.50016		AGAP011245	1.56668	1.79215	1.67941		AGAP007275	0.815031	#N/A
	AGAP005787	1.60003	1.39846	1.49925		AGAP001537	1.3299	2.02764	1.67877		AGAP029763	0.814528	#N/A
	AGAP028409	1.12175	1.87514	1.49844		AGAP010821	1.26161	2.09417	1.67789		AGAP008778	0.814133	#N/A
	AGAP028026	2.14096	0.855831	1.49839		AGAP005787	1.71593	1.63961	1.67777		AGAP028913	0.813489	#N/A
	AGAP010989	1.20758	1.78725	1.49742		scrambled30	1.67391	1.6789	1.6764		AGAP001530	0.812906	#N/A
	AGAP009317	1.54716	1.44732	1.49724		AGAP029551	1.54253	1.80601	1.67427		AGAP010164	0.810019	#N/A
	AGAP007766	1.56258	1.43148	1.49703		AGAP002578	1.77503	1.57196	1.67349		AGAP009251	0.809692	#N/A
	AGAP000182	1.21203	1.7806	1.49631		AGAP005551	1.39379	1.95156	1.67267		AGAP004510	0.809229	#N/A
	AGAP006516	1.26488	1.72723	1.49606		AGAP003565	1.80162	1.54182	1.67172		AGAP012773	0.809156	#N/A
	AGAP009112	1.75684	1.23462	1.49573		AGAP011449	1.73243	1.60919	1.67081		AGAP003193	0.809156	#N/A
	AGAP005128	1.67873	1.31215	1.49544		AGAP002629	1.80816	1.53223	1.67019		AGAP010319	0.809156	#N/A
	AGAP012597	2.27362	0.716224	1.49492		AGAP011195	0.31306	3.0267	1.66988		AGAP003137	0.809156	#N/A
	AGAP013700	1.64697	1.34143	1.4942		AGAP028161	1.09119	2.2481	1.66965		control_2R_152140	0.809156	#N/A
	AGAP006863	1.33279	1.655	1.49389		AGAP029512	1.88482	1.45259	1.66871		AGAP010163	0.809156	#N/A
	AGAP013041	1.67522	1.31187	1.49355		AGAP008378	1.52182	1.81554	1.66868		AGAP005295	0.809156	#N/A
	AGAP008764	1.26364	1.72232	1.49298		AGAP005674	1.7587	1.57799	1.66834		AGAP029267	0.808247	#N/A
	AGAP028061	1.48138	1.49939	1.49039		AGAP012950	2.11081	1.22532	1.66807		AGAP004455	0.808178	#N/A
	AGAP000893	1.4295	1.55043	1.48997		AGAP002735	2.29251	1.03997	1.66624		AGAP005689	0.806802	#N/A
	AGAP029735	1.17976	1.79972	1.48974		AGAP010254	1.67985	1.65238	1.66612		AGAP029681	0.806681	#N/A
	AGAP001356	1.4937	1.485	1.48935		AGAP003606	1.88569	1.44358	1.66463		AGAP005629	0.806659	#N/A
	AGAP011096	1.99762	0.9791	1.48836		AGAP006082	1.43213	1.89022	1.66117		AGAP012590	0.806596	#N/A
	AGAP011833	2.2601	0.715727	1.48791		AGAP007743	1.39011	1.92782	1.65897		AGAP010427	0.806593	#N/A
	AGAP010618	1.4492	1.52513	1.48716		AGAP010618	1.76594	1.55075	1.65835		AGAP006272	0.806508	#N/A
	AGAP007575	1.96597	1.00618	1.48607		AGAP000158	1.61363	1.7029	1.65826		AGAP003759	0.805711	#N/A
	AGAP009216	1.57863	1.39198	1.4853		AGAP008167	1.2321	2.08312	1.65761		AGAP010657	0.805387	#N/A
	AGAP004970	1.625	1.34456	1.48478		AGAP005025	1.69075	1.62342	1.65709		AGAP028440	0.805294	#N/A
	AGAP012235	1.63537	1.33128	1.48333		AGAP007828	1.61692	1.69657	1.65674		AGAP001746	0.805217	#N/A
	AGAP012230	1.51773	1.44868	1.48321		AGAP006503	1.6368	1.67605	1.65642		AGAP000081	0.805053	#N/A
	AGAP004310	1.16152	1.80452	1.48302		AGAP008268	1.70426	1.60757	1.65591		control_3R_393328	0.803364	#N/A
	AGAP010513	1.60203	1.36338	1.4827		AGAP009000	1.83639	1.47426	1.65532		AGAP002901	0.802451	#N/A
	AGAP013305	1.59869	1.36618	1.48243		AGAP004061	1.38762	1.91643	1.65202		AGAP008625	0.802245	#N/A
	AGAP010999	1.39231	1.56831	1.48031		AGAP000298	1.21408	2.08756	1.65082		AGAP002614	0.802027	#N/A
	AGAP012088	0.986026	1.97363	1.47983		AGAP007346	1.67081	1.62988	1.65034		AGAP007294	0.802004	#N/A
	AGAP029577	1.34457	1.61429	1.47943		AGAP003248	1.48063	1.81996	1.6503		AGAP005829	0.801609	#N/A
	AGAP005833	1.16514	1.79099	1.47807		AGAP029624	1.29918	2.00052	1.64985		AGAP029370	0.801549	#N/A
	AGAP001083	1.05971	1.89435	1.47703		AGAP010831	1.93663	1.36305	1.64984		AGAP002053	0.801445	#N/A
	AGAP011991	0.436934	2.51539	1.47616		AGAP008559	2.56897	0.730324	1.64965		AGAP013350	0.801195	#N/A
	AGAP013516	1.44303	1.50739	1.47521		AGAP005997	1.63034	1.66867	1.64951		AGAP028679	0.799463	#N/A
	AGAP008268	1.2793	1.66873	1.47402		AGAP001999	1.59609	1.70206	1.64908		AGAP013008	0.799014	#N/A
	AGAP011701	1.35596	1.59139	1.47367		AGAP001029	1.76817	1.52965	1.64891		AGAP002544	0.798913	#N/A
	AGAP013565	1.26525	1.67697	1.47111		AGAP004585	1.55738	1.74005	1.64871		AGAP000654	0.798403	#N/A
	AGAP028747	1.21725	1.72441	1.47083		AGAP000539	1.85652	1.43909	1.6478		AGAP013401	0.79739	#N/A
	AGAP002209	1.40488	1.53341	1.46915		AGAP001472	1.69661	1.59676	1.64668		AGAP004070	0.796887	#N/A
	AGAP004312	1.43244	1.50394	1.46819		AGAP009100	1.66688	1.62615	1.64651		AGAP001039	0.795835	#N/A
	AGAP007693	1.26664	1.66916	1.4679		AGAP012434	1.50202	1.78728	1.64465		AGAP007385	0.795721	#N/A
	AGAP004080	1.70406	1.22871	1.46639		AGAP011761	1.88965	1.39894	1.64429		AGAP011111	0.795355	#N/A
	AGAP009688	1.30027	1.63182	1.46605		AGAP008425	1.16921	2.11612	1.64266		AGAP007104	0.795274	#N/A
	AGAP004089	0.411235	2.51999	1.46561		AGAP028963	2.60389	0.677409	1.64065		AGAP006399	0.795187	#N/A
	AGAP004738	1.80333	1.12779	1.46556		AGAP009791	2.29251	0.987796	1.64015		AGAP011333	0.793141	#N/A
	AGAP009451	1.40341	1.52669	1.46505		AGAP005786	1.36817	1.90791	1.63804		AGAP027996	0.792732	#N/A
	AGAP028584	1.56809	1.36163	1.46486		AGAP007308	1.58571	1.69009	1.6379		AGAP007615	0.791097	#N/A
	AGAP009734	1.30397	1.62562	1.46479		AGAP006141	1.34111	1.93461	1.63786		AGAP029504	0.790461	#N/A
	AGAP009012	1.3815	1.54754	1.46452		AGAP013183	1.80914	1.46636	1.63775		AGAP002026	0.790017	#N/A
	AGAP009289	1.00869	1.91844	1.46356		AGAP006965	1.58363	1.69171	1.63767		AGAP007241	0.788581	#N/A
	AGAP000195	1.11468	1.81223	1.46345		AGAP000258	1.26266	2.01193	1.63729		AGAP029555	0.788292	#N/A
	AGAP001662	1.66823	1.25855	1.46339		AGAP004008	1.07611	2.19815	1.63713		AGAP002596	0.788102	#N/A
	AGAP000543	1.5352	1.39033	1.46276		AGAP004429	1.44482	1.82518	1.635		AGAP004873	0.787985	#N/A
	AGAP006201	1.46585	1.45793	1.46189		AGAP029772	1.50696	1.76183	1.63439		AGAP004093	0.787817	#N/A
	AGAP003623	1.18597	1.73591	1.46094		AGAP006511	2.15254	1.11571	1.63412		AGAP001994	0.78769	#N/A
	AGAP011253	1.75296	1.16729	1.46013		AGAP007947	1.65431	1.61227	1.63329		AGAP000740	0.786584	#N/A
	AGAP010474	1.7554	1.16366	1.45953		AGAP011716	2.51952	0.740884	1.6302		AGAP009559	0.786415	#N/A
	AGAP029826	1.32074	1.59276	1.45675		AGAP009751	1.60729	1.65304	1.63016		AGAP004229	0.786022	#N/A
	AGAP002243	1.40593	1.50575	1.45584		AGAP002862	1.6258	1.63279	1.6293		AGAP007926	0.785293	#N/A
	AGAP002378	1.68307	1.22832	1.45569		AGAP010789	1.75446	1.50411	1.62929		AGAP009616	0.785199	#N/A
	AGAP002354	1.15245	1.7583	1.45538		AGAP028409	1.62794	1.62901	1.62847		AGAP007219	0.78508	#N/A
	AGAP006199	1.60975	1.30031	1.45503		AGAP000649	2.08775	1.16761	1.62768		AGAP003525	0.784871	#N/A
	AGAP012195	1.15288	1.75652	1.4547		AGAP000141	1.56994	1.68474	1.62734		AGAP009110	0.784586	#N/A
	AGAP028526	0.28398	2.62324	1.45361		AGAP005427	1.63997	1.61443	1.6272		AGAP013089	0.784462	#N/A
	AGAP010366	1.74148	1.16487	1.45318		AGAP008308	1.55091	1.70132	1.62611		AGAP000447	0.783425	#N/A
	AGAP008036	1.54439	1.36132	1.45286		AGAP029490	1.73767	1.51189	1.62478		AGAP029469	0.78135	#N/A
	AGAP007088	1.59511	1.31027	1.45269		AGAP028138	1.79555	1.4537	1.62463		AGAP007832	0.781269	#N/A
	AGAP003789	1.16237	1.7395	1.45094		AGAP001776	1.46075	1.78281	1.62178		AGAP000536	0.780233	#N/A
	AGAP006499	1.09361	1.79972	1.44667		AGAP012191	2.22867	1.01298	1.62082		AGAP005408	0.779719	#N/A
	AGAP001404	0.938548	1.9546	1.44657		AGAP003543	1.58566	1.65465	1.62015		AGAP002818	0.779647	#N/A
	AGAP011721	1.54485	1.34805	1.44645		AGAP000705	1.16446	2.07533	1.61989		AGAP007788	0.779594	#N/A
	AGAP012833	1.29273	1.59946	1.44609		AGAP007888	1.45406	1.78558	1.61982		AGAP003671	0.778972	#N/A
	AGAP010965	1.72319	1.16846	1.44583		AGAP028639	1.74744	1.49212	1.61978		AGAP005163	0.777737	#N/A
	AGAP005775	0.931926	1.95837	1.44515		AGAP006846	1.04338	2.19527	1.61932		AGAP029708	0.776156	#N/A
	AGAP009486	0.748922	2.13696	1.44294		AGAP009852	1.80796	1.42826	1.61811		AGAP006657	0.775912	#N/A
	AGAP005414	1.31457	1.56962	1.4421		AGAP007170	2.15254	1.08191	1.61722		AGAP029825	0.775049	#N/A
	AGAP005772	1.44595	1.43814	1.44204		AGAP010925	1.62319	1.6102	1.61669		control_3R_384727	0.77303	#N/A
	AGAP001395	1.21165	1.67217	1.44191		AGAP010690	1.71528	1.51698	1.61613		AGAP007080	0.771842	#N/A
	AGAP005945	1.05932	1.82405	1.44169		AGAP003655	1.56577	1.66611	1.61594		AGAP004714	0.770313	#N/A
	AGAP013218	1.32055	1.56234	1.44145		AGAP004566	1.57425	1.65748	1.61587		AGAP008456	0.770181	#N/A
	AGAP005256	1.56809	1.31203	1.44006		AGAP004626	1.51834	1.70912	1.61373		AGAP005823	0.769573	#N/A
	AGAP008580	1.35603	1.52142	1.43873		AGAP028570	1.53895	1.68848	1.61372		AGAP002143	0.768752	#N/A
	AGAP028634	1.23677	1.6398	1.43829		AGAP006966	1.64294	1.58309	1.61302		AGAP004069	0.766914	#N/A
	AGAP002351	1.25166	1.62474	1.4382		AGAP004784	1.6396	1.58611	1.61285		AGAP009652	0.766883	#N/A
	AGAP007589	1.9429	0.93345	1.43818		AGAP005069	2.46567	0.759301	1.61249		AGAP010740	0.766551	#N/A
	AGAP009328	1.55967	1.31533	1.4375		AGAP001402	1.57406	1.65053	1.61229		AGAP013500	0.76572	#N/A
	AGAP009551	2.07227	0.802223	1.43725		AGAP007953	2.19111	1.03309	1.6121		AGAP003278	0.765338	#N/A
	AGAP000065	1.69493	1.17834	1.43664		AGAP006854	1.37158	1.85097	1.61127		AGAP000139	0.763741	#N/A
	AGAP013128	1.24046	1.63104	1.43575		AGAP009167	1.57707	1.64415	1.61061		AGAP003603	0.763581	#N/A
	AGAP008842	1.68994	1.17854	1.43424		AGAP000014	1.54929	1.67015	1.60972		AGAP010752	0.762718	#N/A
	AGAP010346	0.905669	1.95908	1.43237		AGAP010004	1.91077	1.30702	1.60889		AGAP010510	0.762703	#N/A
	AGAP010408	1.62773	1.23653	1.43213		AGAP008292	1.19907	2.01763	1.60835		AGAP005722	0.762459	#N/A
	AGAP003919	1.11156	1.75085	1.43121		AGAP010436	1.36653	1.84741	1.60697		AGAP013073	0.761162	#N/A
	AGAP010825	2.14535	0.715163	1.43026		AGAP012643	1.73259	1.48042	1.60651		AGAP003295	0.761056	#N/A
	AGAP006612	1.44476	1.41543	1.4301		AGAP003081	1.65431	1.55787	1.60609		AGAP007668	0.76079	#N/A
	AGAP006959	1.68206	1.17587	1.42896		AGAP028209	1.65431	1.55539	1.60485		AGAP028120	0.760281	#N/A
	AGAP000890	2.28913	0.568347	1.42874		AGAP011278	1.67537	1.53398	1.60467		AGAP002507	0.759459	#N/A
	AGAP003649	2.2935	0.563774	1.42863		AGAP002511	1.43708	1.77142	1.60425		AGAP013154	0.758407	#N/A
	AGAP002487	1.4035	1.45003	1.42677		AGAP011226	1.75525	1.45016	1.60271		AGAP009226	0.757578	#N/A
	AGAP009700	2.22163	0.631416	1.42652		AGAP006447	1.43797	1.76523	1.6016		AGAP006965	0.757465	#N/A
	AGAP001627	1.03991	1.81296	1.42643		AGAP007810	1.7231	1.47973	1.60141		AGAP029410	0.757416	#N/A
	AGAP002445	0.959754	1.89293	1.42634		AGAP007001	1.42592	1.77181	1.59886		AGAP001008	0.753178	#N/A
	AGAP013005	0.897121	1.95534	1.42623		AGAP004067	1.62004	1.57623	1.59814		AGAP000562	0.750748	#N/A
	AGAP011956	1.51876	1.3337	1.42623		AGAP008479	1.5932	1.59915	1.59618		AGAP009853	0.749762	#N/A
	AGAP029234	1.627	1.22459	1.42579		AGAP009029	1.88965	1.30113	1.59539		AGAP012413	0.74913	#N/A
	AGAP003205	1.51448	1.33575	1.42512		AGAP000411	1.73007	1.45992	1.59499		AGAP011895	0.748804	#N/A
	AGAP012315	1.51305	1.33545	1.42425		AGAP029051	1.45094	1.73867	1.5948		AGAP009770	0.748354	#N/A
	AGAP011036	2.02672	0.821743	1.42423		AGAP006399	2.03995	1.14796	1.59395		AGAP003372	0.748126	#N/A
	AGAP013161	1.1195	1.72888	1.42419		AGAP029234	1.55613	1.63177	1.59395		AGAP028379	0.74765	#N/A
	AGAP002500	1.02072	1.82731	1.42401		AGAP006255	1.45589	1.72997	1.59293		AGAP004109	0.746853	#N/A
	AGAP005143	1.44205	1.40401	1.42303		AGAP010998	1.30887	1.87579	1.59233		AGAP004049	0.744235	#N/A
	AGAP007901	2.21327	0.631416	1.42234		AGAP028424	1.60862	1.57424	1.59143		AGAP010832	0.744019	#N/A
	AGAP012981	1.19125	1.65322	1.42223		AGAP011895	1.69825	1.48137	1.58981		AGAP002379	0.743432	#N/A
	AGAP008833	1.1356	1.7081	1.42185		AGAP000543	1.64489	1.53179	1.58834		AGAP001681	0.742547	#N/A
	AGAP001320	2.47783	0.364939	1.42138		AGAP011829	1.2869	1.88837	1.58764		AGAP010737	0.74238	#N/A
	AGAP005793	1.6918	1.15023	1.42101		AGAP003273	1.99422	1.17696	1.58559		AGAP028593	0.74187	#N/A
	AGAP012384	1.68464	1.15452	1.41958		AGAP004625	1.80391	1.36329	1.5836		AGAP005025	0.741638	#N/A
	AGAP002273	1.4076	1.43149	1.41955		AGAP009681	1.74487	1.42049	1.58268		AGAP012545	0.739788	#N/A
	AGAP012191	1.64551	1.1915	1.4185		AGAP004605	2.26267	0.902049	1.58236		control_2R_123588	0.739664	#N/A
	AGAP007456	1.39624	1.43899	1.41762		AGAP005469	1.48625	1.67764	1.58194		AGAP029328	0.739502	#N/A
	AGAP009776	1.26787	1.56586	1.41687		AGAP002061	2.19111	0.972202	1.58166		AGAP004860	0.738239	#N/A
	AGAP010155	1.54062	1.29167	1.41615		AGAP009563	1.55139	1.60919	1.58029		control_3L_340044	0.737369	#N/A
	AGAP007616	1.70292	1.12921	1.41606		AGAP002811	1.54544	1.61257	1.57901		AGAP008179	0.737165	#N/A
	AGAP005797	1.29025	1.54139	1.41582		AGAP006241	1.57085	1.58662	1.57873		AGAP006650	0.736077	#N/A
	AGAP006831	1.3187	1.51182	1.41526		AGAP001179	1.41077	1.74632	1.57854		AGAP007103	0.735864	#N/A
	AGAP029261	1.75515	1.07475	1.41495		AGAP004873	1.52291	1.63231	1.57761		AGAP028980	0.734911	#N/A
	AGAP012952	1.41799	1.41191	1.41495		AGAP011909	1.66995	1.48199	1.57597		AGAP000884	0.734879	#N/A
	AGAP008830	1.3709	1.45742	1.41416		AGAP012608	2.01727	1.131	1.57413		AGAP005912	0.734673	#N/A
	AGAP001051	2.04353	0.783597	1.41357		AGAP010164	1.61311	1.53483	1.57397		AGAP010026	0.734471	#N/A
	AGAP007068	1.27827	1.54811	1.41319		AGAP009418	1.66851	1.4774	1.57296		AGAP006204	0.73447	#N/A
	AGAP028716	1.89401	0.931295	1.41265		AGAP007614	1.53796	1.60455	1.57126		AGAP002049	0.733616	#N/A
	AGAP002403	1.21105	1.61204	1.41155		AGAP013511	1.29144	1.84658	1.56901		AGAP007228	0.73331	#N/A
	AGAP028621	1.46747	1.35497	1.41122		AGAP028037	1.42314	1.7124	1.56777		AGAP000479	0.733177	#N/A
	AGAP009419	0.724343	2.09708	1.41071		AGAP007444	1.44562	1.68918	1.5674		AGAP010174	0.732723	#N/A
	AGAP005023	1.71413	1.10655	1.41034		AGAP003180	1.33245	1.80126	1.56686		AGAP007327	0.731898	#N/A
	AGAP007035	2.14742	0.672805	1.41011		AGAP029296	1.52767	1.60467	1.56617		AGAP008399	0.731004	#N/A
	AGAP007356	1.52776	1.29231	1.41003		AGAP010475	1.66438	1.46788	1.56613		AGAP013751	0.730578	#N/A
	AGAP004036	1.92183	0.896744	1.40929		AGAP002464	1.67788	1.45391	1.5659		AGAP007862	0.729738	#N/A
	AGAP003652	1.8369	0.974776	1.40584		AGAP010510	1.78128	1.3501	1.56569		AGAP013205	0.729021	#N/A
	AGAP005261	1.21426	1.59693	1.4056		AGAP013106	1.49965	1.62836	1.56401		AGAP010250	0.728915	#N/A
	AGAP008867	1.57411	1.23653	1.40532		AGAP001623	1.32379	1.8038	1.56379		AGAP002317	0.728828	#N/A
	AGAP001933	0.646391	2.16309	1.40474		AGAP005823	2.23989	0.887663	1.56378		AGAP000075	0.727869	#N/A
	AGAP013451	1.22559	1.58284	1.40422		AGAP001302	2.46409	0.661882	1.56298		AGAP008988	0.727855	#N/A
	AGAP006747	1.03546	1.77134	1.4034		AGAP002555	1.34557	1.77809	1.56183		AGAP001058	0.727127	#N/A
	AGAP010098	1.82614	0.980095	1.40312		AGAP028705	1.76958	1.35232	1.56095		AGAP004348	0.72686	#N/A
	AGAP004028	1.81767	0.988007	1.40284		AGAP013508	1.46575	1.6558	1.56077		AGAP002875	0.725597	#N/A
	AGAP002253	2.06247	0.742922	1.4027		AGAP004243	1.46139	1.66011	1.56075		AGAP006443	0.722958	#N/A
	AGAP008914	1.38487	1.41797	1.40142		AGAP011908	0.710456	2.40571	1.55808		AGAP003302	0.721556	#N/A
	AGAP005757	1.08337	1.7186	1.40099		AGAP029109	1.72331	1.39243	1.55787		AGAP009159	0.720252	#N/A
	AGAP000611	1.20027	1.59988	1.40008		AGAP007264	1.22889	1.88462	1.55676		AGAP012026	0.720142	#N/A
	AGAP006239	1.27433	1.52536	1.39984		AGAP004233	1.76848	1.34454	1.55651		AGAP008998	0.718866	#N/A
	AGAP003408	0.819731	1.97906	1.39939		AGAP007604	1.60368	1.5086	1.55614		AGAP009681	0.718369	#N/A
	AGAP001316	1.44202	1.35585	1.39894		AGAP001396	1.42626	1.68413	1.5552		AGAP003415	0.717253	#N/A
	AGAP005576	1.40827	1.38956	1.39892		AGAP028218	1.32558	1.78397	1.55477		AGAP010421	0.717036	#N/A
	AGAP008541	1.5661	1.22728	1.39669		AGAP008509	1.68861	1.42081	1.55471		AGAP029069	0.715909	#N/A
	AGAP009049	1.16166	1.6283	1.39498		AGAP003486	1.67762	1.43173	1.55467		AGAP002801	0.715254	#N/A
	AGAP029619	1.12548	1.66416	1.39482		AGAP028679	1.29283	1.8142	1.55352		AGAP004131	0.714774	#N/A
	AGAP013237	0.853345	1.93603	1.39469		AGAP000669	1.36855	1.73821	1.55338		AGAP002983	0.714538	#N/A
	AGAP006921	1.27936	1.50869	1.39403		AGAP007456	1.18067	1.92595	1.55331		AGAP004904	0.713968	#N/A
	AGAP009403	1.72106	1.06686	1.39396		AGAP001525	1.72848	1.37654	1.55251		AGAP012241	0.711281	#N/A
	AGAP005904	1.26214	1.52559	1.39387		AGAP001634	1.89316	1.20974	1.55145		AGAP008090	0.711055	#N/A
	AGAP013333	2.24132	0.545994	1.39366		AGAP003493	2.16698	0.934532	1.55076		AGAP012040	0.710921	#N/A
	AGAP005784	1.75748	1.02936	1.39342		AGAP005295	1.31726	1.78281	1.55003		AGAP007120	0.710227	#N/A
	AGAP003066	1.4901	1.29377	1.39193		AGAP007385	1.47787	1.62066	1.54926		AGAP001265	0.710079	#N/A
	AGAP004534	1.73201	1.05178	1.3919		AGAP009116	1.58142	1.51449	1.54795		AGAP004856	0.709897	#N/A
	AGAP007128	1.21688	1.56628	1.39158		AGAP012749	1.57803	1.51684	1.54744		AGAP028715	0.709394	#N/A
	AGAP005415	1.53253	1.24845	1.39049		AGAP003256	1.24556	1.84698	1.54627		AGAP010330	0.709365	#N/A
	AGAP006012	2.39415	0.38581	1.38998		AGAP002485	1.48668	1.60399	1.54533		AGAP004683	0.709307	#N/A
	AGAP011937	1.87651	0.903194	1.38985		AGAP005171	1.34218	1.74268	1.54243		AGAP006225	0.708902	#N/A
	AGAP008962	0.918797	1.85764	1.38822		control_X_62497	1.70161	1.38207	1.54184		AGAP000091	0.708336	#N/A
	AGAP005820	1.72015	1.05459	1.38737		AGAP001372	1.66643	1.41633	1.54138		AGAP013221	0.708158	#N/A
	AGAP006771	1.36525	1.40901	1.38713		AGAP028084	1.32089	1.76183	1.54136		AGAP007146	0.708023	#N/A
	AGAP003444	1.86382	0.909213	1.38652		AGAP000611	1.52237	1.55851	1.54044		AGAP002431	0.707824	#N/A
	AGAP000916	1.26183	1.50975	1.38579		AGAP002126	1.88965	1.18836	1.53901		AGAP011444	0.707685	#N/A
	AGAP002710	1.46	1.31012	1.38506		AGAP029086	1.81341	1.26255	1.53798		AGAP009100	0.707403	#N/A
	AGAP011877	1.29176	1.47804	1.3849		AGAP006608	1.59354	1.48236	1.53795		AGAP012322	0.706355	#N/A
	AGAP011127	2.3798	0.389755	1.38478		AGAP000637	1.43322	1.64247	1.53784		AGAP009586	0.705739	#N/A
	AGAP002877	1.8819	0.886357	1.38413		AGAP004069	1.34984	1.72148	1.53566		AGAP006569	0.704944	#N/A
	AGAP007818	2.72575	0.0419429	1.38385		AGAP007729	1.54502	1.52533	1.53518		AGAP008362	0.704064	#N/A
	AGAP011013	1.18419	1.58223	1.38321		AGAP009824	1.08358	1.98628	1.53493		AGAP003115	0.703179	#N/A
	AGAP011193	1.31066	1.45182	1.38124		AGAP012406	1.51297	1.5566	1.53479		AGAP029225	0.702644	#N/A
	AGAP005686	0.142655	2.61531	1.37898		AGAP006914	1.61	1.45953	1.53477		AGAP000138	0.702523	#N/A
	AGAP007198	1.15664	1.60066	1.37865		AGAP029734	1.4517	1.61676	1.53423		AGAP010573	0.702288	#N/A
	AGAP003513	1.64743	1.10644	1.37694		AGAP013751	0.998526	2.06874	1.53363		AGAP011581	0.701724	#N/A
	AGAP007587	0.922378	1.82994	1.37616		AGAP006071	1.50318	1.56122	1.5322		AGAP005834	0.701633	#N/A
	AGAP000908	1.60593	1.14471	1.37532		AGAP012981	1.40647	1.65726	1.53187		AGAP003894	0.700949	#N/A
	AGAP009398	1.4427	1.3073	1.375		AGAP008873	1.58571	1.47558	1.53064		AGAP004706	0.700449	#N/A
	AGAP007522	1.37589	1.37362	1.37476		AGAP028715	1.91077	1.1487	1.52974		AGAP003820	0.700176	#N/A
	AGAP000806	1.21643	1.53242	1.37443		AGAP011028	1.60223	1.45593	1.52908		AGAP002655	0.699947	#N/A
	AGAP002471	1.27408	1.47422	1.37415		AGAP028558	1.46065	1.59733	1.52899		AGAP009029	0.699443	#N/A
	AGAP004087	0.990039	1.7537	1.37187		AGAP007372	1.34471	1.70805	1.52638		AGAP009638	0.699175	#N/A
	AGAP001459	1.33939	1.40401	1.3717		AGAP003652	1.48204	1.57068	1.52636		AGAP002612	0.698878	#N/A
	control_2R_148186	1.59753	1.14399	1.37076		AGAP008696	1.55527	1.495	1.52513		AGAP008710	0.698258	#N/A
	AGAP000547	1.63805	1.10324	1.37064		AGAP003013	1.43849	1.60919	1.52384		AGAP000357	0.698111	#N/A
	AGAP029051	1.60903	1.13184	1.37044		AGAP011016	1.27123	1.77523	1.52323		AGAP012378	0.696873	#N/A
	AGAP009214	1.18557	1.55489	1.37023		AGAP004758	1.80796	1.23747	1.52272		AGAP004798	0.696843	#N/A
	AGAP010431	1.40666	1.33352	1.37009		AGAP010159	1.61572	1.42772	1.52172		AGAP002375	0.696843	#N/A
	AGAP001677	2.17578	0.562646	1.36921		AGAP010228	0.796532	2.24559	1.52106		AGAP028875	0.696843	#N/A
	AGAP003536	1.17076	1.5673	1.36903		AGAP009415	2.22146	0.816987	1.51922		AGAP011149	0.696843	#N/A
	AGAP005312	1.34907	1.38881	1.36894		AGAP006825	1.41629	1.62184	1.51906		AGAP009931	0.696843	#N/A
	AGAP004220	0.921108	1.81468	1.3679		AGAP028636	1.73332	1.30405	1.51868		AGAP004448	0.696415	#N/A
	AGAP011892	1.53199	1.20324	1.36762		AGAP001985	1.53858	1.49781	1.51819		AGAP005113	0.695561	#N/A
	AGAP002072	1.5583	1.17548	1.36689		control_3R_384727	1.4044	1.63175	1.51808		AGAP005178	0.694569	#N/A
	AGAP011051	1.10102	1.63171	1.36637		AGAP012597	0.983803	2.05208	1.51794		AGAP012087	0.69455	#N/A
	AGAP007904	0.873349	1.85758	1.36546		AGAP008008	1.52947	1.50466	1.51707		AGAP028457	0.694104	#N/A
	AGAP029523	1.22401	1.50685	1.36543		AGAP012590	1.05165	1.98209	1.51687		AGAP001330	0.693144	#N/A
	AGAP007578	1.15504	1.57561	1.36532		AGAP003894	1.97658	1.05602	1.5163		AGAP007802	0.692185	#N/A
	AGAP013304	0.789976	1.94032	1.36515		AGAP000081	1.39691	1.63545	1.51618		AGAP001884	0.691737	#N/A
	AGAP009820	1.01169	1.71853	1.36511		AGAP010728	1.6406	1.3878	1.5142		AGAP028059	0.691543	#N/A
	AGAP004106	1.9418	0.787919	1.36486		AGAP011116	1.26588	1.76183	1.51385		AGAP013525	0.690368	#N/A
	AGAP011104	1.4496	1.27787	1.36373		AGAP028543	1.78984	1.23732	1.51358		AGAP005425	0.689677	#N/A
	AGAP012132	1.27692	1.44299	1.35995		AGAP006422	1.36177	1.66444	1.51311		AGAP002105	0.689586	#N/A
	AGAP009940	1.15031	1.56513	1.35772		AGAP006272	1.55503	1.47017	1.5126		AGAP001509	0.689009	#N/A
	AGAP007197	1.42518	1.29016	1.35767		AGAP004735	1.88965	1.13373	1.51169		AGAP001474	0.688862	#N/A
	AGAP028215	0.703993	2.01097	1.35748		AGAP004937	2.44687	0.575396	1.51113		AGAP002601	0.688157	#N/A
	AGAP007705	1.03627	1.67704	1.35666		AGAP000940	1.49151	1.5295	1.51051		AGAP001423	0.687696	#N/A
	AGAP028758	1.51439	1.1981	1.35625		AGAP008044	1.59307	1.42679	1.50993		AGAP006864	0.687123	#N/A
	AGAP012424	1.71449	0.997229	1.35586		AGAP029600	1.6988	1.32062	1.50971		AGAP028496	0.686804	#N/A
	AGAP001591	0.998093	1.71233	1.35521		AGAP028982	1.36127	1.65797	1.50962		AGAP000141	0.686476	#N/A
	AGAP010140	1.15514	1.55309	1.35411		AGAP004049	1.73819	1.27845	1.50832		AGAP010998	0.686447	#N/A
	AGAP006837	1.04518	1.66254	1.35386		AGAP029523	1.57996	1.43442	1.50719		AGAP000773	0.686376	#N/A
	AGAP001880	2.40731	0.298881	1.3531		AGAP002980	1.10474	1.90872	1.50673		AGAP002815	0.684961	#N/A
	AGAP011909	1.60015	1.10572	1.35294		AGAP011274	2.30844	0.704587	1.50651		AGAP003215	0.68495	#N/A
	AGAP005034	1.40799	1.29642	1.3522		AGAP012543	1.47318	1.53877	1.50598		AGAP003841	0.683068	#N/A
	AGAP000014	1.5254	1.17649	1.35095		AGAP001448	1.47084	1.53979	1.50532		AGAP006135	0.682325	#N/A
	AGAP013148	1.3643	1.32875	1.34652		AGAP004158	1.41482	1.59568	1.50525		AGAP012998	0.682051	#N/A
	AGAP009488	1.30636	1.3864	1.34638		AGAP005775	1.73662	1.27319	1.50491		AGAP001223	0.681996	#N/A
	AGAP002137	1.34356	1.34763	1.34559		AGAP012029	1.91077	1.09901	1.50489		AGAP008329	0.68111	#N/A
	AGAP009335	1.22507	1.46263	1.34385		AGAP007808	1.91077	1.09889	1.50483		AGAP004531	0.678905	#N/A
	AGAP005992	1.15116	1.53533	1.34325		AGAP028151	1.56431	1.44414	1.50423		AGAP028542	0.678561	#N/A
	AGAP006920	1.16448	1.52162	1.34305		AGAP002170	1.50304	1.50461	1.50383		AGAP010268	0.678346	#N/A
	AGAP003802	1.30636	1.37901	1.34269		AGAP003143	2.0954	0.912006	1.5037		AGAP007810	0.678234	#N/A
	AGAP028536	1.41544	1.26958	1.34251		control_3R_386959	1.61617	1.39041	1.50329		AGAP005371	0.67809	#N/A
	AGAP000708	1.04804	1.63661	1.34232		AGAP000142	1.57669	1.42879	1.50274		AGAP005362	0.677839	#N/A
	AGAP013530	1.24092	1.44159	1.34126		AGAP001198	1.21272	1.79129	1.502		AGAP003581	0.67727	#N/A
	AGAP008008	1.65367	1.02855	1.34111		AGAP007606	1.31287	1.69035	1.50161		AGAP007962	0.677144	#N/A
	AGAP011785	1.23053	1.45029	1.34041		AGAP003686	1.20042	1.80148	1.50095		AGAP028499	0.676644	#N/A
	AGAP004718	1.35991	1.31907	1.33949		AGAP010383	2.07589	0.925476	1.50068		AGAP000880	0.676379	#N/A
	AGAP028218	1.2858	1.39083	1.33832		AGAP001884	1.65431	1.34454	1.49943		AGAP007124	0.675947	#N/A
	AGAP005844	1.14388	1.53009	1.33699		AGAP007050	1.65431	1.34454	1.49943		AGAP007925	0.675017	#N/A
	AGAP029833	1.63371	1.03996	1.33684		AGAP002575	1.50081	1.4942	1.4975		AGAP012362	0.674843	#N/A
	AGAP006514	0.992466	1.68056	1.33651		AGAP004314	1.79694	1.19799	1.49746		AGAP006737	0.674773	#N/A
	AGAP001498	1.84391	0.828186	1.33605		AGAP009983	1.41614	1.57869	1.49742		AGAP002741	0.673194	#N/A
	AGAP011729	1.63805	1.03317	1.33561		AGAP029684	0.878112	2.11612	1.49711		AGAP012189	0.672556	#N/A
	AGAP029606	1.19232	1.47782	1.33507		AGAP002787	1.46594	1.52743	1.49668		AGAP008015	0.672535	#N/A
	AGAP008588	1.51003	1.1588	1.33441		AGAP003847	1.93308	1.05954	1.49631		AGAP007190	0.671442	#N/A
	AGAP029151	1.58655	1.07994	1.33325		AGAP000425	1.58556	1.40608	1.49582		AGAP009319	0.67085	#N/A
	AGAP002422	1.50879	1.15717	1.33298		AGAP011871	1.4046	1.587	1.4958		AGAP000319	0.670692	#N/A
	AGAP002381	1.63446	1.03103	1.33274		AGAP012439	1.54958	1.44076	1.49517		AGAP002087	0.669855	#N/A
	AGAP011365	1.18548	1.47935	1.33241		AGAP008905	1.47385	1.51626	1.49506		AGAP008678	0.669045	#N/A
	AGAP006071	1.99521	0.669262	1.33223		AGAP010277	1.55275	1.43688	1.49481		AGAP003678	0.669031	#N/A
	AGAP000990	1.03163	1.63194	1.33179		AGAP001423	1.88482	1.09889	1.49186		AGAP028039	0.667908	#N/A
	AGAP006359	0.697864	1.96369	1.33078		AGAP028458	2.16015	0.821973	1.49106		AGAP002910	0.667518	#N/A
	AGAP012509	1.16949	1.49183	1.33066		AGAP004267	1.47975	1.50226	1.491		AGAP028069	0.667048	#N/A
	AGAP011759	1.29481	1.36593	1.33037		AGAP002705	1.36855	1.61227	1.49041		AGAP004303	0.665594	#N/A
	AGAP011975	1.60105	1.05866	1.32986		AGAP010026	1.37137	1.60882	1.49009		AGAP006055	0.665426	#N/A
	AGAP006554	1.05395	1.60502	1.32949		AGAP002877	1.25209	1.72707	1.48958		AGAP008305	0.665203	#N/A
	AGAP012391	1.13355	1.52455	1.32905		AGAP028103	1.32089	1.65819	1.48954		AGAP005423	0.664375	#N/A
	AGAP011733	1.37542	1.2816	1.32851		AGAP007080	1.60227	1.37602	1.48914		AGAP005120	0.663894	#N/A
	AGAP011368	1.28794	1.36817	1.32806		AGAP007720	1.14758	1.83059	1.48909		AGAP001515	0.66353	#N/A
	AGAP001267	1.37514	1.28026	1.3277		AGAP007060	1.38874	1.58821	1.48848		AGAP029590	0.663182	#N/A
	AGAP010564	0.71442	1.94047	1.32745		AGAP006625	1.32089	1.6558	1.48835		AGAP013183	0.66273	#N/A
	AGAP005301	0.986615	1.66665	1.32663		AGAP028040	1.31287	1.6621	1.48749		AGAP012042	0.661063	#N/A
	AGAP002534	1.84518	0.803824	1.3245		AGAP005615	1.44862	1.52453	1.48658		AGAP003447	0.659519	#N/A
	AGAP006158	1.73729	0.909918	1.3236		AGAP007029	1.14921	1.82345	1.48633		AGAP000483	0.658966	#N/A
	AGAP003130	1.10881	1.53741	1.32311		AGAP028525	1.80374	1.16487	1.4843		AGAP007182	0.65878	#N/A
	AGAP006409	0.733745	1.91179	1.32277		AGAP028026	1.50589	1.46087	1.48338		AGAP000868	0.658608	#N/A
	AGAP006646	1.20795	1.43558	1.32177		AGAP012838	1.93349	1.03284	1.48316		AGAP008219	0.657365	#N/A
	AGAP005934	1.01296	1.62934	1.32115		AGAP003834	1.44225	1.52357	1.48291		AGAP028479	0.656957	#N/A
	AGAP000691	1.20221	1.43954	1.32088		AGAP005021	1.36855	1.59565	1.4821		AGAP011409	0.656258	#N/A
	AGAP010812	1.0391	1.6026	1.32085		AGAP006839	1.36612	1.59791	1.48201		AGAP008886	0.655903	#N/A
	AGAP005406	0.920565	1.72102	1.32079		AGAP013290	1.58408	1.37871	1.48139		AGAP009017	0.655726	#N/A
	AGAP028507	1.35357	1.288	1.32078		AGAP029458	1.42178	1.54016	1.48097		AGAP000991	0.655657	#N/A
	AGAP010492	1.19533	1.4459	1.32061		AGAP011892	1.32089	1.6385	1.47969		AGAP008717	0.654949	#N/A
	AGAP001405	1.97593	0.664964	1.32044		AGAP000627	1.39589	1.56344	1.47967		AGAP006836	0.654836	#N/A
	AGAP003453	0.178061	2.4626	1.32033		AGAP029812	1.37762	1.5816	1.47961		AGAP008262	0.654676	#N/A
	AGAP007262	1.14451	1.49511	1.31981		AGAP000248	1.65918	1.29914	1.47916		AGAP002707	0.654014	#N/A
	AGAP000971	1.15793	1.47793	1.31793		AGAP006125	1.55139	1.40531	1.47835		AGAP005167	0.65262	#N/A
	AGAP013279	0.510379	2.12545	1.31792		AGAP013587	1.58739	1.36903	1.47821		AGAP008732	0.652443	#N/A
	AGAP002061	2.03019	0.604988	1.31759		AGAP005098	1.52571	1.42928	1.4775		AGAP008995	0.651472	#N/A
	AGAP008619	1.22515	1.4093	1.31723		AGAP008347	1.6718	1.28241	1.47711		AGAP011087	0.650972	#N/A
	AGAP029470	1.32087	1.31224	1.31656		AGAP028096	1.41418	1.53816	1.47617		AGAP001667	0.650288	#N/A
	AGAP011745	1.04067	1.58922	1.31495		AGAP002354	1.49968	1.45263	1.47616		AGAP009339	0.650063	#N/A
	AGAP012394	1.27033	1.35906	1.3147		AGAP005054	1.49934	1.45274	1.47604		AGAP029768	0.649871	#N/A
	AGAP010537	0.841125	1.786	1.31356		AGAP006986	1.34218	1.60919	1.47568		AGAP007617	0.648572	#N/A
	AGAP008870	1.23084	1.3957	1.31327		AGAP013157	1.52899	1.42173	1.47536		AGAP028448	0.646395	#N/A
	AGAP003241	1.21484	1.4114	1.31312		AGAP008199	1.57255	1.37736	1.47495		AGAP005587	0.645673	#N/A
	AGAP001711	2.07398	0.551881	1.31293		AGAP009964	1.34752	1.60185	1.47469		AGAP028985	0.645466	#N/A
	AGAP000857	1.87257	0.749263	1.31092		AGAP004430	1.9113	1.03713	1.47422		AGAP010792	0.645229	#N/A
	AGAP004557	1.25282	1.36829	1.31056		AGAP001685	1.65431	1.29408	1.47419		AGAP029346	0.645099	#N/A
	AGAP002975	1.93862	0.681457	1.31004		AGAP010825	1.25455	1.6922	1.47338		AGAP002396	0.644535	#N/A
	AGAP009270	2.31753	0.301056	1.30929		AGAP001530	1.30274	1.64376	1.47325		AGAP005777	0.644404	#N/A
	AGAP029700	1.24113	1.37739	1.30926		AGAP006262	2.40372	0.542391	1.47306		AGAP013416	0.643725	#N/A
	AGAP007001	1.57863	1.03973	1.30918		AGAP008349	1.44139	1.50411	1.47275		AGAP001901	0.643181	#N/A
	AGAP001134	0.871536	1.74661	1.30907		AGAP005362	1.23335	1.71126	1.4723		AGAP010641	0.642503	#N/A
	AGAP004255	1.50095	1.11679	1.30887		AGAP007022	1.65431	1.28584	1.47008		AGAP011116	0.641405	#N/A
	AGAP005106	1.50815	1.10957	1.30886		AGAP013186	1.39691	1.54263	1.46977		AGAP000669	0.641405	#N/A
	AGAP006384	1.53441	1.08274	1.30857		AGAP008329	2.29251	0.645258	1.46888		AGAP002517	0.641405	#N/A
	AGAP012273	2.30274	0.313453	1.3081		AGAP028102	1.52732	1.41031	1.46881		AGAP029188	0.641141	#N/A
	control_3R_390429	1.22457	1.38972	1.30715		AGAP011893	1.51577	1.42164	1.4687		AGAP011875	0.640889	#N/A
	AGAP004008	1.71586	0.898184	1.30702		AGAP005106	1.5642	1.37181	1.468		AGAP012990	0.64081	#N/A
	AGAP013236	1.45732	1.15567	1.3065		AGAP008621	1.67766	1.25717	1.46741		AGAP000974	0.640509	#N/A
	AGAP013378	0.890691	1.71908	1.30489		AGAP004699	1.36855	1.56548	1.46701		AGAP005094	0.639783	#N/A
	AGAP002615	1.12031	1.48846	1.30439		AGAP010993	1.52035	1.41248	1.46642		AGAP000111	0.637836	#N/A
	AGAP007305	1.29176	1.31569	1.30373		AGAP013236	1.32806	1.60455	1.46631		AGAP004271	0.637782	#N/A
	AGAP000348	1.56408	1.04288	1.30348		AGAP001272	1.89884	1.02725	1.46304		AGAP012398	0.637208	#N/A
	AGAP005534	1.16102	1.44515	1.30308		AGAP002818	0.922887	1.99866	1.46077		control_3R_405059	0.637022	#N/A
	AGAP013186	0.964931	1.64068	1.3028		AGAP006393	1.10141	1.81793	1.45967		AGAP006967	0.636675	#N/A
	AGAP000446	0.971754	1.63337	1.30256		AGAP000825	1.55261	1.36368	1.45815		AGAP010875	0.636591	#N/A
	AGAP004190	1.228	1.37251	1.30026		AGAP007948	0.903994	2.01212	1.45806		AGAP002200	0.636007	#N/A
	AGAP005938	0.319764	2.27949	1.29963		AGAP028178	1.47944	1.43597	1.45771		AGAP008704	0.635982	#N/A
	AGAP007454	0.737359	1.85981	1.29858		AGAP029410	1.4417	1.47327	1.45749		AGAP004989	0.635825	#N/A
	AGAP010731	1.57905	1.01776	1.29841		AGAP011471	1.04295	1.87112	1.45703		AGAP010475	0.635336	#N/A
	AGAP011555	0.844209	1.75205	1.29813		AGAP013499	1.59261	1.32124	1.45692		AGAP029097	0.635075	#N/A
	AGAP007972	0.336318	2.2544	1.29536		AGAP001242	1.50548	1.40781	1.45665		AGAP029325	0.634035	#N/A
	AGAP007745	1.176	1.41382	1.29491		AGAP029504	1.38214	1.53094	1.45654		AGAP013342	0.633915	#N/A
	AGAP005437	1.04071	1.54754	1.29412		AGAP005819	1.6277	1.28241	1.45505		AGAP007919	0.633331	#N/A
	AGAP001499	1.28223	1.30578	1.29401		AGAP001238	1.41551	1.49382	1.45467		AGAP010556	0.632942	#N/A
	AGAP028881	0.986489	1.6004	1.29344		AGAP002143	1.5646	1.34454	1.45457		AGAP029467	0.632659	#N/A
	AGAP004315	1.61131	0.974735	1.29302		AGAP000916	1.5055	1.40201	1.45375		AGAP028981	0.632468	#N/A
	AGAP001363	1.38011	1.20475	1.29243		AGAP003302	1.75704	1.15019	1.45362		AGAP009176	0.631789	#N/A
	AGAP011634	0.970697	1.61281	1.29175		AGAP003307	1.693	1.21356	1.45328		AGAP003642	0.631682	#N/A
	AGAP003389	1.74727	0.835498	1.29138		AGAP009261	1.46197	1.44163	1.4518		AGAP003318	0.631046	#N/A
	AGAP006228	0.892519	1.69003	1.29127		AGAP006167	1.72974	1.17303	1.45138		AGAP029180	0.630842	#N/A
	AGAP012402	1.35805	1.22299	1.29052		AGAP007917	1.37766	1.52437	1.45102		AGAP005038	0.629387	#N/A
	AGAP001065	1.59932	0.980012	1.28967		AGAP006698	1.64861	1.2534	1.45101		AGAP003232	0.629117	#N/A
	AGAP010338	1.60359	0.973548	1.28857		AGAP002337	2.52692	0.373762	1.45034		AGAP004690	0.628876	#N/A
	AGAP010805	1.62692	0.950085	1.2885		AGAP002370	1.42816	1.47232	1.45024		AGAP005609	0.627153	#N/A
	AGAP002215	1.19657	1.37961	1.28809		AGAP008922	1.50202	1.39714	1.44958		AGAP005418	0.626662	#N/A
	AGAP010195	1.30088	1.27518	1.28803		AGAP008138	1.23116	1.66611	1.44864		AGAP028781	0.626618	#N/A
	AGAP029240	1.36685	1.2074	1.28713		AGAP028618	1.43448	1.46232	1.4484		AGAP004591	0.626409	#N/A
	AGAP006795	1.15672	1.41493	1.28583		AGAP002322	1.53813	1.35788	1.448		AGAP028652	0.626326	#N/A
	AGAP004432	1.16619	1.40509	1.28564		AGAP003276	1.4072	1.4848	1.446		AGAP008287	0.626277	#N/A
	AGAP000805	1.24158	1.32969	1.28563		AGAP000639	2.51952	0.37157	1.44554		AGAP003749	0.625966	#N/A
	AGAP010116	1.15403	1.41696	1.28549		AGAP008193	1.25562	1.6344	1.44501		AGAP009180	0.625262	#N/A
	AGAP011626	0.586499	1.9841	1.2853		AGAP000117	1.93241	0.956323	1.44437		AGAP000978	0.625202	#N/A
	AGAP005172	1.26085	1.3086	1.28472		AGAP029536	1.46846	1.41929	1.44387		AGAP004392	0.624065	#N/A
	AGAP006461	0.997488	1.57012	1.2838		AGAP002287	1.55139	1.33588	1.44364		AGAP013105	0.623856	#N/A
	AGAP029733	1.15618	1.40894	1.28256		AGAP011711	1.36787	1.51886	1.44336		AGAP009133	0.622601	#N/A
	AGAP007953	1.35025	1.21445	1.28235		AGAP008282	1.49371	1.39057	1.44214		AGAP010995	0.622407	#N/A
	AGAP010254	0.954873	1.60769	1.28128		AGAP005251	1.43016	1.45333	1.44175		AGAP013365	0.622324	#N/A
	AGAP005572	1.12428	1.43761	1.28095		AGAP029700	1.46292	1.42028	1.4416		AGAP010850	0.622255	#N/A
	AGAP002989	1.19037	1.37149	1.28093		AGAP005668	1.45141	1.43175	1.44158		AGAP004226	0.621934	#N/A
	AGAP011916	0.967623	1.59044	1.27903		AGAP007777	2.16015	0.722253	1.4412		AGAP002557	0.621828	#N/A
	AGAP002911	1.33791	1.2195	1.27871		AGAP004131	1.53576	1.3461	1.44093		AGAP007504	0.621664	#N/A
	AGAP012567	1.38911	1.16705	1.27808		AGAP013089	1.54734	1.33435	1.44085		AGAP008907	0.621635	#N/A
	AGAP011171	1.17315	1.38298	1.27807		AGAP007962	1.1954	1.68504	1.44022		AGAP005142	0.620327	#N/A
	AGAP007552	1.28127	1.27428	1.27778		AGAP002050	1.21837	1.66055	1.43946		AGAP005174	0.619667	#N/A
	AGAP010710	1.38915	1.16539	1.27727		AGAP010231	1.41223	1.46642	1.43933		AGAP000808	0.619498	#N/A
	AGAP005705	1.15084	1.4036	1.27722		AGAP012362	1.63363	1.24467	1.43915		AGAP012507	0.619129	#N/A
	AGAP011556	1.92897	0.624117	1.27654		AGAP001512	1.13389	1.74335	1.43862		AGAP012057	0.618665	#N/A
	AGAP012162	1.5261	1.0259	1.276		AGAP009270	1.66424	1.21245	1.43834		AGAP011923	0.618112	#N/A
	AGAP008487	0.874096	1.67737	1.27573		AGAP000844	1.40088	1.47538	1.43813		AGAP005188	0.617981	#N/A
	AGAP028639	1.25827	1.29278	1.27552		AGAP002053	1.31535	1.55805	1.4367		AGAP001409	0.617936	#N/A
	AGAP010491	2.21362	0.333042	1.27333		AGAP007134	1.2647	1.60831	1.4365		AGAP013257	0.616914	#N/A
	AGAP028637	1.33572	1.20956	1.27264		AGAP009616	1.2644	1.60595	1.43518		AGAP028459	0.616371	#N/A
	AGAP001029	1.26294	1.28151	1.27222		AGAP012765	1.37943	1.48919	1.43431		AGAP028683	0.616134	#N/A
	AGAP001743	1.38769	1.15667	1.27218		AGAP005371	1.34135	1.52587	1.43361		AGAP004119	0.616007	#N/A
	AGAP003438	1.88592	0.656454	1.27119		AGAP008456	1.10478	1.76183	1.4333		AGAP005131	0.61575	#N/A
	AGAP009306	1.37511	1.16678	1.27094		AGAP005830	1.53657	1.32995	1.43326		AGAP011781	0.61487	#N/A
	AGAP009031	1.43847	1.10305	1.27076		AGAP003277	1.37158	1.49439	1.43298		AGAP005202	0.614479	#N/A
	AGAP004910	1.57919	0.962016	1.2706		AGAP009192	1.21031	1.65283	1.43157		AGAP004844	0.614424	#N/A
	AGAP008410	1.48298	1.05815	1.27056		AGAP001150	1.53796	1.32486	1.43141		AGAP008696	0.614296	#N/A
	AGAP011843	1.48021	1.06012	1.27017		AGAP028155	1.65431	1.20272	1.42852		AGAP013300	0.614239	#N/A
	AGAP013178	1.51831	1.02087	1.26959		AGAP001928	1.57952	1.27654	1.42803		AGAP002063	0.614138	#N/A
	AGAP013090	1.18432	1.35457	1.26945		AGAP011368	1.76075	1.09495	1.42785		AGAP007347	0.613259	#N/A
	AGAP006888	1.31035	1.228	1.26918		AGAP011916	1.64545	1.20709	1.42627		AGAP008738	0.612965	#N/A
	AGAP000770	1.55249	0.983426	1.26796		AGAP009940	1.40379	1.44159	1.42269		AGAP007368	0.6128	#N/A
	AGAP029773	1.81248	0.723217	1.26785		AGAP000378	1.5168	1.32811	1.42246		AGAP013446	0.612553	#N/A
	control_3R_402704	1.38519	1.15044	1.26781		AGAP002235	1.23781	1.60653	1.42217		control_3R_441557	0.612106	#N/A
	AGAP007841	1.00517	1.52742	1.2663		AGAP009875	1.42098	1.42276	1.42187		AGAP006082	0.611894	#N/A
	AGAP001953	0.885189	1.6472	1.26619		AGAP010308	1.03255	1.81071	1.42163		AGAP012726	0.610887	#N/A
	AGAP005464	0.510984	2.02138	1.26618		AGAP028913	1.65701	1.1855	1.42125		AGAP029189	0.609821	#N/A
	AGAP000807	1.59679	0.935018	1.26591		AGAP007465	1.31381	1.52751	1.42066		AGAP005830	0.609752	#N/A
	AGAP003335	1.67184	0.858833	1.26534		AGAP009085	1.55876	1.28159	1.42018		AGAP006215	0.609229	#N/A
	AGAP010982	1.3266	1.20318	1.26489		AGAP005635	1.41465	1.42128	1.41797		AGAP001588	0.608761	#N/A
	AGAP012713	1.19967	1.32607	1.26287		AGAP007973	1.32089	1.51343	1.41716		AGAP004117	0.608135	#N/A
	AGAP013322	0.978026	1.54754	1.26278		AGAP029654	1.34259	1.4913	1.41694		AGAP011806	0.607941	#N/A
	AGAP002954	1.26046	1.26265	1.26155		AGAP029212	1.05165	1.78102	1.41633		AGAP007236	0.607325	#N/A
	AGAP006896	1.15028	1.37281	1.26154		AGAP000119	1.37158	1.46087	1.41623		AGAP004522	0.607295	#N/A
	AGAP008357	1.16272	1.35996	1.26134		AGAP001749	1.37158	1.46087	1.41623		AGAP009054	0.606436	#N/A
	AGAP005615	1.53149	0.990294	1.26089		AGAP011885	1.88965	0.94279	1.41622		AGAP028161	0.606034	#N/A
	AGAP006728	1.06698	1.45121	1.25909		AGAP004947	1.50206	1.32952	1.41579		AGAP005622	0.605964	#N/A
	AGAP007638	1.39081	1.12602	1.25842		AGAP008427	1.20745	1.62382	1.41564		AGAP002352	0.605729	#N/A
	AGAP012010	1.05716	1.45948	1.25832		AGAP011333	1.69379	1.13726	1.41553		AGAP002588	0.604996	#N/A
	AGAP029217	1.07653	1.43698	1.25675		AGAP002200	1.51488	1.31566	1.41527		AGAP028906	0.604977	#N/A
	AGAP000411	1.17612	1.33703	1.25657		AGAP004500	1.27609	1.55346	1.41478		AGAP001481	0.604434	#N/A
	AGAP013308	1.13519	1.37684	1.25602		AGAP005238	1.36855	1.46087	1.41471		AGAP007500	0.604185	#N/A
	AGAP010842	1.40474	1.1052	1.25497		AGAP010006	1.76533	1.06161	1.41347		AGAP013499	0.603609	#N/A
	control_X_62497	1.31866	1.18988	1.25427		AGAP011701	1.56791	1.25802	1.41297		AGAP011997	0.603226	#N/A
	AGAP011670	1.78939	0.718648	1.25402		AGAP009560	1.32089	1.50411	1.4125		AGAP005826	0.603217	#N/A
	AGAP011374	0.749726	1.75468	1.25221		AGAP009182	1.32089	1.50343	1.41216		AGAP008308	0.603112	#N/A
	AGAP007483	1.22421	1.27859	1.2514		AGAP008816	1.36855	1.45509	1.41182		AGAP013022	0.602745	#N/A
	AGAP007031	1.18205	1.32037	1.25121		AGAP005658	1.59905	1.22257	1.41081		AGAP010645	0.602366	#N/A
	AGAP002363	1.22323	1.27639	1.24981		AGAP012384	1.43941	1.3796	1.40951		AGAP008238	0.60216	#N/A
	AGAP011276	1.16176	1.33619	1.24897		AGAP029765	1.39268	1.42628	1.40948		AGAP002274	0.60211	#N/A
	AGAP005214	1.24798	1.24888	1.24843		AGAP009319	1.05633	1.76183	1.40908		AGAP000113	0.601999	#N/A
	AGAP007392	1.24577	1.25001	1.24789		AGAP029057	1.09768	1.71738	1.40753		AGAP006262	0.60168	#N/A
	AGAP003156	1.73729	0.758404	1.24785		AGAP001461	1.73662	1.07801	1.40732		AGAP013386	0.601555	#N/A
	AGAP003412	1.92354	0.571541	1.24754		AGAP010718	1.5136	1.29983	1.40672		AGAP011502	0.601307	#N/A
	AGAP000365	1.06047	1.43279	1.24663		AGAP011131	1.4863	1.32685	1.40658		AGAP001537	0.600499	#N/A
	AGAP006247	0.945425	1.54754	1.24648		AGAP011393	1.81839	0.994562	1.40647		AGAP003005	0.600341	#N/A
	AGAP012840	1.02709	1.46382	1.24545		AGAP011806	1.50198	1.31075	1.40637		AGAP007138	0.600077	#N/A
	AGAP005647	0.982591	1.50826	1.24543		AGAP029467	1.29993	1.51231	1.40612		AGAP004020	0.599965	#N/A
	AGAP003921	1.31832	1.17049	1.2444		AGAP005495	1.65431	1.15542	1.40487		AGAP013216	0.599874	#N/A
	AGAP011688	1.08314	1.40401	1.24357		AGAP003678	1.32089	1.48746	1.40418		AGAP005911	0.599799	#N/A
	AGAP009764	1.4544	1.03157	1.24298		AGAP006148	1.491	1.31675	1.40387		AGAP008725	0.598265	#N/A
	AGAP028135	1.17876	1.30626	1.24251		AGAP001677	2.09147	0.714735	1.4031		AGAP013230	0.597936	#N/A
	AGAP003329	1.29673	1.18335	1.24004		AGAP009194	1.35948	1.44665	1.40306		AGAP005580	0.597221	#N/A
	AGAP009948	0.569877	1.91002	1.23995		control_3L_340044	1.34918	1.4556	1.40239		AGAP002052	0.597043	#N/A
	AGAP004189	1.0687	1.41093	1.23982		AGAP002066	1.53796	1.26494	1.40145		AGAP008483	0.596712	#N/A
	AGAP013440	1.31578	1.16022	1.238		AGAP010140	1.60511	1.19764	1.40138		AGAP001687	0.596329	#N/A
	AGAP029345	1.03193	1.44212	1.23703		AGAP000447	1.60036	1.20184	1.4011		AGAP008182	0.595909	#N/A
	AGAP009318	1.27954	1.19385	1.2367		AGAP011901	1.55433	1.24778	1.40106		AGAP005032	0.595899	#N/A
	AGAP004322	1.42621	1.04588	1.23605		AGAP011516	1.5452	1.25568	1.40044		AGAP012857	0.595274	#N/A
	AGAP006977	0.475773	1.99452	1.23515		AGAP006146	1.55718	1.24346	1.40032		AGAP029200	0.594973	#N/A
	AGAP001925	1.2659	1.20404	1.23497		AGAP010372	1.08358	1.71697	1.40028		AGAP007130	0.594792	#N/A
	AGAP029752	1.38171	1.08716	1.23443		AGAP004522	0.689094	2.11133	1.40021		AGAP008671	0.594602	#N/A
	AGAP029688	0.928008	1.54052	1.23426		AGAP008107	1.43631	1.36368	1.39999		AGAP007699	0.594374	#N/A
	AGAP006452	0.997575	1.47086	1.23422		AGAP007095	1.56849	1.23033	1.39941		AGAP000317	0.594115	#N/A
	AGAP011150	1.07504	1.39314	1.23409		AGAP006593	1.61726	1.18002	1.39864		scrambled69	0.593661	#N/A
	AGAP005328	1.37999	1.08774	1.23386		AGAP007231	1.61676	1.18033	1.39855		AGAP007239	0.593592	#N/A
	AGAP009882	1.78036	0.686259	1.23331		AGAP003261	1.36243	1.4341	1.39827		AGAP029697	0.593592	#N/A
	AGAP005259	0.794119	1.67032	1.23222		AGAP013226	1.49135	1.30392	1.39764		AGAP011857	0.593592	#N/A
	AGAP002757	1.44756	1.01519	1.23138		AGAP006516	1.52349	1.27128	1.39738		AGAP001566	0.593042	#N/A
	AGAP008463	1.46	1.00276	1.23138		AGAP011315	1.55261	1.24151	1.39706		AGAP004435	0.592495	#N/A
	AGAP007363	1.04593	1.41382	1.22987		AGAP009443	1.40986	1.38385	1.39686		AGAP002603	0.592245	#N/A
	AGAP008459	1.41701	1.04205	1.22953		AGAP011933	1.48784	1.30582	1.39683		AGAP000118	0.592092	#N/A
	AGAP002430	1.48777	0.970251	1.22901		AGAP004028	1.75024	1.04331	1.39677		AGAP007656	0.591209	#N/A
	AGAP003092	1.05971	1.39808	1.22889		AGAP001735	1.28826	1.50411	1.39618		AGAP000552	0.590699	#N/A
	AGAP002667	1.33572	1.12176	1.22874		AGAP028463	1.45287	1.33786	1.39536		AGAP001557	0.59057	#N/A
	AGAP012059	1.26061	1.19685	1.22873		AGAP001449	1.65431	1.13598	1.39514		AGAP029145	0.590519	#N/A
	AGAP011012	1.42255	1.03138	1.22697		AGAP009439	1.38966	1.39993	1.3948		AGAP008816	0.589926	#N/A
	AGAP028484	0.838722	1.61504	1.22688		AGAP003189	1.47771	1.31098	1.39435		AGAP006774	0.589787	#N/A
	AGAP003332	1.36311	1.09028	1.2267		AGAP002815	0.937757	1.8502	1.39398		AGAP003277	0.589463	#N/A
	AGAP005903	1.05788	1.3946	1.22624		AGAP005892	1.91077	0.876998	1.39388		AGAP010405	0.589042	#N/A
	AGAP000056	1.21951	1.23272	1.22611		AGAP002500	1.47999	1.30688	1.39343		AGAP007669	0.588604	#N/A
	AGAP000184	0.968632	1.48199	1.22531		AGAP003769	1.28918	1.49741	1.39329		AGAP012244	0.586901	#N/A
	AGAP008571	1.8339	0.615969	1.22493		AGAP000714	1.91077	0.87173	1.39125		AGAP010991	0.586883	#N/A
	AGAP013403	1.2907	1.15864	1.22467		AGAP007666	1.46838	1.31376	1.39107		AGAP005600	0.586459	#N/A
	AGAP011778	0.724205	1.72503	1.22462		AGAP007103	1.18539	1.59635	1.39087		AGAP003449	0.585838	#N/A
	AGAP009834	0.841819	1.6045	1.22316		AGAP011765	1.14758	1.63207	1.38982		AGAP009543	0.585691	#N/A
	AGAP012707	1.01547	1.43051	1.22299		AGAP010271	1.43255	1.34454	1.38855		AGAP011780	0.585385	#N/A
	AGAP012985	1.14869	1.29717	1.22293		AGAP028546	1.67788	1.09889	1.38839		AGAP028146	0.584719	#N/A
	AGAP029536	1.14657	1.2987	1.22263		AGAP000461	1.55193	1.22459	1.38826		AGAP010577	0.584587	#N/A
	AGAP007453	1.05775	1.38671	1.22223		AGAP002036	1.07675	1.69971	1.38823		AGAP002118	0.584504	#N/A
	AGAP013501	1.07397	1.36739	1.22068		AGAP009877	1.34259	1.43295	1.38777		AGAP003967	0.584389	#N/A
	AGAP000651	1.2377	1.20339	1.22055		AGAP006480	1.07112	1.70342	1.38727		AGAP000776	0.584156	#N/A
	AGAP004523	1.36076	1.08015	1.22046		AGAP005113	1.24045	1.53361	1.38703		AGAP007473	0.583891	#N/A
	AGAP011943	0.971795	1.46856	1.22018		AGAP008654	1.38632	1.38502	1.38567		AGAP013725	0.583804	#N/A
	AGAP012389	1.30454	1.13573	1.22014		AGAP005592	1.16595	1.60511	1.38553		AGAP012609	0.583527	#N/A
	AGAP009493	0.992466	1.44687	1.21967		AGAP007952	1.14758	1.62258	1.38508		AGAP006171	0.583497	#N/A
	AGAP029591	1.1471	1.28945	1.21828		AGAP011383	1.54086	1.22874	1.3848		AGAP003738	0.58328	#N/A
	AGAP007016	1.23573	1.20054	1.21813		AGAP007483	1.30299	1.46531	1.38415		AGAP001302	0.582951	#N/A
	AGAP011347	1.09645	1.33955	1.218		AGAP002141	1.41393	1.3533	1.38362		AGAP002372	0.582815	#N/A
	AGAP004091	1.54755	0.888368	1.21796		AGAP001652	1.52115	1.24609	1.38362		AGAP013190	0.58149	#N/A
	AGAP008707	1.35154	1.08414	1.21784		AGAP010758	1.241	1.52581	1.38341		AGAP007366	0.581394	#N/A
	AGAP005098	1.41436	1.01987	1.21712		AGAP012313	1.39022	1.37511	1.38267		AGAP029779	0.581299	#N/A
	AGAP002464	1.85736	0.575805	1.21658		AGAP005614	0.608783	2.15507	1.38193		AGAP005432	0.580721	#N/A
	AGAP029570	2.285	0.146783	1.21589		AGAP003700	2.19111	0.571962	1.38154		AGAP002472	0.580256	#N/A
	AGAP007751	1.01594	1.41462	1.21528		AGAP007363	1.54421	1.21781	1.38101		AGAP003219	0.580111	#N/A
	AGAP012599	0.69135	1.73712	1.21424		AGAP006840	1.52417	1.23701	1.38059		AGAP007300	0.579727	#N/A
	control_3L_488910	1.50498	0.922996	1.21399		AGAP006378	1.63714	1.12359	1.38037		AGAP012501	0.579372	#N/A
	AGAP000068	1.18107	1.24564	1.21335		AGAP029491	1.36855	1.39155	1.38005		AGAP029132	0.579156	#N/A
	AGAP002308	1.42612	0.998742	1.21243		AGAP009865	1.37352	1.38632	1.37992		AGAP029654	0.579038	#N/A
	AGAP010925	1.66462	0.76015	1.21239		AGAP008186	1.49636	1.26255	1.37946		AGAP001445	0.578709	#N/A
	AGAP029579	1.23653	1.18815	1.21234		AGAP000483	1.41643	1.34244	1.37943		AGAP010670	0.578601	#N/A
	AGAP012744	1.35735	1.06672	1.21203		AGAP005580	1.49674	1.2601	1.37842		AGAP003575	0.578508	#N/A
	AGAP028674	1.1889	1.2341	1.2115		AGAP013530	0.905075	1.85097	1.37802		AGAP000416	0.578084	#N/A
	AGAP001484	1.44843	0.974448	1.21144		AGAP009703	1.58789	1.16635	1.37712		AGAP002010	0.576973	#N/A
	AGAP009723	0.754586	1.66468	1.20963		AGAP005120	1.32089	1.43308	1.37698		AGAP012450	0.576885	#N/A
	AGAP006986	0.818128	1.6004	1.20926		AGAP008619	1.7341	1.01945	1.37677		AGAP002339	0.575403	#N/A
	AGAP003927	1.22102	1.19634	1.20868		AGAP004683	1.10225	1.64822	1.37523		AGAP009854	0.5754	#N/A
	AGAP007170	1.89565	0.521376	1.20851		AGAP005781	1.2071	1.54242	1.37476		AGAP004743	0.575178	#N/A
	AGAP011796	0.823822	1.59105	1.20743		AGAP029763	1.5428	1.20621	1.3745		AGAP009305	0.574688	#N/A
	AGAP012949	1.38874	1.02607	1.20741		AGAP001012	1.04096	1.70743	1.3742		AGAP012434	0.574275	#N/A
	AGAP010918	1.59096	0.823504	1.20723		AGAP008843	1.36817	1.37865	1.37341		AGAP000230	0.573823	#N/A
	AGAP001146	1.86344	0.550784	1.20711		AGAP011937	0.904308	1.84128	1.37279		AGAP012971	0.57345	#N/A
	AGAP008989	0.686449	1.72762	1.20704		AGAP008588	1.39916	1.34436	1.37176		AGAP008468	0.572843	#N/A
	AGAP005921	1.0625	1.35119	1.20684		AGAP029591	0.927934	1.81514	1.37154		AGAP028047	0.572777	#N/A
	AGAP006506	1.10897	1.30439	1.20668		AGAP000018	1.52291	1.21285	1.36788		AGAP005370	0.572515	#N/A
	AGAP010008	1.50675	0.905424	1.20609		AGAP008973	1.05543	1.67971	1.36757		AGAP008955	0.57208	#N/A
	AGAP007391	1.78021	0.631416	1.20581		AGAP008819	1.29673	1.43789	1.36731		AGAP013459	0.571312	#N/A
	AGAP008691	1.08047	1.33079	1.20563		AGAP002125	1.27123	1.45868	1.36496		AGAP004953	0.571068	#N/A
	AGAP001171	1.38207	1.02826	1.20516		AGAP009554	1.26089	1.46865	1.36477		AGAP004892	0.570754	#N/A
	AGAP000410	0.623861	1.78281	1.20333		AGAP010058	0.919734	1.80967	1.3647		AGAP004163	0.57053	#N/A
	AGAP001527	1.56084	0.845759	1.2033		AGAP028225	1.39575	1.33296	1.36436		control_3R_386959	0.569973	#N/A
	AGAP001948	1.27063	1.13456	1.2026		AGAP002480	1.23943	1.48909	1.36426		AGAP005683	0.569861	#N/A
	AGAP003773	1.48939	0.915209	1.2023		AGAP005792	1.33767	1.38997	1.36382		AGAP001964	0.569716	#N/A
	AGAP008425	1.55382	0.849151	1.20149		AGAP000740	1.63893	1.08805	1.36349		AGAP006653	0.569624	#N/A
	AGAP006948	1.4021	1.00083	1.20147		control_2R_136310	1.47554	1.25133	1.36344		AGAP007250	0.569058	#N/A
	AGAP002384	0.559989	1.84279	1.20139		AGAP008090	1.65431	1.07059	1.36245		AGAP028963	0.568952	#N/A
	AGAP012401	1.06698	1.33536	1.20117		AGAP009853	1.42213	1.3021	1.36211		AGAP006647	0.568241	#N/A
	AGAP000117	2.37494	0.0270385	1.20099		AGAP000147	1.44759	1.27619	1.36189		AGAP012997	0.568218	#N/A
	AGAP006344	1.03257	1.3694	1.20099		AGAP013421	1.28034	1.44228	1.36131		AGAP013222	0.568164	#N/A
	AGAP003726	0.923505	1.4771	1.2003		AGAP003368	1.65431	1.06816	1.36124		AGAP006163	0.56815	#N/A
	AGAP029726	1.62404	0.7757	1.19987		AGAP003902	1.40664	1.31583	1.36123		AGAP002992	0.567594	#N/A
	AGAP005558	1.02464	1.37507	1.19986		AGAP029220	1.42914	1.29279	1.36096		AGAP003801	0.567434	#N/A
	AGAP011684	1.22357	1.17437	1.19897		AGAP006955	1.35726	1.36277	1.36001		AGAP007631	0.567271	#N/A
	AGAP006167	1.33572	1.06047	1.1981		AGAP009017	1.60074	1.11838	1.35956		AGAP009167	0.56709	#N/A
	AGAP009234	1.13082	1.26526	1.19804		AGAP006920	1.41247	1.30612	1.3593		AGAP009968	0.567026	#N/A
	AGAP000018	1.15359	1.24197	1.19778		AGAP009306	1.40721	1.31072	1.35897		AGAP001284	0.56652	#N/A
	control_2L_83441	1.2145	1.17973	1.19711		AGAP011778	1.83298	0.884889	1.35893		AGAP001256	0.565274	#N/A
	AGAP002824	1.28708	1.1049	1.19599		AGAP005777	1.51488	1.20154	1.35821		AGAP010381	0.565222	#N/A
	AGAP011372	1.05536	1.33603	1.19569		AGAP007919	1.46075	1.25383	1.35729		AGAP004267	0.564335	#N/A
	AGAP007503	1.26169	1.12921	1.19545		AGAP009199	1.76035	0.953505	1.35693		AGAP006101	0.564218	#N/A
	AGAP001391	0.506779	1.88362	1.1952		AGAP012358	1.46075	1.25276	1.35675		AGAP004549	0.564118	#N/A
	AGAP012003	1.68332	0.706394	1.19486		AGAP004856	1.08415	1.62816	1.35615		AGAP002913	0.562888	#N/A
	AGAP004689	1.87824	0.510872	1.19456		AGAP001292	1.4841	1.22799	1.35604		AGAP003273	0.562883	#N/A
	AGAP006252	1.54062	0.847742	1.19418		AGAP029226	1.71631	0.995593	1.35595		AGAP003281	0.562872	#N/A
	AGAP009026	1.17071	1.2166	1.19365		AGAP013178	1.28823	1.42328	1.35576		AGAP028076	0.562182	#N/A
	AGAP007445	1.72851	0.658704	1.19361		AGAP000932	1.42806	1.28302	1.35554		AGAP002625	0.562158	#N/A
	AGAP000695	1.03227	1.35323	1.19275		AGAP029332	1.24546	1.46185	1.35366		AGAP001234	0.561958	#N/A
	AGAP007611	1.29783	1.08763	1.19273		AGAP005985	1.26125	1.44228	1.35176		AGAP007546	0.561958	#N/A
	AGAP013457	1.37664	1.0088	1.19272		AGAP001544	1.3885	1.31458	1.35154		AGAP012601	0.561783	#N/A
	AGAP013083	1.25381	1.13145	1.19263		AGAP006256	1.55139	1.14883	1.35011		AGAP013122	0.561337	#N/A
	AGAP011835	0.948847	1.43609	1.19247		AGAP029599	1.39117	1.3087	1.34994		AGAP005166	0.561317	#N/A
	AGAP008035	1.51764	0.866174	1.19191		AGAP003381	1.50692	1.19242	1.34967		AGAP011871	0.561136	#N/A
	AGAP008881	1.1984	1.1806	1.1895		AGAP001384	2.19111	0.507868	1.34949		AGAP007542	0.561063	#N/A
	AGAP028102	1.21372	1.16477	1.18925		AGAP007392	1.80474	0.894149	1.34944		AGAP012541	0.560602	#N/A
	scrambled38	1.14571	1.23264	1.18918		AGAP002757	1.32089	1.37759	1.34924		AGAP004912	0.560145	#N/A
	AGAP007894	1.56946	0.808325	1.18889		AGAP004546	2.29251	0.405497	1.349		AGAP028665	0.55982	#N/A
	AGAP027999	0.903159	1.47435	1.18875		AGAP012713	1.40087	1.29618	1.34853		AGAP029139	0.55976	#N/A
	AGAP010096	1.10227	1.27517	1.18872		AGAP011935	1.27704	1.41967	1.34835		AGAP008153	0.55966	#N/A
	AGAP010789	1.19027	1.18699	1.18863		AGAP006400	1.46065	1.23557	1.34811		AGAP005861	0.559232	#N/A
	AGAP005733	1.59144	0.785766	1.1886		AGAP006178	1.33891	1.35473	1.34682		AGAP004266	0.559232	#N/A
	AGAP011278	0.928892	1.44693	1.18791		AGAP009471	1.09033	1.60326	1.3468		AGAP008577	0.558199	#N/A
	AGAP008334	0.926979	1.4472	1.18709		AGAP006981	1.2777	1.41483	1.34627		AGAP000281	0.558041	#N/A
	AGAP001194	1.67334	0.699122	1.18623		AGAP010832	1.88965	0.802857	1.34625		AGAP029252	0.557961	#N/A
	AGAP002166	1.21365	1.15852	1.18608		AGAP011507	1.14758	1.54376	1.34567		AGAP002892	0.557634	#N/A
	AGAP006527	1.33784	1.03325	1.18554		AGAP009734	1.34994	1.3408	1.34537		AGAP003783	0.557513	#N/A
	AGAP012571	1.9872	0.383545	1.18538		AGAP000065	1.56002	1.12964	1.34483		AGAP001735	0.557426	#N/A
	AGAP006357	1.20687	1.16378	1.18533		AGAP002375	2.06876	0.619192	1.34397		AGAP004492	0.557394	#N/A
	AGAP004638	1.45487	0.915031	1.18495		AGAP007999	0.796532	1.89049	1.34351		AGAP028084	0.557294	#N/A
	AGAP003269	0.660072	1.7093	1.18468		AGAP006764	0.796532	1.88891	1.34272		AGAP003095	0.556804	#N/A
	AGAP009477	1.33708	1.03143	1.18426		AGAP001369	1.19361	1.49003	1.34182		AGAP009156	0.556244	#N/A
	AGAP003255	1.14879	1.21796	1.18338		AGAP008406	1.40458	1.27879	1.34169		AGAP005916	0.556032	#N/A
	AGAP005516	0.986278	1.37947	1.18287		AGAP000365	1.44903	1.23411	1.34157		AGAP010004	0.555736	#N/A
	AGAP029835	1.24295	1.12277	1.18286		AGAP002430	1.48489	1.19794	1.34142		AGAP005792	0.555261	#N/A
	AGAP008843	1.60903	0.756466	1.18275		AGAP009302	1.52055	1.16143	1.34099		AGAP011227	0.555072	#N/A
	AGAP028406	0.924125	1.4407	1.18241		AGAP009657	1.16642	1.51231	1.33936		AGAP004554	0.554836	#N/A
	AGAP003866	1.07954	1.28467	1.18211		AGAP007402	1.32149	1.35498	1.33824		AGAP008943	0.554364	#N/A
	AGAP006955	1.97363	0.38935	1.18149		AGAP012626	1.50968	1.16464	1.33716		AGAP003777	0.553938	#N/A
	AGAP028916	1.29682	1.06554	1.18118		AGAP010573	1.64925	1.02422	1.33673		AGAP029093	0.552661	#N/A
	AGAP008378	1.11942	1.24238	1.1809		AGAP009652	1.42152	1.25168	1.3366		AGAP012612	0.551991	#N/A
	AGAP011829	1.33644	1.02217	1.1793		AGAP007119	1.35059	1.3216	1.33609		AGAP002279	0.551199	#N/A
	AGAP006209	1.06983	1.28653	1.17818		AGAP004229	1.10317	1.56835	1.33576		AGAP012168	0.550411	#N/A
	AGAP029594	1.00408	1.35069	1.17738		AGAP010330	1.25302	1.41848	1.33575		AGAP001347	0.550205	#N/A
	AGAP009739	1.10084	1.25351	1.17717		AGAP000848	1.32281	1.34845	1.33563		AGAP011244	0.549216	#N/A
	AGAP004819	1.10485	1.24891	1.17688		AGAP002396	1.1656	1.50566	1.33563		AGAP009831	0.548074	#N/A
	AGAP006074	0.839441	1.51329	1.17636		AGAP000357	1.52932	1.14184	1.33558		AGAP011902	0.547487	#N/A
	AGAP005384	0.902604	1.45005	1.17633		AGAP008237	1.59532	1.07534	1.33533		AGAP009370	0.546961	#N/A
	AGAP011708	0.456615	1.89422	1.17542		AGAP011353	1.3957	1.27385	1.33478		AGAP002015	0.546961	#N/A
	AGAP000528	0.992124	1.35849	1.17531		AGAP012057	1.36855	1.30055	1.33455		AGAP000931	0.54667	#N/A
	AGAP013539	1.41366	0.936404	1.17503		AGAP013164	0.864613	1.80366	1.33414		AGAP007532	0.546032	#N/A
	AGAP001928	0.524329	1.82539	1.17486		AGAP013403	1.45487	1.21076	1.33282		AGAP002261	0.545292	#N/A
	AGAP013587	1.0287	1.31958	1.17414		AGAP007530	1.6779	0.986826	1.33237		AGAP006146	0.544962	#N/A
	AGAP007827	2.06297	0.283679	1.17332		AGAP006967	1.6056	1.05804	1.33182		AGAP029545	0.544012	#N/A
	AGAP002439	1.40156	0.944966	1.17326		AGAP009110	1.37158	1.29171	1.33164		AGAP008404	0.543971	#N/A
	AGAP011476	1.26169	1.08414	1.17291		AGAP009528	1.26089	1.4023	1.3316		AGAP012405	0.543732	#N/A
	AGAP007474	1.57017	0.775156	1.17266		AGAP009450	1.82085	0.841788	1.33132		AGAP000011	0.543449	#N/A
	AGAP001238	0.679252	1.66567	1.17246		AGAP028593	1.44643	1.21603	1.33123		AGAP010172	0.543231	#N/A
	AGAP010712	1.16834	1.17561	1.17197		AGAP006096	1.65152	1.00983	1.33067		AGAP006854	0.543231	#N/A
	AGAP002132	1.16243	1.17841	1.17042		AGAP001310	1.39589	1.26443	1.33016		AGAP003158	0.543231	#N/A
	AGAP012292	1.07344	1.26582	1.16963		AGAP008935	1.27963	1.38051	1.33007		AGAP001420	0.543231	#N/A
	AGAP005922	1.22462	1.11333	1.16897		AGAP001620	1.91077	0.749263	1.33001		AGAP029319	0.543231	#N/A
	AGAP003548	0.763589	1.57209	1.16784		AGAP006083	2.47555	0.184163	1.32986		AGAP006792	0.543231	#N/A
	AGAP000107	1.36317	0.971388	1.16728		AGAP005645	1.05633	1.60107	1.3287		AGAP000653	0.543231	#N/A
	AGAP009932	0.794741	1.5385	1.16662		AGAP007575	1.5571	1.09942	1.32826		AGAP007698	0.543231	#N/A
	AGAP001934	0.759551	1.5711	1.16533		AGAP002432	1.35058	1.30587	1.32822		AGAP012358	0.543231	#N/A
	AGAP028345	1.38945	0.941195	1.16532		AGAP012589	1.31965	1.33638	1.32802		AGAP011885	0.543231	#N/A
	AGAP003648	1.17056	1.15976	1.16516		AGAP003930	1.34061	1.31399	1.3273		AGAP001135	0.543231	#N/A
	AGAP006721	0.634418	1.69544	1.16493		AGAP006527	1.32295	1.33155	1.32725		AGAP012847	0.543231	#N/A
	AGAP029593	1.12464	1.20514	1.16489		AGAP007654	1.39962	1.25466	1.32714		AGAP008234	0.543231	#N/A
	AGAP028469	0.932706	1.39623	1.16447		AGAP008615	0.838722	1.81514	1.32693		AGAP001565	0.543231	#N/A
	AGAP012556	0.384913	1.94306	1.16399		AGAP004271	1.23198	1.42104	1.32651		AGAP028172	0.543231	#N/A
	AGAP013297	0.652202	1.67428	1.16324		AGAP012755	1.35843	1.28998	1.32421		AGAP011423	0.543231	#N/A
	AGAP010341	1.75335	0.571541	1.16245		AGAP012780	1.4863	1.16147	1.32388		AGAP002473	0.543231	#N/A
	AGAP007235	1.16937	1.15521	1.16229		AGAP003921	1.50773	1.13777	1.32275		AGAP010082	0.543231	#N/A
	AGAP010767	0.619481	1.70353	1.16151		AGAP007323	1.39394	1.25035	1.32214		AGAP009048	0.543231	#N/A
	AGAP007883	1.8066	0.515957	1.16128		AGAP002837	1.88482	0.759301	1.32206		AGAP000339	0.543231	#N/A
	AGAP011405	1.31987	1.00268	1.16128		AGAP005451	1.53895	1.10479	1.32187		AGAP011761	0.543231	#N/A
	AGAP007938	1.21413	1.10777	1.16095		AGAP003667	1.4299	1.21353	1.32172		AGAP008027	0.543231	#N/A
	AGAP008023	1.933	0.388553	1.16078		AGAP000360	1.61748	1.02195	1.31972		AGAP007523	0.543231	#N/A
	AGAP009336	1.21153	1.10996	1.16075		AGAP007099	1.17728	1.46092	1.3191		AGAP028045	0.543231	#N/A
	AGAP007214	0.939076	1.37865	1.15886		AGAP013540	1.63121	1.00693	1.31907		AGAP011964	0.543231	#N/A
	AGAP004370	1.55967	0.756416	1.15804		AGAP028216	1.14758	1.49003	1.31881		AGAP010483	0.543231	#N/A
	AGAP009312	0.703884	1.61099	1.15744		AGAP002381	1.43734	1.1998	1.31857		AGAP010419	0.543231	#N/A
	AGAP005747	0.0701317	2.24369	1.15691		AGAP007966	1.71665	0.920132	1.31839		AGAP029429	0.542633	#N/A
	AGAP010404	1.62939	0.682501	1.15595		AGAP008880	1.50318	1.13076	1.31697		AGAP009534	0.542443	#N/A
	control_2R_127089	1.18488	1.12631	1.1556		AGAP028584	1.37158	1.26195	1.31676		AGAP007618	0.54202	#N/A
	AGAP006824	0.602355	1.70803	1.15519		AGAP028985	1.30185	1.33074	1.31629		AGAP000121	0.541536	#N/A
	AGAP010815	1.31211	0.996971	1.15454		AGAP006775	1.38356	1.24901	1.31628		AGAP008138	0.540772	#N/A
	AGAP006400	1.55585	0.752813	1.15433		AGAP002409	1.60062	1.03185	1.31624		AGAP029772	0.539897	#N/A
	AGAP002360	1.01857	1.28741	1.15299		AGAP008110	2.0153	0.616669	1.31598		AGAP004772	0.538905	#N/A
	AGAP002862	1.54442	0.761352	1.15289		AGAP011684	1.39317	1.23668	1.31493		AGAP005728	0.538663	#N/A
	AGAP009747	0.870246	1.43367	1.15196		AGAP000070	0.933935	1.69579	1.31486		AGAP002604	0.538474	#N/A
	AGAP010508	1.48709	0.816389	1.15174		AGAP008636	1.48253	1.14641	1.31447		AGAP028408	0.538226	#N/A
	AGAP007924	0.900872	1.40204	1.15146		AGAP010312	1.46075	1.16623	1.31349		AGAP008106	0.537951	#N/A
	AGAP000336	1.05129	1.24982	1.15056		AGAP010647	1.47633	1.14986	1.3131		AGAP008642	0.537693	#N/A
	AGAP027988	1.8369	0.464149	1.15052		AGAP000929	1.90434	0.721635	1.31299		AGAP002226	0.536958	#N/A
	AGAP002012	0.878933	1.42205	1.15049		AGAP009104	1.15524	1.46721	1.31123		AGAP007633	0.536958	#N/A
	AGAP001950	1.32761	0.972406	1.15001		AGAP029370	1.40126	1.22071	1.31099		AGAP011660	0.536958	#N/A
	AGAP029385	1.12487	1.17514	1.15		AGAP004375	1.63536	0.986573	1.31096		AGAP028766	0.536958	#N/A
	AGAP009519	0.764952	1.53487	1.14991		AGAP008571	1.43183	1.18673	1.30928		AGAP010159	0.536905	#N/A
	AGAP005345	1.18115	1.11746	1.14931		AGAP029273	1.23891	1.37892	1.30891		AGAP028672	0.536725	#N/A
	AGAP009411	0.807237	1.49124	1.14924		AGAP029189	1.26375	1.35405	1.3089		AGAP011852	0.535587	#N/A
	AGAP000508	1.89204	0.406005	1.14902		AGAP005218	1.37041	1.24646	1.30843		AGAP012006	0.535341	#N/A
	AGAP008003	2.07803	0.219596	1.14881		control_2R_127089	1.46861	1.1467	1.30765		AGAP011827	0.535188	#N/A
	AGAP007632	0.847192	1.44721	1.1472		AGAP003773	0.988134	1.6261	1.30711		AGAP001889	0.535174	#N/A
	AGAP028446	1.59271	0.701431	1.14707		AGAP006744	1.32089	1.29171	1.3063		AGAP007714	0.535161	#N/A
	AGAP002127	1.29682	0.997229	1.14702		AGAP003770	0.796532	1.81579	1.30616		AGAP005485	0.534831	#N/A
	AGAP003260	1.48429	0.80964	1.14696		AGAP029340	1.30375	1.30847	1.30611		AGAP001274	0.534347	#N/A
	AGAP005725	1.33572	0.957897	1.14681		AGAP010918	1.2969	1.31443	1.30566		AGAP029314	0.533898	#N/A
	AGAP013080	0.777206	1.51554	1.14637		AGAP013112	1.61809	0.9914	1.30475		AGAP013713	0.533577	#N/A
	AGAP010728	1.08444	1.20729	1.14586		AGAP010334	1.37352	1.23424	1.30388		AGAP008215	0.533012	#N/A
	AGAP029204	1.38526	0.905913	1.14559		AGAP029191	1.21233	1.3944	1.30337		AGAP001246	0.532812	#N/A
	AGAP012855	1.61778	0.673132	1.14546		AGAP002378	1.05252	1.55134	1.30193		AGAP003877	0.532082	#N/A
	AGAP005012	0.986615	1.30392	1.14527		AGAP000857	1.38487	1.21878	1.30183		AGAP028578	0.531999	#N/A
	AGAP006879	1.02527	1.2649	1.14509		AGAP007283	1.15175	1.45121	1.30148		AGAP006496	0.531322	#N/A
	AGAP007244	0.647509	1.64264	1.14507		AGAP008298	1.40647	1.19634	1.3014		AGAP009104	0.531059	#N/A
	AGAP008095	1.3666	0.923032	1.14482		AGAP001474	1.40423	1.19714	1.30069		AGAP003314	0.530807	#N/A
	AGAP006321	1.3953	0.892281	1.14379		AGAP003510	1.15767	1.44322	1.30044		AGAP010538	0.530741	#N/A
	AGAP005319	1.21377	1.07168	1.14272		AGAP029153	1.60664	0.994176	1.30041		AGAP003305	0.529496	#N/A
	AGAP012866	1.2493	1.03382	1.14156		AGAP001964	1.17774	1.42221	1.29997		AGAP029759	0.528841	#N/A
	AGAP006141	0.694326	1.5887	1.14151		AGAP004904	1.29804	1.3012	1.29962		AGAP002935	0.52787	#N/A
	AGAP003779	1.94881	0.333042	1.14093		AGAP013389	1.05156	1.54754	1.29955		AGAP008658	0.527602	#N/A
	AGAP013382	1.64323	0.636238	1.13973		AGAP007578	1.37158	1.22678	1.29918		AGAP006825	0.527311	#N/A
	AGAP003700	1.74865	0.530694	1.13967		AGAP011325	1.47225	1.12488	1.29857		AGAP004742	0.526469	#N/A
	AGAP010583	1.32716	0.951714	1.13944		AGAP013078	1.35894	1.23796	1.29845		AGAP002886	0.525666	#N/A
	AGAP007208	1.19882	1.07994	1.13938		AGAP001038	1.19411	1.40213	1.29812		AGAP003824	0.525589	#N/A
	AGAP001936	1.61016	0.668229	1.13919		AGAP029688	1.31629	1.27902	1.29765		AGAP005752	0.525571	#N/A
	AGAP002312	1.71375	0.56457	1.13916		AGAP001013	1.3167	1.27854	1.29762		AGAP029269	0.524362	#N/A
	AGAP008229	1.20097	1.07685	1.13891		AGAP006652	0.935168	1.65958	1.29737		AGAP028003	0.523953	#N/A
	AGAP002460	0.443951	1.83289	1.13842		AGAP006728	1.49554	1.09889	1.29722		AGAP029743	0.52342	#N/A
	AGAP012643	1.05398	1.22145	1.13771		AGAP029681	1.44657	1.14694	1.29675		AGAP007446	0.523212	#N/A
	AGAP002024	1.13563	1.13972	1.13767		AGAP011739	1.02326	1.57007	1.29667		AGAP001615	0.523155	#N/A
	AGAP007246	1.06113	1.21074	1.13593		control_3R_436893	0.903994	1.6881	1.29605		AGAP010157	0.522895	#N/A
	AGAP001038	0.855457	1.41502	1.13524		AGAP011705	1.36434	1.22624	1.29529		AGAP007740	0.522605	#N/A
	AGAP009313	1.15599	1.11199	1.13399		AGAP010612	1.40835	1.18095	1.29465		AGAP008427	0.522478	#N/A
	AGAP003770	0.562408	1.70516	1.13378		AGAP013674	1.67788	0.910908	1.2944		AGAP007032	0.521793	#N/A
	AGAP009427	0.805208	1.46175	1.13348		AGAP008710	1.26344	1.32516	1.2943		AGAP012923	0.521519	#N/A
	AGAP005073	1.08373	1.18181	1.13277		AGAP004975	1.40164	1.18587	1.29375		AGAP004797	0.520687	#N/A
	AGAP012093	0.910731	1.35435	1.13254		AGAP006126	1.14128	1.44564	1.29346		AGAP012381	0.520342	#N/A
	AGAP000337	0.987247	1.2777	1.13247		AGAP012216	0.939907	1.64678	1.29334		AGAP001011	0.520223	#N/A
	AGAP002222	2.045	0.218316	1.13166		AGAP028406	1.37583	1.20944	1.29264		AGAP002943	0.52013	#N/A
	AGAP009434	0.775363	1.48793	1.13165		AGAP003581	1.37158	1.21327	1.29243		AGAP008895	0.519976	#N/A
	AGAP008904	0.943514	1.31927	1.13139		AGAP000695	1.23426	1.34918	1.29172		AGAP000853	0.519827	#N/A
	AGAP000892	1.06372	1.19881	1.13126		AGAP011883	1.79694	0.786164	1.29155		AGAP010317	0.519792	#N/A
	AGAP007634	1.54826	0.712826	1.13054		AGAP009371	1.32089	1.26107	1.29098		AGAP004621	0.519465	#N/A
	AGAP011384	1.02974	1.23095	1.13034		AGAP003352	1.42728	1.15402	1.29065		AGAP006608	0.519253	#N/A
	AGAP008972	1.21125	1.04807	1.12966		AGAP028440	1.05633	1.52138	1.28885		AGAP002931	0.519194	#N/A
	AGAP012366	0.534989	1.72414	1.12956		AGAP003332	1.40532	1.17232	1.28882		AGAP002683	0.519194	#N/A
	AGAP003942	1.40588	0.853004	1.12944		AGAP000480	1.11441	1.46216	1.28828		AGAP004709	0.519194	#N/A
	AGAP004033	1.14184	1.11661	1.12922		AGAP012394	1.21774	1.35639	1.28707		AGAP009046	0.519194	#N/A
	AGAP011782	1.62742	0.630858	1.12914		AGAP006204	1.38239	1.18938	1.28588		AGAP006377	0.519105	#N/A
	AGAP005764	1.26015	0.996453	1.1283		AGAP002507	1.33378	1.23755	1.28567		AGAP008371	0.518806	#N/A
	AGAP005839	1.11606	1.14024	1.12815		AGAP029835	0.974489	1.59565	1.28507		AGAP007667	0.518411	#N/A
	AGAP013027	1.00033	1.2558	1.12807		AGAP006015	1.49779	1.07187	1.28483		AGAP008110	0.518118	#N/A
	AGAP005691	0.923833	1.33204	1.12794		AGAP027988	1.1695	1.40005	1.28478		AGAP010186	0.517932	#N/A
	AGAP008126	1.57355	0.681999	1.12778		AGAP007549	1.06905	1.49924	1.28414		AGAP000666	0.51691	#N/A
	AGAP012028	1.1385	1.11582	1.12716		AGAP001823	1.34868	1.21883	1.28376		AGAP011447	0.516348	#N/A
	AGAP005669	1.88416	0.369552	1.12685		AGAP002814	1.51965	1.04697	1.28331		AGAP007567	0.516098	#N/A
	AGAP012662	0.925549	1.32682	1.12619		AGAP003438	1.10478	1.46087	1.28283		AGAP011403	0.516092	#N/A
	AGAP001452	0.929002	1.32334	1.12617		AGAP005585	0.922305	1.643	1.28265		AGAP005285	0.515745	#N/A
	AGAP011163	1.19996	1.05233	1.12614		AGAP029328	1.2381	1.32714	1.28262		AGAP008174	0.514961	#N/A
	AGAP029604	1.30551	0.94554	1.12552		AGAP011677	1.02681	1.53816	1.28248		AGAP002188	0.514443	#N/A
	AGAP013543	0.786164	1.46471	1.12543		AGAP005424	1.48253	1.08191	1.28222		AGAP002353	0.514368	#N/A
	AGAP013106	1.14988	1.10002	1.12495		AGAP029679	1.34447	1.21968	1.28208		AGAP013213	0.514353	#N/A
	AGAP008626	0.950976	1.29843	1.1247		AGAP010500	1.16608	1.39804	1.28206		AGAP008107	0.51361	#N/A
	AGAP009194	0.748313	1.49863	1.12347		AGAP000964	0.837704	1.72626	1.28198		AGAP003870	0.512612	#N/A
	AGAP004002	0.953895	1.29041	1.12215		AGAP001594	1.17478	1.38809	1.28143		AGAP007283	0.51219	#N/A
	AGAP012331	0.87762	1.36652	1.12207		AGAP002514	1.18741	1.37445	1.28093		AGAP007857	0.512145	#N/A
	AGAP008776	1.03668	1.20546	1.12107		AGAP008290	1.13044	1.43051	1.28047		AGAP007274	0.51211	#N/A
	control_3L_540641	0.708165	1.53306	1.12061		AGAP000901	1.03514	1.52291	1.27902		AGAP000969	0.51149	#N/A
	AGAP008292	1.47603	0.764043	1.12004		AGAP011012	1.0033	1.5544	1.27885		AGAP006485	0.51123	#N/A
	AGAP002073	0.58897	1.64917	1.11907		AGAP003593	1.19103	1.36542	1.27822		AGAP029527	0.510826	#N/A
	AGAP006093	1.27784	0.960269	1.11905		AGAP001230	1.29772	1.25641	1.27706		AGAP029406	0.51061	#N/A
	AGAP012104	0.928081	1.30941	1.11874		AGAP001347	1.35059	1.20232	1.27645		AGAP007582	0.510123	#N/A
	AGAP007957	1.14005	1.0974	1.11872		control_X_53187	1.18031	1.37242	1.27637		AGAP007530	0.510015	#N/A
	AGAP000870	1.11892	1.11682	1.11787		AGAP006717	1.54144	1.01119	1.27631		AGAP012329	0.509478	#N/A
	AGAP007636	0.89815	1.33748	1.11781		AGAP028619	1.33994	1.21245	1.27619		AGAP001756	0.50942	#N/A
	AGAP005037	0.99555	1.23866	1.1171		AGAP006008	1.26271	1.28901	1.27586		AGAP002853	0.509304	#N/A
	AGAP028424	1.32104	0.911758	1.1164		AGAP002626	1.65298	0.897978	1.27548		AGAP000293	0.509281	#N/A
	AGAP005929	1.06	1.17255	1.11628		AGAP003178	1.06892	1.48167	1.27529		AGAP005251	0.509225	#N/A
	AGAP005771	1.12877	1.10239	1.11558		AGAP011857	1.36127	1.18836	1.27482		AGAP028569	0.508576	#N/A
	AGAP001672	1.15547	1.07541	1.11544		AGAP029530	1.2432	1.3064	1.2748		AGAP011097	0.508513	#N/A
	AGAP000170	1.00916	1.22012	1.11464		AGAP013016	0.696588	1.85232	1.27446		AGAP008237	0.508491	#N/A
	AGAP007399	0.41266	1.81633	1.1145		AGAP002236	1.64919	0.896881	1.27304		AGAP005116	0.508331	#N/A
	AGAP029472	0.568845	1.66003	1.11444		AGAP002636	1.08358	1.46232	1.27295		AGAP008161	0.508225	#N/A
	AGAP000767	0.991485	1.23653	1.11401		AGAP011334	1.22722	1.31749	1.27236		AGAP007524	0.506774	#N/A
	AGAP013472	0.944049	1.28392	1.11399		AGAP007883	1.23047	1.31257	1.27152		AGAP012836	0.506767	#N/A
	AGAP007231	0.743523	1.48266	1.11309		AGAP028781	1.13157	1.41014	1.27086		AGAP029531	0.506616	#N/A
	AGAP003200	1.3218	0.904029	1.11291		AGAP008988	0.90146	1.63673	1.26909		AGAP010898	0.506469	#N/A
	AGAP003227	0.451881	1.77165	1.11177		AGAP003881	1.15998	1.37778	1.26888		AGAP009221	0.506375	#N/A
	AGAP010980	0.568668	1.65476	1.11172		AGAP006408	1.08214	1.45515	1.26865		AGAP010193	0.506194	#N/A
	AGAP007729	0.645892	1.57743	1.11166		AGAP007235	1.36566	1.1714	1.26853		AGAP006462	0.505952	#N/A
	AGAP007652	2.15397	0.0685828	1.11127		AGAP000528	1.06788	1.46702	1.26745		AGAP029350	0.505912	#N/A
	AGAP011886	1.78036	0.441171	1.11077		AGAP006199	1.26216	1.27066	1.26641		AGAP012197	0.505787	#N/A
	AGAP005429	1.53025	0.690668	1.11046		AGAP000536	2.19111	0.341178	1.26615		control_2R_103195	0.505648	#N/A
	AGAP029600	1.03371	1.18707	1.11039		AGAP011767	1.02722	1.50425	1.26574		AGAP000288	0.505563	#N/A
	AGAP028207	1.09836	1.12232	1.11034		AGAP008071	0.969562	1.55953	1.26455		AGAP029379	0.505205	#N/A
	AGAP012335	1.68924	0.530694	1.10997		AGAP013300	0.582263	1.94635	1.2643		AGAP013327	0.504933	#N/A
	AGAP002780	1.41145	0.808325	1.10989		AGAP001644	1.40777	1.11953	1.26365		AGAP012031	0.504869	#N/A
	AGAP002586	1.46	0.7597	1.10985		AGAP008011	1.38116	1.14503	1.26309		AGAP007143	0.503424	#N/A
	AGAP005417	1.50819	0.709743	1.10897		AGAP028170	1.29556	1.22988	1.26272		AGAP011635	0.503014	#N/A
	AGAP028638	1.46861	0.747657	1.10813		AGAP011676	1.13078	1.39338	1.26208		AGAP011094	0.501978	#N/A
	AGAP029561	1.08933	1.12423	1.10678		AGAP000991	1.27123	1.25157	1.2614		AGAP006503	0.501846	#N/A
	AGAP011839	1.26223	0.95117	1.1067		AGAP011347	1.26566	1.25702	1.26134		AGAP005796	0.501813	#N/A
	AGAP009981	0.828976	1.38384	1.10641		AGAP005542	0.689987	1.83248	1.26123		AGAP029300	0.501471	#N/A
	AGAP009528	1.29798	0.914781	1.10638		AGAP002989	1.15747	1.36258	1.26002		AGAP006611	0.501199	#N/A
	AGAP029684	1.46	0.750728	1.10536		AGAP007745	1.16527	1.35449	1.25988		AGAP007042	0.500496	#N/A
	AGAP000248	1.1989	1.00939	1.10414		control_2R_137182	1.32828	1.19113	1.2597		AGAP007917	0.499628	#N/A
	AGAP010599	1.08404	1.12343	1.10374		AGAP011293	1.17431	1.34454	1.25943		AGAP003968	0.499141	#N/A
	AGAP029455	0.659516	1.54754	1.10353		AGAP009673	1.27154	1.24688	1.25921		AGAP009657	0.4991	#N/A
	AGAP007173	0.860971	1.34456	1.10277		AGAP011804	1.21446	1.30381	1.25913		AGAP006588	0.498884	#N/A
	AGAP028396	1.44044	0.764472	1.10246		AGAP005074	1.21348	1.30317	1.25832		AGAP006995	0.498866	#N/A
	AGAP004331	1.7162	0.487516	1.10186		AGAP028578	1.39691	1.11893	1.25792		AGAP009166	0.498763	#N/A
	AGAP008654	1.36199	0.841306	1.10165		AGAP003294	1.08461	1.43068	1.25765		AGAP001299	0.498556	#N/A
	AGAP007119	1.26169	0.941498	1.10159		AGAP001900	1.52291	0.99157	1.25724		AGAP011242	0.498441	#N/A
	AGAP004243	1.07016	1.13282	1.10149		AGAP006055	1.21588	1.29563	1.25575		AGAP003420	0.498386	#N/A
	AGAP002899	1.12248	1.08036	1.10142		AGAP029366	1.23426	1.27592	1.25509		AGAP004605	0.498177	#N/A
	AGAP008071	1.18944	1.01301	1.10123		AGAP007279	1.19484	1.31383	1.25433		AGAP011819	0.498143	#N/A
	AGAP009852	1.11663	1.08503	1.10083		AGAP006257	1.52291	0.985018	1.25396		AGAP001461	0.497665	#N/A
	AGAP002767	1.37857	0.822002	1.10029		AGAP008716	1.28688	1.21978	1.25333		AGAP006814	0.497518	#N/A
	AGAP008376	1.259	0.940815	1.09991		AGAP004714	1.38902	1.1169	1.25296		AGAP012386	0.497502	#N/A
	AGAP002409	0.95292	1.24677	1.09984		AGAP028638	1.2705	1.23541	1.25295		AGAP007380	0.497413	#N/A
	AGAP007279	1.33572	0.863946	1.09984		AGAP008720	0.708454	1.79623	1.25234		AGAP010534	0.497073	#N/A
	AGAP005760	1.23175	0.967583	1.09966		AGAP008735	1.18741	1.3158	1.25161		AGAP029612	0.496999	#N/A
	AGAP003931	1.65665	0.542436	1.09954		AGAP009289	1.38097	1.12208	1.25153		AGAP029440	0.49631	#N/A
	AGAP005491	1.34511	0.850042	1.09758		AGAP002741	1.05633	1.44569	1.25101		AGAP002630	0.496294	#N/A
	AGAP006761	1.19357	1.00141	1.09749		AGAP012612	1.28683	1.21387	1.25035		AGAP006244	0.496259	#N/A
	AGAP009745	1.06073	1.13353	1.09713		AGAP012655	1.71665	0.783966	1.25031		AGAP011033	0.495968	#N/A
	AGAP000869	1.38138	0.812677	1.09703		AGAP007858	1.34359	1.1556	1.24959		AGAP008699	0.495959	#N/A
	AGAP011507	0.731095	1.46188	1.09649		AGAP006452	1.18908	1.30986	1.24947		AGAP007630	0.495755	#N/A
	AGAP006769	1.09851	1.0927	1.09561		AGAP005504	0.807907	1.69009	1.249		AGAP029065	0.495755	#N/A
	AGAP006395	0.891672	1.29914	1.09541		AGAP011492	1.04875	1.44921	1.24898		AGAP005650	0.495755	#N/A
	AGAP003109	1.5763	0.614144	1.09522		AGAP002427	1.29095	1.2062	1.24858		AGAP009315	0.4956	#N/A
	AGAP007871	1.00689	1.18335	1.09512		AGAP005998	1.10028	1.39628	1.24828		AGAP011615	0.495361	#N/A
	AGAP006096	1.00689	1.18335	1.09512		AGAP006657	1.22615	1.26873	1.24744		AGAP006515	0.494438	#N/A
	AGAP002006	1.21927	0.970008	1.09464		AGAP000547	1.00995	1.48137	1.24566		AGAP004090	0.493945	#N/A
	AGAP028558	1.34971	0.838782	1.09425		AGAP006225	1.55911	0.932185	1.24565		AGAP011393	0.493474	#N/A
	AGAP002407	0.256145	1.93222	1.09418		AGAP010155	0.932408	1.55826	1.24533		AGAP010275	0.492842	#N/A
	AGAP007271	1.15907	1.02787	1.09347		AGAP003494	1.26597	1.22373	1.24485		AGAP000306	0.492842	#N/A
	AGAP002207	1.06312	1.12375	1.09343		AGAP028719	1.23197	1.25425	1.24311		AGAP003168	0.492652	#N/A
	AGAP005696	1.16645	1.01898	1.09272		AGAP008179	1.08358	1.40222	1.2429		AGAP003418	0.492128	#N/A
	AGAP007421	1.06893	1.11537	1.09215		AGAP029429	1.67917	0.80593	1.24255		AGAP005967	0.492065	#N/A
	AGAP010005	1.16834	1.01452	1.09143		AGAP029367	0.965412	1.51854	1.24198		AGAP009574	0.491488	#N/A
	AGAP005819	1.10442	1.07738	1.0909		AGAP007143	2.28735	0.195649	1.2415		AGAP028979	0.491488	#N/A
	AGAP012248	0.870568	1.31109	1.09083		AGAP028486	0.84433	1.6385	1.24141		AGAP002307	0.491488	#N/A
	AGAP007606	0.696955	1.4843	1.09063		AGAP010736	1.10509	1.37633	1.24071		AGAP008358	0.491214	#N/A
	AGAP004350	0.581036	1.60015	1.09059		AGAP000556	1.2743	1.20578	1.24004		AGAP000604	0.491179	#N/A
	AGAP013157	1.05376	1.12599	1.08988		AGAP009127	1.07292	1.4071	1.24001		AGAP009032	0.49071	#N/A
	AGAP009542	0.995206	1.18357	1.08939		AGAP012507	1.24663	1.23215	1.23939		AGAP013158	0.489419	#N/A
	AGAP000566	1.86493	0.313453	1.08919		AGAP029406	1.26837	1.21029	1.23933		AGAP002904	0.488827	#N/A
	AGAP005658	1.27788	0.900354	1.08912		AGAP028665	1.47039	1.00761	1.239		AGAP004846	0.488615	#N/A
	AGAP011081	1.77191	0.405939	1.08892		AGAP001631	1.0215	1.45622	1.23886		AGAP010759	0.488615	#N/A
	AGAP002497	1.129	1.04848	1.08874		AGAP013018	1.63214	0.845029	1.23858		AGAP028580	0.488576	#N/A
	AGAP006380	1.55724	0.618344	1.08779		AGAP008302	1.18741	1.28848	1.23795		AGAP005968	0.488473	#N/A
	AGAP006540	1.1545	1.01968	1.08709		AGAP029192	1.88965	0.585411	1.23753		AGAP001244	0.488441	#N/A
	AGAP000686	0.621766	1.55098	1.08638		AGAP003410	0.914174	1.56046	1.23732		AGAP009439	0.488437	#N/A
	AGAP028738	1.24944	0.922051	1.08574		AGAP007272	0.89449	1.57952	1.237		AGAP005412	0.488109	#N/A
	AGAP000885	1.12598	1.04435	1.08516		AGAP003241	1.46502	1.00811	1.23656		AGAP013125	0.488109	#N/A
	AGAP008909	0.566166	1.60293	1.08455		AGAP004007	1.28022	1.19249	1.23635		AGAP000504	0.487825	#N/A
	AGAP029184	1.5132	0.654979	1.08409		AGAP008232	1.32089	1.15082	1.23586		AGAP029247	0.487689	#N/A
	AGAP003616	0.507114	1.66105	1.08408		AGAP005512	1.30298	1.16713	1.23505		AGAP011587	0.487467	#N/A
	AGAP011719	0.676604	1.49124	1.08392		AGAP005034	0.795283	1.67395	1.23462		AGAP007126	0.486844	#N/A
	AGAP001232	1.07055	1.09687	1.08371		AGAP013691	1.22256	1.24571	1.23414		AGAP029492	0.486544	#N/A
	AGAP006174	1.20614	0.961261	1.0837		AGAP029402	1.23084	1.23719	1.23402		AGAP002008	0.486484	#N/A
	AGAP029196	1.49394	0.672805	1.08337		AGAP003148	1.00321	1.46421	1.23371		AGAP029380	0.486361	#N/A
	AGAP000016	1.24513	0.921072	1.0831		AGAP000810	1.23363	1.23286	1.23325		AGAP012354	0.486074	#N/A
	AGAP009441	1.37906	0.783597	1.08133		AGAP006396	1.3261	1.13963	1.23287		AGAP008734	0.485694	#N/A
	AGAP009673	0.598186	1.56443	1.08131		AGAP012003	1.31364	1.15207	1.23286		AGAP001292	0.485211	#N/A
	AGAP003565	1.55854	0.603644	1.08109		AGAP002508	1.37158	1.09195	1.23176		AGAP001999	0.48519	#N/A
	AGAP000810	1.20906	0.952102	1.08058		AGAP004224	1.04423	1.41918	1.2317		AGAP000759	0.485064	#N/A
	AGAP008129	0.709476	1.45121	1.08034		AGAP003215	1.03748	1.42516	1.23132		AGAP029374	0.484918	#N/A
	AGAP003852	1.30433	0.854431	1.07938		AGAP029708	1.42169	1.03977	1.23073		AGAP007966	0.484556	#N/A
	AGAP029338	0.966737	1.19143	1.07908		AGAP003232	1.22639	1.23413	1.23026		AGAP009348	0.484	#N/A
	AGAP000307	0.736056	1.42154	1.0788		AGAP004848	1.29744	1.16277	1.2301		AGAP007754	0.483867	#N/A
	AGAP001261	0.96473	1.19249	1.07861		AGAP005576	1.33733	1.12231	1.22982		AGAP007136	0.483156	#N/A
	AGAP007650	0.908122	1.24881	1.07846		AGAP007611	1.19436	1.2636	1.22898		AGAP029530	0.483084	#N/A
	AGAP009791	1.44042	0.716156	1.07829		AGAP009339	0.919734	1.53816	1.22895		AGAP001460	0.482753	#N/A
	AGAP012152	0.930924	1.22555	1.07824		AGAP003217	1.40701	1.05059	1.2288		AGAP000225	0.482637	#N/A
	AGAP028525	1.47103	0.685353	1.07819		AGAP007627	1.54062	0.916856	1.22874		AGAP004583	0.482581	#N/A
	AGAP010271	1.32978	0.825214	1.0775		AGAP010174	1.65431	0.803133	1.22872		AGAP004627	0.482216	#N/A
	AGAP006105	1.06669	1.08414	1.07541		AGAP001205	1.91077	0.546254	1.22851		AGAP029323	0.482216	#N/A
	AGAP006590	0.681811	1.46861	1.07521		AGAP012946	1.15098	1.30582	1.2284		AGAP028508	0.482216	#N/A
	AGAP013733	1.22168	0.92867	1.07518		AGAP013237	1.31207	1.14447	1.22827		AGAP028372	0.482216	#N/A
	AGAP012263	1.18838	0.960824	1.0746		AGAP009994	1.49967	0.956716	1.22819		scrambled31	0.482216	#N/A
	AGAP029313	1.03069	1.11829	1.07449		AGAP028496	0.98953	1.46572	1.22763		AGAP012743	0.482175	#N/A
	AGAP006951	1.56516	0.579929	1.07254		AGAP029190	1.66633	0.788426	1.22738		AGAP009233	0.482086	#N/A
	AGAP006778	1.64127	0.503333	1.0723		AGAP012027	1.01859	1.43582	1.2272		AGAP028899	0.481811	#N/A
	AGAP000044	1.0212	1.12336	1.07228		AGAP012332	0.962335	1.492	1.22717		AGAP009499	0.481629	#N/A
	AGAP000714	1.09459	1.04972	1.07216		AGAP001587	1.19339	1.26039	1.22689		AGAP004825	0.481353	#N/A
	AGAP009450	0.872247	1.27199	1.07212		AGAP005600	1.37158	1.08191	1.22674		AGAP001024	0.481047	#N/A
	AGAP003486	1.03378	1.11012	1.07195		AGAP002985	1.37158	1.08191	1.22674		AGAP007992	0.480994	#N/A
	AGAP004851	0.946922	1.19447	1.0707		AGAP005273	1.07433	1.37865	1.22649		AGAP003805	0.480877	#N/A
	AGAP029671	0.86439	1.27639	1.07039		AGAP008204	1.08835	1.36452	1.22643		AGAP005216	0.480413	#N/A
	AGAP029480	1.08907	1.05125	1.07016		AGAP011674	1.36855	1.08191	1.22523		AGAP029057	0.480064	#N/A
	AGAP028399	1.22294	0.917035	1.06999		AGAP005670	1.11253	1.3364	1.22447		AGAP029687	0.479449	#N/A
	AGAP010139	1.00824	1.13077	1.06951		AGAP005992	1.31443	1.13355	1.22399		AGAP001241	0.479056	#N/A
	AGAP004396	1.24944	0.889242	1.06934		AGAP007373	1.00876	1.43909	1.22393		AGAP000158	0.478872	#N/A
	AGAP008011	1.06148	1.07412	1.0678		AGAP013219	1.51158	0.935018	1.2233		AGAP007569	0.478576	#N/A
	AGAP006974	1.14135	0.993192	1.06727		AGAP004988	1.06656	1.37943	1.22299		AGAP005271	0.477776	#N/A
	AGAP007306	1.17586	0.957976	1.06692		AGAP010431	1.10478	1.34038	1.22258		AGAP001010	0.477595	#N/A
	AGAP028495	1.08586	1.04765	1.06675		AGAP005764	1.50365	0.941157	1.2224		AGAP005915	0.477369	#N/A
	AGAP003251	0.824054	1.3086	1.06633		AGAP001983	0.83663	1.60758	1.22211		AGAP012955	0.477167	#N/A
	AGAP011037	1.21553	0.916999	1.06626		AGAP006864	1.12912	1.31446	1.22179		AGAP012332	0.477038	#N/A
	AGAP000165	1.09541	1.03685	1.06613		AGAP028379	1.06714	1.37546	1.2213		AGAP003214	0.476938	#N/A
	AGAP006479	0.534736	1.59721	1.06597		AGAP012433	1.33245	1.10666	1.21956		AGAP009144	0.47688	#N/A
	AGAP029402	0.623478	1.50846	1.06597		AGAP008738	1.24561	1.1931	1.21936		AGAP012686	0.476638	#N/A
	AGAP002054	1.03203	1.09525	1.06364		AGAP009458	1.88965	0.548214	1.21893		AGAP012441	0.476572	#N/A
	AGAP007547	0.981424	1.14572	1.06357		AGAP006359	1.54172	0.895854	1.21879		AGAP011984	0.4764	#N/A
	AGAP009401	1.18283	0.943781	1.06331		AGAP009401	0.472048	1.96513	1.21859		AGAP011711	0.476276	#N/A
	AGAP029624	1.28606	0.840192	1.06312		AGAP029733	1.26842	1.16357	1.21599		AGAP003385	0.476083	#N/A
	AGAP009548	1.16033	0.96437	1.06235		AGAP001583	1.18653	1.24532	1.21593		AGAP006851	0.475842	#N/A
	AGAP011674	0.828742	1.2957	1.06222		control_3R_398895	1.48436	0.946345	1.21535		AGAP001734	0.475413	#N/A
	AGAP002893	0.621057	1.50314	1.0621		AGAP003783	1.62357	0.805624	1.2146		AGAP001442	0.4753	#N/A
	AGAP003811	1.08586	1.03784	1.06185		AGAP028198	1.52291	0.905983	1.21445		AGAP008563	0.474811	#N/A
	AGAP007720	0.940399	1.18228	1.06134		AGAP010941	1.30074	1.12767	1.21421		AGAP001955	0.474634	#N/A
	AGAP000436	0.749531	1.37085	1.06019		AGAP011508	1.91077	0.517012	1.21389		AGAP005891	0.474381	#N/A
	AGAP009511	0.919229	1.20071	1.05997		AGAP029006	1.26877	1.15804	1.21341		AGAP006360	0.473814	#N/A
	AGAP003813	0.915996	1.20339	1.05969		AGAP006037	1.37158	1.05436	1.21297		AGAP002325	0.473624	#N/A
	AGAP001384	0.593221	1.52533	1.05928		AGAP000884	0.817757	1.60764	1.2127		AGAP029384	0.473483	#N/A
	AGAP011765	1.05871	1.05815	1.05843		AGAP004344	1.29393	1.13112	1.21253		AGAP004212	0.473466	#N/A
	AGAP002161	1.46	0.656454	1.05822		AGAP000990	1.09885	1.32559	1.21222		AGAP028394	0.472438	#N/A
	AGAP003535	0.999046	1.11591	1.05748		AGAP006569	0.83663	1.58658	1.21161		AGAP011395	0.472404	#N/A
	AGAP002259	0.934047	1.18009	1.05707		AGAP010000	1.06736	1.35339	1.21038		AGAP001790	0.472254	#N/A
	AGAP007193	0.771882	1.34224	1.05706		AGAP008178	0.998266	1.42215	1.21021		AGAP000639	0.472208	#N/A
	AGAP007858	1.54144	0.572449	1.05694		AGAP009188	1.48335	0.936517	1.20993		AGAP028751	0.472202	#N/A
	AGAP000374	0.479438	1.63412	1.05678		AGAP001337	1.32089	1.09889	1.20989		AGAP003843	0.471966	#N/A
	AGAP012770	1.09628	1.01528	1.05578		AGAP028613	0.965492	1.45344	1.20947		AGAP028216	0.471866	#N/A
	AGAP004656	1.36289	0.748216	1.05555		AGAP007284	1.14758	1.26722	1.2074		AGAP009964	0.47138	#N/A
	AGAP002067	1.42992	0.681081	1.0555		AGAP006499	1.14953	1.26488	1.20721		AGAP028214	0.471311	#N/A
	AGAP000406	1.05437	1.05634	1.05535		AGAP006737	1.19559	1.21822	1.20691		AGAP005690	0.47094	#N/A
	AGAP003322	1.2036	0.906999	1.0553		AGAP028766	1.37917	1.03405	1.20661		AGAP008634	0.470743	#N/A
	AGAP011534	0.706129	1.40401	1.05507		AGAP002809	1.31287	1.09942	1.20615		AGAP005404	0.470727	#N/A
	control_X_53187	0.950588	1.15379	1.05219		AGAP007138	1.6871	0.724758	1.20593		AGAP002119	0.470025	#N/A
	AGAP001765	1.23322	0.870568	1.0519		AGAP028712	1.88965	0.519936	1.20479		AGAP004332	0.469997	#N/A
	AGAP011933	1.5739	0.529075	1.05149		AGAP007197	0.712042	1.69708	1.20456		AGAP029190	0.469364	#N/A
	AGAP005341	1.1935	0.908052	1.05078		AGAP009854	0.576558	1.8313	1.20393		AGAP000763	0.469026	#N/A
	AGAP008246	1.22838	0.872766	1.05057		AGAP002589	1.61572	0.791827	1.20377		AGAP004011	0.468806	#N/A
	AGAP009824	1.0946	1.00595	1.05027		AGAP011441	1.52291	0.884423	1.20367		AGAP029052	0.46857	#N/A
	AGAP011980	0.866844	1.2331	1.04997		AGAP009388	1.2436	1.16326	1.20343		AGAP008204	0.468532	#N/A
	AGAP009380	1.0649	1.03362	1.04926		AGAP013213	1.08901	1.31663	1.20282		AGAP010968	0.468243	#N/A
	AGAP011516	0.870923	1.22672	1.04882		AGAP011010	1.27089	1.13289	1.20189		AGAP012753	0.468161	#N/A
	AGAP007069	1.23962	0.85783	1.04873		AGAP003030	1.52291	0.880183	1.20155		AGAP004663	0.468161	#N/A
	AGAP007479	0.981424	1.11591	1.04867		AGAP002274	1.0816	1.32104	1.20132		AGAP000261	0.467886	#N/A
	AGAP013140	1.54062	0.556018	1.04832		AGAP005896	1.52291	0.8789	1.2009		AGAP011649	0.467826	#N/A
	AGAP006909	0.499764	1.59522	1.04749		AGAP008998	1.16231	1.23824	1.20027		AGAP006511	0.467703	#N/A
	AGAP006949	1.06452	1.02986	1.04719		AGAP009321	1.05633	1.34265	1.19949		AGAP008149	0.467443	#N/A
	AGAP011614	1.07477	1.01828	1.04652		AGAP008469	1.25571	1.14178	1.19875		AGAP009495	0.467346	#N/A
	AGAP004686	1.29682	0.795473	1.04615		AGAP007637	1.10478	1.29224	1.19851		AGAP007072	0.46725	#N/A
	AGAP005640	0.894013	1.1969	1.04546		AGAP006159	1.10478	1.29171	1.19824		AGAP004344	0.46725	#N/A
	AGAP012433	0.845302	1.24355	1.04443		AGAP009862	1.10478	1.29171	1.19824		AGAP005413	0.46725	#N/A
	AGAP007212	0.488384	1.6004	1.04439		AGAP013769	1.10478	1.29171	1.19824		AGAP001987	0.467011	#N/A
	AGAP009181	0.480211	1.60713	1.04367		AGAP004700	1.20289	1.19282	1.19786		AGAP008340	0.466887	#N/A
	AGAP007637	1.26749	0.819501	1.0435		AGAP010556	0.962135	1.4333	1.19772		AGAP007444	0.466884	#N/A
	AGAP009970	1.6398	0.446299	1.04305		AGAP029295	1.74504	0.649927	1.19748		AGAP009906	0.466546	#N/A
	AGAP013462	1.20122	0.883193	1.04221		AGAP005650	1.04985	1.34454	1.1972		AGAP009862	0.466313	#N/A
	AGAP010517	0.834607	1.24894	1.04178		AGAP001566	1.7534	0.640183	1.19679		AGAP006192	0.466223	#N/A
	AGAP011148	1.20757	0.874584	1.04108		AGAP010039	1.18876	1.20447	1.19661		AGAP004400	0.466164	#N/A
	AGAP008282	1.02011	1.06197	1.04104		AGAP008637	1.46075	0.931184	1.19597		AGAP009253	0.466118	#N/A
	AGAP007071	1.33044	0.751316	1.04088		AGAP010405	1.37158	1.01944	1.19551		AGAP007202	0.465707	#N/A
	AGAP002508	1.63722	0.444289	1.04075		AGAP003295	0.794687	1.59595	1.19532		AGAP007763	0.465426	#N/A
	AGAP011298	1.31304	0.768378	1.04071		AGAP008989	1.21495	1.17563	1.19529		AGAP028632	0.464782	#N/A
	AGAP028148	1.38832	0.692611	1.04047		AGAP004642	1.23465	1.15426	1.19446		AGAP001932	0.46453	#N/A
	AGAP002151	0.546254	1.53399	1.04012		AGAP011979	0.993149	1.39482	1.19399		AGAP004059	0.464471	#N/A
	AGAP007999	0.41266	1.66718	1.03992		AGAP028708	1.19705	1.19074	1.1939		AGAP000267	0.463385	#N/A
	AGAP010168	0.598496	1.48125	1.03987		AGAP011420	1.01467	1.37157	1.19312		AGAP000476	0.462638	#N/A
	AGAP013768	0.930221	1.14917	1.0397		AGAP006035	0.881835	1.50411	1.19297		AGAP006125	0.46206	#N/A
	AGAP005218	1.14499	0.934234	1.03961		AGAP001759	1.04114	1.34454	1.19284		AGAP000039	0.461965	#N/A
	AGAP000668	1.13231	0.946614	1.03946		AGAP013419	1.49856	0.885456	1.19201		AGAP004283	0.461949	#N/A
	AGAP005515	0.80922	1.26826	1.03874		AGAP029606	1.48087	0.900457	1.19066		AGAP001740	0.461175	#N/A
	AGAP003545	1.38393	0.692953	1.03844		AGAP005009	1.31844	1.0627	1.19057		AGAP011638	0.460936	#N/A
	AGAP008772	0.860971	1.20975	1.03536		AGAP003582	1.28212	1.09889	1.19051		AGAP012820	0.460936	#N/A
	AGAP006073	1.08631	0.983552	1.03493		AGAP028478	0.930628	1.44954	1.19008		AGAP004915	0.460699	#N/A
	AGAP005756	0.92187	1.1477	1.03479		AGAP002935	1.09673	1.28241	1.18957		AGAP004017	0.460614	#N/A
	AGAP001169	0.970089	1.09922	1.03465		AGAP028461	1.01892	1.35965	1.18929		AGAP010571	0.459744	#N/A
	AGAP008285	0.544988	1.52356	1.03427		AGAP008567	1.52291	0.855457	1.18918		AGAP002250	0.459498	#N/A
	AGAP007102	0.812028	1.25586	1.03394		AGAP007450	1.45112	0.926392	1.18876		AGAP008781	0.459488	#N/A
	AGAP029559	0.576525	1.49124	1.03388		AGAP007500	0.998526	1.37865	1.18859		AGAP000907	0.459372	#N/A
	AGAP012755	1.07639	0.99123	1.03381		AGAP000474	2.05942	0.316521	1.18797		AGAP029597	0.459091	#N/A
	AGAP004460	1.10897	0.958134	1.03355		AGAP009318	0.903472	1.47242	1.18795		AGAP010509	0.458826	#N/A
	AGAP004145	0.965131	1.10133	1.03323		AGAP007615	1.24123	1.13419	1.18771		AGAP002089	0.458722	#N/A
	AGAP006878	1.05971	1.00631	1.03301		AGAP004384	1.26873	1.10591	1.18732		AGAP001706	0.458643	#N/A
	AGAP003051	1.62941	0.434542	1.03198		AGAP002019	1.25194	1.12192	1.18693		AGAP001269	0.458188	#N/A
	AGAP000903	1.33422	0.728693	1.03146		AGAP011081	1.30658	1.06682	1.1867		AGAP006525	0.458143	#N/A
	AGAP006868	1.39987	0.66274	1.0313		AGAP004265	1.25886	1.11422	1.18654		AGAP005944	0.458043	#N/A
	AGAP009994	1.20308	0.859523	1.0313		AGAP001994	1.19658	1.17452	1.18555		AGAP002499	0.457934	#N/A
	AGAP006095	0.336384	1.72568	1.03103		control_3R_390429	1.25716	1.11346	1.18531		AGAP009231	0.457925	#N/A
	AGAP003061	1.15198	0.909389	1.03069		AGAP012998	1.72223	0.647895	1.18506		AGAP010539	0.457819	#N/A
	AGAP008508	0.94531	1.11602	1.03066		AGAP002595	1.29777	1.07094	1.18436		AGAP008382	0.457804	#N/A
	AGAP000758	1.10897	0.950821	1.0299		AGAP002614	1.26374	1.10463	1.18419		AGAP009055	0.457438	#N/A
	AGAP005997	1.00782	1.05067	1.02924		AGAP002931	1.88965	0.47693	1.18329		AGAP003737	0.457417	#N/A
	AGAP001914	1.1523	0.904517	1.02841		AGAP004756	1.16082	1.20563	1.18323		AGAP009056	0.45712	#N/A
	AGAP010122	1.00533	1.05122	1.02827		AGAP011472	1.36817	0.996712	1.18244		AGAP029192	0.456913	#N/A
	AGAP008566	0.920819	1.13387	1.02734		AGAP001593	1.07818	1.28646	1.18232		AGAP003220	0.456743	#N/A
	AGAP005759	1.23914	0.815223	1.02718		AGAP001159	0.850658	1.51289	1.18177		AGAP000761	0.456691	#N/A
	AGAP002859	0.816502	1.23777	1.02714		AGAP002899	1.12108	1.242	1.18154		AGAP010283	0.456559	#N/A
	AGAP003788	0.936141	1.11774	1.02694		AGAP006979	1.43174	0.930924	1.18133		AGAP009581	0.456267	#N/A
	AGAP002494	1.4974	0.55644	1.02692		AGAP007244	0.938472	1.42218	1.18032		AGAP000457	0.456204	#N/A
	AGAP004129	1.51927	0.534231	1.02675		AGAP009419	1.84643	0.512169	1.1793		AGAP010567	0.4562	#N/A
	AGAP011944	0.933339	1.11896	1.02615		AGAP006074	1.17728	1.17885	1.17807		AGAP008442	0.456084	#N/A
	AGAP007657	1.75592	0.295626	1.02577		AGAP010193	2.14519	0.210299	1.17774		AGAP012982	0.456008	#N/A
	AGAP005044	0.791854	1.25696	1.02441		AGAP002593	1.52291	0.831856	1.17738		AGAP003217	0.455359	#N/A
	AGAP009084	0.992466	1.05634	1.0244		AGAP000446	1.15509	1.19889	1.17699		AGAP029060	0.455341	#N/A
	AGAP006108	0.913961	1.13251	1.02323		AGAP010389	1.2495	1.10367	1.17659		AGAP009561	0.455179	#N/A
	AGAP003496	1.21072	0.83529	1.023		AGAP009226	1.20458	1.14821	1.17639		AGAP009068	0.455025	#N/A
	AGAP002715	0.994862	1.04958	1.02222		AGAP004455	1.32041	1.03226	1.17633		AGAP007245	0.454583	#N/A
	AGAP001590	1.01818	1.02594	1.02206		AGAP011815	1.15534	1.19705	1.1762		AGAP009829	0.454268	#N/A
	AGAP029830	0.814401	1.22939	1.0219		AGAP001312	2.04838	0.303635	1.17601		AGAP012208	0.454159	#N/A
	AGAP011334	1.06454	0.978935	1.02174		AGAP003052	1.06892	1.28275	1.17584		AGAP008967	0.454101	#N/A
	AGAP000821	1.05971	0.982841	1.02127		AGAP011189	1.19052	1.15995	1.17524		AGAP006887	0.453757	#N/A
	AGAP005275	0.62516	1.41689	1.02103		AGAP010657	1.71607	0.634287	1.17518		AGAP011504	0.453564	#N/A
	AGAP007998	0.857579	1.1843	1.02094		AGAP001572	1.34928	1.00093	1.17511		AGAP002483	0.453382	#N/A
	AGAP002787	1.19093	0.850288	1.02061		AGAP004119	1.37309	0.976459	1.17477		AGAP011458	0.453315	#N/A
	AGAP008086	1.60903	0.431775	1.0204		AGAP009914	1.21106	1.13696	1.17401		AGAP013359	0.453252	#N/A
	AGAP003999	1.02459	1.01584	1.02021		AGAP002161	1.34218	1.00465	1.17341		AGAP008381	0.45269	#N/A
	AGAP009390	0.952453	1.0852	1.01883		AGAP002483	1.08638	1.25959	1.17299		AGAP008716	0.452354	#N/A
	AGAP000273	0.840944	1.19637	1.01865		AGAP012241	1.27215	1.07322	1.17268		AGAP010438	0.452334	#N/A
	AGAP005139	0.95652	1.07994	1.01823		AGAP007182	1.74187	0.602164	1.17202		AGAP002302	0.451901	#N/A
	AGAP012027	1.21072	0.824198	1.01746		AGAP005037	1.31567	1.02761	1.17164		AGAP007467	0.451825	#N/A
	AGAP029332	1.03161	1.00187	1.01674		AGAP006810	1.28807	1.05518	1.17163		AGAP009991	0.451788	#N/A
	AGAP006660	1.58418	0.448989	1.01658		AGAP000210	1.16824	1.17387	1.17106		AGAP005173	0.451627	#N/A
	AGAP013285	0.997229	1.03581	1.01652		AGAP002567	1.52291	0.818042	1.17047		AGAP006394	0.451382	#N/A
	AGAP005046	1.83926	0.193664	1.01646		AGAP012820	1.88965	0.451304	1.17047		AGAP002197	0.451281	#N/A
	AGAP008811	0.840854	1.19173	1.01629		AGAP000131	0.83663	1.50411	1.17037		AGAP001742	0.451234	#N/A
	AGAP007625	1.02713	1.0049	1.01602		AGAP006588	0.83663	1.50411	1.17037		AGAP000883	0.451166	#N/A
	AGAP005778	1.10329	0.928339	1.01581		AGAP004738	1.31011	1.03008	1.1701		AGAP010273	0.450925	#N/A
	AGAP003860	0.868413	1.16286	1.01564		AGAP000773	1.6718	0.667178	1.16949		AGAP005273	0.450513	#N/A
	AGAP006840	0.600603	1.43066	1.01563		AGAP007625	1.17479	1.1641	1.16944		AGAP005063	0.449992	#N/A
	AGAP029357	1.69943	0.331549	1.01549		AGAP002596	1.30222	1.03633	1.16928		AGAP009125	0.449913	#N/A
	AGAP007151	1.47528	0.554738	1.01501		AGAP004350	1.14593	1.19255	1.16924		AGAP003555	0.449681	#N/A
	AGAP007490	1.04358	0.986362	1.01497		AGAP029664	1.06462	1.27347	1.16905		control_3R_438574	0.449556	#N/A
	AGAP011870	0.364677	1.66506	1.01487		AGAP005130	1.17065	1.16727	1.16896		AGAP005152	0.44903	#N/A
	AGAP007915	0.75975	1.26716	1.01346		AGAP005429	1.1052	1.22777	1.16648		AGAP010684	0.448798	#N/A
	AGAP007851	1.14135	0.885456	1.0134		AGAP004017	1.29283	1.04009	1.16646		AGAP011906	0.448798	#N/A
	AGAP010402	1.33157	0.695208	1.01339		AGAP002207	1.20279	1.12956	1.16618		AGAP028650	0.448446	#N/A
	AGAP001583	1.31809	0.708054	1.01307		AGAP009511	1.16125	1.17101	1.16613		AGAP013758	0.447818	#N/A
	AGAP009338	1.03054	0.995421	1.01298		AGAP008971	0.965652	1.36547	1.16556		AGAP000994	0.447639	#N/A
	AGAP008077	0.653491	1.37231	1.0129		AGAP007597	1.36817	0.962892	1.16553		AGAP012274	0.447639	#N/A
	AGAP005815	0.93528	1.09029	1.01279		AGAP012787	1.40701	0.923214	1.16511		AGAP001233	0.447639	#N/A
	AGAP008715	1.49448	0.530959	1.01272		AGAP000011	1.15098	1.17885	1.16492		AGAP001273	0.447639	#N/A
	AGAP002952	1.50496	0.519864	1.01241		AGAP007693	1.00001	1.32962	1.16482		AGAP004192	0.447623	#N/A
	AGAP004624	0.708165	1.3157	1.01193		AGAP012118	1.55247	0.774846	1.16366		AGAP007060	0.447295	#N/A
	AGAP010312	1.69862	0.324607	1.01161		AGAP003092	1.10663	1.22025	1.16344		AGAP000772	0.44715	#N/A
	AGAP010380	0.888133	1.13456	1.01135		AGAP011495	0.654078	1.66997	1.16202		AGAP006885	0.446612	#N/A
	AGAP012903	1.15704	0.865281	1.01116		AGAP007802	0.90146	1.42221	1.16183		AGAP012051	0.446061	#N/A
	AGAP012856	1.22254	0.79833	1.01043		AGAP005844	1.24827	1.07537	1.16182		AGAP011472	0.445966	#N/A
	AGAP003324	1.12011	0.900492	1.0103		AGAP028445	0.686787	1.6359	1.16134		AGAP000425	0.445923	#N/A
	AGAP013251	1.9175	0.102301	1.0099		AGAP010116	1.16018	1.16196	1.16107		AGAP009321	0.445395	#N/A
	AGAP004588	0.775545	1.24355	1.00955		AGAP012378	1.11895	1.2025	1.16073		AGAP007518	0.444727	#N/A
	AGAP009259	1.01934	0.998829	1.00908		AGAP005728	1.36817	0.951752	1.15996		AGAP006899	0.444486	#N/A
	AGAP008301	1.1207	0.897361	1.00903		AGAP029660	1.15086	1.16906	1.15996		AGAP008472	0.44442	#N/A
	AGAP006480	0.929482	1.08709	1.00829		AGAP004322	1.05633	1.26255	1.15944		AGAP029214	0.444288	#N/A
	AGAP009611	0.319764	1.69544	1.0076		AGAP002317	1.17126	1.14717	1.15922		AGAP008706	0.444182	#N/A
	AGAP009466	0.97683	1.0383	1.00757		AGAP007608	1.32206	0.996324	1.15919		AGAP008840	0.443643	#N/A
	AGAP010430	0.643	1.37171	1.00736		AGAP011693	1.29212	1.02612	1.15912		AGAP013078	0.442846	#N/A
	AGAP004022	0.945655	1.06905	1.00735		AGAP002308	1.0565	1.26089	1.1587		AGAP006488	0.442307	#N/A
	AGAP008885	1.07163	0.942524	1.00708		AGAP011248	0.872377	1.44412	1.15825		AGAP007373	0.44225	#N/A
	AGAP000531	1.03871	0.975022	1.00686		AGAP011030	1.06543	1.25035	1.15789		AGAP010507	0.441828	#N/A
	AGAP000474	1.59678	0.416212	1.00649		AGAP009427	1.40931	0.905808	1.15756		AGAP011022	0.441828	#N/A
	AGAP001402	1.02477	0.988176	1.00647		AGAP005815	1.41176	0.903229	1.1575		AGAP001140	0.441828	#N/A
	AGAP005720	1.14681	0.864804	1.00581		AGAP012413	1.50188	0.812479	1.15718		AGAP003519	0.441828	#N/A
	AGAP013485	1.25431	0.75654	1.00542		AGAP011253	1.23008	1.08408	1.15708		AGAP029219	0.441828	#N/A
	AGAP001032	1.66432	0.346459	1.00539		AGAP007088	1.22228	1.09171	1.157		AGAP006690	0.441828	#N/A
	AGAP009868	0.892654	1.11645	1.00455		AGAP013428	1.20296	1.1108	1.15688		AGAP011717	0.441828	#N/A
	AGAP000881	0.843511	1.16543	1.00447		AGAP002360	1.23141	1.0822	1.15681		AGAP007553	0.441828	#N/A
	AGAP008157	1.31977	0.688098	1.00394		AGAP004435	1.36855	0.944889	1.15672		AGAP012418	0.441828	#N/A
	AGAP028692	0.941802	1.06606	1.00393		AGAP011512	0.835409	1.4778	1.15661		AGAP010700	0.441828	#N/A
	AGAP002576	1.05708	0.950123	1.0036		AGAP006215	0.943743	1.36909	1.15642		AGAP003731	0.441828	#N/A
	AGAP008043	0.886424	1.12065	1.00354		AGAP012189	1.02065	1.29159	1.15612		AGAP008070	0.441828	#N/A
	AGAP005901	1.02748	0.979225	1.00335		AGAP004892	1.14844	1.16366	1.15605		AGAP003922	0.441828	#N/A
	AGAP010279	1.35011	0.656454	1.00328		AGAP007173	0.813411	1.49746	1.15544		AGAP002076	0.441828	#N/A
	AGAP005313	1.32022	0.685522	1.00287		AGAP029028	1.3286	0.981966	1.15528		AGAP007508	0.441828	#N/A
	AGAP005171	1.16005	0.845241	1.00265		AGAP002250	1.89012	0.419041	1.15458		AGAP010355	0.441828	#N/A
	AGAP006505	1.20159	0.802499	1.00204		AGAP029290	1.32295	0.986152	1.15455		AGAP001408	0.441828	#N/A
	AGAP000997	1.10897	0.894728	1.00185		AGAP000118	1.65431	0.653921	1.15412		AGAP001760	0.441828	#N/A
	AGAP007264	0.721018	1.28223	1.00162		AGAP007337	1.38328	0.924745	1.15401		AGAP003414	0.441828	#N/A
	AGAP013413	0.96839	1.03462	1.0015		AGAP004964	1.10478	1.20272	1.15375		AGAP002589	0.441828	#N/A
	AGAP002777	1.12805	0.874584	1.00132		AGAP008299	1.08226	1.22497	1.15361		AGAP006952	0.441828	#N/A
	AGAP001342	0.545841	1.45567	1.00076		AGAP008468	1.07368	1.23333	1.15351		AGAP001148	0.441773	#N/A
	AGAP000983	1.55485	0.446299	1.00057		AGAP000519	1.16951	1.13621	1.15286		AGAP010941	0.441638	#N/A
	AGAP001827	0.882961	1.1177	1.00033		AGAP011792	1.19211	1.11344	1.15277		AGAP011951	0.44108	#N/A
	control_2R_130481	0.934532	1.06554	1.00004		AGAP012770	1.19751	1.10778	1.15265		AGAP010387	0.440963	#N/A
	AGAP029512	0.992466	1.00677	0.999616		AGAP013340	1.0074	1.29692	1.15216		AGAP003307	0.440906	#N/A
	AGAP002485	1.19946	0.798548	0.999005		AGAP006767	1.22234	1.08191	1.15212		AGAP013252	0.440489	#N/A
	AGAP003177	0.846978	1.15095	0.998964		AGAP001880	1.1248	1.17885	1.15183		AGAP007623	0.440207	#N/A
	AGAP007905	1.35178	0.645757	0.998767		AGAP029520	1.37885	0.924782	1.15182		AGAP009258	0.440073	#N/A
	AGAP013351	0.687315	1.3086	0.997958		AGAP013266	1.24036	1.0625	1.15143		AGAP009458	0.439603	#N/A
	AGAP002178	0.27009	1.72568	0.997885		AGAP012714	1.15547	1.14619	1.15083		AGAP005228	0.439471	#N/A
	AGAP008006	1.13293	0.86195	0.997442		AGAP006267	1.32326	0.977365	1.15031		AGAP003181	0.439456	#N/A
	AGAP005568	1.11823	0.875528	0.996881		AGAP029667	1.17887	1.1216	1.15024		AGAP005314	0.439374	#N/A
	AGAP000785	0.897326	1.09592	0.996625		AGAP012031	1.34218	0.958094	1.15014		AGAP028488	0.43907	#N/A
	AGAP001117	0.695617	1.29741	0.996511		AGAP011145	0.932408	1.36676	1.14959		AGAP013389	0.438378	#N/A
	AGAP007790	1.08594	0.906368	0.996153		AGAP003286	1.31007	0.988303	1.14919		AGAP007027	0.438333	#N/A
	AGAP010188	1.62886	0.363392	0.996125		AGAP029195	1.15473	1.14353	1.14913		AGAP028037	0.438322	#N/A
	AGAP011291	1.06331	0.92867	0.995988		AGAP012248	0.846338	1.45145	1.14889		AGAP004244	0.43813	#N/A
	AGAP006147	1.58279	0.409158	0.995976		AGAP029590	1.16936	1.12734	1.14835		AGAP000499	0.437985	#N/A
	AGAP002542	1.58039	0.410374	0.995383		AGAP000806	1.19063	1.10477	1.1477		AGAP005076	0.437272	#N/A
	AGAP028407	1.12547	0.865249	0.995361		AGAP008423	1.09249	1.20272	1.14761		AGAP006408	0.43718	#N/A
	AGAP012811	0.848691	1.14137	0.995032		AGAP000666	1.04114	1.25317	1.14715		AGAP007772	0.437147	#N/A
	AGAP001346	0.465099	1.52402	0.994561		AGAP029517	1.1954	1.09889	1.14714		AGAP008178	0.437098	#N/A
	AGAP028118	1.20415	0.784495	0.994325		AGAP028724	1.24135	1.05272	1.14704		AGAP011501	0.43657	#N/A
	AGAP004866	1.43249	0.555768	0.99413		AGAP006006	1.2944	0.998612	1.14651		AGAP012761	0.436552	#N/A
	AGAP004988	0.903611	1.08333	0.993468		AGAP001039	1.14451	1.14827	1.14639		AGAP003138	0.436486	#N/A
	AGAP001495	0.449808	1.5369	0.993354		AGAP010082	1.02734	1.26443	1.14588		AGAP003630	0.436437	#N/A
	AGAP009307	1.16498	0.820994	0.992988		AGAP003525	0.989658	1.30113	1.14539		AGAP000556	0.436392	#N/A
	AGAP006410	1.06077	0.925001	0.992883		AGAP006726	0.971266	1.31781	1.14454		AGAP007622	0.436359	#N/A
	AGAP013535	0.986404	0.999349	0.992877		AGAP013365	1.20598	1.08289	1.14444		AGAP002956	0.436141	#N/A
	AGAP028455	0.510393	1.47498	0.992687		AGAP010035	1.20601	1.08191	1.14396		AGAP009865	0.436007	#N/A
	AGAP004651	1.47925	0.504248	0.991751		AGAP009166	1.28128	1.00656	1.14392		control_3R_339322	0.435737	#N/A
	AGAP010604	0.970738	1.01128	0.991007		AGAP003112	1.09396	1.19387	1.14391		AGAP006766	0.435737	#N/A
	AGAP013141	0.204941	1.77663	0.990787		AGAP001366	0.708831	1.57881	1.14382		AGAP028997	0.435666	#N/A
	AGAP003026	0.605671	1.37555	0.990612		AGAP013500	1.70178	0.585411	1.1436		AGAP006521	0.434451	#N/A
	AGAP006517	0.937192	1.04301	0.990102		AGAP007219	1.10478	1.18087	1.14282		AGAP029191	0.433994	#N/A
	AGAP006681	1.04567	0.933115	0.989393		AGAP012997	0.813072	1.472	1.14253		AGAP000270	0.433443	#N/A
	AGAP007534	0.691564	1.2871	0.989331		AGAP009048	1.80796	0.47693	1.14245		AGAP006271	0.433242	#N/A
	AGAP008880	1.10596	0.872506	0.989231		AGAP005425	1.10904	1.1757	1.14237		AGAP029507	0.432709	#N/A
	AGAP003468	1.11913	0.858644	0.988887		AGAP012322	1.33942	0.945157	1.14229		AGAP029676	0.431985	#N/A
	AGAP001376	0.8987	1.07823	0.988465		AGAP005222	1.38785	0.896402	1.14213		AGAP006368	0.431947	#N/A
	AGAP004439	0.383545	1.59312	0.988332		AGAP003151	1.11557	1.16795	1.14176		AGAP009633	0.43177	#N/A
	AGAP009010	1.2365	0.739547	0.988022		AGAP009737	1.2839	0.997661	1.14078		AGAP013545	0.431631	#N/A
	AGAP003940	1.04458	0.931295	0.987936		AGAP001408	1.2271	1.05419	1.14064		AGAP004232	0.431562	#N/A
	AGAP007888	1.02053	0.951481	0.986005		AGAP000588	1.05386	1.22724	1.14055		AGAP007985	0.431526	#N/A
	AGAP010879	1.11973	0.851274	0.985502		AGAP000759	1.73243	0.548367	1.1404		AGAP004659	0.431509	#N/A
	AGAP002322	1.30102	0.669505	0.985263		AGAP029826	1.03498	1.2454	1.14019		AGAP008615	0.431367	#N/A
	AGAP004496	1.39352	0.576852	0.985187		AGAP001276	1.11211	1.16727	1.13969		AGAP029729	0.431284	#N/A
	AGAP001685	1.31336	0.656454	0.984909		AGAP004109	1.52291	0.756045	1.13948		AGAP007337	0.431192	#N/A
	AGAP004576	1.24715	0.721132	0.984139		AGAP001367	1.15535	1.1218	1.13857		AGAP007736	0.431136	#N/A
	AGAP002744	1.12198	0.844785	0.983385		AGAP005861	1.36855	0.908474	1.13851		AGAP029226	0.4308	#N/A
	AGAP011643	1.20178	0.764674	0.983229		AGAP012082	1.88482	0.392138	1.13848		AGAP010845	0.430705	#N/A
	AGAP010371	0.588953	1.37715	0.983054		AGAP010883	1.88482	0.392138	1.13848		AGAP008876	0.430396	#N/A
	AGAP008669	0.804322	1.16158	0.98295		AGAP007135	1.11156	1.1647	1.13813		AGAP012696	0.430017	#N/A
	AGAP004379	1.65214	0.313453	0.982798		AGAP001320	0.84433	1.43147	1.1379		AGAP010502	0.42937	#N/A
	AGAP005248	1.08714	0.878342	0.982741		AGAP008182	1.02192	1.25366	1.13779		AGAP003030	0.428942	#N/A
	AGAP029335	1.48243	0.482619	0.982527		AGAP001008	1.19093	1.08425	1.13759		AGAP029153	0.428934	#N/A
	AGAP012583	0.510309	1.45464	0.982476		AGAP029561	1.05801	1.21659	1.1373		AGAP010165	0.428751	#N/A
	AGAP005563	1.02944	0.935168	0.982306		AGAP004921	1.21713	1.0573	1.13721		AGAP001490	0.428746	#N/A
	AGAP029333	0.665325	1.29924	0.98228		AGAP004070	1.35059	0.922777	1.13668		AGAP010016	0.428718	#N/A
	AGAP001309	0.967019	0.997532	0.982275		AGAP013376	1.31726	0.955499	1.13638		AGAP006991	0.428602	#N/A
	AGAP003734	1.03758	0.926538	0.982058		AGAP013733	1.25351	1.01908	1.13629		AGAP029451	0.42818	#N/A
	AGAP003457	1.00636	0.956049	0.981205		AGAP012951	1.88965	0.382863	1.13625		AGAP000627	0.428156	#N/A
	AGAP010394	1.18776	0.773838	0.980797		AGAP002615	0.600067	1.6718	1.13594		AGAP009518	0.42781	#N/A
	AGAP005392	1.40457	0.556487	0.980528		AGAP001637	1.48458	0.78704	1.13581		AGAP004934	0.427786	#N/A
	AGAP028445	1.37446	0.586281	0.980371		AGAP007403	1.32089	0.950704	1.1358		AGAP003704	0.427717	#N/A
	AGAP012984	0.978687	0.981716	0.980201		AGAP000770	1.37158	0.899974	1.13578		AGAP001203	0.427605	#N/A
	AGAP029814	1.4726	0.487649	0.980126		AGAP005163	1.04475	1.22673	1.13574		AGAP013423	0.427451	#N/A
	AGAP010437	0.736506	1.22274	0.979623		AGAP029253	1.37158	0.897978	1.13478		AGAP011797	0.427436	#N/A
	AGAP007247	0.531092	1.42607	0.978582		AGAP011886	1.27278	0.996712	1.13475		AGAP005342	0.426203	#N/A
	AGAP002804	0.496686	1.46035	0.978516		AGAP005176	1.13934	1.13009	1.13471		AGAP001749	0.426112	#N/A
	AGAP011460	0.88941	1.06754	0.978473		AGAP028738	1.29993	0.968753	1.13434		AGAP008557	0.425931	#N/A
	AGAP000592	0.936517	1.01906	0.977789		AGAP003777	1.68146	0.587103	1.13428		AGAP005611	0.425796	#N/A
	AGAP008388	1.42783	0.527639	0.977732		AGAP004851	1.18645	1.08195	1.1342		AGAP007753	0.425785	#N/A
	AGAP005226	0.626316	1.32824	0.97728		AGAP028979	1.35946	0.908263	1.13386		AGAP006764	0.425738	#N/A
	AGAP005942	0.917215	1.03643	0.976822		AGAP002995	1.24986	1.01748	1.13367		AGAP006932	0.425559	#N/A
	AGAP009471	1.41025	0.541407	0.975829		AGAP011361	1.52291	0.74439	1.13365		AGAP004293	0.425028	#N/A
	AGAP011441	0.641684	1.3086	0.975142		AGAP003386	1.15912	1.10709	1.1331		AGAP004620	0.424998	#N/A
	AGAP010873	0.575903	1.37312	0.974509		AGAP009759	1.14043	1.1257	1.13307		AGAP000375	0.424668	#N/A
	AGAP005480	0.52041	1.42778	0.974095		AGAP013221	0.565926	1.7001	1.13301		AGAP008418	0.424184	#N/A
	AGAP002035	0.495067	1.45308	0.974071		AGAP006725	0.267092	1.9987	1.1329		AGAP006258	0.423912	#N/A
	AGAP010831	0.31884	1.6291	0.973969		AGAP001148	0.973426	1.29171	1.13257		AGAP000790	0.423778	#N/A
	AGAP007525	0.78928	1.1583	0.973792		AGAP012911	1.09033	1.17364	1.13198		AGAP004156	0.423657	#N/A
	AGAP006893	0.318072	1.6283	0.973188		AGAP002903	1.49926	0.764093	1.13167		AGAP028570	0.423449	#N/A
	AGAP002469	1.43379	0.512	0.972893		AGAP005691	1.52291	0.739642	1.13128		AGAP028387	0.423331	#N/A
	AGAP006422	1.03676	0.90872	0.97274		AGAP029151	1.1248	1.13636	1.13058		AGAP001120	0.422947	#N/A
	AGAP009371	0.623022	1.32179	0.972407		AGAP005261	1.17019	1.0901	1.13015		control_3R_339926	0.422771	#N/A
	AGAP006631	1.44826	0.496345	0.972301		AGAP002504	0.857048	1.40222	1.12963		AGAP002985	0.422361	#N/A
	AGAP010105	0.385356	1.55873	0.972043		AGAP013440	0.412401	1.84664	1.12952		AGAP007877	0.422204	#N/A
	control_3R_436893	0.822839	1.12079	0.971814		AGAP029060	1.362	0.896367	1.12918		AGAP001253	0.421864	#N/A
	AGAP028012	0.954912	0.987627	0.971269		AGAP008715	1.6235	0.634194	1.12884		AGAP002530	0.421456	#N/A
	AGAP008158	0.867997	1.07434	0.97117		AGAP002592	0.726883	1.53053	1.12871		AGAP005845	0.421454	#N/A
	AGAP002447	1.58379	0.357842	0.970817		AGAP007379	1.19167	1.06544	1.12855		AGAP002476	0.42108	#N/A
	AGAP010473	0.984054	0.955578	0.969816		AGAP011447	1.23051	1.02588	1.12819		AGAP008730	0.420966	#N/A
	AGAP003644	1.31304	0.626297	0.96967		AGAP006270	0.708032	1.54792	1.12798		AGAP000539	0.420702	#N/A
	AGAP029589	0.763589	1.17561	0.969598		AGAP002156	1.46624	0.788079	1.12716		AGAP001733	0.420682	#N/A
	AGAP001558	0.555034	1.38353	0.969285		AGAP008334	1.27241	0.98051	1.12646		AGAP002327	0.420367	#N/A
	AGAP004848	0.973671	0.96433	0.969001		AGAP012331	1.1118	1.14098	1.12639		AGAP004820	0.420025	#N/A
	AGAP006168	1.39314	0.544075	0.968605		AGAP009073	1.44102	0.810847	1.12593		AGAP003784	0.419814	#N/A
	AGAP011642	1.54124	0.395493	0.968367		AGAP006814	0.536107	1.71523	1.12567		AGAP001759	0.419602	#N/A
	AGAP002771	0.755031	1.17891	0.966971		AGAP010394	1.20206	1.0489	1.12548		AGAP028515	0.419533	#N/A
	AGAP002102	0.567544	1.36593	0.966735		AGAP012391	1.19149	1.05933	1.12541		AGAP000783	0.419505	#N/A
	AGAP029760	0.564044	1.36845	0.966249		AGAP012088	1.40072	0.850012	1.12536		AGAP029816	0.419385	#N/A
	AGAP001411	1.12791	0.803769	0.965841		AGAP002706	1.04558	1.20458	1.12508		AGAP008854	0.419029	#N/A
	control_3R_398895	1.00661	0.924855	0.965733		AGAP008968	1.19881	1.05085	1.12483		AGAP006193	0.41839	#N/A
	AGAP010136	1.43488	0.495719	0.965302		AGAP006394	1.32089	0.928449	1.12467		AGAP010256	0.418366	#N/A
	AGAP011934	1.00863	0.920204	0.964418		AGAP029326	1.18057	1.06793	1.12425		AGAP011114	0.418317	#N/A
	AGAP012231	1.38639	0.542436	0.964413		AGAP002937	0.997575	1.24968	1.12363		AGAP011686	0.418107	#N/A
	AGAP000042	0.751708	1.17675	0.964231		AGAP012670	0.633951	1.61227	1.12311		AGAP007574	0.417055	#N/A
	AGAP001613	0.204941	1.72352	0.964228		AGAP001051	1.10303	1.14246	1.12275		AGAP011122	0.416933	#N/A
	AGAP001175	1.36685	0.560036	0.963445		AGAP004487	1.42014	0.824952	1.12254		AGAP002344	0.416825	#N/A
	AGAP012131	0.514449	1.41193	0.963189		AGAP010096	1.12168	1.12186	1.12177		AGAP004768	0.416759	#N/A
	AGAP005746	1.20708	0.718558	0.962817		control_3R_393328	1.40978	0.833215	1.1215		AGAP007135	0.416493	#N/A
	AGAP013428	0.530163	1.39533	0.962747		AGAP029036	1.03949	1.20272	1.1211		AGAP008773	0.416493	#N/A
	AGAP002595	1.00309	0.922269	0.962682		AGAP000651	1.37917	0.86053	1.11985		AGAP012578	0.416341	#N/A
	AGAP008270	1.41183	0.512084	0.961957		AGAP002431	0.92753	1.31134	1.11943		AGAP000930	0.41622	#N/A
	AGAP004958	0.474929	1.44557	0.96025		AGAP013161	0.685059	1.55269	1.11887		AGAP002932	0.415917	#N/A
	AGAP006781	0.855862	1.06455	0.960205		AGAP011542	1.15098	1.08662	1.1188		AGAP029264	0.41586	#N/A
	AGAP004265	0.732852	1.18739	0.960123		AGAP012982	1.15424	1.08191	1.11808		AGAP001892	0.415858	#N/A
	AGAP003719	0.596365	1.32304	0.959703		AGAP011033	1.65431	0.58092	1.11762		AGAP006378	0.415822	#N/A
	AGAP029746	0.668552	1.24939	0.958972		AGAP028536	1.06949	1.16425	1.11687		AGAP001647	0.414893	#N/A
	AGAP005612	0.408857	1.50826	0.958559		AGAP000761	1.62597	0.605548	1.11576		AGAP005458	0.414608	#N/A
	AGAP007771	1.07983	0.836511	0.95817		AGAP029521	0.982049	1.24924	1.11564		AGAP029067	0.414437	#N/A
	AGAP029119	0.93345	0.982341	0.957896		AGAP028172	1.88965	0.341178	1.11541		AGAP000792	0.414157	#N/A
	AGAP003197	0.794579	1.12033	0.957455		AGAP007082	1.16125	1.06882	1.11503		AGAP002626	0.413951	#N/A
	AGAP001443	1.33572	0.579137	0.957431		AGAP009611	1.02681	1.20272	1.11477		AGAP007666	0.413885	#N/A
	AGAP008647	0.265977	1.6484	0.957187		AGAP010019	1.04114	1.18836	1.11475		AGAP003834	0.413623	#N/A
	AGAP009489	0.999783	0.912716	0.956249		AGAP006128	1.22752	1.00175	1.11463		AGAP000577	0.413469	#N/A
	AGAP028613	0.977283	0.935168	0.956225		AGAP007633	1.37917	0.849643	1.1144		AGAP007809	0.413264	#N/A
	AGAP005813	1.29804	0.613038	0.955536		AGAP009803	1.0233	1.20438	1.11384		AGAP003540	0.41274	#N/A
	AGAP029761	0.746565	1.16438	0.955472		AGAP009739	1.23218	0.994862	1.11352		AGAP010697	0.412601	#N/A
	AGAP001683	1.38179	0.528708	0.955252		AGAP028637	1.06979	1.157	1.1134		AGAP007943	0.412508	#N/A
	AGAP007017	1.47776	0.432456	0.95511		AGAP011165	1.04674	1.1794	1.11307		AGAP003301	0.412246	#N/A
	AGAP028677	1.66752	0.241701	0.954611		AGAP002364	1.52291	0.703137	1.11302		AGAP001568	0.411959	#N/A
	AGAP002141	1.30109	0.60813	0.954611		AGAP010550	0.961539	1.26379	1.11266		AGAP006802	0.411838	#N/A
	AGAP005786	0.797321	1.11181	0.954565		AGAP006485	1.03832	1.18594	1.11213		AGAP001570	0.411824	#N/A
	AGAP006800	1.07076	0.837794	0.954277		AGAP008613	1.19677	1.0273	1.11204		AGAP010286	0.411102	#N/A
	AGAP008276	1.15523	0.752911	0.954071		AGAP009553	0.94055	1.28211	1.11133		AGAP028096	0.410863	#N/A
	AGAP000529	1.4901	0.417664	0.953881		AGAP004518	1.42922	0.793066	1.11114		AGAP009594	0.410782	#N/A
	AGAP011440	0.900527	1.00706	0.953792		AGAP000051	0.972161	1.24924	1.1107		AGAP006045	0.410291	#N/A
	AGAP013181	0.474592	1.43287	0.95373		AGAP001788	1.13779	1.08322	1.1105		AGAP001626	0.410042	#N/A
	AGAP029028	1.03209	0.874584	0.953335		AGAP009240	1.2567	0.963371	1.11004		AGAP009173	0.409659	#N/A
	AGAP029120	1.15835	0.746904	0.952629		AGAP011745	1.14658	1.07309	1.10983		AGAP011508	0.409654	#N/A
	AGAP010383	1.39585	0.507226	0.951538		AGAP011733	1.32089	0.897978	1.10943		AGAP000634	0.409618	#N/A
	AGAP003297	0.379989	1.52246	0.951224		AGAP004090	1.32089	0.897978	1.10943		AGAP008851	0.409351	#N/A
	AGAP012193	1.09489	0.80707	0.95098		AGAP012856	1.32089	0.897978	1.10943		AGAP004489	0.409272	#N/A
	AGAP004931	0.830825	1.07087	0.950846		AGAP001527	0.796532	1.42158	1.10906		AGAP001593	0.408668	#N/A
	AGAP007955	1.12189	0.779735	0.950811		AGAP011111	0.93738	1.27967	1.10852		AGAP012320	0.408642	#N/A
	AGAP002567	0.465517	1.43532	0.95042		AGAP028875	1.02734	1.18836	1.10785		AGAP006060	0.408497	#N/A
	AGAP002125	0.914068	0.985858	0.949963		AGAP029180	1.16038	1.05282	1.1066		AGAP010702	0.40828	#N/A
	AGAP013313	1.64921	0.250163	0.949686		AGAP003008	1.95805	0.255121	1.10659		AGAP013478	0.407822	#N/A
	AGAP000247	0.88763	1.01163	0.949631		control_2R_103195	0.946499	1.26659	1.10655		AGAP008839	0.406642	#N/A
	AGAP028052	1.23683	0.661484	0.949155		AGAP001781	0.962374	1.25035	1.10636		AGAP000928	0.406616	#N/A
	AGAP006523	1.43221	0.464149	0.948179		AGAP007832	1.2398	0.971876	1.10584		AGAP008621	0.406507	#N/A
	AGAP000749	1.13329	0.762255	0.947771		control_3R_405059	1.18709	1.02352	1.10531		AGAP029129	0.406491	#N/A
	AGAP029391	0.191553	1.70353	0.947542		AGAP013343	1.03993	1.17025	1.10509		AGAP011520	0.406376	#N/A
	AGAP000782	1.46306	0.431775	0.947419		AGAP008627	1.12282	1.0869	1.10486		AGAP029754	0.406215	#N/A
	AGAP010203	1.00764	0.887127	0.947384		AGAP007522	1.04114	1.16742	1.10428		AGAP010605	0.40558	#N/A
	AGAP001900	0.80019	1.09397	0.947081		AGAP002144	0.99831	1.20981	1.10406		AGAP010470	0.405516	#N/A
	AGAP013769	1.31019	0.583326	0.946756		AGAP000807	0.903472	1.30405	1.10376		AGAP012419	0.405468	#N/A
	AGAP001184	0.884756	1.00752	0.946136		AGAP009882	1.11636	1.09108	1.10372		AGAP007619	0.40514	#N/A
	AGAP000202	0.520597	1.37162	0.946109		AGAP007772	1.64631	0.559374	1.10284		AGAP008602	0.405053	#N/A
	AGAP001713	1.3276	0.56457	0.946084		AGAP010686	1.18089	1.02381	1.10235		AGAP004394	0.405019	#N/A
	AGAP006954	0.867164	1.02437	0.945767		AGAP010577	1.36855	0.835707	1.10213		AGAP007075	0.404741	#N/A
	AGAP028620	1.18009	0.711147	0.945621		AGAP013033	1.35059	0.850781	1.10068		AGAP001205	0.404693	#N/A
	AGAP001701	1.09526	0.795473	0.945368		AGAP013007	0.856454	1.34454	1.1005		AGAP000454	0.403759	#N/A
	AGAP005179	1.11301	0.775001	0.944007		AGAP028499	1.05633	1.14437	1.10035		AGAP013240	0.403439	#N/A
	AGAP008544	0.836898	1.05009	0.943493		AGAP007487	1.09495	1.10523	1.10009		AGAP000682	0.403341	#N/A
	AGAP012946	1.31377	0.572449	0.943108		AGAP005834	0.822175	1.37759	1.09988		AGAP002784	0.40297	#N/A
	AGAP012247	0.753896	1.1322	0.943049		AGAP009122	1.09179	1.1057	1.09874		AGAP002397	0.402826	#N/A
	AGAP010348	1.06368	0.821743	0.942713		AGAP009136	1.24166	0.955617	1.09864		AGAP008503	0.402592	#N/A
	AGAP009436	0.701474	1.18351	0.942494		AGAP000008	1.31899	0.878112	1.09855		AGAP029334	0.402426	#N/A
	AGAP000394	0.949002	0.935654	0.942328		AGAP028416	1.52291	0.673726	1.09832		AGAP007747	0.401561	#N/A
	AGAP001179	0.710679	1.17391	0.942295		AGAP012007	1.10478	1.09133	1.09805		AGAP002555	0.401293	#N/A
	AGAP006138	0.653491	1.23104	0.942267		AGAP013477	1.10298	1.09279	1.09789		AGAP009292	0.401207	#N/A
	AGAP001776	0.555768	1.3284	0.942085		AGAP028457	1.10848	1.08721	1.09785		AGAP007410	0.401207	#N/A
	AGAP004975	1.2957	0.587271	0.941487		AGAP007753	1.34359	0.851582	1.09758		AGAP003808	0.401207	#N/A
	AGAP005864	0.411235	1.4691	0.940166		AGAP008778	1.1992	0.995421	1.09731		AGAP028429	0.401207	#N/A
	AGAP002313	0.204941	1.67162	0.938281		AGAP028491	1.29756	0.895103	1.09633		AGAP012245	0.401207	#N/A
	AGAP003702	0.923578	0.951481	0.937529		AGAP001498	0.993705	1.19803	1.09587		AGAP011223	0.401207	#N/A
	AGAP003593	1.07274	0.801398	0.937068		control_2L_83272	1.1681	1.02278	1.09544		AGAP029430	0.401207	#N/A
	AGAP003256	1.40541	0.468317	0.936863		AGAP001997	1.42866	0.761979	1.09532		AGAP004751	0.401207	#N/A
	AGAP012410	0.630154	1.24355	0.936854		AGAP001034	0.948462	1.24164	1.09505		AGAP009420	0.401207	#N/A
	AGAP008974	0.630154	1.24346	0.936804		AGAP005415	1.22983	0.96011	1.09497		AGAP002781	0.401207	#N/A
	AGAP005042	0.652748	1.22021	0.936478		AGAP009559	1.52291	0.66623	1.09457		AGAP009889	0.401207	#N/A
	AGAP002578	0.880447	0.992338	0.936392		AGAP010752	1.03237	1.15532	1.09385		AGAP006419	0.401207	#N/A
	AGAP002456	0.738618	1.13386	0.936239		AGAP002496	1.69661	0.490609	1.09361		AGAP029574	0.401207	#N/A
	AGAP000575	0.545841	1.32634	0.936092		AGAP002394	1.46075	0.726443	1.0936		AGAP010328	0.401207	#N/A
	AGAP001272	0.937493	0.933861	0.935677		AGAP013154	0.690583	1.49637	1.09348		AGAP011609	0.401207	#N/A
	AGAP003598	1.47366	0.397614	0.935638		AGAP012737	1.10478	1.08191	1.09334		AGAP028723	0.401207	#N/A
	AGAP002217	1.19354	0.676975	0.935255		AGAP010132	1.10478	1.08191	1.09334		AGAP011144	0.401207	#N/A
	AGAP002826	1.0785	0.791102	0.934799		AGAP006795	1.00307	1.18333	1.0932		AGAP009211	0.401207	#N/A
	AGAP006578	0.654646	1.21476	0.934701		AGAP011133	1.08732	1.09889	1.09311		AGAP009028	0.401207	#N/A
	AGAP003532	0.981924	0.887261	0.934592		AGAP000691	0.842483	1.34277	1.09263		AGAP013007	0.401207	#N/A
	AGAP028543	1.08337	0.785209	0.934291		AGAP013757	1.06892	1.1149	1.09191		AGAP011551	0.401207	#N/A
	AGAP000791	0.783913	1.08383	0.933872		AGAP001515	0.919734	1.26255	1.09114		AGAP001946	0.401207	#N/A
	AGAP007062	1.68384	0.18358	0.93371		AGAP003051	1.19224	0.98898	1.09061		AGAP008552	0.401207	#N/A
	AGAP007572	1.44009	0.426664	0.933379		AGAP029593	1.29149	0.889713	1.0906		AGAP005072	0.401207	#N/A
	AGAP028397	0.939907	0.926832	0.933369		AGAP002537	0.686766	1.4939	1.09033		AGAP002811	0.401207	#N/A
	AGAP006148	1.17248	0.693789	0.933136		AGAP010737	0.822175	1.35816	1.09017		AGAP006185	0.401207	#N/A
	AGAP007685	0.446263	1.41918	0.93272		AGAP012599	0.84433	1.33593	1.09013		AGAP010548	0.401207	#N/A
	AGAP002503	0.455485	1.40994	0.932712		AGAP012109	1.1856	0.994648	1.09012		AGAP007941	0.401207	#N/A
	AGAP006349	1.05767	0.807293	0.932481		AGAP006921	1.22569	0.953388	1.08954		AGAP000119	0.401207	#N/A
	AGAP001886	0.739595	1.12537	0.932481		AGAP004638	1.22215	0.956088	1.08912		AGAP009564	0.401207	#N/A
	AGAP004164	1.11078	0.754167	0.932475		AGAP005406	0.949311	1.22882	1.08906		AGAP000721	0.401207	#N/A
	AGAP008760	1.07112	0.793768	0.932445		AGAP012230	1.03546	1.14153	1.08849		AGAP029516	0.401207	#N/A
	AGAP012635	1.16689	0.697842	0.932367		AGAP008238	1.147	1.02884	1.08792		AGAP001910	0.401207	#N/A
	AGAP000489	0.963331	0.899974	0.931653		AGAP005838	1.04985	1.12584	1.08785		AGAP010365	0.401207	#N/A
	AGAP010048	0.832063	1.03061	0.931337		AGAP006108	1.05165	1.12359	1.08762		AGAP001096	0.401207	#N/A
	AGAP003048	1.2305	0.631416	0.930956		AGAP011458	1.17956	0.99512	1.08734		AGAP029390	0.401207	#N/A
	AGAP003346	1.00834	0.853128	0.930734		AGAP028580	1.51365	0.660032	1.08684		AGAP006846	0.401207	#N/A
	AGAP005320	0.488384	1.37231	0.930345		AGAP029247	0.793768	1.37978	1.08677		AGAP012951	0.401207	#N/A
	AGAP008306	1.08449	0.77583	0.930162		AGAP001946	0.627401	1.54598	1.08669		AGAP004682	0.401207	#N/A
	AGAP029195	0.97535	0.884789	0.93007		AGAP003603	1.48746	0.685311	1.08639		AGAP001133	0.401207	#N/A
	AGAP011195	0.474929	1.38433	0.929632		AGAP005349	0.887462	1.28431	1.08588		AGAP010390	0.401207	#N/A
	AGAP000801	0.97314	0.884589	0.928865		AGAP004568	1.13692	1.03469	1.08581		AGAP011312	0.401207	#N/A
	AGAP012123	0.813609	1.04406	0.928836		AGAP012494	1.34218	0.829357	1.08577		AGAP007803	0.401207	#N/A
	AGAP009276	0.7734	1.08368	0.928539		AGAP008642	1.24717	0.923724	1.08545		AGAP003264	0.401207	#N/A
	AGAP028128	0.747608	1.10923	0.92842		AGAP010670	1.03026	1.13985	1.08506		AGAP007346	0.401207	#N/A
	AGAP007849	1.24358	0.61302	0.928302		AGAP009429	1.28717	0.881967	1.08457		AGAP029462	0.401207	#N/A
	AGAP012224	0.931443	0.92511	0.928277		AGAP007634	0.142131	2.02697	1.08455		AGAP010417	0.401207	#N/A
	AGAP011693	0.502904	1.35365	0.928275		AGAP004792	1.32089	0.84646	1.08367		AGAP007605	0.401207	#N/A
	AGAP010132	1.48588	0.369409	0.927643		AGAP006885	1.04114	1.12602	1.08358		AGAP001726	0.401207	#N/A
	AGAP001969	1.16005	0.695208	0.927629		AGAP004266	1.58308	0.583776	1.08343		AGAP005410	0.401207	#N/A
	AGAP009415	1.10115	0.754019	0.927586		AGAP011923	0.80446	1.36235	1.08341		AGAP005744	0.401207	#N/A
	AGAP001823	0.957188	0.897978	0.927583		AGAP028684	1.09997	1.06682	1.08339		AGAP008673	0.401207	#N/A
	AGAP008986	0.965331	0.889579	0.927455		AGAP006410	1.45073	0.71566	1.08319		AGAP008694	0.401207	#N/A
	AGAP006406	0.551819	1.3025	0.92716		scrambled66	1.19825	0.968067	1.08316		AGAP003119	0.401207	#N/A
	AGAP010403	1.21523	0.638801	0.927017		AGAP004033	1.4811	0.684996	1.08305		AGAP002754	0.401207	#N/A
	AGAP011918	1.55485	0.298881	0.926864		AGAP003745	1.32089	0.845029	1.08296		AGAP004479	0.401207	#N/A
	AGAP010031	1.76728	0.0847427	0.926013		AGAP002487	1.16885	0.996927	1.08289		AGAP027985	0.401207	#N/A
	AGAP008713	1.35047	0.50118	0.925825		AGAP006323	1.34792	0.816702	1.08231		AGAP008160	0.401207	#N/A
	AGAP008873	1.13396	0.717514	0.925737		AGAP001251	0.987416	1.17695	1.08218		AGAP012964	0.400794	#N/A
	AGAP012669	0.190205	1.66111	0.925655		AGAP029743	1.00549	1.15798	1.08173		AGAP002040	0.400615	#N/A
	AGAP008506	0.349829	1.50035	0.925091		AGAP000763	1.09589	1.06723	1.08156		AGAP003633	0.400529	#N/A
	AGAP006482	0.957937	0.890658	0.924297		AGAP007228	1.16301	0.999653	1.08133		AGAP007975	0.40029	#N/A
	AGAP002346	0.718807	1.12954	0.924173		AGAP028497	0.995808	1.16648	1.08114		AGAP000696	0.40019	#N/A
	AGAP007298	0.749434	1.09828	0.923857		AGAP001445	1.052	1.1098	1.0809		AGAP010002	0.400021	#N/A
	AGAP028934	0.96409	0.883193	0.923642		AGAP012388	0.932334	1.22741	1.07987		AGAP007333	0.399912	#N/A
	AGAP007828	0.977902	0.868959	0.92343		AGAP007271	1.13693	1.02272	1.07982		AGAP010782	0.399782	#N/A
	AGAP005427	1.11294	0.733721	0.923331		AGAP003933	1.09952	1.05914	1.07933		AGAP008124	0.399505	#N/A
	AGAP005475	1.41628	0.430006	0.923143		AGAP002392	1.12118	1.03717	1.07918		AGAP009709	0.399306	#N/A
	AGAP009607	1.02288	0.823359	0.923117		AGAP002279	0.840884	1.31697	1.07893		AGAP029361	0.399084	#N/A
	AGAP007965	1.04823	0.797566	0.922896		AGAP005931	1.19311	0.962892	1.078		AGAP010629	0.398993	#N/A
	AGAP028522	0.942372	0.90309	0.922731		AGAP029443	0.861224	1.29464	1.07793		AGAP013509	0.398882	#N/A
	AGAP002309	1.06175	0.78299	0.922368		AGAP007208	1.05633	1.09889	1.07761		AGAP005465	0.398684	#N/A
	AGAP001042	1.5452	0.298881	0.922041		AGAP013205	1.09224	1.06291	1.07758		AGAP006149	0.398497	#N/A
	AGAP028531	0.418756	1.42406	0.921409		AGAP029345	1.03427	1.12075	1.07751		AGAP000032	0.398497	#N/A
	AGAP006793	0.84582	0.996195	0.921007		AGAP006888	1.05774	1.09695	1.07735		AGAP006509	0.398497	#N/A
	AGAP013040	1.08657	0.754709	0.920641		AGAP000883	1.0816	1.07252	1.07706		AGAP002928	0.398497	#N/A
	AGAP002863	1.08605	0.754784	0.920416		AGAP010605	0.661882	1.49181	1.07684		AGAP011735	0.398497	#N/A
	AGAP011812	1.08933	0.751316	0.920324		AGAP006271	1.69661	0.456453	1.07653		AGAP006385	0.39837	#N/A
	AGAP010871	0.934532	0.904517	0.919525		AGAP008111	1.15385	0.998483	1.07617		AGAP010983	0.397856	#N/A
	AGAP005402	1.42035	0.418597	0.919475		AGAP005128	1.1214	1.03069	1.07605		AGAP002426	0.39765	#N/A
	AGAP013728	0.869859	0.969077	0.919468		AGAP013350	0.80707	1.34454	1.07581		AGAP006327	0.397363	#N/A
	AGAP005195	0.52981	1.30825	0.919028		AGAP011902	1.2432	0.908368	1.07578		AGAP009399	0.397339	#N/A
	AGAP010518	1.44825	0.389755	0.919		AGAP006391	0.820018	1.33113	1.07557		AGAP004794	0.397333	#N/A
	AGAP029620	0.669931	1.16774	0.918836		AGAP028779	1.12601	1.02477	1.07539		AGAP007654	0.397287	#N/A
	AGAP008299	1.65205	0.184502	0.918274		AGAP028484	0.884756	1.26585	1.0753		AGAP009385	0.397193	#N/A
	AGAP028095	1.1551	0.678609	0.916855		AGAP008077	0.989658	1.15979	1.07472		AGAP007022	0.396843	#N/A
	AGAP028103	1.09441	0.738785	0.9166		AGAP000163	0.980136	1.16915	1.07465		AGAP001306	0.396843	#N/A
	control_2L_83272	1.37854	0.454408	0.916476		AGAP005102	0.867965	1.28077	1.07437		AGAP013102	0.396843	#N/A
	AGAP003303	0.871375	0.96138	0.916377		AGAP002273	0.984221	1.16363	1.07392		AGAP003562	0.396779	#N/A
	AGAP003067	0.8987	0.933376	0.916038		AGAP006935	1.25976	0.887663	1.07371		AGAP013743	0.396596	#N/A
	AGAP013390	0.726559	1.10351	0.915036		AGAP005045	1.64919	0.497764	1.07348		AGAP010687	0.396596	#N/A
	AGAP010353	1.2986	0.530694	0.914649		AGAP002625	1.25143	0.89524	1.07334		AGAP006715	0.396596	#N/A
	AGAP003060	0.936141	0.89296	0.914551		AGAP027985	1.88965	0.256984	1.07332		AGAP008887	0.396472	#N/A
	AGAP009515	0.739857	1.08919	0.914526		AGAP008160	1.88965	0.256984	1.07332		AGAP000793	0.396406	#N/A
	AGAP001104	1.16024	0.668674	0.914457		AGAP010684	1.04114	1.10548	1.07331		AGAP012471	0.395724	#N/A
	AGAP001181	0.662381	1.1664	0.914391		AGAP029774	0.623387	1.52294	1.07316		AGAP010489	0.395719	#N/A
	AGAP006231	0.831473	0.996066	0.913769		AGAP012866	1.01465	1.13063	1.07264		AGAP013169	0.395482	#N/A
	AGAP001620	0.374636	1.45264	0.91364		AGAP007212	1.88965	0.255121	1.07238		AGAP005398	0.395389	#N/A
	AGAP004380	0.659219	1.16705	0.913135		AGAP002072	0.941384	1.20224	1.07181		AGAP003394	0.395001	#N/A
	AGAP012007	1.52391	0.301056	0.912482		AGAP007992	1.19172	0.950472	1.0711		AGAP004362	0.395001	#N/A
	AGAP006634	1.05867	0.766217	0.912445		AGAP010822	1.08092	1.05819	1.06955		AGAP000250	0.39472	#N/A
	AGAP000935	1.0291	0.795473	0.912287		AGAP010275	0.78513	1.35365	1.06939		AGAP007073	0.394205	#N/A
	AGAP008167	0.612824	1.21099	0.911907		AGAP001824	0.983719	1.15465	1.06919		AGAP002330	0.39412	#N/A
	AGAP011939	1.69834	0.124956	0.911648		AGAP003519	1.57672	0.561284	1.069		AGAP011783	0.393904	#N/A
	AGAP013732	1.05769	0.765002	0.911346		AGAP007508	0.435369	1.70259	1.06898		AGAP007947	0.393903	#N/A
	AGAP013266	0.854866	0.967663	0.911265		AGAP006788	1.01653	1.12086	1.06869		AGAP010187	0.393771	#N/A
	AGAP029471	0.681853	1.14013	0.910991		AGAP003788	1.22705	0.909848	1.06845		AGAP006126	0.393518	#N/A
	AGAP006405	1.14135	0.680145	0.910747		AGAP011502	0.992338	1.14353	1.06793		AGAP001661	0.393434	#N/A
	AGAP005608	0.237291	1.58284	0.910068		AGAP000319	0.920023	1.21399	1.06701		AGAP004896	0.393175	#N/A
	AGAP008559	0.493942	1.32533	0.909637		AGAP000507	1.36855	0.764674	1.06661		AGAP003248	0.392782	#N/A
	AGAP003559	1.26334	0.555565	0.909453		AGAP012847	1.25976	0.873382	1.06657		AGAP002195	0.392693	#N/A
	AGAP006011	0.48528	1.33333	0.909306		AGAP002473	1.46075	0.672171	1.06646		AGAP001694	0.392693	#N/A
	AGAP002800	0.02852	1.78968	0.909101		AGAP010226	1.18733	0.945195	1.06626		AGAP002991	0.392498	#N/A
	AGAP002537	1.08676	0.731095	0.908927		AGAP000633	1.32619	0.80618	1.06618		AGAP003310	0.392282	#N/A
	AGAP013119	0.855208	0.962096	0.908652		AGAP006479	1.34649	0.785713	1.0661		AGAP005030	0.392216	#N/A
	AGAP011927	0.0130805	1.80352	0.9083		AGAP010534	1.05633	1.07566	1.06599		AGAP001369	0.392102	#N/A
	AGAP029110	0.627272	1.18892	0.908097		AGAP000654	1.1537	0.976048	1.06487		AGAP012628	0.39199	#N/A
	AGAP009220	1.38377	0.431775	0.90777		AGAP004690	1.09394	1.03581	1.06487		AGAP000861	0.391659	#N/A
	AGAP002909	0.034032	1.78133	0.907683		AGAP009180	1.05633	1.07228	1.0643		AGAP004333	0.39139	#N/A
	AGAP007689	0.653491	1.16177	0.907629		AGAP007677	1.36817	0.759301	1.06374		AGAP009790	0.391175	#N/A
	AGAP013210	0.802582	1.01255	0.907567		AGAP002231	1.36817	0.759301	1.06374		AGAP000413	0.390876	#N/A
	AGAP004921	1.15939	0.655215	0.9073		AGAP005023	1.04145	1.08592	1.06368		AGAP007420	0.390841	#N/A
	AGAP000922	0.645795	1.16775	0.906774		AGAP001683	1.06236	1.06496	1.06366		AGAP006790	0.390779	#N/A
	AGAP008525	0.375316	1.4377	0.906506		AGAP009215	1.25057	0.875855	1.06321		AGAP001414	0.390501	#N/A
	AGAP005377	0.993662	0.817243	0.905453		AGAP008625	1.07211	1.05214	1.06213		AGAP013762	0.390237	#N/A
	AGAP013018	0.960467	0.850012	0.905239		AGAP009770	1.55219	0.571962	1.06208		AGAP002733	0.390039	#N/A
	AGAP002982	0.88243	0.927824	0.905127		AGAP005094	0.752149	1.37122	1.06169		AGAP006221	0.389526	#N/A
	AGAP009111	0.566774	1.24197	0.904374		AGAP010786	1.45563	0.66742	1.06153		AGAP008805	0.38943	#N/A
	AGAP000379	1.18064	0.626426	0.903533		AGAP004348	1.18057	0.94203	1.0613		AGAP000963	0.389308	#N/A
	AGAP011099	0.935505	0.871407	0.903456		AGAP004718	1.65431	0.468227	1.06127		AGAP029520	0.389252	#N/A
	AGAP013324	0.553432	1.25268	0.903057		AGAP004852	1.65431	0.468227	1.06127		AGAP008630	0.388762	#N/A
	AGAP004236	0.838962	0.966979	0.90297		AGAP010437	1.0104	1.11114	1.06077		AGAP009836	0.388752	#N/A
	AGAP001898	0.860971	0.944966	0.902969		AGAP009486	1.06452	1.05668	1.0606		AGAP002392	0.388752	#N/A
	AGAP012204	1.07091	0.73497	0.902942		AGAP005530	1.42377	0.697344	1.06056		AGAP002624	0.388512	#N/A
	AGAP008596	0.791397	1.01408	0.902736		AGAP004674	1.34218	0.778821	1.0605		AGAP011025	0.388289	#N/A
	AGAP010811	1.50518	0.298881	0.902029		AGAP010471	0.282396	1.83806	1.06023		AGAP008674	0.388202	#N/A
	AGAP004785	1.15591	0.64774	0.901827		AGAP002280	1.07697	1.04315	1.06006		AGAP005080	0.387698	#N/A
	AGAP011619	0.574091	1.22923	0.90166		AGAP002710	1.00426	1.11571	1.05999		AGAP000352	0.387364	#N/A
	AGAP008935	0.699622	1.10324	0.901429		AGAP012193	0.725288	1.39398	1.05964		AGAP029290	0.386916	#N/A
	AGAP003997	0.897052	0.905564	0.901308		AGAP000375	0.596519	1.52257	1.05955		AGAP006475	0.386905	#N/A
	AGAP029517	0.493427	1.3086	0.901014		AGAP003447	1.51783	0.601227	1.05953		AGAP012861	0.386866	#N/A
	AGAP003933	0.578117	1.22344	0.900777		AGAP001811	1.21233	0.905529	1.05893		AGAP010324	0.386584	#N/A
	AGAP000271	1.21125	0.590202	0.900727		AGAP007732	1.03593	1.08191	1.05892		AGAP029298	0.385967	#N/A
	AGAP001587	1.25807	0.543163	0.900616		AGAP000552	0.869924	1.24716	1.05854		AGAP004314	0.385724	#N/A
	AGAP002454	0.827689	0.973467	0.900578		AGAP013061	1.45504	0.660887	1.05796		AGAP001276	0.38561	#N/A
	AGAP002761	1.38508	0.415895	0.900488		AGAP012010	1.2944	0.821109	1.05776		AGAP011522	0.385581	#N/A
	AGAP006021	0.896675	0.904238	0.900457		AGAP007258	0.989658	1.12584	1.05775		AGAP012252	0.385124	#N/A
	AGAP000105	0.67305	1.12783	0.900441		AGAP001495	1.69661	0.418335	1.05747		AGAP003178	0.38512	#N/A
	AGAP005610	1.08641	0.714173	0.900293		AGAP000121	1.09997	1.0144	1.05719		AGAP012029	0.384977	#N/A
	AGAP002977	0.868734	0.930887	0.899811		AGAP010492	0.97017	1.14308	1.05663		AGAP012565	0.384771	#N/A
	AGAP003981	1.36779	0.431775	0.89978		AGAP001779	1.23082	0.881702	1.05626		AGAP002315	0.38431	#N/A
	AGAP006910	0.432915	1.36651	0.899713		AGAP002612	1.08202	1.02998	1.056		AGAP011800	0.384178	#N/A
	AGAP029007	1.11554	0.683464	0.899501		AGAP006585	1.18034	0.931258	1.0558		AGAP005164	0.384016	#N/A
	AGAP003903	1.63446	0.164519	0.899487		AGAP005194	0.931554	1.17986	1.05571		AGAP005530	0.383907	#N/A
	AGAP000356	1.038	0.7599	0.898953		AGAP003382	1.34218	0.768199	1.05519		AGAP010081	0.383744	#N/A
	AGAP012469	0.920023	0.877489	0.898756		AGAP002655	1.53454	0.575641	1.05509		AGAP003252	0.383557	#N/A
	AGAP000950	0.160107	1.6371	0.898605		AGAP000821	1.2979	0.812169	1.05503		AGAP002124	0.383327	#N/A
	AGAP002643	0.572433	1.22384	0.898135		AGAP004029	1.08355	1.02633	1.05494		AGAP013720	0.383206	#N/A
	AGAP007083	1.40998	0.385535	0.897759		AGAP008394	0.893571	1.21605	1.05481		AGAP012194	0.383158	#N/A
	AGAP004384	0.773065	1.0224	0.897735		AGAP003782	1.50834	0.600551	1.05445		AGAP004233	0.382908	#N/A
	AGAP006935	0.822839	0.972487	0.897663		AGAP004783	1.30373	0.804156	1.05394		AGAP006616	0.382169	#N/A
	AGAP011274	0.478143	1.31632	0.897233		AGAP010697	1.20956	0.895103	1.05233		AGAP011970	0.382117	#N/A
	AGAP005057	0.493427	1.30097	0.897198		AGAP005968	1.17347	0.930554	1.05201		AGAP012239	0.381759	#N/A
	AGAP008199	1.02831	0.765863	0.897085		AGAP028778	0.503333	1.59989	1.05161		AGAP001068	0.381661	#N/A
	AGAP002807	1.06927	0.723308	0.896289		AGAP007467	0.993277	1.10989	1.05158		AGAP012948	0.381654	#N/A
	AGAP002788	0.757061	1.0351	0.89608		AGAP006660	1.33366	0.767283	1.05047		AGAP002864	0.381541	#N/A
	AGAP005092	0.96409	0.827981	0.896036		AGAP012855	1.00133	1.09889	1.05011		AGAP006502	0.38138	#N/A
	AGAP007395	0.910554	0.881438	0.895996		AGAP009808	0.949968	1.15019	1.05008		AGAP008044	0.380665	#N/A
	AGAP007627	0.812395	0.979349	0.895872		AGAP002853	1.21597	0.884157	1.05006		AGAP007540	0.380616	#N/A
	AGAP029367	0.73582	1.0556	0.895708		AGAP012609	0.801618	1.2982	1.04991		AGAP010231	0.380399	#N/A
	AGAP007608	0.382444	1.40798	0.895211		AGAP005178	0.563043	1.53594	1.04949		AGAP028400	0.380272	#N/A
	AGAP001544	0.95183	0.838542	0.895186		AGAP007241	1.12162	0.977201	1.04941		AGAP011315	0.380039	#N/A
	AGAP003368	1.57411	0.216025	0.895066		AGAP009049	0.753329	1.34481	1.04907		AGAP006345	0.379828	#N/A
	AGAP002277	0.857048	0.932483	0.894765		AGAP009570	1.04513	1.05299	1.04906		AGAP028636	0.379734	#N/A
	AGAP007374	0.747147	1.04231	0.894727		AGAP005929	0.956992	1.14083	1.04891		AGAP000929	0.379619	#N/A
	AGAP028187	0.635824	1.15336	0.894592		AGAP005710	1.08358	1.01335	1.04847		AGAP003945	0.37953	#N/A
	AGAP004158	1.04263	0.746395	0.894514		AGAP005581	1.18311	0.912858	1.04798		AGAP001485	0.37923	#N/A
	AGAP028126	1.14173	0.647239	0.894486		AGAP001592	1.06099	1.03477	1.04788		AGAP002937	0.379151	#N/A
	AGAP028724	0.608959	1.17997	0.894464		AGAP008215	1.39335	0.701343	1.04735		AGAP011165	0.379149	#N/A
	AGAP004577	1.08223	0.706615	0.894421		AGAP006392	1.76713	0.326786	1.04696		AGAP027983	0.378932	#N/A
	AGAP012246	0.935917	0.852726	0.894321		AGAP009736	1.06107	1.03278	1.04692		AGAP005960	0.37885	#N/A
	AGAP028910	1.0264	0.761076	0.893736		AGAP028548	1.01654	1.07714	1.04684		AGAP000210	0.378463	#N/A
	AGAP008824	0.802003	0.98397	0.892987		AGAP004846	1.30185	0.791827	1.04684		AGAP028178	0.377708	#N/A
	AGAP007934	1.40156	0.384334	0.892947		AGAP008851	1.11518	0.978108	1.04665		AGAP007531	0.376634	#N/A
	AGAP002735	0.508891	1.27639	0.892639		AGAP008946	0.590101	1.50307	1.04659		AGAP004595	0.376552	#N/A
	AGAP012415	0.742537	1.04208	0.89231		control_X_62387	1.06969	1.02303	1.04636		AGAP001161	0.376473	#N/A
	AGAP008303	1.40946	0.375038	0.892248		AGAP028059	0.956245	1.13643	1.04634		AGAP006741	0.376362	#N/A
	AGAP001686	0.928081	0.856361	0.892221		AGAP012985	0.908439	1.18389	1.04616		AGAP001716	0.376327	#N/A
	AGAP029106	0.964931	0.819501	0.892216		AGAP008371	1.1264	0.965532	1.04597		AGAP005421	0.376327	#N/A
	AGAP005645	0.69997	1.08414	0.892053		AGAP011977	1.04934	1.04247	1.0459		AGAP005048	0.376327	#N/A
	AGAP006981	0.699426	1.08414	0.891781		AGAP002166	0.959991	1.13135	1.04567		AGAP006281	0.375868	#N/A
	AGAP007563	0.763589	1.01919	0.891388		AGAP028126	1.01416	1.07688	1.04552		AGAP011449	0.375792	#N/A
	AGAP004494	0.70932	1.07336	0.89134		AGAP012208	0.944698	1.14523	1.04496		AGAP029695	0.375719	#N/A
	AGAP028690	0.666936	1.11543	0.891181		AGAP006011	1.19484	0.893945	1.04439		AGAP029073	0.374699	#N/A
	AGAP007939	0.603748	1.17853	0.891137		AGAP006201	1.04673	1.0419	1.04432		AGAP013736	0.374559	#N/A
	AGAP001801	0.751708	1.03029	0.890999		AGAP008025	1.05633	1.03175	1.04404		AGAP002790	0.374482	#N/A
	AGAP029474	0.958489	0.823446	0.890967		AGAP011649	1.18995	0.897978	1.04396		AGAP011095	0.374414	#N/A
	AGAP003803	0.519117	1.26273	0.890922		AGAP000009	0.498147	1.58958	1.04386		AGAP012994	0.374183	#N/A
	AGAP004722	1.25879	0.520094	0.889443		AGAP011681	0.83663	1.25035	1.04349		AGAP008826	0.373744	#N/A
	AGAP009554	0.994862	0.783201	0.889032		AGAP001740	1.24022	0.845029	1.04262		AGAP029665	0.373605	#N/A
	AGAP009085	0.695854	1.08188	0.888865		AGAP029208	1.53895	0.546254	1.0426		AGAP009333	0.37359	#N/A
	AGAP013244	1.1462	0.631416	0.888807		AGAP010835	0.67892	1.40459	1.04176		AGAP013121	0.373303	#N/A
	AGAP012281	1.04842	0.729065	0.888742		AGAP007089	0.83663	1.24677	1.0417		AGAP012562	0.372961	#N/A
	AGAP002068	1.05332	0.72363	0.888474		AGAP029718	1.32089	0.762356	1.04162		AGAP007889	0.372417	#N/A
	AGAP004149	0.191998	1.58493	0.888462		AGAP013516	0.645104	1.43791	1.04151		AGAP000788	0.372368	#N/A
	AGAP008195	0.574172	1.2019	0.888037		AGAP008436	0.927934	1.15457	1.04125		AGAP005836	0.372119	#N/A
[truncated: 11,014 more rows]
