# Supplementary material for: A genome-wide CRISPR screen in Anopheles mosquito cells identifies fitness and immune cell function-related genes
Source: Nat Commun. 2025 Nov 24;16:10323. doi: 10.1038/s41467-025-65304-y (PMC12644648; doi:10.1038/s41467-025-65304-y)
Supplement: Supplementary file 11 — Source data [file 41467_2025_65304_MOESM11_ESM.zip › Source Data- Combined File/Source Data- Figure 3.xlsx]

## Sheet: Fig. 3b
GFP			AGAP001488			AGAP003534			AGAP004382			AGAP008336			AGAP009015			AGAP009993			AGAP003004			AGAP002672			AGAP008757			AGAP002257
1	1	1	0.912526	0.823927	0.695169	0.77047	0.917524	0.704748	0.567594	0.310054	0.378627	0.723465	0.676736	0.655865	0.74292	0.825065	0.763427	1.04344	0.916868	0.523068	0.56645	0.358974	0.676279	0.29516	0.357	0.46	0.346526	0.284	0.62	0.670132	0.399449	0.614036

## Sheet: Fig 3b stats
Column D	AGAP004382		Column H	AGAP003004		Column I	AGAP002672
vs.	vs.		vs.	vs.		vs.	vs.
Column A	GFP		Column A	GFP		Column A	GFP
Unpaired t test			Unpaired t test			Unpaired t test
P value	0.0017		P value	0.0074		P value	0.0002
P value summary	**		P value summary	**		P value summary	***
Significantly different (P < 0.05)?	Yes		Significantly different (P < 0.05)?	Yes		Significantly different (P < 0.05)?	Yes
One- or two-tailed P value?	Two-tailed		One- or two-tailed P value?	Two-tailed		One- or two-tailed P value?	Two-tailed
t, df	t=7.548, df=4		t, df	t=5.010, df=4		t, df	t=13.09, df=4
How large is the effect?			How large is the effect?			How large is the effect?
Mean of column A	1		Mean of column A	1		Mean of column A	1
Mean of column D	0.4188		Mean of column H	0.5339		Mean of column I	0.3707
Difference between means (D - A) ± SEM	-0.5812 ± 0.07701		Difference between means (H - A) ± SEM	-0.4661 ± 0.09303		Difference between means (I - A) ± SEM	-0.6293 ± 0.04808
95% confidence interval	-0.7950 to -0.3674		95% confidence interval	-0.7244 to -0.2078		95% confidence interval	-0.7628 to -0.4958
R squared (eta squared)	0.9344		R squared (eta squared)	0.8625		R squared (eta squared)	0.9772
F test to compare variances			F test to compare variances			F test to compare variances
F, DFn, Dfd	Infinity, 2, 2		F, DFn, Dfd	Infinity, 2, 2		F, DFn, Dfd	Infinity, 2, 2
P value	<0.0001		P value	<0.0001		P value	<0.0001
P value summary	****		P value summary	****		P value summary	****
Significantly different (P < 0.05)?	Yes		Significantly different (P < 0.05)?	Yes		Significantly different (P < 0.05)?	Yes
Data analyzed			Data analyzed			Data analyzed
Sample size, column A	3		Sample size, column A	3		Sample size, column A	3
Sample size, column D	3		Sample size, column H	3		Sample size, column I	3
Column J	AGAP008757		Column K	AGAP002257
vs.	vs.		vs.	vs.
Column A	GFP		Column A	GFP
Unpaired t test			Unpaired t test
P value	0.0048		P value	0.006
P value summary	**		P value summary	**
Significantly different (P < 0.05)?	Yes		Significantly different (P < 0.05)?	Yes
One- or two-tailed P value?	Two-tailed		One- or two-tailed P value?	Two-tailed
t, df	t=5.652, df=4		t, df	t=5.320, df=4
How large is the effect?			How large is the effect?
Mean of column A	1		Mean of column A	1
Mean of column J	0.4168		Mean of column K	0.5612
Difference between means (J - A) ± SEM	-0.5832 ± 0.1032		Difference between means (K - A) ± SEM	-0.4388 ± 0.08248
95% confidence interval	-0.8696 to -0.2967		95% confidence interval	-0.6678 to -0.2098
R squared (eta squared)	0.8887		R squared (eta squared)	0.8762
F test to compare variances			F test to compare variances
F, DFn, Dfd	Infinity, 2, 2		F, DFn, Dfd	Infinity, 2, 2
P value	<0.0001		P value	<0.0001
P value summary	****		P value summary	****
Significantly different (P < 0.05)?	Yes		Significantly different (P < 0.05)?	Yes
Data analyzed			Data analyzed
Sample size, column A	3		Sample size, column A	3
Sample size, column J	3		Sample size, column K	3

## Sheet: Fig. 3d
Raw values
	GFP-LP						GFP-CLD						2257						0857						3004						2672						4382
Eater 8hrs	1	1	1	1	1	1	0.472166	0.268768	0.569038	0.837204	0.615915	0.805979	2.61427	2.05703	0.417975	1.91052			1.0178	0.651506	0.577937	0.794988			1.10284	0.651911	0.705053	0.815453			2.383	0.818041	1.03929				0.454506	5.269	1.87225
Eater 24hrs	1	1	1	1	1	1	0.417925	0.664921	0.616005	0.082959	0.723285	0.270567	1.75838	0.740839	0.465836	0.157219			0.23664	0.84732	0.196912	1.07957			0.597873	0.896644	0.058642	0.068118			1.19083	0.534149	1.80863				0.398753	0.477969	0.78058
NimrodB2 8hrs	1	1	1	1	1	1	1.01766	0.520428	0.782474	0.852089	0.613403	0.450057	0.837454	1.03637	0.723987	0.671938			0.963467	0.649938	0.724366	0.70454			0.855694	0.508876	0.755276	0.757349			1.636	0.659262	0.571565				0.643214	0.769792	0.732815
NimrodB2 24hrs	1	1	1	1	1	1	0.383557	0.412926	0.392636	0.43703	0.450057	0.575399	0.467759	0.476459	0.266968	0.329367			0.339627	0.530964	0.317194	0.397437			0.31501	0.437211	0.359812	0.032687			0.814299	0.430123	0.976268				0.648585	0.408844	0.451716
Normalized values for visualization
	GFP-LP	GFP-CLD	002257	002672	003004	004382	008757
8hrs	1	0.592477	1	1	0.760253	1	0.723247
24hrs	1	0.516965	0.603338	1	0.332996	0.552434	0.54198
8hrs	1	0.697939	0.780721	0.955609	0.756313	0.715274	0.714453
24hrs	1	0.424978	0.398563	0.74023	0.337411	0.503048	0.368532

## Sheet: Fig 3d stats
Within each row, compare columns (simple effects within rows)
Number of families	4
Number of comparisons per family	6
Alpha	0.05
Dunnett's multiple comparisons test	Mean diff.	95.00% CI of diff.	Below threshold?	Summary	Adjusted P Value
Eater 8hrs
GFP-LP vs. GFP-CLD	0.4052	0.07531 to 0.7350	Yes	*	0.0224
GFP-LP vs. 2257	-0.7499	-3.112 to 1.612	No	ns	0.5492
GFP-LP vs. 0857	0.2394	-0.2482 to 0.7270	No	ns	0.2703
GFP-LP vs. 3004	0.1812	-0.3253 to 0.6876	No	ns	0.4667
GFP-LP vs. 2672	-0.4134	-3.991 to 3.164	No	ns	0.8928
GFP-LP vs. 4382	-1.532	-11.98 to 8.920	No	ns	0.8004
Eater 24hrs
GFP-LP vs. GFP-CLD	0.5374	0.1475 to 0.9272	Yes	*	0.0138
GFP-LP vs. 2257	0.2194	-1.527 to 1.966	No	ns	0.9644
GFP-LP vs. 0857	0.4099	-0.7018 to 1.522	No	ns	0.4461
GFP-LP vs. 3004	0.5947	-0.4454 to 1.635	No	ns	0.1973
GFP-LP vs. 2672	-0.1779	-2.870 to 2.514	No	ns	0.9859
GFP-LP vs. 4382	0.4476	-0.4037 to 1.299	No	ns	0.1642
NimrodB2 8hrs
GFP-LP vs. GFP-CLD	0.294	-0.04096 to 0.6289	No	ns	0.0799
GFP-LP vs. 2257	0.1826	-0.2239 to 0.5890	No	ns	0.3203
GFP-LP vs. 0857	0.2394	-0.1101 to 0.5889	No	ns	0.1307
GFP-LP vs. 3004	0.2807	-0.09154 to 0.6529	No	ns	0.1035
GFP-LP vs. 2672	0.04439	-2.452 to 2.540	No	ns	>0.9999
GFP-LP vs. 4382	0.2847	0.009778 to 0.5597	Yes	*	0.0467
NimrodB2 24hrs
GFP-LP vs. GFP-CLD	0.5581	0.4492 to 0.6669	Yes	****	<0.0001
GFP-LP vs. 2257	0.6149	0.3540 to 0.8758	Yes	**	0.0044
GFP-LP vs. 0857	0.6037	0.3623 to 0.8451	Yes	**	0.0037
GFP-LP vs. 3004	0.7138	0.2699 to 1.158	Yes	*	0.0133
GFP-LP vs. 2672	0.2598	-0.9252 to 1.445	No	ns	0.5793
GFP-LP vs. 4382	0.497	-0.04312 to 1.037	No	ns	0.0586
Test details	Mean 1	Mean 2	Mean diff.	SE of diff.	N1	N2	q	DF
Eater 8hrs
GFP-LP vs. GFP-CLD	1	0.5948	0.4052	0.08676	6	6	4.67	5
GFP-LP vs. 2257	1	1.75	-0.7499	0.4692	6	4	1.599	3
GFP-LP vs. 0857	1	0.7606	0.2394	0.09687	6	4	2.472	3
GFP-LP vs. 3004	1	0.8188	0.1812	0.1006	6	4	1.801	3
GFP-LP vs. 2672	1	1.413	-0.4134	0.489	6	3	0.8455	2
GFP-LP vs. 4382	1	2.532	-1.532	1.428	6	3	1.072	2
Eater 24hrs
GFP-LP vs. GFP-CLD	1	0.4626	0.5374	0.1025	6	6	5.241	5
GFP-LP vs. 2257	1	0.7806	0.2194	0.347	6	4	0.6323	3
GFP-LP vs. 0857	1	0.5901	0.4099	0.2208	6	4	1.856	3
GFP-LP vs. 3004	1	0.4053	0.5947	0.2066	6	4	2.878	3
GFP-LP vs. 2672	1	1.178	-0.1779	0.368	6	3	0.4834	2
GFP-LP vs. 4382	1	0.5524	0.4476	0.1163	6	3	3.847	2
NimrodB2 8hrs
GFP-LP vs. GFP-CLD	1	0.706	0.294	0.0881	6	6	3.337	5
GFP-LP vs. 2257	1	0.8174	0.1826	0.08074	6	4	2.261	3
GFP-LP vs. 0857	1	0.7606	0.2394	0.06944	6	4	3.448	3
GFP-LP vs. 3004	1	0.7193	0.2807	0.07395	6	4	3.796	3
GFP-LP vs. 2672	1	0.9556	0.04439	0.3411	6	3	0.1301	2
GFP-LP vs. 4382	1	0.7153	0.2847	0.03758	6	3	7.577	2
NimrodB2 24hrs
GFP-LP vs. GFP-CLD	1	0.4419	0.5581	0.02863	6	6	19.5	5
GFP-LP vs. 2257	1	0.3851	0.6149	0.05183	6	4	11.86	3
GFP-LP vs. 0857	1	0.3963	0.6037	0.04796	6	4	12.59	3
GFP-LP vs. 3004	1	0.2862	0.7138	0.08819	6	4	8.094	3
GFP-LP vs. 2672	1	0.7402	0.2598	0.1619	6	3	1.604	2
GFP-LP vs. 4382	1	0.503	0.497	0.07381	6	3	6.733	2
