# Supplementary material for: A genome-wide CRISPR screen in Anopheles mosquito cells identifies fitness and immune cell function-related genes
Source: Nat Commun. 2025 Nov 24;16:10323. doi: 10.1038/s41467-025-65304-y (PMC12644648; doi:10.1038/s41467-025-65304-y)
Supplement: Supplementary file 11 — Source data [file 41467_2025_65304_MOESM11_ESM.zip › Source Data- Combined File/Source Data- Figure 4.xlsx]

## Sheet: Fig 4b
% of Lp-DiO hemocytes
Control	CPZ	CytoD			Table Analyzed	Inhibitor DiI uptake		Number of families	1
48.0769	62.2642	34			Distribution assumption	No assumption		Number of comparisons per family	3
34.5455	51.9231	26						Alpha	0.05
47.8261	59.5238	11.1111			Kruskal-Wallis test
47.619	47.6191	3.33333			P value	<0.0001		Dunn's multiple comparisons test	Mean rank diff.	Significant?	Summary	Adjusted P Value
50.9434	41.4634	19.6078			Exact or approximate P value?	Approximate		Control vs. CPZ	6.524	No	ns	0.5781	A-B
52	31.8182	25.7143			P value summary	****		Control vs. CytoD	27.24	Yes	****	<0.0001	A-C
43.4783	47.7273	20.9302			Do the medians vary signif. (P < 0.05)?	Yes		CPZ vs. CytoD	20.72	Yes	***	0.0002	B-C
51.9231	43.75	17.6471			Number of groups	3
52.0833	45.7627	20			Kruskal-Wallis statistic	31.62		Test details	Mean rank 1	Mean rank 2	Mean rank diff.	n1	n2	Z
47.619	44.2308	33.3333						Control vs. CPZ	36.31	29.78	6.524	18	16	1.303
60.7843	47.0588	21.5686			Data summary			Control vs. CytoD	36.31	9.063	27.24	18	16	5.439
53.1915	39.5833	30.7692			Number of treatments (columns)	3		CPZ vs. CytoD	29.78	9.063	20.72	16	16	4.02
57.377	50	18.75			Number of values (total)	50
32.0755	26.9231	15.3846						Compact letter display
57.1429	37.2549	21.1538						Control	A
35.7143	32.0755	23.2143						CPZ	A
50								CytoD	B
52.9412

## Sheet: Fig 4c
Nimrod expression
	LP				CLD
Control	1	1	1	1	0.102669	0.564464	0.758482	0.799228		Table Analyzed	CytoD-CLD nimrod
CytoD	1	1	1	1	1.03815	0.790815	0.859094	0.819651
										Column A	LP
										vs.	vs.
										Column B	CLD
										Test details
										Test name	Unpaired t test
										Variance assumption	Single pooled variance
										Multiple comparisons	False Discovery Rate (FDR)
										Method	Two-stage step-up (Benjamini, Krieger, and Yekutieli)
										Desired FDR (Q)	1.00%
										Number of tests performed	2
										Number of rows omitted	0
											Discovery?	P value	Mean of LP	Mean of CLD	Difference	SE of difference	t ratio	df	q value
										Control	Yes	0.002961	1	0.5562	0.4438	0.1195	3.714	12	0.002991
										CytoD	No	0.323388	1	0.8769	0.1231	0.1195	1.03	12	0.163311

## Sheet: Fig 4d
% of phagocytic cells
PBS/DMSO 10%	CytoD		Column B	CytoD			Control	CytoD
60.7843	72.093		vs.	vs.		Number of values	16	17
72.3404	47.7273		Column A	Control
86	62					Minimum	56.6	45.45
66	48.9362		Mann Whitney test			25% Percentile	65.59	50.02
61.3636	68.1818		P value	0.0003		Median	73.62	62
75.5102	59.1837		Exact or approximate P value?	Exact		75% Percentile	80.08	67.42
71.1539	68.5714		P value summary	***		Maximum	86	72.09
65.4545	64.4444		Significantly different (P < 0.05)?	Yes
56.6038	72.093		One- or two-tailed P value?	Two-tailed		Mean	72.81	59.59
73.913	62.2642		Sum of ranks in column A,B	367 , 194		Std. Deviation	8.849	8.805
78.8461	51.1111		Mann-Whitney U	41		Std. Error of Mean	2.212	2.136
75.6757	48.0769
80.4878	66.6667		Difference between medians			Lower 95% CI	68.1	55.06
85.4545	45.4545		Median of column A	73.62, n=16		Upper 95% CI	77.53	64.11
73.3333	55.8139		Median of column B	62.00, n=17
82.1124	62.7451		Difference: Actual	-11.62		Mean ranks	22.94	11.41
	57.6271		Difference: Hodges-Lehmann	-13.32

## Sheet: Fig 4e
% of phagocytic cells
GFP	002257 (Tsp3a)	002672 (PGAP6)	003004 (Traf 6)	004382 (GstD3)	008757 (TMEM147)		Table Analyzed	dsRNA-Phago %
77.3585	88.2353	85.1064	56	80	65.3061
70.9091	94.1176	61.2903	58	74	68		Kruskal-Wallis test
72.7273	68	84	46.9388	82.9268	78		P value	<0.0001
85.7143	78.5714	84	67.3469	66.6667	78		Exact or approximate P value?	Approximate
68.6274	84	85.1064	50	74.5098	90		P value summary	****
78.8461	92	54.902	56	74	77.2727		Do the medians vary signif. (P < 0.05)?	Yes
86.2745	82.3529	90	57.4074	75	66.6667		Number of groups	6
80.3922	71.6981	79.5455	59.6154	88	80		Kruskal-Wallis statistic	34.27
87.7551	72	80.9524	67.9245	46	58.7302
83.6735	84	90.1961	74.5098	70	69.8113		Data summary
70.1754	80.7692	56	52	84	68.75		Number of treatments (columns)	6
94.7368	95.7447	79.2453	70	68	80		Number of values (total)	95
80.9524	74	76	54	56.8627	76.1905
78.5714	80.3922	73.1707	72.549	72	72
92	72	85.4167	61.1111	73.5849	73.5849
72	90	84		71.6981	71.6981
