# Supplementary material for: A genome-wide CRISPR screen in Anopheles mosquito cells identifies fitness and immune cell function-related genes
Source: Nat Commun. 2025 Nov 24;16:10323. doi: 10.1038/s41467-025-65304-y (PMC12644648; doi:10.1038/s41467-025-65304-y)
Supplement: Supplementary file 11 — Source data [file 41467_2025_65304_MOESM11_ESM.zip › Source Data- Combined File/Source Data- Figure 5.xlsx]

## Sheet: Fig 5c
GFP	002672	002257	004382	003004	008757
4.7619	50.2381	54.3269	9.9318
27.591	51.634	48.9565	40.1875				Kruskal-Wallis test			Number of families	1								GFP	002672	002257	004382	003004	008757
17.0715	17.6871	27.2727	41.8768				P value	0.0008		Number of comparisons per family	5							Number of values	33	16	16	17	15	16
35.5978	45.3846	19.4805	32.1591	40.9091	15.3846		Exact or approximate P value?	Approximate		Alpha	0.05
37.6787	41.502	57.9023	32.7059	34	23.6364		P value summary	***										Minimum	4.762	8	19.48	9.932	14.29	14.75
19.6078	27.4936	37.9227	25	47.3684	32.6087		Do the medians vary signif. (P < 0.05)?	Yes		Dunn's multiple comparisons test	Mean rank diff.	Significant?	Summary	Adjusted P Value	A-?			25% Percentile	17.03	18.05	26.58	21.31	31.25	21.45
33.5649	55.7218	38.9804	46.0644	36	38.0952		Number of groups	6		GFP vs. 002672	-21.55	No	ns	0.1542	B	2672		Median	20.75	25.61	29.22	28.55	34.04	27.27
17.3077	24.1379	42.5926	38.2469	41.6667	20.7547		Kruskal-Wallis statistic	20.97		GFP vs. 002257	-37.02	Yes	**	0.001	C	2257		75% Percentile	24.91	44.41	41.69	36.85	41.51	34.71
20.9302	35.7143	34.5455	25.4167	32.0755	28					GFP vs. 004382	-24.13	No	ns	0.0682	D	4382		Maximum	37.78	55.72	57.9	46.06	47.37	52.38
21.5686	10.4167	26.4706	35.2391	18.3673	30.4348		Data summary			GFP vs. 003004	-36.96	Yes	**	0.0015	E	3004
14.5833	24	26.087	22.145	47.3684	25		Number of treatments (columns)	6		GFP vs. 008757	-21.43	No	ns	0.1591	F	8757		Mean	21.44	29.72	34.43	28.9	33.79	28.49
22	27.0833	26.9231	20.4677	31.25	35.4167		Number of values (total)	113										Std. Deviation	8.181	15.14	11.38	10.2	10.15	9.691
22.2222	15.3846	24	35.454	34.0425	52.3809					Test details	Mean rank 1	Mean rank 2	Mean rank diff.	n1	n2	Z		Std. Error of Mean	1.424	3.786	2.845	2.473	2.62	2.423
20.9302	22	26.9231	18.4565	18.3099	23.5294					GFP vs. 002672	37.14	58.69	-21.55	33	16	2.159
13.6364	8	30.1887	12.798	38.4615	19.1489					GFP vs. 002257	37.14	74.16	-37.02	33	16	3.709		Lower 95% CI	18.54	21.65	28.36	23.66	28.17	23.33
12.7273	19.1489	28.2609	26.594	41.5094	14.7541					GFP vs. 004382	37.14	61.26	-24.13	33	17	2.467		Upper 95% CI	24.34	37.79	40.49	34.14	39.41	33.65
19.6078			28.549	31.25	32.0755					GFP vs. 003004	37.14	74.1	-36.96	33	15	3.623
				14.2857	26.5306					GFP vs. 008757	37.14	58.56	-21.43	33	16	2.147		Mean ranks	37.14	58.69	74.16	61.26	74.1	58.56
					38.0952
20
12.2449
12
21.4286
29.5454
18
20.8333
29.1667
18.8679
9.80392
37.037
20.7547
16.9811
20.7547
21.0526
37.7778

## Sheet: Fig 5d
GFP	002672	002257	004382	003004	008757
45.2381	4.7619	10.2564	31.3726	25	25
21.4286	3.92157	13.0435	7.8125	15.9091	32.7273		Kruskal-Wallis test			Number of families	1								GFP	002672	002257	004382	003004	008757
17.5439	19.0476	6.06061	7.14286	20	36.9565		P value	<0.0001		Number of comparisons per family	5							Number of values	35	17	16	20	17	16
28.9855	20	9.09091	18.75	26.3158	9.52381		Exact or approximate P value?	Approximate		Alpha	0.05
24.3902	13.0435	4.16667	35.2941	32	11.3208		P value summary	****										Minimum	7.692	3.846	4.167	7.143	15.49	6.25
15.6863	19.5652	6.52174	25	16.6667	8		Do the medians vary signif. (P < 0.05)?	Yes		Dunn's multiple comparisons test	Mean rank diff.	Significant?	Summary	Adjusted P Value	A-?			25% Percentile	27.66	8.571	6.522	19.06	16.33	10.18
31.5789	10	12	11.6279	28.3019	15.2174		Number of groups	6		GFP vs. 002672	58.85	Yes	****	<0.0001	B	2672		Median	33.33	14	11.13	23.86	25	18.4
27.6596	12.9057	18.5185	14.5833	26.5306	25		Kruskal-Wallis statistic	57.67		GFP vs. 002257	67.11	Yes	****	<0.0001	C	2257		75% Percentile	37.78	19.1	15.37	31.37	31.01	28.89
7.69231	10.3448	16.3636	26.6667	15.7895	6.25					GFP vs. 004382	21.34	No	ns	0.1496	D	4382		Maximum	52.94	20	18.87	45.1	35.71	36.96
31.9149	7.14286	5.88235	22.3881	31.25	30.9524		Data summary			GFP vs. 003004	23.91	No	ns	0.1056	E	3004
27.907	16.6667	6.52174	22.7273	19.1489	9.80392		Number of treatments (columns)	6		GFP vs. 008757	38.67	Yes	**	0.0013	F	8757		Mean	32.34	13.35	11.21	25.08	23.96	19.63
33.3333	18	9.61538	31.3726	15.493	14.8936		Number of values (total)	121										Std. Deviation	9.207	5.808	4.693	10.44	7.387	9.686
31.25	14.5833	16	30.4348	30.7692	16.3934					Test details	Mean rank 1	Mean rank 2	Mean rank diff.	n1	n2	Z		Std. Error of Mean	1.556	1.409	1.173	2.334	1.792	2.422
24	3.84615	13.4615	45.098	16.9811	30.1887					GFP vs. 002672	90.14	31.29	58.85	35	17	5.676
33.3333	20	18.8679	30	35.4167	20.4082					GFP vs. 002257	90.14	23.03	67.11	35	16	6.341		Lower 95% CI	29.17	10.37	8.713	20.2	20.16	14.47
34.8837	14	13.0435	40	35.7143	21.4286					GFP vs. 004382	90.14	68.8	21.34	35	20	2.171		Upper 95% CI	35.5	16.34	13.71	29.97	27.76	24.79
38.6364	19.1489		38.7755	16						GFP vs. 003004	90.14	66.24	23.91	35	17	2.306
43.6364			20							GFP vs. 008757	90.14	51.47	38.67	35	16	3.654		Mean ranks	90.14	31.29	23.03	68.8	66.24	51.47
29.4118			22.2222
			20.3704
23.6364
30.6122
48
40.4762
34.0909
32
35.4167
33.3333
39.6226
52.9412
37.037
33.9623
24.5283
37.7358
42.1053
37.7778

## Sheet: Fig 5e
	PBS/DMSO 10%																				BAF A1 25uM
LP-DiO+	14	9.09091	13.3333	3.63636	5.55556	16	33.3333	3.0303	3.0303	6.97674	11.9048	21.4286	9.67742	10	10.2564	11.8644	18.9189	16.9492			25	9.7561	13.3333	21.9512	19.5122	50	16.129	19.5122	29.2683	12	14.2857	15.6863	28	20	23.2143	25	11.3208	22
DiO+	32	43.1818	20	52.7273	30.5556	34	33.3333	21.2121	21.2121	18.6046	14.2857	45.1613	42	20.5128	18.6441	24.3243	27.1186				28.125	46.3415	24.4444	43.9024	19.5122	27.2727	6.45161	14.6341	24.3902	0	10.2041	13.7255	14	5.45455	12.5	10.4167	7.54717	16
		Column A	PBS/DMSO 10%				Below threshold?	P value	Mean of PBS/DMSO 10%	Mean of BAF A1 25uM	Difference	SE of difference	t ratio	df	Adjusted P Value
		vs.	vs.			LP-DiO+	Yes	0.003831	12.17	20.89	-8.721	2.81	3.104	34	0.007648
		Column B	BAF A1 25uM			DiO+	Yes	0.008189	29.35	18.05	11.29	4.014	2.814	33	0.008189
		Test details
		Test name	Unpaired t test
		Variance assumption	Individual variance for each row
		Multiple comparisons	Set P value threshold
		Method	Holm-Šídák method
		Alpha	0.05
		Number of tests performed	2
		Number of rows omitted	0

## Sheet: Fig 5f
Nimrod expression
	LP			CLD
Control	1	1	1	0.373618	0.71297	0.669476			Column A	LP				Below threshold?	P value	Mean of LP	Mean of CLD	Difference	SE of difference	t ratio	df	Adjusted P Value
BAF A1	1	1	1	0.983936	1.0262	0.951289			vs.	vs.			Control	Yes	0.0177	1	0.5854	0.4146	0.1066	3.889	4	0.035087
									Column B	CLD			BAF A1	No	0.585125	1	0.9871	0.01286	0.02168	0.5929	4	0.585125
									Test details
									Test name	Unpaired t test
									Variance assumption	Individual variance for each row
									Multiple comparisons	Set P value threshold
									Method	Holm-Šídák method
									Alpha	0.05
									Number of tests performed	2
									Number of rows omitted	0
