# Supplementary material for: A genome-wide CRISPR screen in Anopheles mosquito cells identifies fitness and immune cell function-related genes
Source: Nat Commun. 2025 Nov 24;16:10323. doi: 10.1038/s41467-025-65304-y (PMC12644648; doi:10.1038/s41467-025-65304-y)
Supplement: Supplementary file 11 — Source data [file 41467_2025_65304_MOESM11_ESM.zip › Source Data- Combined File/Source Data- Supplemental Information.xlsx]

## Sheet: Fig S1
Gene ID	Cell KO Replicate 1, Z-score	Cell KO Replicate 2, Z-score
AGAP007406	-36.216	-14.287
AGAP005630	-31.088	-13.081
AGAP008381	-19.204	-12.222
AGAP009271	-30.444	-11.514
AGAP012284	-17.838	-11.435
AGAP011340	-17.23	-11.429
AGAP006030	-31.167	-11.376
AGAP003742	-21.513	-11.236
AGAP000005	-26.139	-11.164
AGAP012373	-18.359	-10.929
AGAP006614	-25.378	-10.813
AGAP005871	-25.13	-10.793
AGAP011328	-12.377	-10.749
AGAP002110	-12.778	-10.739
AGAP005817	-15.381	-10.648
AGAP008687	-20.808	-10.581
AGAP009431	-28.719	-10.534
AGAP006607	-26.659	-10.533
AGAP000529	-21.976	-10.472
AGAP009031	-28.165	-10.444
AGAP008234	-25.953	-10.423
AGAP010693	-18.976	-10.369
AGAP000391	-16.284	-10.351
AGAP000339	-23.584	-10.349
AGAP000651	-26.367	-10.314
AGAP011458	-25.296	-10.286
AGAP004233	-25.318	-10.243
AGAP006818	-27.971	-10.24
AGAP000541	-27.84	-10.229
AGAP006797	-14.734	-10.122
AGAP001408	-23.048	-10.091
AGAP008163	-24.654	-10.081
AGAP009742	-19.486	-10.049
AGAP000118	-19.986	-10.04
AGAP008084	-23.499	-9.9268
AGAP003676	-5.8538	-9.9266
AGAP001701	-24.765	-9.9091
AGAP009694	-28.693	-9.8888
AGAP002127	-17.465	-9.8794
AGAP011744	-18.589	-9.8723
AGAP007546	-17.529	-9.8719
AGAP000934	-18.283	-9.8532
AGAP011190	-14.041	-9.8519
AGAP007244	-29.276	-9.8051
AGAP000507	-20.465	-9.7911
AGAP007638	-13.933	-9.7415
AGAP008637	-22.986	-9.7272
AGAP005410	-18.329	-9.6727
AGAP002306	-28.094	-9.672
AGAP006997	-23.591	-9.6632
AGAP008027	-26.829	-9.5725
AGAP029323	-21.13	-9.5643
AGAP011495	-8.7012	-9.5443
AGAP011777	-24.558	-9.5376
AGAP004953	-22.363	-9.5066
AGAP010587	-5.9396	-9.5027
AGAP003644	-14.978	-9.48
AGAP001538	-14.244	-9.447
AGAP007841	-3.1458	-9.4359
AGAP012335	-11.244	-9.4026
AGAP002754	-18.047	-9.402
AGAP000997	-17.401	-9.3974
AGAP012096	-15.502	-9.3949
AGAP008912	-16.248	-9.3784
AGAP000991	-19.737	-9.3648
AGAP005021	-15.313	-9.3261
AGAP011997	-20.427	-9.3132
AGAP011166	-21.961	-9.3088
AGAP011085	-19.016	-9.2978
AGAP009338	-10.948	-9.2916
AGAP008550	-9.6019	-9.2857
AGAP001565	-13.181	-9.2854
AGAP010592	-25.745	-9.2329
AGAP001903	-17.55	-9.2175
AGAP000617	-24.983	-9.2039
AGAP011886	-14.612	-9.1944
AGAP006624	-16.831	-9.1561
AGAP011706	-24.582	-9.0906
AGAP005422	-18.354	-9.0843
AGAP012122	-19.597	-9.0747
AGAP009321	-6.8665	-9.0673
AGAP000771	-22.494	-9.0652
AGAP001976	-24.188	-9.0645
AGAP003663	-16.314	-9.0488
AGAP010257	-22.531	-9.0425
AGAP002395	-21.763	-9.0421
AGAP002816	-5.414	-9.0245
AGAP003548	-14.378	-8.9636
AGAP000952	-20.999	-8.946
AGAP003415	-3.5801	-8.9333
AGAP006365	-21.925	-8.9254
AGAP002735	-5.3444	-8.9184
AGAP009209	-22.083	-8.9109
AGAP001488	-21.439	-8.908
AGAP002129	-24.541	-8.8898
AGAP003648	-18.114	-8.8866
AGAP008576	-5.3703	-8.8822
AGAP004614	-19.268	-8.8677
AGAP003524	-12.024	-8.8494
AGAP011251	-23.729	-8.8128
AGAP000012	-24.356	-8.8087
AGAP008498	-18.86	-8.7936
AGAP003301	-20.47	-8.7929
AGAP011336	-12.646	-8.7901
AGAP007242	-24.426	-8.7765
AGAP001761	-12.997	-8.767
AGAP006996	-16.129	-8.762
AGAP010253	-19.769	-8.7509
AGAP010039	-18.53	-8.7361
AGAP012183	-13.569	-8.723
AGAP001713	-19.672	-8.7161
AGAP010698	-18.965	-8.7012
AGAP004610	-20.398	-8.6972
AGAP008910	-18.594	-8.6872
AGAP000591	-8.4142	-8.6697
AGAP008929	-13.035	-8.6596
AGAP009504	-16.43	-8.6588
AGAP011314	-7.9362	-8.6527
AGAP007637	-15.438	-8.6443
AGAP008049	-5.6805	-8.6384
AGAP028628	-18.066	-8.6362
AGAP001737	-22.186	-8.6334
AGAP006799	-20.922	-8.6327
AGAP002221	-23.056	-8.6044
AGAP006817	-18.377	-8.6042
AGAP002808	-12.698	-8.6031
AGAP009650	-18.255	-8.5849
AGAP011802	-21.038	-8.5781
AGAP009176	-23.608	-8.5682
AGAP008159	-19.775	-8.5372
AGAP028004	-15.863	-8.5362
AGAP002263	-20.865	-8.5347
AGAP011358	-16.944	-8.5325
AGAP002472	-24.913	-8.5229
AGAP002076	-20.576	-8.522
AGAP007701	-20.678	-8.518
AGAP001306	-7.0903	-8.5178
AGAP005160	-25.278	-8.4955
AGAP002654	-10.86	-8.4939
AGAP010498	-16.13	-8.4916
AGAP009323	-20.977	-8.4845
AGAP008160	-7.522	-8.4811
AGAP002346	-13.405	-8.4738
AGAP002956	-16.466	-8.4734
AGAP006358	-18.496	-8.4693
AGAP003705	-4.0849	-8.4405
AGAP002337	-14.219	-8.4109
AGAP007050	-23.185	-8.4023
AGAP011857	-18.627	-8.3722
AGAP002481	-11.729	-8.3433
AGAP028723	-16.962	-8.3413
AGAP002171	-11.59	-8.3393
AGAP003981	-18.075	-8.3318
AGAP011766	-22.751	-8.3201
AGAP004056	-16.503	-8.3131
AGAP009644	-22.269	-8.3127
AGAP007544	-25.018	-8.3114
AGAP006470	-24.991	-8.3023
AGAP029511	-22.326	-8.2894
AGAP008131	-13.472	-8.2628
AGAP001720	-16.086	-8.2512
AGAP000120	-17.304	-8.2455
AGAP011413	-24.156	-8.2415
AGAP004798	-23.612	-8.2286
AGAP001527	-13.963	-8.2283
AGAP005014	-6.2119	-8.2216
AGAP005131	-17.34	-8.2177
AGAP011814	-20.377	-8.184
AGAP003914	-13.055	-8.1616
AGAP009724	-7.5187	-8.1567
AGAP003414	-20.863	-8.1471
AGAP002214	-9.5974	-8.1462
AGAP010933	-22.891	-8.1397
AGAP007617	-9.5217	-8.1324
AGAP006387	-19.878	-8.1291
AGAP005406	-10.826	-8.1163
AGAP011076	-22.76	-8.1139
AGAP008884	-16.084	-8.0708
AGAP002122	-24.628	-8.0649
AGAP000856	5.1097	-8.0645
AGAP010249	-0.26036	-8.0553
AGAP009441	-21.731	-8.0496
AGAP012138	-25.228	-8.0465
AGAP013102	-15.616	-8.0463
AGAP009737	-19.172	-8.0439
AGAP006918	-11.424	-8.0397
AGAP010656	-19.041	-8.0362
AGAP010873	-18.854	-8.0332
AGAP011716	-17.184	-8.0183
AGAP006459	-19.771	-8.0003
AGAP001545	-16.301	-7.9953
AGAP029650	-18.25	-7.9911
AGAP012177	-19.352	-7.9908
AGAP008869	-12.328	-7.9725
AGAP008002	-22.142	-7.9689
AGAP011713	-17.052	-7.9601
AGAP011756	-13.849	-7.9391
AGAP000935	-16.505	-7.9358
AGAP002473	-17.72	-7.93
AGAP010173	-15.824	-7.9116
AGAP001453	-5.867	-7.8983
AGAP003089	-22.358	-7.8904
AGAP009923	-23.888	-7.8827
AGAP007157	-16.08	-7.8493
AGAP010188	-16.902	-7.8472
AGAP002210	-6.298	-7.8382
AGAP002705	-10.028	-7.8327
AGAP007894	-20.228	-7.8319
AGAP007580	-20.978	-7.829
AGAP029481	-24.584	-7.8274
AGAP008719	-14.08	-7.8084
AGAP029379	-9.014	-7.8082
AGAP009643	-11.417	-7.8065
AGAP007698	-11.653	-7.7848
AGAP000306	-14.658	-7.777
AGAP004070	-7.9533	-7.7645
AGAP002547	-22.559	-7.7574
AGAP001792	-7.1213	-7.7567
AGAP006949	-14.826	-7.7477
AGAP009701	-19.855	-7.743
AGAP005190	-8.5346	-7.7302
AGAP002063	-21.158	-7.7216
AGAP003278	-15.426	-7.7173
AGAP010800	-12.771	-7.7134
AGAP003779	-21.002	-7.6928
AGAP009861	-14.556	-7.6915
AGAP028045	-11.512	-7.6775
AGAP007246	-17.565	-7.6693
AGAP003592	-21.536	-7.6519
AGAP012203	-17.867	-7.6458
AGAP004909	-7.5872	-7.6428
AGAP005535	-20.609	-7.6389
AGAP002656	-13.007	-7.6325
AGAP001595	-24.684	-7.6207
AGAP007002	-12.204	-7.6202
AGAP000627	-25.912	-7.6179
AGAP008814	-5.6929	-7.6146
AGAP000242	-11.282	-7.6126
AGAP009135	-21.674	-7.611
AGAP009746	-22.99	-7.5931
AGAP005201	-14.65	-7.5677
AGAP012077	-8.2356	-7.5416
AGAP010871	-17.888	-7.5409
AGAP005494	-25.796	-7.5383
AGAP001460	-14.372	-7.5291
AGAP002437	-14.412	-7.5285
AGAP004510	-13.418	-7.5257
AGAP004523	-19.019	-7.523
AGAP001149	-21.379	-7.5223
AGAP005647	-12.776	-7.5179
AGAP008874	-15.101	-7.5149
AGAP001805	-14.828	-7.5144
AGAP009537	-13.318	-7.5099
AGAP000139	-13.027	-7.5071
AGAP006138	-18.608	-7.5036
AGAP006965	-14.408	-7.5016
AGAP002470	-21.507	-7.4858
AGAP001914	-18.199	-7.4757
AGAP000646	-10.498	-7.4754
AGAP009558	-18.875	-7.4724
AGAP006511	-19.868	-7.4616
AGAP012121	-17.406	-7.459
AGAP011731	-25.281	-7.4513
AGAP000781	-23.315	-7.439
AGAP013257	-18.16	-7.4381
AGAP008105	-14.994	-7.4369
AGAP011775	-18.73	-7.4219
AGAP010034	-15.742	-7.4164
AGAP011546	-5.3686	-7.4155
AGAP011508	-14.561	-7.4133
AGAP001133	-20.322	-7.3833
AGAP011849	-17.949	-7.3833
AGAP011505	2.6103	-7.3809
AGAP002474	-14.478	-7.3778
AGAP002969	-15.989	-7.3767
AGAP001399	-16.004	-7.3754
AGAP005771	-19.687	-7.3746
AGAP006445	-19.393	-7.3658
AGAP006575	-14.952	-7.3648
AGAP008427	-9.181	-7.3636
AGAP001670	-15.11	-7.3598
AGAP010491	-18.528	-7.3596
AGAP009234	-9.0582	-7.3486
AGAP002140	-16.789	-7.3469
AGAP011896	-18.009	-7.3423
AGAP029675	-12.812	-7.3349
AGAP002182	-24.371	-7.3215
AGAP003519	-13.967	-7.3148
AGAP010380	-12.245	-7.3105
AGAP011298	-21.636	-7.3094
AGAP007018	-19.541	-7.2987
AGAP004521	-15.984	-7.2945
AGAP007855	-18.777	-7.292
AGAP004294	-12.706	-7.2878
AGAP011252	-17.803	-7.2774
AGAP002776	-17.45	-7.2747
AGAP011761	-15.67	-7.2691
AGAP007768	-23.634	-7.2679
AGAP003029	-8.9601	-7.2608
AGAP012087	0.5722	-7.2532
AGAP011837	-15.894	-7.2483
AGAP009334	-20.93	-7.2331
AGAP001135	-20.337	-7.2295
AGAP000106	-23.872	-7.2261
AGAP001141	-15.239	-7.226
AGAP010703	-19.078	-7.1968
AGAP012249	-4.9065	-7.195
AGAP013093	-17.473	-7.1851
AGAP010679	-15.472	-7.1786
AGAP005569	-18.243	-7.1727
AGAP010575	-13.328	-7.1708
AGAP004559	-20.962	-7.1649
AGAP007172	-17.565	-7.158
AGAP001793	-12.927	-7.1556
AGAP005560	-2.5086	-7.1535
AGAP002568	-15.062	-7.1532
AGAP000794	-20.102	-7.1528
AGAP009910	-15.582	-7.1511
AGAP007741	-7.9921	-7.1489
AGAP003796	-18.258	-7.1479
AGAP002919	-17.608	-7.1453
AGAP001179	-12.145	-7.1396
AGAP006096	-22.242	-7.13
AGAP007623	-17.653	-7.124
AGAP000082	-16.782	-7.1233
AGAP001910	-24.63	-7.117
AGAP000110	-19.875	-7.1131
AGAP010493	-7.0474	-7.1079
AGAP008150	-18.867	-7.1055
AGAP010573	-15.813	-7.1054
AGAP005460	-12.816	-7.1002
AGAP009929	-20.608	-7.0742
AGAP007999	-15.415	-7.0662
AGAP009324	-22.854	-7.0633
AGAP008885	-12.404	-7.0614
AGAP008859	-7.7976	-7.048
AGAP009921	-8.6588	-7.0469
AGAP002468	-18.131	-7.0406
AGAP009886	-17.38	-7.0401
AGAP011323	-10.134	-7.0376
AGAP010065	-16.928	-7.036
AGAP029034	-13.36	-7.0358
AGAP008837	-18.06	-7.0355
AGAP010718	-20.423	-7.0327
AGAP012283	-23.959	-7.0285
AGAP004755	-9.5637	-7.0197
AGAP001274	-19.913	-7.0164
AGAP009740	-13.206	-7.0126
AGAP006804	-13.667	-7.0035
AGAP003737	-8.3441	-6.9767
AGAP009023	-17.362	-6.9661
AGAP001103	-17.778	-6.9627
AGAP028154	-18.707	-6.9581
AGAP008035	-21.018	-6.9553
AGAP008816	-18.592	-6.9544
AGAP006989	-6.2854	-6.9499
AGAP006402	-11.033	-6.944
AGAP009094	-20.366	-6.9358
AGAP005555	-18.514	-6.917
AGAP009509	-15.035	-6.9138
AGAP028477	-11.94	-6.9133
AGAP011132	-8.8388	-6.9062
AGAP001726	3.5336	-6.9049
AGAP012398	-7.7477	-6.9042
AGAP004957	-18.887	-6.9037
AGAP008601	-12.762	-6.8935
AGAP006952	-20.742	-6.8898
AGAP000849	-15.304	-6.8813
AGAP011161	-12.515	-6.8764
AGAP012056	-13.302	-6.8652
AGAP003968	-11.592	-6.8612
AGAP003228	-15.988	-6.8603
AGAP005640	-17.518	-6.8543
AGAP007912	-21.939	-6.8525
AGAP003768	-18.619	-6.8508
AGAP007502	-19.602	-6.8431
AGAP004254	-15.395	-6.8295
AGAP009880	-19.274	-6.8189
AGAP013291	-17.083	-6.8185
AGAP012475	-12.68	-6.7936
AGAP002678	3.0172	-6.784
AGAP009458	-21.914	-6.7735
AGAP010483	-16.58	-6.7512
AGAP006428	-14.681	-6.744
AGAP000978	-13.875	-6.7425
AGAP004488	-19.633	-6.7376
AGAP002606	-8.4799	-6.7371
AGAP010332	-12.07	-6.7345
AGAP029628	5.5884	-6.7296
AGAP006205	-16.295	-6.7201
AGAP002902	-14.329	-6.708
AGAP005438	-20.242	-6.7061
AGAP001320	4.0935	-6.7059
AGAP001447	-16.537	-6.6928
AGAP002073	-15.212	-6.6876
AGAP005365	-19.585	-6.6869
AGAP009800	-16.861	-6.6823
AGAP001380	-20.283	-6.6785
AGAP000454	-13.897	-6.6719
AGAP002758	-12.046	-6.6663
AGAP002762	-21.138	-6.6607
AGAP006372	-18.737	-6.6602
AGAP001700	-8.0866	-6.6501
AGAP009486	-9.4497	-6.6488
AGAP010450	-15.233	-6.6444
AGAP010419	-11.989	-6.6418
AGAP007635	-16.744	-6.6212
AGAP000883	-24.112	-6.6194
AGAP010891	-19.652	-6.6168
AGAP009163	-5.3606	-6.6157
AGAP007182	5.1194	-6.6152
AGAP013252	6.9751	-6.6065
AGAP006494	-1.5454	-6.6064
AGAP013130	-13.741	-6.5953
AGAP002177	-13.076	-6.588
AGAP003687	-18.336	-6.5852
AGAP002731	-14.205	-6.5787
AGAP009808	-16.224	-6.5667
AGAP011192	-6.1879	-6.5662
AGAP006568	-1.1622	-6.5531
AGAP002265	-9.6552	-6.5503
AGAP027998	-10.087	-6.5462
AGAP002278	-6.5145	-6.5427
AGAP002889	-11.575	-6.5422
AGAP007145	-9.22	-6.5405
AGAP008796	-19.69	-6.5384
AGAP028519	-18.855	-6.5365
AGAP011425	-14.292	-6.5309
AGAP010770	-17.047	-6.5274
AGAP001407	-21.419	-6.5262
AGAP005814	-0.20767	-6.5211
AGAP005046	-17.801	-6.5197
AGAP010064	-16.293	-6.5197
AGAP000479	-14.689	-6.5185
AGAP007722	-12.878	-6.515
AGAP001902	-18.847	-6.5146
AGAP008297	-11.135	-6.5122
AGAP010025	-15.119	-6.509
AGAP010544	-19.951	-6.5058
AGAP005748	-5.4295	-6.5036
AGAP001459	-22.084	-6.4909
AGAP008908	-11.251	-6.4885
AGAP011084	-15.795	-6.4878
AGAP028592	-12.263	-6.4851
AGAP005852	-5.5227	-6.4849
AGAP001911	-13.342	-6.4828
AGAP011875	1.9548	-6.4814
AGAP006924	-18.79	-6.4806
AGAP002896	-12.14	-6.4722
AGAP008706	-9.1987	-6.472
AGAP000862	-14.079	-6.4619
AGAP009216	-0.41621	-6.4352
AGAP006808	-9.5152	-6.4253
AGAP011284	-26.382	-6.4252
AGAP001157	0.37107	-6.4171
AGAP003893	-18.635	-6.4168
AGAP004710	-12.418	-6.4094
AGAP007138	2.1748	-6.4081
AGAP007844	-16.782	-6.4064
AGAP013209	-15.029	-6.3985
AGAP013457	-9.979	-6.396
AGAP009613	-11.825	-6.3915
AGAP008635	-19.431	-6.3902
AGAP008972	-0.76437	-6.3806
AGAP013347	-1.608	-6.3801
AGAP008673	-9.3794	-6.373
AGAP009165	-2.1353	-6.3724
AGAP007208	-12.298	-6.367
AGAP006469	-15.498	-6.3669
AGAP010956	-8.8289	-6.3642
AGAP002935	-14.551	-6.3551
AGAP003891	-18.289	-6.3492
AGAP010420	-12.552	-6.3435
AGAP009204	-11.525	-6.3273
AGAP008180	7.9696	-6.3243
AGAP005064	8.2495	-6.3237
AGAP010182	-17.766	-6.3194
AGAP000779	-14.434	-6.3128
AGAP010700	-16.046	-6.3118
AGAP000496	-19.36	-6.3086
AGAP011174	-15.169	-6.3058
AGAP005220	-18.428	-6.3026
AGAP006354	-18.226	-6.302
AGAP012380	-18.275	-6.3015
AGAP003094	-14.557	-6.3012
AGAP006165	-8.5473	-6.2985
AGAP028642	-4.6497	-6.2965
AGAP000634	-14.883	-6.2908
AGAP008106	-16.299	-6.2798
AGAP001973	-16.063	-6.278
AGAP000049	-2.3244	-6.2711
AGAP001195	-15.182	-6.2704
AGAP002087	-4.1331	-6.2625
AGAP002961	-19.417	-6.259
AGAP012029	-18.841	-6.2572
AGAP029803	-8.2398	-6.2542
AGAP004317	-1.7436	-6.2386
AGAP008652	-5.7165	-6.2257
AGAP008481	-13.166	-6.2256
AGAP006763	-4.0326	-6.2237
AGAP003728	-13.687	-6.2193
AGAP003096	2.7168	-6.218
AGAP009700	-20.218	-6.2174
AGAP009447	-5.1143	-6.2174
AGAP006127	-11.634	-6.2173
AGAP007212	-7.9366	-6.2145
AGAP009140	-15.561	-6.2126
AGAP002915	5.9558	-6.2017
AGAP008895	-4.7715	-6.2008
AGAP002284	-17.799	-6.1987
AGAP005544	-14.703	-6.1905
AGAP003440	4.0392	-6.1753
AGAP004956	-15.52	-6.1709
AGAP003213	-5.3711	-6.1692
AGAP028542	-9.7184	-6.1667
AGAP005957	-17.509	-6.1666
AGAP007049	0.75552	-6.1497
AGAP009488	-17.761	-6.1436
AGAP008952	-5.4514	-6.1415
AGAP003398	-16.829	-6.1375
AGAP004465	-17.347	-6.1358
AGAP000908	-7.0807	-6.1303
AGAP003894	-16.531	-6.1287
AGAP028221	-3.8422	-6.1239
AGAP008897	-10.578	-6.1165
AGAP005423	-19.038	-6.1111
AGAP001656	-20.107	-6.1097
AGAP008332	-19.159	-6.1073
AGAP002780	-15.854	-6.1032
AGAP010399	-2.5708	-6.0933
AGAP002375	-6.0007	-6.0923
AGAP001236	6.5616	-6.0911
AGAP012342	-1.4469	-6.0885
AGAP006092	-13.094	-6.0838
AGAP013304	-2.2515	-6.0829
AGAP007482	-10.934	-6.0823
AGAP003119	-15.199	-6.0822
AGAP029659	6.8921	-6.0814
AGAP000842	-15.284	-6.0809
AGAP001978	-16.209	-6.0793
AGAP010572	-8.5846	-6.0776
AGAP004085	-6.4616	-6.0765
AGAP002295	-17.402	-6.0693
AGAP009834	-19.473	-6.0688
AGAP011000	5.1623	-6.065
AGAP008574	-5.7471	-6.0618
AGAP005175	-15.292	-6.0596
AGAP013358	1.0991	-6.0471
AGAP004351	5.7739	-6.0465
AGAP000173	-12.66	-6.0355
AGAP002522	-9.2166	-6.0354
AGAP002893	-2.8581	-6.0312
AGAP008774	-20.533	-6.0278
AGAP003282	-0.041707	-6.0261
AGAP011363	-18.177	-6.0242
AGAP005048	-9.7506	-6.0229
AGAP005873	-12.742	-6.0143
AGAP011217	-12.177	-6.0101
AGAP006811	-15.971	-6.0024
AGAP005675	3.0224	-5.993
AGAP008617	-16.603	-5.9929
AGAP003992	-13.171	-5.9915
AGAP003412	-18.026	-5.9856
AGAP006038	-2.6592	-5.9844
AGAP028528	-11.276	-5.9842
AGAP009478	-16.483	-5.9834
AGAP001944	-18.205	-5.9833
AGAP029550	-13.46	-5.9811
AGAP004327	-3.4302	-5.9806
AGAP002348	-17.255	-5.9782
AGAP001995	-17.022	-5.9772
AGAP003813	-13.59	-5.9751
AGAP002655	-8.3115	-5.9718
AGAP005127	-2.5597	-5.9673
AGAP008551	-10.965	-5.961
AGAP005802	-26.187	-5.9534
AGAP001362	-16.898	-5.9522
AGAP004378	1.329	-5.945
AGAP000332	-4.5908	-5.944
AGAP012345	-2.7336	-5.9438
AGAP010552	2.836	-5.9409
AGAP000402	-15.278	-5.9403
AGAP008086	-9.1773	-5.9381
AGAP007710	-18.441	-5.9342
AGAP000272	-16.139	-5.9131
AGAP002958	-18.42	-5.9121
AGAP011906	-11.968	-5.9115
AGAP002374	-25.123	-5.907
AGAP010719	-12.851	-5.9049
AGAP004960	-17.936	-5.9048
AGAP011688	1.3515	-5.9048
AGAP006065	-18.333	-5.8931
AGAP029602	-10.211	-5.891
AGAP010755	-19.223	-5.8897
AGAP009047	-10.548	-5.8883
AGAP009824	-10.076	-5.8837
AGAP011324	-13.466	-5.8807
AGAP005735	-12.988	-5.8738
AGAP029262	-0.67331	-5.8736
AGAP012182	-6.7817	-5.8699
AGAP002809	-4.4974	-5.8688
AGAP010929	-17.3	-5.8619
AGAP002121	-17.297	-5.8611
AGAP005413	-10.692	-5.8611
AGAP003825	-11.521	-5.8595
AGAP012124	-10.06	-5.8584
AGAP008771	-18.459	-5.8558
AGAP003936	-16.084	-5.851
AGAP005909	-8.1179	-5.8467
AGAP001760	-10.579	-5.8445
AGAP007780	-13.028	-5.8373
AGAP005981	-10.679	-5.8369
AGAP003093	-19.98	-5.8362
AGAP003533	-9.769	-5.8319
AGAP001712	-7.9763	-5.8303
AGAP009600	-13.689	-5.8288
AGAP002488	-11.684	-5.8274
AGAP010098	-2.6704	-5.8149
AGAP008913	-0.25538	-5.8147
AGAP004419	-12.019	-5.8041
AGAP004091	-9.7176	-5.7923
AGAP002508	3.0529	-5.7889
AGAP002022	-20.145	-5.7877
AGAP004300	-7.9897	-5.7821
AGAP011448	-20.128	-5.7796
AGAP001273	-9.4168	-5.7782
AGAP003069	-10.797	-5.7774
AGAP008130	-9.7909	-5.7732
AGAP000654	-24.83	-5.7608
AGAP007763	4.6094	-5.7593
AGAP001440	-12.113	-5.7591
AGAP006245	-3.0982	-5.759
AGAP007523	-14.78	-5.7562
AGAP010537	-20.437	-5.7537
AGAP012125	-14.79	-5.7508
AGAP003532	-15.599	-5.7464
AGAP007771	-12.253	-5.7332
AGAP010075	-0.94356	-5.7323
AGAP003109	-15.49	-5.7316
AGAP005210	-11.464	-5.7313
AGAP006879	-11.505	-5.7304
AGAP008708	-13.913	-5.7282
AGAP006248	-14.228	-5.7126
AGAP009459	-22.197	-5.7016
AGAP000096	4.3157	-5.6955
AGAP001694	-12.955	-5.695
AGAP009624	-15.588	-5.6942
AGAP003293	-17.32	-5.6929
AGAP011395	-11.796	-5.6884
AGAP004033	6.5633	-5.6869
AGAP009942	-21.739	-5.6835
AGAP001145	-16.995	-5.6797
AGAP029635	3.717	-5.6771
AGAP008804	-0.15117	-5.6755
AGAP011149	-14.636	-5.6716
AGAP006755	-11.028	-5.6697
AGAP013488	-1.6499	-5.6641
AGAP005823	-21.545	-5.6605
AGAP011438	-14.801	-5.6556
AGAP006548	-1.6804	-5.6537
AGAP000127	-3.3903	-5.6514
AGAP029313	2.4412	-5.6462
AGAP002161	-14.605	-5.6414
AGAP011881	-7.1893	-5.6376
AGAP001134	-18.685	-5.635
AGAP004946	3.1216	-5.6327
AGAP007389	-0.17979	-5.6286
AGAP012142	-18.952	-5.6282
AGAP029578	-10.476	-5.6177
AGAP002931	-13.849	-5.6173
AGAP004240	-15.773	-5.6101
AGAP005419	-10.07	-5.6028
AGAP005576	-15.553	-5.6012
AGAP028148	-9.9441	-5.594
AGAP001373	-6.2094	-5.5934
AGAP004504	-10.566	-5.5922
AGAP006802	-6.654	-5.5857
AGAP000029	1.9478	-5.5841
AGAP009102	-1.4402	-5.5805
AGAP007978	-16.88	-5.5774
AGAP011635	-8.2226	-5.5768
AGAP010686	-8.9111	-5.5765
AGAP005851	-10.282	-5.5758
AGAP012522	-2.0395	-5.5751
AGAP003745	-10.258	-5.5728
AGAP000444	-16.305	-5.567
AGAP011842	-10.489	-5.5638
AGAP002109	-11.78	-5.5621
AGAP012044	-7.1276	-5.5594
AGAP004937	-6.761	-5.5589
AGAP007769	-8.9979	-5.5579
AGAP001099	-15.205	-5.5568
AGAP001270	-9.856	-5.5547
AGAP002128	-12.318	-5.5532
AGAP001795	-7.146	-5.547
AGAP008347	-2.2201	-5.5456
AGAP011383	-8.8716	-5.5404
AGAP012082	-14.15	-5.5247
AGAP012013	-5.325	-5.5216
AGAP004560	-0.36891	-5.5152
AGAP004624	-15.137	-5.5121
AGAP010305	-15.893	-5.5088
AGAP000662	-16.41	-5.5071
AGAP012374	-4.8281	-5.503
AGAP004192	-26.963	-5.4923
AGAP004830	-2.7426	-5.4909
AGAP010756	6.8638	-5.4883
AGAP009502	4.5737	-5.4821
AGAP006360	-7.6691	-5.4797
AGAP029001	-17.486	-5.4733
AGAP007509	-9.0718	-5.4697
AGAP003743	-10.838	-5.469
AGAP006355	-12.684	-5.4673
AGAP002000	-1.0117	-5.4668
AGAP007621	-5.3166	-5.4657
AGAP006444	1.488	-5.4634
AGAP009048	-8.3746	-5.4628
AGAP000985	-7.3174	-5.4529
AGAP013176	3.8853	-5.4524
AGAP029596	-22.449	-5.4502
AGAP009623	-16.914	-5.4484
AGAP002400	-11.659	-5.4477
AGAP004238	-17.079	-5.447
AGAP008906	-12.362	-5.4376
AGAP028415	5.6527	-5.437
AGAP005295	-16.958	-5.4309
AGAP029517	-2.8009	-5.4305
AGAP001223	-12.243	-5.4285
AGAP028216	-1.8059	-5.4283
AGAP001519	-10.088	-5.4269
AGAP028534	-2.1524	-5.4242
AGAP010222	3.2978	-5.4229
AGAP012917	1.9402	-5.4225
AGAP003001	-12.224	-5.4184
AGAP010662	-6.1719	-5.4071
AGAP002657	-14.184	-5.4067
AGAP000320	-11.378	-5.3925
AGAP000109	-16.156	-5.3908
AGAP003576	-6.6308	-5.3907
AGAP003536	-16.171	-5.3877
AGAP029287	6.413	-5.3873
AGAP008265	-12.396	-5.3868
AGAP013747	-17.056	-5.3856
AGAP011056	-4.5548	-5.385
AGAP013008	-14.339	-5.3819
AGAP009490	-6.6513	-5.3812
AGAP001138	-9.2189	-5.3795
AGAP002539	-15.271	-5.3792
AGAP008862	-12.575	-5.3791
AGAP002712	-2.6068	-5.3699
AGAP011444	-16.216	-5.3659
AGAP002854	0.9852	-5.3655
AGAP013446	-7.3952	-5.3581
AGAP003248	2.1203	-5.3543
AGAP003025	-19.318	-5.3534
AGAP003214	-17.309	-5.3507
AGAP001021	-1.6012	-5.3475
AGAP003416	-6.2497	-5.3412
AGAP001335	-15.852	-5.3314
AGAP003268	-16.423	-5.3309
AGAP011772	-7.3181	-5.3268
AGAP012188	-12.863	-5.3236
AGAP012529	1.2998	-5.3183
AGAP001276	-10.052	-5.3122
AGAP029497	-10.855	-5.3082
AGAP004183	-3.1769	-5.3054
AGAP008504	-1.4969	-5.3027
AGAP013385	-7.9904	-5.3021
AGAP028989	-7.9097	-5.2967
AGAP002439	-21.418	-5.296
AGAP029462	-15.626	-5.2957
AGAP012572	-3.5634	-5.2875
AGAP008151	-20.6	-5.2804
AGAP002959	-12.867	-5.2803
AGAP013140	2.0594	-5.2774
AGAP010959	-15.739	-5.2697
AGAP009826	1.6843	-5.2696
AGAP013212	-11.532	-5.2668
AGAP004774	-17.997	-5.264
AGAP008916	-22.606	-5.2638
AGAP003388	-9.1149	-5.2631
AGAP006962	4.5788	-5.258
AGAP003811	-11.522	-5.2537
AGAP000018	-21.882	-5.2471
AGAP028673	-12.566	-5.2461
AGAP008926	0.20936	-5.2433
AGAP009222	-11.069	-5.2384
AGAP010459	-10.353	-5.2363
AGAP011580	-9.8506	-5.2356
AGAP004182	-3.6374	-5.2355
AGAP005573	-4.3464	-5.2354
AGAP008088	-5.7962	-5.2283
AGAP005631	-5.7646	-5.2224
AGAP004011	-16.569	-5.2199
AGAP007702	8.4328	-5.2187
AGAP012146	-1.8966	-5.2151
AGAP012741	10.396	-5.2066
AGAP001568	1.2791	-5.2054
AGAP010405	-2.4088	-5.2038
AGAP008156	-14.45	-5.2024
AGAP010219	-17.388	-5.2021
AGAP011361	-4.2731	-5.2018
AGAP007335	-20.385	-5.1996
AGAP004314	6.8693	-5.1989
AGAP002151	-10.767	-5.1969
AGAP004609	1.9769	-5.1922
AGAP013096	5.8107	-5.192
AGAP029490	3.8742	-5.1836
AGAP003369	-4.4409	-5.1819
AGAP008538	0.60074	-5.1818
AGAP011739	-4.0915	-5.181
AGAP002917	-14.745	-5.1805
AGAP007023	2.3932	-5.177
AGAP004651	4.2084	-5.1725
AGAP001827	-14.789	-5.1707
AGAP012503	-3.6782	-5.1697
AGAP010672	-3.766	-5.1649
AGAP029448	6.3509	-5.1618
AGAP012385	0.015712	-5.156
AGAP028608	-6.2103	-5.1525
AGAP008216	8.6265	-5.1499
AGAP007813	-9.7292	-5.1456
AGAP000909	2.4811	-5.1445
AGAP007564	3.5794	-5.1349
AGAP002812	8.2923	-5.1316
AGAP003701	-4.1195	-5.1308
AGAP000739	-18.247	-5.1301
AGAP012452	1.4449	-5.1267
AGAP012573	-8.3754	-5.1264
AGAP007966	-9.5025	-5.1121
AGAP011964	-14.157	-5.1097
AGAP008991	-7.8923	-5.1049
AGAP003685	-0.79678	-5.1006
AGAP008415	2.8903	-5.0968
AGAP029590	-5.8197	-5.0896
AGAP029776	3.0177	-5.0885
AGAP009932	8.7137	-5.0882
AGAP012004	-7.3736	-5.0847
AGAP002741	-13.825	-5.0799
AGAP028012	-16.518	-5.0786
AGAP000246	3.4353	-5.0682
AGAP005193	-7.801	-5.0676
AGAP003068	-17.927	-5.0628
AGAP010553	-13.258	-5.0623
AGAP006473	-3.103	-5.0595
AGAP028852	-14.771	-5.0576
AGAP007605	-10.058	-5.0563
AGAP001535	-7.103	-5.0561
AGAP003190	-5.4893	-5.0541
AGAP029310	-0.10056	-5.0535
AGAP000915	6.5104	-5.0535
AGAP006958	-19.288	-5.0533
AGAP004057	-9.738	-5.0522
AGAP012502	-0.82786	-5.0502
AGAP001636	-13.769	-5.0455
AGAP010739	-5.5135	-5.0343
AGAP002387	13.352	-5.0334
AGAP007810	-17.249	-5.0318
AGAP001428	-7.2035	-5.0197
AGAP001646	3.3067	-5.0181
AGAP009039	0.68919	-5.0163
AGAP003537	-2.9951	-5.0126
AGAP000711	-12.435	-5.0084
AGAP009181	3.9292	-5.0078
AGAP005144	-16.75	-5.0045
AGAP002523	1.0614	-4.9961
AGAP005063	-6.949	-4.9956
AGAP002880	-19.129	-4.993
AGAP002570	-19.305	-4.9926
AGAP006741	-2.1348	-4.9895
AGAP008876	-16.59	-4.9883
AGAP011938	-16.611	-4.9843
AGAP001235	-19.41	-4.9835
AGAP004186	10.156	-4.9767
AGAP002100	-15.135	-4.9759
AGAP003769	-9.6585	-4.9725
AGAP012982	1.4747	-4.9703
AGAP006105	-7.5694	-4.9681
AGAP002300	-11.924	-4.9674
AGAP029381	-1.3665	-4.9663
AGAP011826	-13.715	-4.965
AGAP011973	-11.814	-4.9632
AGAP008833	1.3833	-4.9626
AGAP005763	1.8785	-4.9616
AGAP006680	-16.461	-4.9521
AGAP028452	-5.8808	-4.9516
AGAP002086	-15.363	-4.9427
AGAP008598	-6.873	-4.939
AGAP009897	-3.0293	-4.9376
AGAP003525	-8.5142	-4.9346
AGAP005918	-17.853	-4.9319
AGAP008624	-1.2807	-4.929
AGAP002795	-12.053	-4.9253
AGAP010429	-6.1702	-4.9243
AGAP004113	-13.939	-4.9234
AGAP011077	-13.736	-4.9211
AGAP010702	-5.6369	-4.9206
AGAP008932	-10.402	-4.9195
AGAP002605	-7.8511	-4.9179
AGAP002244	-3.997	-4.9168
AGAP002055	5.2724	-4.9112
AGAP009657	-1.0759	-4.9068
AGAP013519	-18.279	-4.902
AGAP007295	-8.1086	-4.8982
AGAP005179	2.502	-4.8934
AGAP003220	-8.4568	-4.8931
AGAP004239	-19.898	-4.889
AGAP010331	-15.282	-4.8884
AGAP011393	-8.0978	-4.8839
AGAP003816	-15.177	-4.8826
AGAP012084	-16.18	-4.8825
AGAP001299	-13.251	-4.8799
AGAP006186	-9.6068	-4.8778
AGAP006939	-15.245	-4.8761
AGAP009220	-9.4475	-4.8738
AGAP007740	-9.0846	-4.8701
AGAP007808	-6.4719	-4.8697
AGAP008925	-6.0179	-4.8649
AGAP010970	6.8528	-4.8621
AGAP006377	-5.9135	-4.859
AGAP010704	3.3037	-4.8536
AGAP011534	-6.9685	-4.8511
AGAP009288	-8.1371	-4.8484
AGAP006344	-2.4146	-4.8459
AGAP008469	-8.334	-4.8416
AGAP006745	1.582	-4.8399
AGAP003262	-2.9873	-4.8369
AGAP001929	-6.2542	-4.831
AGAP028430	-11.946	-4.8283
AGAP011887	1.9804	-4.8251
AGAP002692	-12.775	-4.8238
AGAP007213	-12.523	-4.8221
AGAP029384	-4.0117	-4.8169
AGAP002332	-17.021	-4.8139
AGAP005575	-18.819	-4.8132
AGAP029532	-14.389	-4.8087
AGAP001451	-3.7833	-4.8076
AGAP002706	-15.888	-4.8056
AGAP001964	4.3222	-4.8038
AGAP001621	-0.56403	-4.8036
AGAP001730	-4.2578	-4.8034
AGAP002247	-18.96	-4.8016
AGAP005149	-18.526	-4.7996
AGAP003462	-16.729	-4.7993
AGAP011670	-1.4188	-4.797
AGAP005523	-15.932	-4.796
AGAP011690	-3.4338	-4.7778
AGAP013114	0.49717	-4.7741
AGAP005477	-15.143	-4.7646
AGAP004449	2.0174	-4.7612
AGAP003165	5.7053	-4.7596
AGAP001688	-4.1404	-4.7529
AGAP029454	1.6976	-4.7522
AGAP007294	-3.5398	-4.7485
AGAP004860	2.0379	-4.7484
AGAP011130	-5.4525	-4.7476
AGAP007989	-11.616	-4.7467
AGAP028485	-4.4129	-4.7357
AGAP009602	-13.162	-4.7333
AGAP007670	-12.276	-4.7329
AGAP009975	-4.4777	-4.7329
AGAP002687	-14.772	-4.7269
AGAP005294	-13.833	-4.7269
AGAP011312	12.634	-4.7225
AGAP012057	-2.8062	-4.7224
AGAP000565	-20.129	-4.7176
AGAP029317	-17.642	-4.7162
AGAP007022	2.3192	-4.7161
AGAP009284	-2.7857	-4.7147
AGAP010622	-15.554	-4.7106
AGAP000439	-2.4718	-4.7018
AGAP001481	-5.7537	-4.6949
AGAP009840	-17.822	-4.6929
AGAP002640	-2.2603	-4.6917
AGAP007677	-1.4589	-4.6895
AGAP029567	-1.4867	-4.6885
AGAP007885	-5.1566	-4.6878
AGAP029326	4.7647	-4.6849
AGAP007206	-13.867	-4.6822
AGAP005978	-7.6853	-4.6815
AGAP007195	-3.2928	-4.6796
AGAP028751	-1.981	-4.6794
AGAP001724	-6.0259	-4.6793
AGAP006373	-2.2463	-4.6751
AGAP001307	-13.71	-4.666
AGAP004096	-13.616	-4.6638
AGAP029423	1.1052	-4.6615
AGAP003428	-5.8385	-4.6589
AGAP001930	-13.44	-4.6394
AGAP002170	-16.415	-4.6387
AGAP002218	-12.483	-4.6369
AGAP008942	0.93288	-4.6349
AGAP002823	-1.144	-4.6302
AGAP000666	-13.882	-4.6254
AGAP010057	-0.25779	-4.6211
AGAP001156	-11.233	-4.6207
AGAP002246	-7.0112	-4.62
AGAP028969	-5.6366	-4.6167
AGAP002520	0.59407	-4.6074
AGAP009394	-5.1744	-4.6054
AGAP006359	-20.988	-4.6035
AGAP012115	-3.1768	-4.6007
AGAP009105	-15.404	-4.597
AGAP001234	-9.5898	-4.5911
AGAP011760	-11.012	-4.5846
AGAP003171	2.8478	-4.5842
AGAP006366	-8.0772	-4.5832
AGAP009674	-15.452	-4.5806
AGAP008917	-24.937	-4.5677
AGAP007603	-1.8727	-4.5633
AGAP029397	-11.278	-4.5632
AGAP028103	2.8488	-4.5631
AGAP004135	-3.2175	-4.559
AGAP028141	-2.7982	-4.5522
AGAP004545	-4.9918	-4.5512
AGAP006178	-1.2403	-4.5482
AGAP028740	-13.229	-4.5479
AGAP029237	-7.4546	-4.5425
AGAP029528	-1.1481	-4.537
AGAP005926	-7.8661	-4.5292
AGAP028994	-6.0047	-4.5268
AGAP029557	5.9376	-4.5265
AGAP010159	-23.681	-4.5218
AGAP000121	1.3379	-4.5202
AGAP008619	-18.113	-4.5174
AGAP013380	1.6709	-4.5167
AGAP007109	1.0671	-4.5104
AGAP009661	0.42312	-4.5099
AGAP006809	-10.074	-4.5068
AGAP004127	2.2849	-4.5063
AGAP005130	-13.368	-4.5042
AGAP001454	-10.052	-4.502
AGAP005377	-15.062	-4.4971
AGAP000652	-9.9277	-4.4952
AGAP007396	-14.862	-4.4941
AGAP011652	-8.5047	-4.4925
AGAP006601	-7.8351	-4.4917
AGAP010033	-1.7318	-4.4914
AGAP007689	-7.1613	-4.4907
AGAP029243	-12.339	-4.4872
AGAP007834	-17.938	-4.4811
AGAP006935	-15.699	-4.4803
AGAP010508	5.2366	-4.48
AGAP004928	8.4223	-4.4787
AGAP010559	-12.766	-4.478
AGAP008023	-0.9823	-4.4765
AGAP010969	-1.2007	-4.471
AGAP007028	-0.10339	-4.4677
AGAP007747	-1.6486	-4.4672
AGAP011979	2.306	-4.4641
AGAP006613	-1.2089	-4.4634
AGAP003852	-8.1614	-4.4571
AGAP006835	-1.7832	-4.4561
AGAP008135	0.82459	-4.4527
AGAP010995	-2.4823	-4.4523
AGAP002800	6.9916	-4.4496
AGAP001342	-8.2679	-4.4455
AGAP028188	0.68351	-4.4399
AGAP008003	-7.7141	-4.4398
AGAP002496	-5.8995	-4.4355
AGAP000770	-9.618	-4.427
AGAP000048	8.0932	-4.4216
AGAP001892	4.4028	-4.4202
AGAP004649	6.8752	-4.4177
AGAP001918	-5.0162	-4.4161
AGAP001686	-16.329	-4.4145
AGAP000884	-8.5579	-4.4143
AGAP003778	4.8521	-4.4132
AGAP005075	5.9536	-4.4126
AGAP004414	-18.367	-4.4111
AGAP004197	-12.901	-4.4024
AGAP005812	-8.7519	-4.4019
AGAP004941	-10.385	-4.3959
AGAP000958	-7.799	-4.3935
AGAP029629	0.78823	-4.3875
AGAP002952	-1.2877	-4.3845
AGAP013136	-13.622	-4.3765
AGAP000270	-10.883	-4.3762
AGAP006991	1.8638	-4.3732
AGAP008006	-12.113	-4.3689
AGAP013416	2.0974	-4.3646
AGAP003966	-2.8049	-4.3644
AGAP008736	-11.317	-4.3635
AGAP007000	4.8216	-4.3575
AGAP006941	-16.861	-4.3545
AGAP029678	-0.86217	-4.3534
AGAP004596	-3.6696	-4.353
AGAP029315	-8.0862	-4.3437
AGAP007503	-14.533	-4.3432
AGAP011687	-22.617	-4.3333
AGAP028194	-11.441	-4.3293
AGAP009385	2.1478	-4.3256
AGAP008499	-17.071	-4.3249
AGAP000560	3.5675	-4.3195
AGAP028570	-3.9039	-4.3185
AGAP011222	0.19251	-4.3146
AGAP011035	-13.871	-4.3076
AGAP009194	3.4042	-4.3034
AGAP006255	-0.91198	-4.3017
AGAP011551	-11.66	-4.2952
AGAP010451	-9.0397	-4.2924
AGAP007061	3.8614	-4.2914
AGAP008314	-9.4462	-4.2834
AGAP010901	0.042664	-4.2814
AGAP003510	2.8314	-4.2802
AGAP005128	-4.1795	-4.2739
AGAP029784	3.5564	-4.2737
AGAP005980	-5.2914	-4.273
AGAP010063	3.8353	-4.2723
AGAP028603	4.3116	-4.2715
AGAP010807	3.3963	-4.2706
AGAP002748	1.8906	-4.2653
AGAP009833	-11.689	-4.2631
AGAP013167	-11.666	-4.2624
AGAP011717	-10.846	-4.2617
AGAP009782	-7.9517	-4.2579
AGAP008218	-0.092804	-4.2579
AGAP001081	-10.313	-4.2574
AGAP010869	-2.5338	-4.2573
AGAP006574	9.5792	-4.251
AGAP029319	-2.0941	-4.2458
AGAP006620	-12.806	-4.2439
AGAP008078	-16.4	-4.2353
AGAP009588	-15.502	-4.2331
AGAP008723	0.5556	-4.23
AGAP003821	-1.7474	-4.2276
AGAP029457	4.9672	-4.2254
AGAP005065	-4.2975	-4.223
AGAP008194	-8.9002	-4.2224
AGAP006625	-18.232	-4.221
AGAP009200	1.3457	-4.2197
AGAP005035	-8.8769	-4.2161
AGAP005731	-11.879	-4.2132
AGAP001126	1.8876	-4.2125
AGAP007038	-1.2246	-4.2097
AGAP007095	4.4557	-4.2065
AGAP009058	-15.096	-4.2013
AGAP008063	-16.749	-4.1967
AGAP010974	1.03	-4.1925
AGAP009224	-0.36865	-4.192
AGAP001136	-10.543	-4.1876
AGAP002349	-8.0273	-4.1874
AGAP007194	6.3449	-4.187
AGAP005375	-10.733	-4.1859
AGAP011462	-8.2252	-4.1859
AGAP002713	-10.069	-4.1854
AGAP001444	0.04352	-4.1846
AGAP001227	-5.9242	-4.1795
AGAP009518	2.894	-4.1795
AGAP011473	-22.125	-4.1781
AGAP009009	3.7594	-4.1764
AGAP000896	-16.246	-4.1645
AGAP013500	-15.032	-4.1645
AGAP004479	-12.189	-4.1577
AGAP005142	-19.714	-4.1511
AGAP007560	4.1727	-4.1448
AGAP007508	-7.5867	-4.1372
AGAP006932	-12.056	-4.1366
AGAP011937	8.7381	-4.1354
AGAP000338	-5.538	-4.1301
AGAP005651	-13.468	-4.1261
AGAP008604	-17.389	-4.1143
AGAP001645	5.2068	-4.1137
AGAP001986	-11.403	-4.1108
AGAP000735	-30.821	-4.1065
AGAP012463	4.5005	-4.1058
AGAP006990	-10.029	-4.1029
AGAP010993	-3.1421	-4.1025
AGAP007633	-15.235	-4.0968
AGAP007066	-13.227	-4.0932
AGAP000559	-10.72	-4.0909
AGAP011583	-18.661	-4.0887
AGAP012608	-8.6444	-4.0872
AGAP006765	4.7305	-4.0868
AGAP000844	-0.38209	-4.086
AGAP012498	-5.6193	-4.0809
AGAP009444	-10.637	-4.0796
AGAP006056	-4.4842	-4.0768
AGAP002982	-8.7295	-4.0758
AGAP001328	3.8692	-4.0752
AGAP005474	-5.09	-4.0751
AGAP000759	-10.182	-4.0727
AGAP006650	-8.2659	-4.0637
AGAP005813	-12.005	-4.0624
AGAP000988	2.9547	-4.0598
AGAP009489	-2.3621	-4.0564
AGAP008726	-1.7157	-4.0528
AGAP005432	-6.4919	-4.0518
AGAP010013	0.65021	-4.0507
AGAP009541	6.8229	-4.0447
AGAP010711	-8.1141	-4.042
AGAP008805	0.96233	-4.0399
AGAP003405	-8.9081	-4.0344
AGAP003336	-8.5632	-4.0288
AGAP011734	-8.7388	-4.0259
AGAP001239	2.8203	-4.0176
AGAP012194	-1.4038	-4.0163
AGAP007507	-19.781	-4.0075
AGAP003350	1.861	-4.0041
AGAP001348	5.5394	-4.0031
AGAP002690	-6.235	-3.9979
AGAP013233	0.33167	-3.9931
AGAP013352	8.9048	-3.993
AGAP009572	-6.7054	-3.9899
AGAP006659	-1.7699	-3.9869
AGAP009205	-1.4033	-3.9835
AGAP009778	-4.0487	-3.9803
AGAP029376	0.32215	-3.9789
AGAP008045	-7.1298	-3.9776
AGAP002689	8.1971	-3.975
AGAP010288	-1.7439	-3.9661
AGAP002273	2.8298	-3.9649
AGAP011146	-10.266	-3.9578
AGAP000898	10.535	-3.9563
AGAP003112	0.14978	-3.9557
AGAP007345	5.4098	-3.9554
AGAP010784	-0.047021	-3.9552
AGAP008390	-0.8321	-3.9488
AGAP007321	-0.62147	-3.9471
AGAP003589	-17.719	-3.9454
AGAP010542	0.34727	-3.9433
AGAP012408	-2.7896	-3.9412
AGAP000747	1.4468	-3.9387
AGAP006273	-0.59638	-3.9346
AGAP003697	-12.704	-3.9332
AGAP004886	6.7357	-3.9328
AGAP010211	1.4494	-3.9308
AGAP002802	2.6075	-3.9265
AGAP003460	-6.9618	-3.9228
AGAP008406	-9.9011	-3.9227
AGAP008437	-7.0611	-3.9213
AGAP001685	-10.59	-3.9211
AGAP008083	10.391	-3.9204
AGAP000045	2.5177	-3.9198
AGAP003235	0.19928	-3.916
AGAP008149	-5.51	-3.9156
AGAP005036	-8.2226	-3.9103
AGAP005345	-1.9674	-3.9004
AGAP000374	-5.3332	-3.8985
AGAP003741	-0.31581	-3.8982
AGAP004780	-7.7527	-3.8868
AGAP008846	7.039	-3.8849
AGAP003907	2.0979	-3.8814
AGAP002528	-11.569	-3.8567
AGAP010072	-14.226	-3.8555
AGAP013467	2.4198	-3.8551
AGAP009406	4.0508	-3.8494
AGAP012466	1.2389	-3.8492
AGAP011502	9.8218	-3.8452
AGAP000523	-17.295	-3.8425
AGAP011629	-17.972	-3.8421
AGAP003075	-3.9145	-3.8409
AGAP003770	-13.459	-3.8403
AGAP002901	-6.9227	-3.8364
AGAP005363	1.6515	-3.8358
AGAP028979	-11.159	-3.8324
AGAP007115	0.93152	-3.8314
AGAP011288	-12.411	-3.8303
AGAP005646	-9.2718	-3.8266
AGAP008352	-5.5593	-3.8235
AGAP000631	-16.164	-3.8146
AGAP000957	6.6615	-3.8106
AGAP000953	-5.1082	-3.8095
AGAP001551	-11.119	-3.7951
AGAP011131	-9.8118	-3.7913
AGAP028215	-14.141	-3.7906
AGAP011460	-4.3387	-3.7887
AGAP004748	-3.7483	-3.7861
AGAP029534	-12.273	-3.7854
AGAP004025	-0.0062538	-3.7827
AGAP006901	0.4795	-3.7794
AGAP008704	-2.5959	-3.7771
AGAP007477	-13.85	-3.7757
AGAP000553	9.3837	-3.7744
AGAP010713	-6.4691	-3.7726
AGAP000826	-15.294	-3.7653
AGAP007568	-9.6244	-3.7635
AGAP003164	3.4697	-3.7609
AGAP008147	-10.189	-3.7563
AGAP000987	5.0319	-3.7562
AGAP003153	-22.035	-3.7557
AGAP011110	-7.691	-3.7524
AGAP006500	3.6083	-3.7508
AGAP006517	-3.0524	-3.7464
AGAP029231	6.5733	-3.7463
AGAP008324	-17.515	-3.739
AGAP008747	-6.2047	-3.7385
AGAP007570	-0.10216	-3.7369
AGAP002845	1.5383	-3.7352
AGAP028136	0.68505	-3.7343
AGAP029645	-14.389	-3.7313
AGAP001884	-13.157	-3.7245
AGAP001285	-14.525	-3.7223
AGAP011114	-10.985	-3.7222
AGAP004188	-7.2855	-3.7176
AGAP002531	-5.2458	-3.7148
AGAP029036	4.6348	-3.7126
AGAP009505	-18.37	-3.7125
AGAP028462	2.5474	-3.7092
AGAP001999	-6.7151	-3.7091
AGAP009472	0.65534	-3.7085
AGAP003597	-3.786	-3.7074
AGAP004106	3.4768	-3.7069
AGAP006618	-8.2763	-3.702
AGAP005641	3.1333	-3.7005
AGAP006682	-4.4963	-3.6926
AGAP011678	-9.8464	-3.6915
AGAP006715	-13.321	-3.6908
AGAP003993	1.4216	-3.6899
AGAP004750	-3.3344	-3.6826
AGAP012662	6.2347	-3.6824
AGAP011212	-11.443	-3.6795
AGAP008344	-11.632	-3.6751
AGAP010152	-2.4904	-3.672
AGAP000287	2.4093	-3.6681
AGAP011119	8.0935	-3.6674
AGAP029501	-7.8312	-3.6593
AGAP005571	-0.18767	-3.6551
AGAP006170	3.3423	-3.6473
AGAP013714	10.619	-3.6432
AGAP010609	-14.667	-3.64
AGAP029049	9.8464	-3.6355
AGAP005012	3.9007	-3.6302
AGAP011449	-14.739	-3.6262
AGAP010588	-20.517	-3.6259
AGAP006182	1.8308	-3.625
AGAP000547	-9.6278	-3.6178
AGAP001471	-14.75	-3.6169
AGAP006666	1.3351	-3.6138
AGAP006046	-10.152	-3.6137
AGAP004348	-13.763	-3.6113
AGAP001029	-4.2384	-3.6089
AGAP009025	-3.0319	-3.608
AGAP009346	1.8196	-3.6044
AGAP029080	-3.6232	-3.6042
AGAP007243	-24.639	-3.602
AGAP002385	-15.483	-3.5976
AGAP003810	0.35213	-3.5969
AGAP004506	2.6513	-3.5939
AGAP008867	1.4434	-3.5916
AGAP008678	-0.34963	-3.5911
AGAP000840	2.4326	-3.5907
AGAP002238	-16.437	-3.5802
AGAP011609	9.167	-3.5787
AGAP011801	-0.99821	-3.5782
AGAP000232	-7.9623	-3.5772
AGAP011148	1.0581	-3.5733
AGAP005609	-0.53939	-3.5725
AGAP011702	-0.53094	-3.5637
AGAP005563	2.392	-3.5609
AGAP008179	-4.6364	-3.5569
AGAP002685	0.3038	-3.5553
AGAP011711	1.6306	-3.5529
AGAP010028	-13.298	-3.5528
AGAP013356	9.8596	-3.5476
AGAP003323	-2.8802	-3.5463
AGAP005171	-2.392	-3.5463
AGAP008725	-5.6622	-3.5461
AGAP008077	1.7672	-3.5399
AGAP008621	-1.5937	-3.537
AGAP003855	1.241	-3.5334
AGAP012994	-10.622	-3.5325
AGAP006819	3.7808	-3.5322
AGAP004311	3.7557	-3.529
AGAP005233	-1.3856	-3.5273
AGAP003497	-21.027	-3.5256
AGAP010181	-21.321	-3.5187
AGAP001290	-4.8074	-3.5166
AGAP009539	-24.371	-3.5138
AGAP006740	4.4141	-3.5123
AGAP029390	4.4187	-3.5059
AGAP003033	-6.2794	-3.5045
AGAP002378	-13.544	-3.5035
AGAP004028	-7.8351	-3.5027
AGAP009662	1.608	-3.4954
AGAP029297	0.021262	-3.4911
AGAP007739	-11.443	-3.4907
AGAP004064	-17.336	-3.49
AGAP000843	-13.891	-3.4896
AGAP006508	-15.211	-3.4788
AGAP004501	-1.1343	-3.4737
AGAP000890	-13.414	-3.4721
AGAP004437	-1.2724	-3.4648
AGAP010267	-15.526	-3.4644
AGAP006017	-9.5758	-3.4639
AGAP009110	6.0465	-3.4604
AGAP013071	1.5222	-3.4591
AGAP009856	3.9683	-3.4571
AGAP028026	-8.8432	-3.453
AGAP002939	0.79072	-3.4473
AGAP010843	0.98194	-3.4442
AGAP001589	3.7251	-3.4429
AGAP010688	0.29842	-3.4412
AGAP007924	3.5527	-3.4358
AGAP003864	-6.9028	-3.4243
AGAP009320	3.7967	-3.4217
AGAP028491	-0.16285	-3.4215
AGAP011735	-0.71708	-3.4213
AGAP005134	-11.922	-3.4191
AGAP009567	-8.9318	-3.4159
AGAP009915	2.7133	-3.4157
AGAP005380	-4.7916	-3.4144
AGAP004513	-17.339	-3.4124
AGAP011245	-15.598	-3.4039
AGAP005132	-0.013773	-3.4029
AGAP008492	-12.5	-3.4018
AGAP008286	-14.625	-3.3961
AGAP011535	-14.521	-3.3959
AGAP002648	2.9352	-3.3904
AGAP007097	-11.989	-3.3876
AGAP002967	-7.675	-3.3865
AGAP005045	1.2071	-3.3818
AGAP006761	-4.8652	-3.3798
AGAP010994	-2.0991	-3.3777
AGAP006728	-1.0733	-3.3775
AGAP003970	-14.032	-3.3732
AGAP002038	-6.1412	-3.3729
AGAP011764	3.579	-3.3722
AGAP029807	-3.0257	-3.372
AGAP004646	-2.0658	-3.371
AGAP009948	1.3279	-3.3697
AGAP011984	1.6273	-3.3697
AGAP012108	1.2872	-3.3695
AGAP029456	-6.1677	-3.3688
AGAP012089	1.7051	-3.3684
AGAP028206	8.4547	-3.3672
AGAP012134	-22.272	-3.3659
AGAP007636	-11.336	-3.3655
AGAP011581	-14.258	-3.3629
AGAP010486	-1.8162	-3.3613
AGAP005485	7.9805	-3.3595
AGAP005893	-1.1049	-3.3576
AGAP009772	-14.41	-3.3574
AGAP007492	-14.308	-3.3536
AGAP002325	3.6121	-3.3501
AGAP001472	-2.6958	-3.3438
AGAP004745	-3.285	-3.3436
AGAP007818	3.141	-3.3436
AGAP001117	9.527	-3.3433
AGAP001045	-11.661	-3.3423
AGAP002313	4.138	-3.3397
AGAP006871	-25.932	-3.3395
AGAP010675	-0.53337	-3.3382
AGAP001246	3.6136	-3.337
AGAP003181	2.0389	-3.3368
AGAP011584	5.7401	-3.3315
AGAP012910	5.6318	-3.3309
AGAP007785	2.0882	-3.329
AGAP005336	-4.6531	-3.3259
AGAP007078	2.5215	-3.3258
AGAP012780	4.4134	-3.3251
AGAP001745	-11.036	-3.3245
AGAP008134	-2.3493	-3.3212
AGAP001521	-3.6185	-3.3197
AGAP001651	-11.606	-3.3189
AGAP005152	-6.4452	-3.3167
AGAP005031	-18.151	-3.3149
AGAP006454	9.2211	-3.3144
AGAP005570	5.8553	-3.3131
AGAP006134	7.5927	-3.31
AGAP001311	-6.211	-3.3048
AGAP013009	4.2665	-3.298
AGAP004123	2.2257	-3.2974
AGAP008660	-6.5003	-3.2972
AGAP006725	3.9173	-3.2951
AGAP001953	10.519	-3.2933
AGAP012356	-2.5052	-3.2917
AGAP013263	3.2676	-3.2899
AGAP000291	-15.313	-3.2889
AGAP008797	-17.354	-3.2888
AGAP003847	-4.5665	-3.2879
AGAP003027	-3.7719	-3.2876
AGAP008840	-0.46791	-3.2873
AGAP002396	-8.2774	-3.287
AGAP011331	0.77831	-3.284
AGAP003824	-4.1127	-3.281
AGAP011970	8.874	-3.2785
AGAP005203	5.4983	-3.2752
AGAP029814	2.403	-3.2723
AGAP012231	5.5539	-3.2704
AGAP009008	2.6262	-3.2689
AGAP001682	0.11522	-3.2642
AGAP011889	-9.4442	-3.2635
AGAP029421	2.5082	-3.2631
AGAP005178	12.924	-3.2627
AGAP001803	-12.102	-3.26
AGAP007612	1.1902	-3.2587
AGAP004353	-6.5848	-3.2576
AGAP007773	-4.8384	-3.2498
AGAP005005	-13.562	-3.247
AGAP009632	-4.6947	-3.2436
AGAP002114	-12.024	-3.2381
AGAP013543	-1.3049	-3.2348
AGAP008715	7.5319	-3.2346
AGAP008579	-4.2693	-3.233
AGAP011362	-1.348	-3.2316
AGAP000813	-15.484	-3.2294
AGAP008181	-14.29	-3.2292
AGAP006407	5.6184	-3.2283
AGAP004392	-11.373	-3.2276
AGAP005559	-11.537	-3.2245
AGAP002836	-11.215	-3.2199
AGAP004402	-9.0295	-3.2164
AGAP029536	0.79583	-3.2142
AGAP000474	-9.0071	-3.2136
AGAP001539	-12.288	-3.2135
AGAP029608	-10.956	-3.213
AGAP004035	-0.080663	-3.2112
AGAP008329	-22.76	-3.211
AGAP009474	5.7213	-3.2079
AGAP010266	4.8196	-3.2072
AGAP002623	-4.0408	-3.206
AGAP003092	6.7042	-3.2034
AGAP008465	-0.45306	-3.1902
AGAP013189	-1.464	-3.1864
AGAP009121	3.7463	-3.1841
AGAP009695	4.7032	-3.1834
AGAP000714	2.1981	-3.1828
AGAP004910	-6.8561	-3.1794
AGAP006128	-5.0014	-3.1769
AGAP001110	6.2987	-3.175
AGAP004626	-2.629	-3.1724
AGAP010480	-5.1529	-3.1704
AGAP012306	-14.231	-3.1703
AGAP010918	4.322	-3.1668
AGAP007569	-15.492	-3.1611
AGAP002923	-18.277	-3.1581
AGAP011092	-14.441	-3.1566
AGAP029306	-0.8	-3.1496
AGAP008042	-7.3996	-3.1494
AGAP012046	6.0667	-3.1476
AGAP003002	-15.237	-3.1465
AGAP009152	-6.7289	-3.146
AGAP009973	-10.398	-3.1376
AGAP007052	-1.0562	-3.137
AGAP002684	-4.9164	-3.1361
AGAP001591	3.8668	-3.1333
AGAP002900	-13.608	-3.132
AGAP003263	4.1816	-3.1299
AGAP003530	-1.7966	-3.1287
AGAP010539	-9.2391	-3.1274
AGAP007117	-8.8624	-3.1267
AGAP009263	1.6211	-3.1241
AGAP008266	-17.964	-3.1222
AGAP004417	-17.729	-3.1134
AGAP001220	-2.1107	-3.1126
AGAP000296	8.4655	-3.1104
AGAP002093	4.5158	-3.1074
AGAP011900	4.8655	-3.104
AGAP011539	2.9476	-3.1024
AGAP011160	-12.207	-3.1022
AGAP011513	-0.69677	-3.102
AGAP013453	1.0997	-3.1006
AGAP007911	11.305	-3.1006
AGAP001152	-3.6256	-3.1001
AGAP001939	-7.3401	-3.0974
AGAP002191	5.5062	-3.0941
AGAP011414	-0.45661	-3.093
AGAP005541	-4.6042	-3.0905
AGAP008697	1.2865	-3.0881
AGAP008971	-5.0102	-3.0876
AGAP011876	-10.441	-3.085
AGAP005209	-15.815	-3.0802
AGAP010149	0.34342	-3.0761
AGAP005451	3.7006	-3.0754
AGAP001630	-13.283	-3.0748
AGAP011173	-15.595	-3.0726
AGAP007114	1.893	-3.0724
AGAP006954	3.7101	-3.0703
AGAP028967	-8.9093	-3.0683
AGAP007644	-4.5179	-3.063
AGAP009508	-18.976	-3.0619
AGAP008528	-18.107	-3.0611
AGAP008933	2.953	-3.0607
AGAP003003	-19.87	-3.0597
AGAP029823	3.1589	-3.0592
AGAP000365	1.7556	-3.0542
AGAP002858	-4.424	-3.0512
AGAP001879	-9.6289	-3.048
AGAP027984	1.9515	-3.0474
AGAP002231	3.0731	-3.0453
AGAP010105	-3.4428	-3.0447
AGAP028198	5.2902	-3.0439
AGAP012990	-17.095	-3.0432
AGAP007128	-11.292	-3.0413
AGAP011821	-12.918	-3.0398
AGAP028564	4.7688	-3.0387
AGAP005683	-7.5401	-3.0368
AGAP005759	2.3947	-3.029
AGAP007705	-7.1847	-3.0261
AGAP029238	-6.8215	-3.0202
AGAP028980	1.1392	-3.0165
AGAP007936	0.24816	-3.015
AGAP003447	-2.1909	-3.0131
AGAP009972	-6.4321	-3.0106
AGAP002002	0.10351	-3.0094
AGAP006604	-17.949	-3.0071
AGAP003775	-6.2773	-3.0062
AGAP001863	-3.0002	-3.0061
AGAP010787	-20.526	-3.0032
AGAP009004	-12.782	-3.0014
AGAP008325	-18.001	-3.0005
AGAP028632	-12.372	-2.9942
AGAP010972	1.1041	-2.9926
AGAP003553	-6.8762	-2.9888
AGAP000448	10.569	-2.9882
AGAP004592	-13.874	-2.988
AGAP007871	-6.9957	-2.9857
AGAP004167	1.6373	-2.9856
AGAP004752	3.3316	-2.984
AGAP013288	-16.952	-2.9829
AGAP011127	-17.664	-2.9811
AGAP010558	-13.312	-2.9807
AGAP003681	-2.647	-2.9757
AGAP011966	-10.602	-2.9755
AGAP003279	-7.4689	-2.9743
AGAP004848	-6.3742	-2.974
AGAP012048	-1.0492	-2.9733
AGAP002662	-13.494	-2.9723
AGAP000822	-1.316	-2.9719
AGAP002251	-17.561	-2.9717
AGAP011640	-2.1655	-2.967
AGAP010504	6.9493	-2.9599
AGAP008641	3.3487	-2.9498
AGAP029788	8.755	-2.9487
AGAP009988	-5.9152	-2.9473
AGAP006007	4.563	-2.938
AGAP010712	6.298	-2.9372
AGAP006531	-19.673	-2.9369
AGAP012236	-5.2214	-2.9356
AGAP008732	-6.1826	-2.9337
AGAP013506	8.3075	-2.9307
AGAP003630	-0.90085	-2.9301
AGAP007927	-16.966	-2.9295
AGAP006884	-0.11277	-2.9291
AGAP008634	-3.0667	-2.9269
AGAP013739	-2.5839	-2.9246
AGAP006135	-2.7226	-2.9219
AGAP011763	3.382	-2.9204
AGAP000594	1.2871	-2.9181
AGAP010801	-11.545	-2.9173
AGAP003602	-1.2566	-2.9108
AGAP006667	-1.3196	-2.9069
AGAP009911	-5.1677	-2.9017
AGAP007809	5.1718	-2.8889
AGAP012008	6.6732	-2.8876
AGAP002513	-10.707	-2.8855
AGAP029096	-1.0473	-2.8836
AGAP007112	-11.301	-2.8817
AGAP008868	-1.3137	-2.8789
AGAP007574	-17.518	-2.8751
AGAP011285	-9.4846	-2.8745
AGAP003698	-14.448	-2.8735
AGAP009919	-3.1893	-2.8717
AGAP003622	6.9759	-2.8661
AGAP001744	-15.795	-2.8622
AGAP000791	-1.4212	-2.8582
AGAP029290	-1.2359	-2.8581
AGAP009691	-4.2048	-2.858
AGAP008900	3.4902	-2.8576
AGAP000736	2.9443	-2.8569
AGAP001364	2.171	-2.8499
AGAP006079	2.1639	-2.8467
AGAP004777	6.0768	-2.8449
AGAP004269	1.1809	-2.8443
AGAP028230	-9.5344	-2.8434
AGAP001895	1.8997	-2.8426
AGAP003361	-0.26166	-2.8412
AGAP010442	-5.9254	-2.8384
AGAP006942	2.3623	-2.8378
AGAP003994	0.22747	-2.8362
AGAP005038	4.4628	-2.8322
AGAP010202	-0.72691	-2.8302
AGAP005501	-1.395	-2.8261
AGAP009901	9.3697	-2.8242
AGAP008903	-6.2411	-2.8228
AGAP008750	14.125	-2.8163
AGAP003591	-10.753	-2.815
AGAP005368	1.4434	-2.8101
AGAP029818	-8.0833	-2.8052
AGAP002105	1.0056	-2.8049
AGAP029169	2.7175	-2.8049
AGAP010076	1.7674	-2.8027
AGAP029458	2.1391	-2.7999
AGAP000250	-3.8567	-2.798
AGAP006767	-14.409	-2.7977
AGAP004194	-2.0104	-2.7936
AGAP003507	-5.3998	-2.791
AGAP003041	-12.631	-2.7886
AGAP028664	2.0722	-2.7866
AGAP009685	-12.688	-2.786
AGAP005816	6.5624	-2.7827
AGAP028153	-6.7409	-2.7825
AGAP002345	-15.862	-2.7822
AGAP002948	-3.5399	-2.7821
AGAP003551	-15.464	-2.7787
AGAP002828	0.12654	-2.7785
AGAP003294	-7.646	-2.777
AGAP000575	-2.6891	-2.7746
AGAP007032	1.1074	-2.7732
AGAP013084	6.4397	-2.7732
AGAP009997	-7.5861	-2.7676
AGAP007394	-7.1317	-2.7605
AGAP029574	-16.126	-2.7585
AGAP000616	-10.232	-2.7576
AGAP000133	0.59562	-2.7552
AGAP005425	4.5359	-2.7542
AGAP005239	8.6825	-2.75
AGAP028600	-0.012653	-2.7477
AGAP029055	2.6636	-2.7437
AGAP003874	-2.4805	-2.7415
AGAP002417	-1.1873	-2.7372
AGAP003965	10.095	-2.7369
AGAP004055	-9.7811	-2.7358
AGAP029412	2.0601	-2.732
AGAP009438	-18.912	-2.7316
AGAP029258	0.73883	-2.7276
AGAP011050	-4.8041	-2.7205
AGAP005318	0.64358	-2.7185
AGAP007173	-0.60642	-2.7178
AGAP008471	2.3099	-2.7178
AGAP006748	0.15071	-2.7174
AGAP028225	8.4751	-2.7151
AGAP028115	0.46229	-2.7097
AGAP009835	6.4247	-2.7083
AGAP010198	-13.634	-2.705
AGAP006684	-11.143	-2.7023
AGAP010139	-9.6242	-2.6995
AGAP003647	-11.724	-2.6969
AGAP008883	-11.568	-2.6941
AGAP009405	-3.1393	-2.6926
AGAP002305	-12.491	-2.692
AGAP002999	3.4966	-2.6862
AGAP003438	-1.3251	-2.6843
AGAP012310	3.5681	-2.6831
AGAP004795	-13.377	-2.6792
AGAP011961	-6.9551	-2.6776
AGAP010887	7.4133	-2.6763
AGAP009784	6.7739	-2.6709
AGAP008600	-0.77764	-2.6708
AGAP028681	0.70065	-2.6702
AGAP008497	-3.1194	-2.6694
AGAP000397	-9.4483	-2.6593
AGAP003242	-8.7178	-2.6587
AGAP006770	-1.6725	-2.6563
AGAP001426	-18.663	-2.6559
AGAP006647	-5.6002	-2.6537
AGAP008772	4.266	-2.6533
AGAP012305	5.7771	-2.6505
AGAP009119	9.0439	-2.6493
AGAP006814	-22.722	-2.6472
AGAP028773	-2.8533	-2.6441
AGAP000076	-12.429	-2.6395
AGAP029289	-8.805	-2.6346
AGAP010671	-3.4966	-2.6341
AGAP000951	-6.1411	-2.6311
AGAP010591	-20.635	-2.6301
AGAP009970	-12.014	-2.6289
AGAP001983	3.9055	-2.6288
AGAP007582	-5.5042	-2.6287
AGAP006717	-2.601	-2.6274
AGAP006687	-3.1031	-2.6233
AGAP001802	-10.959	-2.6225
AGAP007247	6.7615	-2.6217
AGAP008472	-2.5691	-2.612
AGAP006615	1.2972	-2.6088
AGAP010936	-10.001	-2.6056
AGAP008290	1.1084	-2.6049
AGAP012856	-11.007	-2.5988
AGAP011353	0.90961	-2.5974
AGAP003356	4.3565	-2.5971
AGAP001690	11.936	-2.596
AGAP009342	-0.54057	-2.5956
AGAP001384	0.25591	-2.593
AGAP003928	-8.8235	-2.59
AGAP011549	-8.9539	-2.5889
AGAP010835	-19.237	-2.586
AGAP012389	-2.3397	-2.5834
AGAP012031	-1.6733	-2.5822
AGAP011158	12.252	-2.581
AGAP011561	-0.81928	-2.58
AGAP010657	1.409	-2.5763
AGAP002691	-0.25292	-2.5757
AGAP005872	-3.355	-2.5743
AGAP003509	-8.8572	-2.5729
AGAP009956	-0.061973	-2.5699
AGAP011918	3.2918	-2.5677
AGAP009174	-1.1246	-2.565
AGAP003218	-7.5909	-2.5612
AGAP006611	-6.1758	-2.5583
AGAP001993	-3.094	-2.5565
AGAP007230	-3.3378	-2.5549
AGAP009255	5.1753	-2.5526
AGAP000841	0.233	-2.5518
AGAP010625	6.1016	-2.5471
AGAP011493	0.66143	-2.5417
AGAP009967	2.6665	-2.5409
AGAP028995	6.3559	-2.5399
AGAP029624	-8.2217	-2.5348
AGAP002266	2.9833	-2.5337
AGAP008034	-2.8545	-2.5288
AGAP001414	-8.9791	-2.525
AGAP009368	2.6607	-2.5239
AGAP005709	3.0283	-2.5231
AGAP008948	-11.308	-2.5226
AGAP005605	-12.731	-2.52
AGAP003812	-15.79	-2.5192
AGAP000975	2.2609	-2.5184
AGAP003430	-9.9681	-2.5183
AGAP005343	-2.6964	-2.5098
AGAP006917	2.0807	-2.5079
AGAP001780	-15.902	-2.5054
AGAP000043	-18.033	-2.5015
AGAP029187	-2.9452	-2.4984
AGAP029255	0.40708	-2.4967
AGAP008893	-0.92668	-2.4959
AGAP002270	1.4911	-2.4945
AGAP002081	5.7885	-2.4944
AGAP010132	11.68	-2.494
AGAP002324	2.269	-2.4938
AGAP007686	3.6737	-2.4921
AGAP002302	0.695	-2.4907
AGAP005251	4.5659	-2.4901
AGAP011963	-12.149	-2.489
AGAP003080	-2.0423	-2.4826
AGAP029488	-0.43229	-2.481
AGAP001813	-14.22	-2.4809
AGAP011536	-2.0584	-2.4779
AGAP003869	-5.0232	-2.4715
AGAP002338	-15.349	-2.471
AGAP009774	5.2624	-2.4682
AGAP003473	0.93454	-2.4679
AGAP007407	-0.97033	-2.464
AGAP002476	-7.9395	-2.463
AGAP005549	-18.741	-2.4626
AGAP008644	-1.6217	-2.4615
AGAP007905	4.2393	-2.4572
AGAP013466	0.87813	-2.4568
AGAP012628	-3.8278	-2.4557
AGAP011157	1.4711	-2.4553
AGAP005061	-19.71	-2.4552
AGAP002312	1.0889	-2.4479
AGAP006521	6.5086	-2.4471
AGAP011996	-12.104	-2.447
AGAP001337	5.7862	-2.44
AGAP002294	-0.6889	-2.438
AGAP009793	9.2452	-2.4378
AGAP003217	-12.939	-2.4361
AGAP006265	0.64954	-2.4358
AGAP009381	1.7906	-2.4358
AGAP007752	-2.88	-2.4337
AGAP003159	-2.9022	-2.4235
AGAP006790	-0.19671	-2.4234
AGAP028029	3.7314	-2.4211
AGAP004803	-8.1687	-2.42
AGAP002818	-2.0764	-2.4136
AGAP000819	2.5629	-2.4136
AGAP005672	4.8314	-2.4035
AGAP001476	11.356	-2.4011
AGAP029277	-1.3314	-2.4008
AGAP000111	5.6387	-2.3964
AGAP007493	-0.70936	-2.3963
AGAP003967	-11.905	-2.3952
AGAP003316	3.7909	-2.395
AGAP005321	-10.003	-2.3912
AGAP029804	2.4998	-2.3879
AGAP000458	0.68686	-2.3852
AGAP009264	-21.373	-2.3807
AGAP008700	5.7927	-2.3804
AGAP028700	8.9183	-2.3803
AGAP003010	-0.084735	-2.3711
AGAP008714	3.0881	-2.367
AGAP002144	-12.932	-2.3662
AGAP004425	3.2601	-2.3662
AGAP010238	4.91	-2.3645
AGAP008313	0.35306	-2.3598
AGAP007511	-11.894	-2.3582
AGAP010205	5.7443	-2.3565
AGAP010218	-0.023786	-2.3524
AGAP011740	1.9929	-2.3497
AGAP006417	3.3016	-2.3492
AGAP011181	-6.0863	-2.3446
AGAP010790	0.96759	-2.3445
AGAP029689	1.5177	-2.3439
AGAP000261	0.62936	-2.3431
AGAP007825	-6.0504	-2.3417
AGAP011219	-16.424	-2.3411
AGAP008096	-0.87899	-2.3411
AGAP028724	3.0644	-2.339
AGAP005732	0.40674	-2.3352
AGAP010388	-13.829	-2.3346
AGAP002588	-9.6585	-2.3329
AGAP011244	-14.083	-2.3326
AGAP000738	-11.504	-2.3291
AGAP004703	-16.167	-2.3269
AGAP009057	-6.0928	-2.3243
AGAP005906	-10.21	-2.3211
AGAP012369	-7.65	-2.3192
AGAP029123	-10.676	-2.3191
AGAP005821	5.7828	-2.3183
AGAP004395	-3.8614	-2.3172
AGAP008964	-1.9716	-2.3081
AGAP007543	-1.8272	-2.3076
AGAP004480	-13.022	-2.3057
AGAP009577	-3.9523	-2.3054
AGAP012792	3.7348	-2.3037
AGAP006438	-17.271	-2.3019
AGAP009007	8.0559	-2.3
AGAP004416	-1.5832	-2.2988
AGAP011564	-5.7825	-2.2961
AGAP005172	-0.96167	-2.2903
AGAP011338	0.96988	-2.2896
AGAP029074	-2.9316	-2.2894
AGAP010990	-0.18644	-2.287
AGAP008847	-5.8791	-2.286
AGAP005391	-8.2341	-2.2825
AGAP011479	6.2413	-2.2801
AGAP006700	-5.9297	-2.2794
AGAP029825	0.44375	-2.2791
AGAP000820	5.6975	-2.2648
AGAP009275	1.4778	-2.2644
AGAP010463	-2.1021	-2.2607
AGAP000348	0.20317	-2.2592
AGAP011587	-4.2588	-2.2575
AGAP003903	-13.7	-2.2544
AGAP008612	-6.6924	-2.2543
AGAP029355	1.2081	-2.2541
AGAP003484	4.2953	-2.2516
AGAP011788	1.3023	-2.2507
AGAP002440	-8.7036	-2.2463
AGAP004824	-11.588	-2.2395
AGAP001752	-0.99704	-2.2364
AGAP028746	-4.9081	-2.2357
AGAP008724	-11.947	-2.2344
AGAP001917	6.4961	-2.2311
AGAP012339	-12.242	-2.231
AGAP002991	-14.27	-2.2296
AGAP004094	2.4439	-2.2289
AGAP011836	-1.427	-2.2252
AGAP004100	-8.1737	-2.2206
AGAP000342	5.3735	-2.2166
AGAP002293	0.11253	-2.2131
AGAP009293	-2.5203	-2.2099
AGAP005341	1.0598	-2.2024
AGAP007016	8.756	-2.2011
AGAP005121	3.0664	-2.1993
AGAP008985	-6.4297	-2.1989
AGAP006388	-16.942	-2.1962
AGAP001818	6.8556	-2.1955
AGAP011474	1.9057	-2.1841
AGAP006676	5.4378	-2.1834
AGAP011522	0.80205	-2.1788
AGAP004849	-4.2946	-2.1783
AGAP001377	-1.6445	-2.1779
AGAP000453	-5.5405	-2.1767
AGAP005519	-3.5686	-2.1764
AGAP005173	1.2095	-2.1701
AGAP013713	9.0973	-2.1664
AGAP011203	-13.533	-2.1656
AGAP008073	1.1075	-2.1654
AGAP005681	8.8389	-2.1642
AGAP011477	9.4466	-2.1642
AGAP004554	3.656	-2.1635
AGAP002007	-4.7118	-2.1632
AGAP011246	-17.472	-2.1592
AGAP028703	1.9514	-2.157
AGAP009532	3.5226	-2.1526
AGAP012257	6.7144	-2.1521
AGAP010174	-11.417	-2.1505
AGAP006453	-2.1766	-2.1465
AGAP009589	9.0654	-2.1368
AGAP008880	2.916	-2.1316
AGAP011364	-1.2478	-2.1311
AGAP007875	-4.0942	-2.1282
AGAP004678	-8.5571	-2.1269
AGAP008153	-8.297	-2.1244
AGAP007201	-13.189	-2.1196
AGAP002718	0.062051	-2.1192
AGAP029631	5.367	-2.1165
AGAP002599	0.46079	-2.1154
AGAP009319	-2.3313	-2.1123
AGAP010875	1.4284	-2.1108
AGAP001677	-11.562	-2.1062
AGAP005421	-17.655	-2.1059
AGAP007983	6.2643	-2.1045
AGAP002709	5.9414	-2.1014
AGAP005874	-16.557	-2.1004
AGAP013365	-2.7589	-2.0999
AGAP006456	-17.433	-2.0993
AGAP000602	-12.606	-2.0984
AGAP005582	4.6235	-2.0879
AGAP011144	9.2988	-2.0868
AGAP006542	-13.441	-2.0825
AGAP003454	-17.674	-2.0815
AGAP006003	-0.98857	-2.08
AGAP005221	-13.595	-2.079
AGAP002932	6.9786	-2.076
AGAP001420	-7.2073	-2.0752
AGAP000449	-0.75085	-2.0746
[truncated: 7,406 more rows]

## Sheet: Fig S3a
dsGFP	dsSRP		Column B	dsSRP				dsGFP	dsSRP
1	0.361		vs.	vs.			Number of values	3	3
1	0.46		Column A	dsGFP
1	0.3612						Minimum	1	0.361
			Unpaired t test				25% Percentile	1	0.361
			P value	<0.0001			Median	1	0.3612
			P value summary	****			75% Percentile	1	0.46
			Significantly different (P < 0.05)?	Yes			Maximum	1	0.46
			One- or two-tailed P value?	Two-tailed
			t, df	t=18.38, df=4			Mean	1	0.3941
							Std. Deviation	0	0.0571
			How large is the effect?				Std. Error of Mean	0	0.03297
			Mean of column A	1
			Mean of column B	0.3941			Lower 95% CI	1	0.2522
			Difference between means (B - A) ± SEM	-0.6059 ± 0.03297			Upper 95% CI	1	0.5359
			95% confidence interval	-0.6975 to -0.5144
			R squared (eta squared)	0.9883
			F test to compare variances
			F, DFn, Dfd	Infinity, 2, 2
			P value	<0.0001
			P value summary	****
			Significantly different (P < 0.05)?	Yes
			Data analyzed
			Sample size, column A	3
			Sample size, column B	3

## Sheet: Fig S3b
dsGFP	dsSRP			Column B	dsSRP			dsGFP	dsSRP
14000	5200			vs.	vs.		Number of values	11	11
14545.5	11840			Column A	dsGFP
16160	7813.95						Minimum	11145	5200
11144.8	8723.81			Mann Whitney test			25% Percentile	14400	8724
20423.5	9939.39			P value	0.0336		Median	17263	11840
14400	14200			Exact or approximate P value?	Exact		75% Percentile	20424	16842
29090.9	16842.1			P value summary	*		Maximum	29091	18578
17840	11466.7			Significantly different (P < 0.05)?	Yes
17263.2	17866.7			One- or two-tailed P value?	Two-tailed		Mean	18165	12625
25846.2	18577.8			Sum of ranks in column A,B	159 , 94		Std. Deviation	5322	4473
19105.9	16400			Mann-Whitney U	28		Std. Error of Mean	1605	1349
				Difference between medians			Lower 95% CI	14590	9619
				Median of column A	17263, n=11		Upper 95% CI	21741	15630
				Median of column B	11840, n=11
				Difference: Actual	-5423		Mean ranks	14.45	8.545
				Difference: Hodges-Lehmann	-5276

## Sheet: Fig S3c
dsGFP	dsSRP			Column B	dsSRP			dsGFP	dsSRP		P value and statistical significance
10	1			vs.	vs.		Number of values	48	37		Test	Fisher's exact test
2	89			Column A	dsGFP						P value	0.2158
25	2						Minimum	0	0		P value summary	ns
28	72			Mann Whitney test			25% Percentile	1.25	11		One- or two-sided	Two-sided
79	61			P value	0.0159		Median	26.5	72		Statistically significant (P < 0.05)?	No
5	60			Exact or approximate P value?	Exact		75% Percentile	103	240
1	304			P value summary	*		Maximum	334	456		Data analyzed	dsGFP	dsSRP	Total
1	50			Significantly different (P < 0.05)?	Yes						infected	39	34	73
1	375			One- or two-tailed P value?	Two-tailed		Mean	62.52	134.5		non-infected	9	3	12
0	3			Sum of ranks in column A,B	1794 , 1862		Std. Deviation	79.78	144		Total	48	37	85
0	425			Mann-Whitney U	617.5		Std. Error of Mean	11.52	23.68
108	0										Percentage of row total	dsGFP	dsSRP
49	253			Difference between medians			Lower 95% CI	39.36	86.51		infected	53.42%	46.58%
110	216			Median of column A	26.50, n=48		Upper 95% CI	85.69	182.6		non-infected	75.00%	25.00%
105	85			Median of column B	72.00, n=37
2	456			Difference: Actual	45.5		Mean ranks	37.36	50.31		Percentage of column total	dsGFP	dsSRP
0	0			Difference: Hodges-Lehmann	40						infected	81.25%	91.89%
0	227										non-infected	18.75%	8.11%
224	0
244	379										Percentage of grand total	dsGFP	dsSRP
2	291										infected	45.88%	40.00%
215	330										non-infected	10.59%	3.53%
0	155
105	405
151	173
17	112
35	11
235	3
6	15
97	68
0	124
0	45
138	11
59	89
10	6
0	17
3	65
334
0
96
12
62
53
85
56
132
17
87

## Sheet: Fig S5a
Eater				Table Analyzed	eater					Number of families	1									Number of values	4	4	3
LP	1:5	1:50		Data sets analyzed	A-C					Number of comparisons per family	3															NimrodB2
1	0.321801	0.531722								Alpha	0.05									Minimum	1	0.1719	0.131			LP	1:5	1:50
1	0.401463	0.439497		ANOVA summary																25% Percentile	1	0.2094	0.131			1	0.542512	0.50235
1	0.4	0.131		F	35.89					Holm-Šídák's multiple comparisons test	Mean Diff.	Below threshold?	Summary	Adjusted P Value						Median	1	0.3609	0.4395			1	0.485449	0.555815
1	0.1719			P value	0.0001					LP vs. 1:5	0.6762	Yes	***	0.0002	A-B					75% Percentile	1	0.4011	0.5317			1	0.338	0.454
				P value summary	***					LP vs. 1:50	0.6326	Yes	***	0.0003	A-C					Maximum	1	0.4015	0.5317			1	0.288
				Significant diff. among means (P < 0.05)?	Yes					1:5 vs. 1:50	-0.04362	No	ns	0.6574	B-C
				R squared	0.8997															Mean	1	0.3238	0.3674
										Test details	Mean 1	Mean 2	Mean Diff.	SE of diff.	n1	n2	t	DF		Std. Deviation	0	0.1079	0.2099
				Brown-Forsythe test						LP vs. 1:5	1	0.3238	0.6762	0.08768	4	4	7.712	8		Std. Error of Mean	0	0.05394	0.1212
				F (DFn, DFd)	1.888 (2, 8)					LP vs. 1:50	1	0.3674	0.6326	0.0947	4	3	6.68	8
				P value	0.213					1:5 vs. 1:50	0.3238	0.3674	-0.04362	0.0947	4	3	0.4605	8		Lower 95% CI	1	0.1521	-0.1539
				P value summary	ns															Upper 95% CI	1	0.4955	0.8887
				Are SDs significantly different (P < 0.05)?	No					Compact letter display
										LP	A
				Bartlett's test						1:50	B
				Bartlett's statistic (corrected)						1:5	B
				P value
				P value summary
				Are SDs significantly different (P < 0.05)?
				ANOVA table	SS	DF	MS	F (DFn, DFd)	P value
				Treatment (between columns)	1.104	2	0.5519	F (2, 8) = 35.89	P=0.0001
				Residual (within columns)	0.123	8	0.01538
				Total	1.227	10
				Data summary
				Number of treatments (columns)	3
				Number of values (total)	11
NimrodB2
LP	1:5	1:50		Table Analyzed	NimrodB2					Number of families	1										LP	1:5	1:50
1	0.542512	0.50235		Data sets analyzed	A-C					Number of comparisons per family	3									Number of values	4	4	3
1	0.485449	0.555815								Alpha	0.05
1	0.338	0.454		ANOVA summary																Minimum	1	0.288	0.454
1	0.288			F	64.19					Holm-Šídák's multiple comparisons test	Mean Diff.	Below threshold?	Summary	Adjusted P Value						25% Percentile	1	0.3005	0.454
				P value	<0.0001					LP vs. 1:5	0.5865	Yes	****	<0.0001	A-B					Median	1	0.4117	0.5024
				P value summary	****					LP vs. 1:50	0.4959	Yes	****	<0.0001	A-C					75% Percentile	1	0.5282	0.5558
				Significant diff. among means (P < 0.05)?	Yes					1:5 vs. 1:50	-0.09056	No	ns	0.1661	B-C					Maximum	1	0.5425	0.5558
				R squared	0.9413
										Test details	Mean 1	Mean 2	Mean Diff.	SE of diff.	n1	n2	t	DF		Mean	1	0.4135	0.5041
				Brown-Forsythe test						LP vs. 1:5	1	0.4135	0.5865	0.05503	4	4	10.66	8		Std. Deviation	0	0.1201	0.05093
				F (DFn, DFd)	17.94 (2, 8)					LP vs. 1:50	1	0.5041	0.4959	0.05944	4	3	8.343	8		Std. Error of Mean	0	0.06005	0.0294
				P value	0.0011					1:5 vs. 1:50	0.4135	0.5041	-0.09056	0.05944	4	3	1.524	8
				P value summary	**															Lower 95% CI	1	0.2224	0.3775
				Are SDs significantly different (P < 0.05)?	Yes					Compact letter display										Upper 95% CI	1	0.6046	0.6306
										LP	A
				Bartlett's test						1:50	B
				Bartlett's statistic (corrected)						1:5	B
				P value
				P value summary
				Are SDs significantly different (P < 0.05)?
				ANOVA table	SS	DF	MS	F (DFn, DFd)	P value
				Treatment (between columns)	0.7776	2	0.3888	F (2, 8) = 64.19	P<0.0001
				Residual (within columns)	0.04846	8	0.006057
				Total	0.8261	10
				Data summary
				Number of treatments (columns)	3
				Number of values (total)	11

## Sheet: Fig S5b
D1		D4		D7		D10
LP	CLD	LP	CLD	LP	CLD	LP	CLD		Kruskal-Wallis test			Number of families	1								LP	CLD	LP	CLD	LP	CLD	LP	CLD
10.9589	3.72093	17.3516	7.90698	5.02283	2.7907	5.02283	1.39535		P value	<0.0001		Number of comparisons per family	5							Number of values	19	21	16	16	17	16	16	16
15.7658	6.04651	7.65766	4.65116	15.3153	2.32558	11.2613	3.72093		Exact or approximate P value?	Approximate		Alpha	0.05
16.3551	13.3641	8.87851	5.52995	12.1495	4.14747	7.94393	2.76498		P value summary	****										Minimum	8.879	3.226	5.34	2.37	2.336	0.9217	2.913	0.4608
10.1942	6.16114	5.33981	7.109	8.73786	1.4218	7.28155	2.36967		Do the medians vary signif. (P < 0.05)?	Yes		Dunn's multiple comparisons test	Mean rank diff.	Significant?	Summary	Adjusted P Value				25% Percentile	11.42	5.667	8.528	2.771	8.198	1.556	7.447	1.563
22.5962	4.14747	31.25	3.68664	5.28846	0.921659	16.3462	3.68664		Number of groups	8		LP vs. CLD	43.18	Yes	**	0.003	A-B			Median	17.35	7.834	11.29	4.007	10.58	3.997	10.93	2.37
	6.73077	13.0841	2.40385	2.33645	0.961538	8.87851	1.92308		Kruskal-Wallis statistic	88.52		LP vs. CLD	55.75	Yes	***	0.0004	C-D			75% Percentile	23.79	12.98	16.38	6.07	14.32	5.575	15.3	3.222
	5.28846	11.1651	6.25	14.0777	3.84615	2.91262	4.32692					LP vs. CLD	53.13	Yes	***	0.0006	E-F			Maximum	30.29	17.51	31.25	7.907	18.27	7.692	26.21	4.327
		17.7885	6.73077	12.0192	1.44231	3.36538	3.36538		Data summary			LP vs. CLD	67.13	Yes	****	<0.0001	G-H
				15.3846					Number of treatments (columns)	8		LP vs. LP	30.87	No	ns	0.1095	A-G			Mean	18.59	8.91	12.8	4.356	10.72	3.795	11.36	2.383
									Number of values (total)	137										Std. Deviation	6.548	4.229	6.196	1.851	4.197	2.301	6.106	1.094
11.4155	7.44186	11.4155	2.7907	10.0457	4.18605	11.8721	2.32558					Test details	Mean rank 1	Mean rank 2	Mean rank diff.	n1	n2	Z		Std. Error of Mean	1.502	0.9228	1.549	0.4627	1.018	0.5753	1.526	0.2734
18.018	9.76744	8.10811	2.7907	7.65766	4.18605	10.8108	2.7907					LP vs. CLD	115.9	72.69	43.18	19	21	3.436
22.4299	7.8341	8.41122	4.6083	8.87851	5.99078	20.0935	0.460829					LP vs. CLD	94.28	38.53	55.75	16	16	3.973		Lower 95% CI	15.44	6.985	9.503	3.369	8.564	2.569	8.106	1.8
11.1651	6.63507	18.4466	2.36967	12.1359	1.89573	10.1942	2.36967					LP vs. CLD	84.97	31.84	53.13	17	16	3.843		Upper 95% CI	21.75	10.83	16.11	5.342	12.88	5.021	14.61	2.966
20.6731	3.22581	13.4615	2.76498	10.5769	7.37327	11.0577	2.30415					LP vs. CLD	85	17.88	67.13	16	16	4.784
8.87851	3.84615	9.81308	2.40385	9.81308	7.21154	12.1495	1.44231					LP vs. LP	115.9	85	30.87	19	16	2.292		Mean ranks	115.9	72.69	94.28	38.53	84.97	31.84	85	17.88
16.9903	8.17308	10.6796	3.36538	14.5631	7.69231	26.2136	0.480769
30.2885	12.9808	12.0192	4.32692	18.2692	4.32692	16.3462	2.40385
17.3516	9.76744
27.4775	15.3488
28.0374	17.5115
23.7864	11.8483
25.4808	14.2857
15.4206	12.9808

## Sheet: Fig S6b
1h	2h	6h	8h	12h		Kruskal-Wallis test			Number of families	1
0	34.5455	29.6296	22.2222	16.3636		P value	<0.0001		Number of comparisons per family	10
0	9.67742	62.2642	47.0588	3.92157		Exact or approximate P value?	Approximate		Alpha	0.05
0	28.3019	25.8065	13.7255	8.62069		P value summary	****
0	29.8246	55.2239	39.6226	2		Do the medians vary signif. (P < 0.05)?	Yes		Dunn's multiple comparisons test	Mean rank diff.	Significant?	Summary	Adjusted P Value
0	6	43.3962	34.5455	9.61538		Number of groups	5		1h vs. 2h	-20.47	No	ns	0.1269	A-B
2	15.3846	31.4815	40.7407	5.76923		Kruskal-Wallis statistic	48.58		1h vs. 6h	-49.56	Yes	****	<0.0001	A-C
4	2	23.0769	22	4					1h vs. 8h	-44.59	Yes	****	<0.0001	A-D
4	6	20	27.5862	32.0755		Data summary			1h vs. 12h	-20.06	No	ns	0.1457	A-E
0	7.69231	28.3019	29.6296	20		Number of treatments (columns)	5		2h vs. 6h	-29.09	Yes	**	0.004	B-C
9.80392	20.9677	36.5079	40	19.6429		Number of values (total)	80		2h vs. 8h	-24.13	Yes	*	0.0331	B-D
3.92157	12	45.098	26	24.0741					2h vs. 12h	0.4063	No	ns	>0.9999	B-E
3.92157	26.9231	23.6364	41.5094	30.3571					6h vs. 8h	4.969	No	ns	>0.9999	C-D
3.92157	17.8571	43.3962	36.5385	16.6667					6h vs. 12h	29.5	Yes	**	0.0033	C-E
5.76923	20	38.6667	24.5283	24.5283					8h vs. 12h	24.53	Yes	*	0.0282	D-E
11.7647	10	37.931	26.9231	26.2295
27.4194	9.85915	45.5556	36	22					Test details	Mean rank 1	Mean rank 2	Mean rank diff.	n1	n2	Z
									1h vs. 2h	13.56	34.03	-20.47	16	16	2.492
									1h vs. 6h	13.56	63.13	-49.56	16	16	6.035
									1h vs. 8h	13.56	58.16	-44.59	16	16	5.43
									1h vs. 12h	13.56	33.63	-20.06	16	16	2.443
									2h vs. 6h	34.03	63.13	-29.09	16	16	3.543
									2h vs. 8h	34.03	58.16	-24.13	16	16	2.938
									2h vs. 12h	34.03	33.63	0.4063	16	16	0.04947
									6h vs. 8h	63.13	58.16	4.969	16	16	0.605
									6h vs. 12h	63.13	33.63	29.5	16	16	3.592
									8h vs. 12h	58.16	33.63	24.53	16	16	2.987
									Compact letter display
									6h	A
									8h	A
									12h	B
									2h	B
									1h	B

## Sheet: Fig S6c
						8hrs-eater							12hrs-eater							24hrs-eater
	eater - CLD					Column B	CLD-8-eater			LP-8-eater	CLD-8-eater		Column B	CLD-12-eater			LP-12-eater	CLD-12-eater		Column B	CLD-24-eater				LP-24-eater	CLD-24-eater
6	0.80502	1.51158	0.920328			vs.	vs.		Number of values	3	3		vs.	vs.		Number of values	3	3		vs.	vs.			Number of values	4	4
8	0.681118	0.537178	0.443112			Column A	LP-8-eater						Column A	LP-12-eater						Column A	LP-24-eater
12	0.438988	0.324	0.674						Minimum	1	0.4431					Minimum	1	0.324						Minimum	1	0.131
24	0.601157	0.825464	0.616953	0.131		Unpaired t test			25% Percentile	1	0.4431		Unpaired t test			25% Percentile	1	0.324		Unpaired t test				25% Percentile	1	0.2485
						P value	0.003		Median	1	0.5372		P value	0.0072		Median	1	0.439		P value	0.0208			Median	1	0.6091
						P value summary	**		75% Percentile	1	0.6811		P value summary	**		75% Percentile	1	0.674		P value summary	*			75% Percentile	1	0.7733
						Significantly different (P < 0.05)?	Yes		Maximum	1	0.6811		Significantly different (P < 0.05)?	Yes		Maximum	1	0.674		Significantly different (P < 0.05)?	Yes			Maximum	1	0.8255
						One- or two-tailed P value?	Two-tailed						One- or two-tailed P value?	Two-tailed						One- or two-tailed P value?	Two-tailed
						t, df	t=6.447, df=4		Mean	1	0.5538		t, df	t=5.058, df=4		Mean	1	0.479		t, df	t=3.110, df=6			Mean	1	0.5436
									Std. Deviation	0	0.1199					Std. Deviation	0	0.1784						Std. Deviation	0	0.2935
						How large is the effect?			Std. Error of Mean	0	0.06921		How large is the effect?			Std. Error of Mean	0	0.103		How large is the effect?				Std. Error of Mean	0	0.1467
						Mean of column A	1						Mean of column A	1						Mean of column A	1
						Mean of column B	0.5538		Lower 95% CI	1	0.256		Mean of column B	0.479		Lower 95% CI	1	0.03583		Mean of column B	0.5436			Lower 95% CI	1	0.07666
						Difference between means (B - A) ± SEM	-0.4462 ± 0.06921		Upper 95% CI	1	0.8516		Difference between means (B - A) ± SEM	-0.5210 ± 0.1030		Upper 95% CI	1	0.9222		Difference between means (B - A) ± SEM	-0.4564 ± 0.1467			Upper 95% CI	1	1.011
						95% confidence interval	-0.6383 to -0.2540						95% confidence interval	-0.8070 to -0.2350						95% confidence interval	-0.8154 to -0.09730
						R squared (eta squared)	0.9122						R squared (eta squared)	0.8648						R squared (eta squared)	0.6172
						F test to compare variances							F test to compare variances							F test to compare variances
						F, DFn, Dfd	Infinity, 2, 2						F, DFn, Dfd	Infinity, 2, 2						F, DFn, Dfd	Infinity, 3, 3
						P value	<0.0001						P value	<0.0001						P value	<0.0001
						P value summary	****						P value summary	****						P value summary	****
						Significantly different (P < 0.05)?	Yes						Significantly different (P < 0.05)?	Yes						Significantly different (P < 0.05)?	Yes
						Data analyzed							Data analyzed							Data analyzed
						Sample size, column A	3						Sample size, column A	3						Sample size, column A	4
						Sample size, column B	3						Sample size, column B	3						Sample size, column B	4
						8hrs-NimB2							12hrs-NimB2							24hrs-NimB2
	Nimrod B2 - CLD					Column B	CLD-8-NimB2			LP	CL		Column B	CLD-8-NimB2			LP-8-NimB2	CLD-8-NimB2		Column B	CLD-8-NimB2
6	0.917729	1.16976	1.15123			vs.	vs.		Number of values	3	3		vs.	vs.		Number of values	3	3		vs.	vs.
8	0.679559	0.506676	0.782474			Column A	LP-8-NimB2						Column A	LP-8-NimB2						Column A	LP-8-NimB2
12	0.888085	0.479	0.549						Minimum	1	0.5067					Minimum	1	0.479
24	0.623201	0.49783	0.41864	0.454		Unpaired t test			25% Percentile	1	0.5067		Unpaired t test			25% Percentile	1	0.479		Unpaired t test
						P value	0.0129		Median	1	0.6796		P value	0.0459		Median	1	0.549		P value	<0.0001
						P value summary	*		75% Percentile	1	0.7825		P value summary	*		75% Percentile	1	0.8881		P value summary	****
						Significantly different (P < 0.05)?	Yes		Maximum	1	0.7825		Significantly different (P < 0.05)?	Yes		Maximum	1	0.8881		Significantly different (P < 0.05)?	Yes
						One- or two-tailed P value?	Two-tailed						One- or two-tailed P value?	Two-tailed						One- or two-tailed P value?	Two-tailed
						t, df	t=4.272, df=4		Mean	1	0.6562		t, df	t=2.860, df=4		Mean	1	0.6387		t, df	t=11.24, df=6
									Std. Deviation	0	0.1394					Std. Deviation	0	0.2188
						How large is the effect?			Std. Error of Mean	0	0.08047		How large is the effect?			Std. Error of Mean	0	0.1263		How large is the effect?
						Mean of column A	1						Mean of column A	1						Mean of column A	1
						Mean of column B	0.6562		Lower 95% CI	1	0.31		Mean of column B	0.6387		Lower 95% CI	1	0.09518		Mean of column B	0.4984
						Difference between means (B - A) ± SEM	-0.3438 ± 0.08047		Upper 95% CI	1	1.002		Difference between means (B - A) ± SEM	-0.3613 ± 0.1263		Upper 95% CI	1	1.182		Difference between means (B - A) ± SEM	-0.5016 ± 0.04464
						95% confidence interval	-0.5672 to -0.1204						95% confidence interval	-0.7120 to -0.01058						95% confidence interval	-0.6108 to -0.3924
						R squared (eta squared)	0.8202						R squared (eta squared)	0.6716						R squared (eta squared)	0.9546
						F test to compare variances							F test to compare variances							F test to compare variances
						F, DFn, Dfd	Infinity, 2, 2						F, DFn, Dfd	Infinity, 2, 2						F, DFn, Dfd	Infinity, 3, 3
						P value	<0.0001						P value	<0.0001						P value	<0.0001
						P value summary	****						P value summary	****						P value summary	****
						Significantly different (P < 0.05)?	Yes						Significantly different (P < 0.05)?	Yes						Significantly different (P < 0.05)?	Yes
						Data analyzed							Data analyzed							Data analyzed
						Sample size, column A	3						Sample size, column A	3						Sample size, column A	4
						Sample size, column B	3						Sample size, column B	3						Sample size, column B	4

## Sheet: Fig S7
GFP	Inx2	SMCO4	PPME1	Pp2A-29B	RIOK3
1	1.04591	1.56591	0.939276	0.960239	0.883992
1	1.19444	0.996217	1.15699	1.09044	0.951936

## Sheet: Fig S8
Fig S8b					Fig S8c and d
Hemocyte vs. carcass expression (Pinto et al. 2009)					RNAi vs hemocyte expression (Kwon, Muhammed et al 2021)							X vs. Average expression- All hemocytes				X vs. Average expression- Gran
	Hemocyte	Carcass				Average RNAi kd	Average expression- All hemocytes	Average expression- Gran			Pearson r				Pearson r
AGAP001488	5.54	5.4			AGAP001488	0.81	1.7082	2.834			r	0.1231			r	0.1788
AGAP002257	6.75	6.61			AGAP002257	0.5612	0.9051	1.6472			95% confidence interval	-0.5491 to 0.6986			95% confidence interval	-0.5081 to 0.7266
AGAP002672	4.22	4.14			AGAP002672	0.3707	0.9323	1.0706			R squared	0.01514			R squared	0.03195
AGAP003004	5.31	5.2			AGAP003004	0.5339	0.8262	1.0192
AGAP003534	7.83	7.55			AGAP003534	0.7976	0.8286	1.4035			P value				P value
AGAP004382	4.5	7.02			AGAP004382	0.4188	0.5644	0.8585			P (two-tailed)	0.7348			P (two-tailed)	0.6212
AGAP008336	7.53	6.57			AGAP008336	0.6854	0.487	0.6353			P value summary	ns			P value summary	ns
AGAP008757	8.44	8.33			AGAP008757	0.4168	2.0594	3.7544			Significant? (alpha = 0.05)	No			Significant? (alpha = 0.05)	No
AGAP009105	8.47	8.3			AGAP009105	0.7771	2.5439	4.7647
AGAP009993	7.35	6.81			AGAP009993	0.8278	0.6067	1.041			Number of XY Pairs	10			Number of XY Pairs	10
